# Supplementary material for: Identifying enhancer properties associated with genetic risk for complex traits using regulome-wide association studies
Source: PLoS Comput Biol. 2022 Sep 7;18(9):e1010430. doi: 10.1371/journal.pcbi.1010430 (PMC9484640; doi:10.1371/journal.pcbi.1010430)
Supplement: S3 Table — Sample names are as described in the ROADMAP epigenomics project integrative analysis portal: https://egg2.wustl.edu/roadmap/web_portal/meta.html. (ZIP) [file pcbi.1010430.s010.zip › supplemental_table3/E097ovary_sig_enhancers05.gcov.out]

GENE      CHR      START       STOP  NSNPS  NPARAM       N        ZSTAT            P
enh38631    1     841700     842700      1       1  150064       1.8239      0.03408
enh38634    1     893000     894000      3       1  150064       1.7601     0.039192
enh38635    1     895000     896000      1       1  150064       1.8429      0.03267
enh38642    1     966200     967200      1       1  150064       1.6666       0.0478
enh38655    1    1168300    1169300      2       1  150064       1.7908     0.036659
enh38663    1    1253400    1254400      2       1  150064       1.8249     0.034007
enh38691    1    1473700    1474700      1       1  150064       1.6972      0.04483
enh38729    1    1817200    1818200      1       1  150064       1.6936      0.04517
enh38734    1    1841100    1842100      3       1  150064       2.0797     0.018775
enh38744    1    2063300    2064300      1       1  150064       2.0727       0.0191
enh38747    1    2106200    2107200      4       2  150064       2.8717    0.0020412
enh38752    1    2126800    2127800      2       1  150064       2.5265    0.0057606
enh38763    1    2173800    2174800      1       1  150064       3.7831    7.743e-05
enh38788    1    2391200    2392200      5       2  150064       4.0566     2.49e-05
enh38796    1    2486300    2487300      1       1  150064       2.5752     0.005009
enh38800    1    2516200    2517200      1       1  150064       3.2766    0.0005254
enh38802    1    2524500    2525500      7       2  150064       2.8255    0.0023604
enh38803    1    2525400    2526400      2       1  150064       2.7807    0.0027122
enh38804    1    2538900    2539900     12       2  150064        2.871    0.0020456
enh38805    1    2541900    2542900      1       1  150064       2.6463     0.004069
enh38811    1    3085800    3086800      5       2  150064       1.8139     0.034844
enh38855    1    5831200    5832200      6       2  150064       2.7305    0.0031624
enh38870    1    6260200    6261200      1       1  150064       1.7453      0.04047
enh38871    1    6264400    6265400      3       2  150064         2.25     0.012223
enh38893    1    6531700    6532700      2       1  150064       2.2622     0.011844
enh38900    1    6567400    6568400      1       1  150064       2.4253     0.007647
enh38901    1    6569600    6570600      3       1  150064        2.117     0.017129
enh38907    1    6644000    6645000      1       1  150064       3.4842    0.0002468
enh38912    1    6658600    6659600      8       5  150064       2.7934    0.0026075
enh38914    1    6676100    6677100      3       1  150064       3.1552    0.0008019
enh38915    1    6682700    6683700      1       1  150064       4.1984    1.344e-05
enh38916    1    6684100    6685100      2       1  150064       2.1264     0.016733
enh38919    1    6726600    6727600      1       1  150064       2.1925      0.01417
enh38920    1    6732300    6733300      4       2  150064       4.1863   1.4177e-05
enh38921    1    6759800    6760800      2       1  150064       3.5669   0.00018061
enh38931    1    6862500    6863500      1       1  150064       1.6802      0.04646
enh38951    1    7020000    7021000      1       1  150064       1.9101      0.02806
enh38996    1    8030000    8031000      2       1  150064       2.3477    0.0094461
enh39034    1    8373800    8374800      3       2  150064        4.624   1.8821e-06
enh39035    1    8374200    8375200      2       1  150064       4.1397   1.7385e-05
enh39036    1    8377200    8378200      1       1  150064       3.5064    0.0002271
enh39037    1    8383600    8384600      3       2  150064       3.6196    0.0001475
enh39038    1    8403300    8404300      3       2  150064       2.8493    0.0021907
enh39039    1    8409500    8410500      4       2  150064       2.1092     0.017462
enh39040    1    8412300    8413300      3       2  150064       4.9919   2.9898e-07
enh39043    1    8427200    8428200      1       1  150064       2.9348     0.001669
enh39044    1    8432100    8433100      3       2  150064        4.388   5.7203e-06
enh39045    1    8436100    8437100      4       2  150064       4.3432   7.0227e-06
enh39047    1    8439300    8440300      2       1  150064       4.8415   6.4436e-07
enh39050    1    8444800    8445800      2       1  150064       4.8974   4.8548e-07
enh39052    1    8447600    8448600      2       1  150064       4.7983    8.002e-07
enh39053    1    8450800    8451800      3       2  150064       2.9505    0.0015861
enh39054    1    8452600    8453600      1       1  150064       5.5087    1.807e-08
enh39057    1    8466900    8467900      3       2  150064       4.5486   2.6996e-06
enh39059    1    8473200    8474200      4       2  150064       5.1209   1.5201e-07
enh39063    1    8484800    8485800      2       1  150064       4.3574   6.5811e-06
enh39064    1    8486200    8487200      1       1  150064       5.5214    1.682e-08
enh39068    1    8510200    8511200      3       2  150064        3.055    0.0011253
enh39069    1    8516200    8517200      2       1  150064       3.2735   0.00053114
enh39071    1    8524000    8525000      5       3  150064       2.7613    0.0028785
enh39072    1    8535900    8536900      1       1  150064       4.4399    4.499e-06
enh39074    1    8556800    8557800      3       1  150064       2.7352    0.0031169
enh39075    1    8566700    8567700      2       1  150064       3.8356   6.2631e-05
enh39076    1    8569900    8570900      2       1  150064        2.394    0.0083322
enh39077    1    8576700    8577700      2       1  150064       2.4796     0.006576
enh39081    1    8585800    8586800      3       1  150064        2.376    0.0087516
enh39083    1    8600100    8601100      3       2  150064       2.6492    0.0040344
enh39085    1    8611400    8612400      3       2  150064        2.269     0.011635
enh39087    1    8614900    8615900      2       1  150064       3.0698    0.0010711
enh39088    1    8616800    8617800      2       1  150064       2.9897    0.0013961
enh39089    1    8620900    8621900      1       1  150064       2.5716     0.005062
enh39090    1    8623100    8624100      3       2  150064       2.3761    0.0087482
enh39092    1    8655600    8656600      2       1  150064       2.6443    0.0040927
enh39093    1    8658000    8659000      6       2  150064       2.9865    0.0014112
enh39094    1    8659600    8660600      1       1  150064       3.0959    0.0009812
enh39095    1    8686200    8687200      1       1  150064       2.9013     0.001858
enh39098    1    8690200    8691200      1       1  150064       3.1268    0.0008837
enh39099    1    8690900    8691900      2       1  150064        2.889    0.0019323
enh39100    1    8703200    8704200      1       1  150064       2.8288     0.002336
enh39101    1    8707100    8708100      2       1  150064       2.9936    0.0013784
enh39102    1    8711800    8712800      1       1  150064       2.6695     0.003798
enh39104    1    8721700    8722700      1       1  150064       2.2886      0.01105
enh39106    1    8725500    8726500      1       1  150064       2.9385     0.001649
enh39108    1    8730400    8731400      2       1  150064       2.3313     0.009868
enh39112    1    8741000    8742000      2       1  150064         2.38    0.0086572
enh39113    1    8744500    8745500      2       1  150064       2.1884     0.014321
enh39120    1    8766800    8767800      3       2  150064       2.0001     0.022746
enh39121    1    8771900    8772900      2       1  150064       2.1925     0.014172
enh39123    1    8787700    8788700      3       2  150064       3.4642   0.00026589
enh39125    1    8814800    8815800      1       1  150064       1.9749      0.02414
enh39137    1    8949700    8950700      1       1  150064       2.1693      0.01503
enh39138    1    8963400    8964400      4       2  150064       1.9326     0.026642
enh39139    1    8998500    8999500      4       2  150064       2.2003     0.013894
enh39163    1    9334900    9335900     10       2  150064       2.4162    0.0078412
enh39168    1    9351200    9352200      2       1  150064       2.3982    0.0082389
enh39183    1    9409500    9410500      1       1  150064       1.7885      0.03685
enh39236    1    9923200    9924200      3       2  150064        2.006      0.02243
enh39314    1   10783700   10784700      1       1  150064       2.0569      0.01985
enh39360    1   11767600   11768600      5       2  150064        1.916     0.027685
enh39382    1   11990200   11991200      2       1  150064       1.7587     0.039313
enh39385    1   11997000   11998000      3       1  150064        2.566    0.0051442
enh39386    1   11998500   11999500      2       1  150064       1.9438      0.02596
enh39387    1   12000200   12001200      4       1  150064       2.0448     0.020437
enh39400    1   12112300   12113300      5       2  150064       1.7028     0.044306
enh39401    1   12128100   12129100      2       1  150064       2.6411    0.0041314
enh39402    1   12135300   12136300      5       2  150064       2.1026      0.01775
enh39405    1   12190200   12191200      3       1  150064       1.6689     0.047567
enh39480    1   14034600   14035600      4       2  150064       1.9076     0.028222
enh39488    1   14090700   14091700      1       1  150064       1.7987      0.03603
enh39502    1   14467200   14468200      7       1  150064       1.7305      0.04177
enh39503    1   14468800   14469800      1       1  150064       1.6605      0.04841
enh39505    1   14585400   14586400      3       2  150064        2.225     0.013041
enh39507    1   14813000   14814000      4       2  150064       2.0007     0.022715
enh39553    1   15533200   15534200      1       1  150064       2.2984      0.01077
enh39558    1   15569700   15570700      5       2  150064       1.7734      0.03808
enh39628    1   16190800   16191800      3       2  150064       2.0123     0.022093
enh39656    1   16352800   16353800      5       3  150064       2.0835     0.018603
enh39688    1   16563800   16564800      1       1  150064       2.1876      0.01435
enh39689    1   16570400   16571400      1       1  150064        2.126      0.01675
enh39693    1   16592500   16593500      3       1  150064       2.1759      0.01478
enh39694    1   16593600   16594600      4       1  150064       2.1579     0.015469
enh39696    1   16619600   16620600      5       2  150064        2.248     0.012288
enh39697    1   16643600   16644600      5       2  150064       2.2124      0.01347
enh39698    1   16645000   16646000      3       1  150064       2.0685     0.019295
enh39704    1   16698500   16699500      2       1  150064       1.7669     0.038622
enh39706    1   16703500   16704500      1       1  150064       1.8561      0.03172
enh39708    1   16711600   16712600      2       1  150064       1.7801     0.037533
enh39709    1   16713800   16714800      2       1  150064       1.8111     0.035064
enh39711    1   16722800   16723800      4       1  150064       2.0449      0.02043
enh39714    1   16824200   16825200      3       1  150064       1.8836     0.029809
enh39715    1   16839500   16840500      1       1  150064       2.1937      0.01413
enh39736    1   17307200   17308200      1       1  150064       2.1879      0.01434
enh39737    1   17310800   17311800      3       2  150064        4.112   1.9615e-05
enh39740    1   17342300   17343300      5       2  150064       2.0112     0.022154
enh39741    1   17371400   17372400      7       2  150064        2.316      0.01028
enh39742    1   17378600   17379600      2       1  150064       2.7791    0.0027255
enh39743    1   17390100   17391100      9       3  150064       2.0368     0.020835
enh39787    1   19218200   19219200      2       1  150064       2.1426     0.016073
enh39797    1   19263500   19264500      2       1  150064       1.7529     0.039814
enh39819    1   19639800   19640800      5       3  150064       1.6512     0.049344
enh39820    1   19641800   19642800      5       2  150064        1.834     0.033328
enh39863    1   19821500   19822500      3       2  150064       2.7532    0.0029511
enh39864    1   19832000   19833000      7       3  150064       1.8529     0.031947
enh39865    1   19835200   19836200      4       2  150064        2.021     0.021641
enh39872    1   19925200   19926200      6       3  150064       1.6957     0.044967
enh39876    1   19939100   19940100      1       1  150064       1.7696       0.0384
enh39879    1   19966800   19967800      1       1  150064       2.3371     0.009718
enh39905    1   20420100   20421100      4       2  150064       2.3072     0.010521
enh39913    1   20651600   20652600      5       2  150064       2.2432     0.012442
enh39931    1   21059800   21060800      2       1  150064       2.8097    0.0024792
enh39932    1   21065800   21066800      4       1  150064       2.6795    0.0036867
enh39936    1   21114500   21115500      2       1  150064       2.4415    0.0073133
enh39937    1   21339200   21340200      2       1  150064       2.0674     0.019346
enh39939    1   21361300   21362300      2       1  150064       2.2974     0.010797
enh39941    1   21403200   21404200      4       2  150064       2.5195    0.0058759
enh39942    1   21415600   21416600      3       1  150064       2.7094    0.0033702
enh39945    1   21465800   21466800      1       1  150064       2.4763     0.006638
enh39946    1   21476100   21477100      2       1  150064       3.0777    0.0010431
enh39949    1   21489100   21490100      2       1  150064        2.621    0.0043839
enh39950    1   21497500   21498500      3       1  150064       2.9716     0.001481
enh39951    1   21500000   21501000      1       1  150064       2.4774     0.006618
enh40008    1   21998800   21999800      4       2  150064       2.1205     0.016982
enh40009    1   22029300   22030300      2       1  150064       1.8437     0.032617
enh40011    1   22085600   22086600      5       2  150064        1.674     0.047065
enh40012    1   22089400   22090400      5       1  150064       2.0897     0.018321
enh40013    1   22090900   22091900      3       1  150064        1.892     0.029244
enh40035    1   22350200   22351200      4       2  150064       1.7882     0.036872
enh40039    1   22375000   22376000      3       2  150064        3.234   0.00061028
enh40040    1   22378200   22379200      5       2  150064       2.7142    0.0033213
enh40042    1   22382200   22383200      2       1  150064       2.7113    0.0033512
enh40043    1   22386600   22387600      6       3  150064        2.339    0.0096687
enh40046    1   22398700   22399700      1       1  150064       3.3647    0.0003831
enh40052    1   22448800   22449800      7       4  150064       1.7571     0.039447
enh40087    1   23141600   23142600      8       2  150064       1.9944     0.023055
enh40159    1   23888600   23889600      1       1  150064       2.2754      0.01144
enh40174    1   24085200   24086200      1       1  150064       1.8901      0.02937
enh40177    1   24106400   24107400      1       1  150064       1.6674      0.04772
enh40198    1   24372600   24373600      3       1  150064       2.5782    0.0049652
enh40383    1   26900800   26901800      6       3  150064       2.2813     0.011264
enh40385    1   26945400   26946400      1       1  150064       1.9284       0.0269
enh40387    1   27020300   27021300      2       1  150064       2.5533    0.0053346
enh40389    1   27033600   27034600      2       1  150064       2.6037    0.0046111
enh40390    1   27038400   27039400      2       1  150064        2.036     0.020876
enh40391    1   27040700   27041700      1       1  150064       2.7246     0.003219
enh40393    1   27046800   27047800      2       1  150064       2.6034     0.004615
enh40394    1   27048500   27049500      1       1  150064       2.7248     0.003217
enh40395    1   27051800   27052800      4       1  150064       2.7077    0.0033878
enh40396    1   27070400   27071400      3       2  150064        1.957     0.025176
enh40398    1   27076600   27077600      1       1  150064       2.7081     0.003383
enh40399    1   27078200   27079200      2       1  150064       2.6109    0.0045156
enh40400    1   27079300   27080300      2       1  150064       2.5595    0.0052415
enh40401    1   27094500   27095500      1       1  150064       2.7557     0.002928
enh40411    1   27225100   27226100      1       1  150064        2.489     0.006405
enh40414    1   27249400   27250400      1       1  150064        2.512     0.006003
enh40426    1   27397200   27398200      2       1  150064       3.3197   0.00045054
enh40427    1   27425500   27426500      1       1  150064         2.29      0.01101
enh40430    1   27444400   27445400      2       1  150064       1.7807     0.037481
enh40431    1   27448700   27449700      1       1  150064       2.1775      0.01472
enh40455    1   27693800   27694800      1       1  150064       1.8301      0.03362
enh40504    1   27930800   27931800      2       1  150064       1.7883     0.036866
enh40505    1   27932600   27933600      1       1  150064       2.0323      0.02106
enh40508    1   27947700   27948700      2       1  150064       1.6501     0.049462
enh40509    1   27955100   27956100      2       1  150064        1.664     0.048061
enh40510    1   27958200   27959200      4       2  150064        2.328    0.0099565
enh40551    1   28500100   28501100      2       1  150064       3.6693   0.00012161
enh40557    1   28574900   28575900      5       2  150064       1.6932      0.04521
enh40559    1   28588000   28589000      2       1  150064       2.6132    0.0044846
enh40564    1   28622900   28623900      3       2  150064       2.0438     0.020484
enh40566    1   28695200   28696200      2       1  150064       1.9333     0.026598
enh40567    1   28697200   28698200      2       1  150064         3.39   0.00034946
enh40568    1   28736100   28737100      8       3  150064       2.2663     0.011716
enh40571    1   28782500   28783500      1       1  150064       2.4036     0.008118
enh40577    1   28845400   28846400      1       1  150064       2.4689     0.006776
enh40578    1   28880200   28881200      1       1  150064       2.5866     0.004847
enh40581    1   28967700   28968700      2       1  150064       2.2942     0.010889
enh40582    1   28970500   28971500      1       1  150064       2.3123      0.01038
enh40583    1   28973700   28974700      2       1  150064       2.0484     0.020261
enh40584    1   28975200   28976200      5       3  150064       1.8895     0.029416
enh40591    1   29111200   29112200      1       1  150064       2.4417      0.00731
enh40594    1   29211700   29212700      5       1  150064       2.1952     0.014076
enh40598    1   29279800   29280800      2       1  150064       2.9504    0.0015869
enh40599    1   29298600   29299600      2       1  150064       2.8308    0.0023213
enh40602    1   29369600   29370600      2       1  150064        3.021    0.0012595
enh40605    1   29446400   29447400      3       1  150064       3.2265   0.00062646
enh40606    1   29451900   29452900      3       1  150064       3.2264   0.00062678
enh40607    1   29460000   29461000      2       1  150064       1.7028     0.044305
enh40608    1   29462600   29463600      5       3  150064       1.8254      0.03397
enh40609    1   29472200   29473200      2       1  150064       2.2445     0.012401
enh40614    1   29505100   29506100      2       1  150064       2.4541    0.0070626
enh40616    1   29528400   29529400      2       1  150064       2.3593    0.0091552
enh40617    1   29555900   29556900      3       1  150064       2.0326     0.021045
enh40625    1   30457200   30458200      2       1  150064       4.2256   1.1917e-05
enh40631    1   30852100   30853100      2       1  150064       2.1618     0.015317
enh40636    1   31180400   31181400     14       3  150064       1.7291     0.041895
enh40658    1   31350100   31351100      3       2  150064       1.8692     0.030796
enh40677    1   31448800   31449800      2       1  150064       1.7234     0.042407
enh40678    1   31449600   31450600      1       1  150064       1.7721      0.03819
enh40706    1   31688500   31689500      8       2  150064       3.0987   0.00097178
enh40708    1   31840800   31841800      1       1  150064       2.2533      0.01212
enh40709    1   31844300   31845300      3       2  150064        2.686    0.0036152
enh40710    1   31847200   31848200      2       1  150064       2.7671    0.0028278
enh40711    1   31854400   31855400      2       1  150064       4.4378   4.5432e-06
enh40712    1   31866800   31867800      4       1  150064       2.8658    0.0020799
enh40713    1   31895200   31896200      5       2  150064       2.0482     0.020269
enh40717    1   32029800   32030800      1       1  150064       2.3782     0.008699
enh40747    1   32230100   32231100      3       2  150064       1.9655     0.024676
enh40752    1   32261900   32262900      1       1  150064       1.7442      0.04056
enh40757    1   32398000   32399000      4       2  150064       1.8691     0.030805
enh40779    1   32592600   32593600      3       2  150064       1.6917     0.045349
enh40783    1   32616600   32617600      1       1  150064       2.0177      0.02181
enh40797    1   32707600   32708600      3       1  150064       1.7063     0.043974
enh40802    1   32810900   32811900      1       1  150064        2.932     0.001684
enh40834    1   33276800   33277800      1       1  150064       1.7174      0.04295
enh40835    1   33280300   33281300      3       1  150064       2.2349     0.012712
enh40840    1   33337900   33338900      2       1  150064        1.997     0.022915
enh40858    1   33502600   33503600      2       1  150064       1.8687     0.030829
enh40865    1   33593500   33594500      1       1  150064       2.1316      0.01652
enh40869    1   33618700   33619700      1       1  150064       2.3578     0.009193
enh40887    1   33758100   33759100      2       1  150064       1.7152     0.043157
enh40888    1   33760800   33761800      3       1  150064       1.8874     0.029554
enh40890    1   33766200   33767200      3       2  150064       2.3437    0.0095463
enh40894    1   33803400   33804400      2       1  150064       1.8619      0.03131
enh40897    1   33810600   33811600      1       1  150064       1.7861      0.03704
enh40917    1   33921300   33922300      1       1  150064        1.962      0.02488
enh40921    1   33937000   33938000      2       1  150064       2.4899    0.0063881
enh40927    1   34525600   34526600      2       1  150064       1.6734     0.047124
enh40938    1   35318100   35319100      4       2  150064       1.8872     0.029566
enh40939    1   35323100   35324100      3       2  150064       2.0918     0.018229
enh40946    1   35585600   35586600      2       1  150064       1.7055      0.04405
enh40947    1   35586400   35587400      2       1  150064       1.7055      0.04405
enh40950    1   35675800   35676800      3       1  150064       3.5077   0.00022599
enh40975    1   36102300   36103300      2       1  150064       3.6011   0.00015847
enh40980    1   36275200   36276200      3       2  150064       4.1596    1.594e-05
enh40981    1   36316700   36317700      2       1  150064       3.4571   0.00027304
enh40988    1   36397700   36398700      1       1  150064        3.492    0.0002397
enh40989    1   36410800   36411800      1       1  150064       3.2418    0.0005938
enh40991    1   36553300   36554300      1       1  150064       3.1405    0.0008432
enh40992    1   36555400   36556400      3       2  150064        3.192   0.00070642
enh40993    1   36565200   36566200      6       2  150064       2.5158     0.005938
enh40994    1   36580200   36581200      1       1  150064       2.0379      0.02078
enh40995    1   36581000   36582000      3       1  150064       2.1813     0.014579
enh40997    1   36599100   36600100      2       1  150064       3.2693   0.00053904
enh40998    1   36601000   36602000      1       1  150064       4.0568    2.488e-05
enh40999    1   36607500   36608500      2       1  150064       3.3975   0.00034006
enh41000    1   36613600   36614600      2       1  150064       3.6811   0.00011612
enh41001    1   36616100   36617100      4       2  150064       4.9148   4.4438e-07
enh41003    1   36625100   36626100      3       2  150064       2.2319     0.012811
enh41004    1   36627700   36628700      2       1  150064       3.9956   3.2268e-05
enh41005    1   36631300   36632300      2       1  150064       3.9408   4.0604e-05
enh41007    1   36633700   36634700      2       1  150064       3.8296   6.4181e-05
enh41010    1   36642000   36643000      4       1  150064       2.8124    0.0024588
enh41012    1   36653100   36654100      3       1  150064       2.6234    0.0043531
enh41083    1   38323500   38324500      1       1  150064       3.1702    0.0007616
enh41087    1   38395800   38396800      3       1  150064       2.8765    0.0020106
enh41107    1   39193800   39194800      2       1  150064        1.899      0.02878
enh41117    1   39407300   39408300      2       1  150064       1.6718     0.047283
enh41121    1   39468500   39469500      1       1  150064       2.3639     0.009042
enh41122    1   39490800   39491800      2       1  150064       1.8507     0.032107
enh41124    1   39541900   39542900      2       1  150064       2.9168    0.0017683
enh41128    1   39568400   39569400      1       1  150064        1.984      0.02363
enh41150    1   39651100   39652100      2       1  150064       2.1225     0.016899
enh41152    1   39660500   39661500      2       1  150064       2.1287     0.016641
enh41175    1   39862000   39863000      1       1  150064       2.2334      0.01276
enh41176    1   39863700   39864700      2       1  150064       1.6897     0.045544
enh41185    1   39915500   39916500      2       1  150064       1.7229      0.04245
enh41191    1   39974600   39975600      4       2  150064       2.3427    0.0095713
enh41198    1   40090900   40091900      1       1  150064       2.1072      0.01755
enh41205    1   40118600   40119600      4       2  150064       1.7309     0.041736
enh41207    1   40166200   40167200      1       1  150064       3.3126    0.0004621
enh41248    1   40997900   40998900      2       1  150064       1.9879     0.023409
enh41257    1   41169000   41170000      7       3  150064       1.8022     0.035758
enh41260    1   41178500   41179500      2       1  150064        2.522    0.0058352
enh41263    1   41187800   41188800      2       1  150064        2.751    0.0029709
enh41266    1   41205300   41206300      3       2  150064       2.6545    0.0039717
enh41267    1   41209400   41210400      2       1  150064       2.7719    0.0027863
enh41269    1   41220300   41221300      4       2  150064        2.841    0.0022486
enh41289    1   41447000   41448000      2       1  150064       2.1477     0.015868
enh41290    1   41452700   41453700      3       2  150064       3.8733   5.3695e-05
enh41291    1   41468800   41469800      5       2  150064        2.221     0.013176
enh41296    1   41574600   41575600      4       2  150064       2.1731     0.014886
enh41297    1   41617600   41618600      2       1  150064         2.58    0.0049407
enh41304    1   41831200   41832200      4       2  150064        2.562     0.005204
enh41307    1   41853400   41854400      3       1  150064       2.0269     0.021335
enh41312    1   41892600   41893600      8       3  150064       2.1631     0.015268
enh41313    1   41898000   41899000      6       3  150064       2.2582     0.011965
enh41315    1   41920000   41921000      1       1  150064         1.69      0.04551
enh41321    1   41950200   41951200      7       4  150064       2.8808    0.0019834
enh41324    1   41960500   41961500      4       2  150064       3.2234    0.0006334
enh41326    1   41968900   41969900      5       2  150064       2.2383     0.012601
enh41331    1   42023800   42024800      3       2  150064       1.7405     0.040889
enh41402    1   42845200   42846200      1       1  150064       2.2319      0.01281
enh41427    1   43412400   43413400     10       2  150064       1.7257     0.042201
enh41428    1   43414800   43415800      8       2  150064       1.9734     0.024226
enh41431    1   43421100   43422100      6       2  150064       1.8373     0.033085
enh41433    1   43426600   43427600      6       2  150064       2.1162     0.017164
enh41447    1   43703800   43704800      1       1  150064       2.0292      0.02122
enh41450    1   43739700   43740700      4       2  150064       1.8094     0.035197
enh41453    1   43760000   43761000      2       1  150064        2.976    0.0014603
enh41455    1   43769200   43770200      2       1  150064       2.6374    0.0041776
enh41458    1   43810700   43811700      1       1  150064       3.4765     0.000254
enh41461    1   43825500   43826500      3       2  150064       3.7678   8.2356e-05
enh41462    1   43831400   43832400      3       2  150064       1.9251     0.027108
enh41463    1   43834400   43835400      1       1  150064       3.6162    0.0001495
enh41467    1   43856400   43857400      4       2  150064       4.1648   1.5578e-05
enh41469    1   43901300   43902300      2       1  150064       3.4636   0.00026649
enh41472    1   43920400   43921400      4       2  150064       4.1611   1.5834e-05
enh41477    1   44011100   44012100      1       1  150064       1.6572      0.04874
enh41478    1   44015200   44016200      3       1  150064       2.0885     0.018378
enh41479    1   44018200   44019200      1       1  150064       3.1374    0.0008524
enh41480    1   44023400   44024400      1       1  150064       3.0287     0.001228
enh41482    1   44031700   44032700      2       1  150064       2.2048     0.013733
enh41483    1   44038600   44039600      3       1  150064       2.2899     0.011014
enh41484    1   44042800   44043800      4       2  150064       3.9293   4.2603e-05
enh41485    1   44053000   44054000      2       1  150064       1.9244     0.027151
enh41487    1   44114300   44115300      5       2  150064       4.0012   3.1507e-05
enh41488    1   44117300   44118300      1       1  150064       4.3591    6.529e-06
enh41491    1   44197600   44198600      2       1  150064        4.844   6.3641e-07
enh41492    1   44228600   44229600      1       1  150064       3.2448    0.0005877
enh41493    1   44248700   44249700      3       2  150064       4.2994   8.5643e-06
enh41494    1   44252000   44253000      3       2  150064       1.9596     0.025019
enh41501    1   44318700   44319700      2       1  150064        3.435   0.00029627
enh41504    1   44334000   44335000      2       1  150064       2.8449    0.0022214
enh41505    1   44335700   44336700      1       1  150064       3.8549     5.79e-05
enh41506    1   44336300   44337300      3       2  150064       2.8358    0.0022853
enh41507    1   44345900   44346900      1       1  150064       3.9254    4.329e-05
enh41508    1   44378000   44379000      3       2  150064       2.5971    0.0047002
enh41509    1   44379000   44380000      4       1  150064         2.82    0.0024013
enh41511    1   44399700   44400700      2       1  150064       2.9643    0.0015167
enh41512    1   44410800   44411800      2       1  150064       2.5119    0.0060045
enh41513    1   44414000   44415000      4       2  150064       3.6117   0.00015211
enh41514    1   44419400   44420400      2       1  150064       2.4158    0.0078507
enh41517    1   44439300   44440300      3       2  150064       3.1146   0.00092101
enh41518    1   44442000   44443000      2       1  150064        3.126   0.00088601
enh41520    1   44446100   44447100      4       2  150064       1.9799      0.02386
enh41521    1   44456000   44457000      1       1  150064       2.0898      0.01832
enh41528    1   44677800   44678800      1       1  150064       2.7892     0.002642
enh41529    1   44679900   44680900      1       1  150064       2.3252      0.01003
enh41531    1   44704800   44705800      2       1  150064       2.2454      0.01237
enh41654    1   46713800   46714800      2       1  150064       1.7757      0.03789
enh41681    1   47640600   47641600      4       2  150064       1.8457     0.032464
enh41690    1   47797900   47798900      2       1  150064       1.9259     0.027059
enh41698    1   48223800   48224800      2       1  150064       1.8118     0.035009
enh41699    1   48247800   48248800      4       2  150064       1.9651     0.024701
enh41721    1   49240800   49241800      5       3  150064       1.6972     0.044829
enh41726    1   51131200   51132200      2       1  150064       1.9661     0.024642
enh41738    1   51449000   51450000      3       2  150064       1.9745      0.02416
enh41739    1   51675600   51676600      1       1  150064       1.7325      0.04159
enh41751    1   51733000   51734000      2       1  150064       1.7671     0.038602
enh41777    1   51985800   51986800      3       1  150064       1.9132     0.027861
enh41888    1   53641600   53642600      4       2  150064       1.9399     0.026196
enh41889    1   53648200   53649200      2       1  150064       2.0932     0.018164
enh41891    1   53661000   53662000      1       1  150064       2.0792       0.0188
enh41893    1   53684600   53685600      1       1  150064       2.2179      0.01328
enh41894    1   53702100   53703100      4       2  150064       2.5829    0.0048987
enh41895    1   53758600   53759600      1       1  150064       1.8966      0.02894
enh41896    1   53760400   53761400      4       2  150064       3.3613   0.00038792
enh41913    1   54422500   54423500      3       1  150064       1.7584     0.039338
enh41914    1   54447200   54448200      3       1  150064       2.3027     0.010649
enh41915    1   54448200   54449200      2       1  150064       2.3025     0.010653
enh41931    1   54685300   54686300      3       2  150064       1.6795     0.046523
enh41933    1   54694700   54695700      2       1  150064       2.0398     0.020687
enh41969    1   54815600   54816600      1       1  150064       1.7965      0.03621
enh41970    1   54819100   54820100      2       1  150064       2.3288    0.0099338
enh41972    1   54827600   54828600      2       1  150064       1.7732     0.038097
enh41976    1   54839300   54840300      4       2  150064       1.7165     0.043034
enh41977    1   54841400   54842400      3       1  150064       1.8758     0.030339
enh41978    1   54844700   54845700      5       2  150064       1.7986     0.036041
enh42010    1   55326600   55327600      8       3  150064       2.1813      0.01458
enh42046    1   56001900   56002900      6       3  150064       1.9712     0.024351
enh42048    1   56046300   56047300      5       2  150064       2.4073    0.0080365
enh42050    1   56055200   56056200      4       2  150064       1.7337     0.041487
enh42053    1   56115600   56116600      5       2  150064       2.2839     0.011188
enh42055    1   56161100   56162100      8       2  150064       1.9231     0.027235
enh42058    1   56184600   56185600      2       1  150064       1.7767      0.03781
enh42096    1   56904400   56905400      8       2  150064        1.742     0.040758
enh42161    1   59183800   59184800      1       1  150064       1.8184       0.0345
enh42201    1   59612600   59613600      3       1  150064       1.7397     0.040958
enh42207    1   59653600   59654600      7       3  150064       1.6628     0.048179
enh42259    1   60204300   60205300      2       1  150064       1.9809     0.023799
enh42262    1   60217800   60218800      4       2  150064        2.363    0.0090627
enh42273    1   61086900   61087900      2       1  150064       3.1647   0.00077609
enh42274    1   61228600   61229600      3       2  150064       2.6394    0.0041522
enh42280    1   61377100   61378100      5       3  150064       1.8739     0.030474
enh42287    1   61455200   61456200      2       1  150064       1.8711     0.030669
enh42333    1   61696000   61697000      3       1  150064       1.8764     0.030301
enh42334    1   61703800   61704800      5       3  150064       1.6634     0.048112
enh42336    1   61709500   61710500      3       1  150064       2.0719     0.019136
enh42362    1   61859000   61860000      5       3  150064       1.9565     0.025203
enh42363    1   61869000   61870000      3       1  150064       2.1261     0.016747
enh42372    1   61956900   61957900      4       2  150064       1.6611     0.048342
enh42383    1   62352900   62353900      5       2  150064       1.7076      0.04386
enh42477    1   64947700   64948700      1       1  150064       1.7013      0.04444
enh42484    1   64974000   64975000      5       3  150064       1.9194     0.027469
enh42485    1   64976800   64977800      3       1  150064       2.1818     0.014561
enh42511    1   65359300   65360300      3       1  150064       2.8452    0.0022195
enh42512    1   65360200   65361200      3       1  150064       1.8943     0.029093
enh42515    1   65376700   65377700      3       1  150064       2.6756    0.0037299
enh42517    1   65379300   65380300      2       1  150064        1.913     0.027875
enh42519    1   65383600   65384600      3       2  150064       2.4738    0.0066834
enh42521    1   65388800   65389800      4       2  150064       2.0678     0.019328
enh42522    1   65390800   65391800      1       1  150064       2.6456     0.004077
enh42523    1   65391900   65392900      4       2  150064       2.7526     0.002956
enh42524    1   65393000   65394000      1       1  150064       2.9146     0.001781
enh42525    1   65399200   65400200      3       2  150064       2.5166    0.0059254
enh42527    1   65401800   65402800      4       2  150064       1.7347     0.041401
enh42528    1   65402400   65403400      3       2  150064       3.1377   0.00085137
enh42529    1   65405400   65406400      3       2  150064        3.289   0.00050272
enh42532    1   65412600   65413600      2       1  150064       2.8544    0.0021562
enh42534    1   65415800   65416800      2       1  150064       2.2473     0.012311
enh42535    1   65416600   65417600      3       1  150064       2.8992    0.0018706
enh42536    1   65421700   65422700      2       1  150064       2.4354    0.0074375
enh42537    1   65426800   65427800      4       2  150064       2.0246     0.021452
enh42538    1   65430000   65431000      3       2  150064       1.7017      0.04441
enh42546    1   65513900   65514900      3       2  150064       2.0127     0.022073
enh42547    1   65525700   65526700      2       1  150064       2.2948     0.010872
enh42549    1   65527700   65528700      1       1  150064       1.7319      0.04165
enh42551    1   65579600   65580600      2       1  150064       2.3224     0.010105
enh42552    1   65619800   65620800      2       1  150064        2.217      0.01331
enh42554    1   65640100   65641100      5       1  150064       1.8082     0.035289
enh42570    1   66153300   66154300      5       2  150064       2.7778    0.0027366
enh42572    1   66277500   66278500      2       1  150064       2.2327     0.012785
enh42574    1   66673200   66674200      3       2  150064       1.8624     0.031277
enh42575    1   66731600   66732600      3       1  150064       2.5618    0.0052059
enh42576    1   66736900   66737900      3       1  150064       2.1043     0.017676
enh42577    1   66740600   66741600      1       1  150064       2.3167      0.01026
enh42580    1   66765600   66766600      5       1  150064       2.1653     0.015182
enh42631    1   68002900   68003900      2       1  150064       2.2326     0.012789
enh42643    1   68078300   68079300      2       1  150064       1.6808     0.046401
enh42645    1   68084200   68085200      3       2  150064       2.2176     0.013291
enh42651    1   68166400   68167400      4       2  150064       1.9657     0.024668
enh42661    1   68189000   68190000      2       1  150064       1.9157     0.027699
enh42667    1   68214400   68215400      2       1  150064       2.0104     0.022192
enh42671    1   68220000   68221000      2       1  150064       1.7258     0.042194
enh42682    1   68258100   68259100      4       2  150064       3.2494   0.00057822
enh42683    1   68260700   68261700      2       1  150064       3.1516   0.00081177
enh42684    1   68268000   68269000      6       3  150064        1.801      0.03585
enh42685    1   68269600   68270600      2       1  150064       2.3567      0.00922
enh42688    1   68282600   68283600      5       3  150064       2.9246    0.0017247
enh42689    1   68284300   68285300      1       1  150064       1.8032      0.03568
enh42690    1   68285000   68286000      3       2  150064       2.6741    0.0037461
enh42691    1   68288900   68289900      3       2  150064       2.1793     0.014654
enh42692    1   68291000   68292000      3       1  150064        1.756     0.039541
enh42693    1   68295700   68296700      4       2  150064       3.5136     0.000221
enh42694    1   68299600   68300600      2       1  150064       3.1481   0.00082179
enh42695    1   68303800   68304800      5       2  150064       3.9573   3.7908e-05
enh42696    1   68305100   68306100      2       1  150064       2.2469     0.012322
enh42697    1   68315900   68316900      5       2  150064       2.6032    0.0046185
enh42698    1   68354000   68355000      5       2  150064       2.2074     0.013644
enh42701    1   68411200   68412200      4       2  150064       1.8077      0.03533
enh42765    1   71414700   71415700      4       2  150064       2.2144     0.013401
enh42766    1   71497500   71498500      1       1  150064       1.8877      0.02953
enh42771    1   72123000   72124000      3       2  150064       3.9322   4.2087e-05
enh42774    1   74058700   74059700      3       1  150064       2.6569    0.0039432
enh42778    1   74857600   74858600      2       1  150064       1.8855      0.02968
enh42795    1   76605200   76606200      3       2  150064       1.6983     0.044722
enh42799    1   76620000   76621000      2       1  150064       1.6795     0.046531
enh42803    1   76976600   76977600      4       2  150064       1.6841     0.046078
enh42825    1   78357700   78358700      2       1  150064       1.7078      0.04384
enh42831    1   78446000   78447000      3       2  150064       1.9066     0.028289
enh42844    1   78561500   78562500      2       1  150064       1.7587     0.039313
enh42845    1   78567300   78568300      2       1  150064       1.7909     0.036654
enh42868    1   82136000   82137000      3       2  150064       2.0532     0.020027
enh42869    1   82145200   82146200      3       2  150064       2.2103     0.013542
enh42870    1   82147100   82148100      5       2  150064       2.5307    0.0056916
enh42911    1   84946000   84947000      5       3  150064       1.6896     0.045549
enh42931    1   85695000   85696000      2       1  150064       1.6818     0.046307
enh42950    1   85845200   85846200      5       2  150064       2.2581     0.011969
enh42952    1   85863900   85864900      4       2  150064       2.0858     0.018498
enh42955    1   85872700   85873700      1       1  150064       2.0853      0.01852
enh42960    1   85906100   85907100      3       1  150064       1.7187     0.042831
enh42962    1   85918900   85919900      3       1  150064       2.0349      0.02093
enh42963    1   85924700   85925700      5       2  150064       1.8171     0.034598
enh42964    1   85928600   85929600      4       2  150064       1.7184     0.042857
enh43014    1   88148900   88149900      5       3  150064       2.0029     0.022593
enh43054    1   89829400   89830400      3       2  150064       1.8499     0.032165
enh43066    1   90068900   90069900      3       1  150064       1.8446     0.032545
enh43078    1   90125800   90126800      2       1  150064        2.303     0.010639
enh43079    1   90158000   90159000      2       1  150064       1.6794     0.046541
enh43080    1   90163400   90164400      1       1  150064       1.7523      0.03986
enh43081    1   90185000   90186000      1       1  150064       1.6991      0.04465
enh43087    1   90222800   90223800      3       2  150064       1.8802     0.030044
enh43092    1   90285400   90286400      1       1  150064       1.8208      0.03432
enh43096    1   90307700   90308700      3       2  150064       2.4101    0.0079752
enh43112    1   91390200   91391200      1       1  150064       2.5134     0.005979
enh43113    1   91434400   91435400      1       1  150064       1.9934      0.02311
enh43116    1   91481300   91482300      2       1  150064       1.7401      0.04092
enh43121    1   91965200   91966200      3       2  150064       2.3068     0.010532
enh43128    1   92020600   92021600      2       1  150064       1.8567     0.031677
enh43160    1   92241700   92242700      8       2  150064       2.4261    0.0076302
enh43161    1   92244500   92245500      4       1  150064       2.2105     0.013536
enh43162    1   92248000   92249000      6       1  150064       2.1202     0.016993
enh43197    1   92765200   92766200      2       1  150064        2.813     0.002454
enh43198    1   92766200   92767200      3       2  150064       1.8755     0.030364
enh43199    1   93177000   93178000      3       1  150064       1.7548     0.039649
enh43206    1   93324400   93325400      1       1  150064        1.779      0.03762
enh43208    1   93395200   93396200      1       1  150064       1.6959      0.04495
enh43209    1   93399700   93400700      2       1  150064       2.8085     0.002489
enh43210    1   93401000   93402000      3       1  150064       1.7756       0.0379
enh43213    1   93416500   93417500      2       1  150064        1.846     0.032449
enh43216    1   93437900   93438900      1       1  150064       1.6825      0.04624
enh43295    1   94528800   94529800      1       1  150064       1.7507         0.04
enh43352    1   95319500   95320500      2       1  150064        1.685     0.045994
enh43354    1   95330000   95331000      5       3  150064       2.7381      0.00309
enh43357    1   95349200   95350200      3       2  150064       2.2582     0.011965
enh43374    1   95437100   95438100      2       1  150064       2.2949      0.01087
enh43377    1   95448400   95449400      3       2  150064        1.731     0.041722
enh43380    1   95459800   95460800      2       1  150064       1.8498     0.032171
enh43381    1   95467900   95468900      1       1  150064       1.9788      0.02392
enh43383    1   95487000   95488000      1       1  150064       2.0245      0.02146
enh43386    1   95507500   95508500      2       1  150064       2.0905     0.018287
enh43390    1   95552500   95553500      3       2  150064       2.3225     0.010102
enh43393    1   95644500   95645500      2       1  150064       1.7002     0.044545
enh43399    1   96881500   96882500      4       2  150064       2.6126    0.0044929
enh43403    1   97186000   97187000      2       1  150064       1.7221     0.042524
enh43404    1   97188800   97189800      4       2  150064       3.5504   0.00019229
enh43406    1   97196000   97197000      4       2  150064        3.075    0.0010527
enh43407    1   97212200   97213200      2       1  150064       1.8213      0.03428
enh43408    1   97214800   97215800      2       1  150064       3.1726   0.00075543
enh43412    1   97711000   97712000      2       1  150064       2.1219     0.016922
enh43413    1   97717000   97718000      6       2  150064       2.3111     0.010415
enh43417    1   98096300   98097300      1       1  150064       2.5085     0.006062
enh43418    1   98206200   98207200      2       1  150064        3.546   0.00019555
enh43420    1   98351400   98352400      2       1  150064       4.9823   3.1417e-07
enh43421    1   98383600   98384600      2       1  150064        1.972     0.024303
enh43428    1   99142500   99143500      1       1  150064        2.136      0.01634
enh43436    1  100102000  100103000      4       2  150064       3.0759    0.0010494
enh43441    1  100142600  100143600      2       1  150064       1.7113     0.043508
enh43484    1  101655600  101656600      9       3  150064       1.9609     0.024943
enh43485    1  101669100  101670100      4       1  150064       1.6779     0.046679
enh43500    1  108508100  108509100      6       3  150064       1.8787     0.030141
enh43504    1  108660400  108661400      6       3  150064       1.9794     0.023886
enh43505    1  108733000  108734000      2       1  150064       2.9407    0.0016371
enh43506    1  108740300  108741300      7       3  150064       2.7227    0.0032374
enh43579    1  110077900  110078900      2       1  150064         1.88     0.030057
enh43593    1  110178600  110179600      4       2  150064        2.074     0.019042
enh43596    1  110199400  110200400      4       2  150064        1.982     0.023742
enh43629    1  110438000  110439000      6       2  150064       1.9746     0.024159
enh43649    1  110598900  110599900      1       1  150064       2.2328      0.01278
enh43660    1  110892600  110893600      2       1  150064       2.1775     0.014723
enh43662    1  110925900  110926900      4       2  150064         2.06     0.019699
enh43676    1  111323000  111324000      4       2  150064       2.3344    0.0097885
enh43698    1  112163800  112164800      1       1  150064       2.4912     0.006366
enh43699    1  112164500  112165500      7       4  150064       2.0755     0.018972
enh43700    1  112166000  112167000      8       4  150064       2.2978     0.010786
enh43707    1  112203100  112204100      4       2  150064       1.8296     0.033652
enh43725    1  112418800  112419800      2       1  150064       2.1824      0.01454
enh43726    1  112423600  112424600      4       2  150064       2.6988    0.0034797
enh43728    1  112446700  112447700      3       1  150064       2.1347     0.016393
enh43729    1  112462600  112463600      3       1  150064       2.4432    0.0072786
enh43730    1  112490700  112491700      5       2  150064       1.6947     0.045069
enh43731    1  112494300  112495300      2       1  150064        2.496    0.0062806
enh43732    1  112498400  112499400      1       1  150064       2.0179       0.0218
enh43733    1  112506400  112507400      4       2  150064       2.1583     0.015451
enh43734    1  112529800  112530800      3       2  150064       2.0822     0.018661
enh43746    1  112935800  112936800      2       1  150064       1.8168     0.034623
enh43747    1  112937200  112938200      2       1  150064       1.9099     0.028072
enh43748    1  112940400  112941400      4       1  150064       2.2752     0.011447
enh43749    1  112945700  112946700      2       1  150064       2.5223    0.0058298
enh43750    1  112972900  112973900      3       1  150064       2.3372    0.0097143
enh43751    1  112981400  112982400      3       2  150064       2.1976     0.013988
enh43752    1  112987200  112988200      4       1  150064       2.2709     0.011576
enh43753    1  112988600  112989600      3       2  150064       1.8913     0.029295
enh43759    1  113055400  113056400      1       1  150064       3.8697    5.448e-05
enh43761    1  113066800  113067800      2       1  150064       2.8172     0.002422
enh43762    1  113086900  113087900      1       1  150064       3.1847    0.0007246
enh43763    1  113159900  113160900      3       1  150064       3.2165   0.00064893
enh43764    1  113163500  113164500      3       1  150064       3.0998   0.00096841
enh43766    1  113169600  113170600      5       2  150064       2.6285    0.0042875
enh43768    1  113174600  113175600      1       1  150064       3.2443    0.0005886
enh43769    1  113179500  113180500      1       1  150064       3.2955    0.0004912
enh43770    1  113215800  113216800      2       1  150064       3.0364    0.0011973
enh43771    1  113218400  113219400      3       2  150064       2.2042     0.013755
enh43772    1  113230200  113231200      3       1  150064       2.3508    0.0093666
enh43838    1  114852900  114853900      4       2  150064       2.4086    0.0080068
enh43847    1  115050000  115051000      1       1  150064       2.5298     0.005706
enh43848    1  115050800  115051800      3       2  150064       2.0774     0.018885
enh43854    1  115257500  115258500      2       1  150064       1.7788     0.037633
enh43855    1  115259400  115260400      2       1  150064       1.9462     0.025816
enh43857    1  115297200  115298200      2       1  150064       2.4906     0.006377
enh43858    1  115297700  115298700      3       1  150064       3.2988   0.00048552
enh43862    1  115610200  115611200      2       1  150064       2.2853     0.011149
enh43864    1  115618600  115619600      6       2  150064       3.1232   0.00089436
enh43865    1  115627300  115628300      1       1  150064       1.7163      0.04305
enh43866    1  115632800  115633800      5       2  150064       1.8358     0.033193
enh43867    1  115642200  115643200      5       2  150064       3.6876   0.00011318
enh43869    1  115677100  115678100      3       1  150064       3.7871     7.62e-05
enh43871    1  115684000  115685000      2       1  150064       2.4803    0.0065639
enh43872    1  115685100  115686100      4       2  150064       1.6527     0.049196
enh43874    1  115711700  115712700      3       2  150064       1.9306     0.026767
enh43875    1  115721800  115722800     12       4  150064       3.2508   0.00057533
enh43877    1  115732100  115733100      8       4  150064       2.4829    0.0065168
enh43878    1  115736600  115737600      8       3  150064        3.032    0.0012147
enh43885    1  115832200  115833200      2       1  150064       1.9248     0.027124
enh43889    1  115856700  115857700      2       1  150064       2.8495    0.0021896
enh43891    1  115866000  115867000      1       1  150064       1.6618      0.04828
enh43892    1  115868600  115869600      6       3  150064       2.9883    0.0014028
enh43893    1  115870500  115871500      3       1  150064        1.742     0.040752
enh43896    1  115878300  115879300      2       1  150064       1.8363      0.03316
enh43898    1  115906800  115907800      4       1  150064       2.1265      0.01673
enh43902    1  115997300  115998300      7       3  150064        1.855     0.031798
enh43907    1  116185600  116186600      4       1  150064       2.7837     0.002687
enh43915    1  116248600  116249600      3       1  150064       1.7886     0.036843
enh43958    1  117367500  117368500      2       1  150064       3.8933   4.9437e-05
enh43968    1  117514400  117515400      3       2  150064       1.9822     0.023729
enh43969    1  117515200  117516200      1       1  150064       1.9039      0.02846
enh44013    1  118678500  118679500      4       2  150064       1.7842     0.037199
enh44016    1  118837600  118838600      1       1  150064        1.886      0.02965
enh44188    1  145588200  145589200      2       1  150064       1.9785     0.023935
enh44190    1  145609100  145610100      1       1  150064       1.8132       0.0349
enh44195    1  146638500  146639500      2       1  150064       2.0992     0.017899
enh44196    1  146639900  146640900      1       1  150064       2.1682      0.01507
enh44197    1  146641400  146642400      6       2  150064       2.3072     0.010523
enh44198    1  146645300  146646300      6       1  150064       2.0854     0.018517
enh44199    1  146649300  146650300      4       2  150064       2.0384     0.020756
enh44200    1  146695100  146696100      3       2  150064       2.2922     0.010946
enh44201    1  146696000  146697000      2       1  150064       3.3803   0.00036204
enh44202    1  146697400  146698400      6       3  150064       2.6682    0.0038132
enh44209    1  146976900  146977900      3       2  150064       2.4113    0.0079485
enh44219    1  147220500  147221500      3       2  150064       1.9172     0.027609
enh44220    1  147224800  147225800      2       1  150064       1.8651     0.031084
enh44236    1  149819900  149820900      1       1  150064       2.4705     0.006747
enh44239    1  149887800  149888800      1       1  150064       1.7468      0.04034
enh44240    1  149889400  149890400      1       1  150064       1.7202       0.0427
enh44259    1  150036700  150037700      1       1  150064       5.5334     1.57e-08
enh44263    1  150124400  150125400      4       2  150064       4.5844    2.276e-06
enh44265    1  150128800  150129800      1       1  150064       5.5996    1.074e-08
enh44266    1  150134100  150135100      3       2  150064       5.3151   5.3312e-08
enh44269    1  150158800  150159800      2       1  150064       4.5429   2.7748e-06
enh44270    1  150164100  150165100      1       1  150064       2.0092      0.02226
enh44271    1  150185000  150186000      3       2  150064       4.6806   1.4303e-06
enh44275    1  150241700  150242700      3       1  150064       4.9797   3.1842e-07
enh44280    1  150266800  150267800      1       1  150064       1.7334      0.04151
enh44281    1  150274400  150275400      3       1  150064       4.5185   3.1136e-06
enh44282    1  150294700  150295700      4       2  150064       5.2258     8.67e-08
enh44283    1  150334800  150335800      5       2  150064       4.6395   1.7465e-06
enh44284    1  150339200  150340200      3       2  150064       3.9134   4.5503e-05
enh44286    1  150361500  150362500      3       2  150064       4.0914   2.1441e-05
enh44287    1  150378600  150379600      7       2  150064       2.9725     0.001477
enh44288    1  150381400  150382400      2       1  150064       3.9694   3.6027e-05
enh44289    1  150382400  150383400      3       1  150064       4.4272   4.7728e-06
enh44294    1  150460400  150461400      3       1  150064       4.5462   2.7315e-06
enh44295    1  150479900  150480900      5       2  150064       1.8588      0.03153
enh44296    1  150486800  150487800      2       1  150064       4.1525   1.6446e-05
enh44297    1  150488700  150489700      1       1  150064       2.0011      0.02269
enh44301    1  150509800  150510800      5       2  150064       4.3641   6.3823e-06
enh44302    1  150510400  150511400      5       2  150064       3.3805   0.00036178
enh44306    1  150538900  150539900      4       2  150064       2.1237     0.016849
enh44308    1  150543300  150544300      2       1  150064       1.7826     0.037322
enh44309    1  150544300  150545300      8       4  150064       1.9471     0.025764
enh44311    1  150546400  150547400      2       1  150064       1.9164     0.027657
enh44312    1  150552600  150553600      2       1  150064       1.6658      0.04788
enh44330    1  150951200  150952200      3       1  150064       2.2704     0.011591
enh44341    1  151021300  151022300      1       1  150064       3.8789    5.247e-05
enh44344    1  151035000  151036000      2       1  150064       1.8598     0.031455
enh44345    1  151041700  151042700      2       1  150064       3.0844    0.0010198
enh44348    1  151105600  151106600      3       2  150064       2.5737    0.0050313
enh44349    1  151115800  151116800      5       2  150064       3.7019   0.00010699
enh44350    1  151119700  151120700      3       2  150064       2.7149    0.0033143
enh44354    1  151168400  151169400      4       2  150064       1.8421     0.032727
enh44359    1  151228000  151229000      2       1  150064       3.4523   0.00027791
enh44370    1  151373200  151374200      1       1  150064       3.3175    0.0004542
enh44373    1  151416800  151417800      2       1  150064        2.118     0.017088
enh44374    1  151429000  151430000      4       2  150064       2.1558     0.015551
enh44376    1  151444800  151445800      1       1  150064       2.5897     0.004803
enh44390    1  151611000  151612000      1       1  150064       2.6561     0.003953
enh44427    1  153497900  153498900      1       1  150064       2.0546      0.01996
enh44456    1  153702300  153703300      2       1  150064       1.9206     0.027394
enh44465    1  153761400  153762400      1       1  150064       2.5081     0.006069
enh44467    1  153776000  153777000      2       1  150064       3.5068   0.00022676
enh44468    1  153777700  153778700      2       1  150064       3.7987   7.2743e-05
enh44469    1  153838600  153839600      1       1  150064       2.2649      0.01176
enh44470    1  153845500  153846500      5       2  150064       1.8966     0.028938
enh44471    1  153852700  153853700      2       1  150064       3.3154   0.00045762
enh44474    1  153892400  153893400      1       1  150064       2.8069     0.002501
enh44475    1  153896200  153897200      4       1  150064       2.2299     0.012878
enh44476    1  153900900  153901900      4       2  150064       2.9509    0.0015842
enh44477    1  153916500  153917500      3       2  150064        2.213     0.013448
enh44478    1  153919100  153920100      1       1  150064       2.1821      0.01455
enh44480    1  153931900  153932900      3       2  150064       2.1443     0.016006
enh44481    1  153938500  153939500      2       1  150064       2.9598    0.0015392
enh44482    1  153941000  153942000      1       1  150064       2.3237      0.01007
enh44483    1  153948200  153949200      2       1  150064       2.2278     0.012946
enh44489    1  154127100  154128100      4       2  150064       1.9295     0.026836
enh44490    1  154150600  154151600      1       1  150064       2.3861     0.008513
enh44492    1  154184700  154185700      2       1  150064        1.667     0.047758
enh44494    1  154194900  154195900      1       1  150064       1.9978      0.02287
enh44495    1  154245800  154246800      1       1  150064       2.0864      0.01847
enh44501    1  154324300  154325300      4       2  150064       2.4754    0.0066543
enh44508    1  154404800  154405800      3       2  150064       1.8075     0.035343
enh44509    1  154415500  154416500      4       2  150064       2.2968     0.010815
enh44510    1  154418300  154419300      3       1  150064       2.5301     0.005701
enh44521    1  154528300  154529300      1       1  150064       2.2665      0.01171
enh44525    1  154571800  154572800      3       2  150064       1.7237     0.042382
enh44528    1  154578600  154579600      1       1  150064        2.022      0.02159
enh44529    1  154581400  154582400      2       1  150064       1.6851      0.04598
enh44536    1  154781200  154782200      3       1  150064       1.8386     0.032984
enh44538    1  154785500  154786500      2       1  150064       1.7956     0.036283
enh44539    1  154792200  154793200      5       3  150064       4.0317   2.7688e-05
enh44540    1  154806300  154807300      2       1  150064       2.2517     0.012171
enh44544    1  154842600  154843600      1       1  150064       3.8504    5.896e-05
enh44546    1  154910100  154911100      2       1  150064       2.9867    0.0014101
enh44547    1  154914600  154915600      2       1  150064       3.8289   6.4357e-05
enh44548    1  154925800  154926800      1       1  150064       2.1154       0.0172
enh44559    1  154983500  154984500      3       2  150064       2.5274    0.0057453
enh44560    1  154988800  154989800      2       1  150064       1.7026     0.044321
enh44561    1  154990700  154991700      1       1  150064       2.3559      0.00924
enh44563    1  155017000  155018000      2       1  150064       2.4019    0.0081556
enh44566    1  155033500  155034500      2       1  150064       2.2043     0.013751
enh44568    1  155042000  155043000      1       1  150064       1.8595      0.03148
enh44569    1  155043600  155044600      2       1  150064       2.7308    0.0031594
enh44578    1  155111200  155112200      2       1  150064       1.7452     0.040475
enh44583    1  155157400  155158400      4       2  150064       1.6924     0.045283
enh44590    1  155195200  155196200      1       1  150064        2.079      0.01881
enh44595    1  155219800  155220800      1       1  150064       2.0947       0.0181
enh44597    1  155222900  155223900      1       1  150064       2.1998      0.01391
enh44601    1  155241600  155242600      1       1  150064       1.9162      0.02767
enh44603    1  155247800  155248800      2       1  150064       2.2396     0.012558
enh44604    1  155277200  155278200      2       1  150064       2.5297     0.005708
enh44605    1  155279900  155280900      1       1  150064       2.7019     0.003447
enh44612    1  155477400  155478400      1       1  150064       2.3163      0.01027
enh44615    1  155500200  155501200      1       1  150064       2.4889     0.006407
enh44617    1  155505800  155506800      1       1  150064        2.431     0.007528
enh44618    1  155509000  155510000      3       1  150064       1.9562      0.02522
enh44624    1  155618000  155619000      1       1  150064       2.5906      0.00479
enh44638    1  155862800  155863800      1       1  150064       3.1041    0.0009543
enh44639    1  155879300  155880300      2       1  150064       2.0934     0.018155
enh44641    1  155900000  155901000      1       1  150064       2.1215      0.01694
enh44644    1  155914200  155915200      3       1  150064       2.2401     0.012541
enh44645    1  155931300  155932300      1       1  150064       3.1943    0.0007009
enh44650    1  155943500  155944500      1       1  150064        2.173      0.01489
enh44651    1  155950700  155951700      3       2  150064       2.3035     0.010627
enh44653    1  155958900  155959900      1       1  150064       2.1154       0.0172
enh44659    1  156047800  156048800      1       1  150064       2.3286      0.00994
enh44661    1  156054200  156055200      2       1  150064       1.9222     0.027288
enh44662    1  156060200  156061200      1       1  150064       1.7503      0.04003
enh44663    1  156066200  156067200      1       1  150064       1.6961      0.04493
enh44669    1  156088500  156089500      2       1  150064       1.6726     0.047208
enh44674    1  156110000  156111000      3       1  150064        1.917     0.027618
enh44675    1  156115900  156116900      2       1  150064       2.6298    0.0042723
enh44676    1  156130900  156131900      3       2  150064       2.9292    0.0016992
enh44708    1  156627200  156628200      2       1  150064        1.661     0.048354
enh44718    1  156711100  156712100      3       2  150064        2.387    0.0084932
enh44721    1  156735400  156736400      2       1  150064        1.758     0.039371
enh44728    1  156771000  156772000      2       1  150064       1.7927     0.036514
enh44755    1  157961900  157962900      1       1  150064        1.748      0.04023
enh44758    1  157970700  157971700      1       1  150064       1.7935      0.03645
enh44783    1  158082400  158083400      4       2  150064       2.5898    0.0048017
enh44810    1  159890900  159891900      2       1  150064        1.986     0.023515
enh44815    1  159993200  159994200      3       1  150064       2.0624     0.019583
enh44828    1  160162600  160163600      7       2  150064       2.1637     0.015243
enh44832    1  160226100  160227100      1       1  150064       2.5212     0.005847
enh44833    1  160227100  160228100      1       1  150064       2.5181       0.0059
enh44834    1  160229900  160230900      1       1  150064       2.8501     0.002185
enh44835    1  160232600  160233600      2       1  150064       2.3287    0.0099381
enh44837    1  160255200  160256200      2       1  150064       2.1817     0.014567
enh44842    1  160345500  160346500      5       2  150064       2.9387    0.0016479
enh44852    1  160916800  160917800      2       1  150064       1.9162      0.02767
enh44882    1  161155300  161156300      3       1  150064       1.8047      0.03556
enh44887    1  161179300  161180300      1       1  150064       2.1338      0.01643
enh44901    1  161352200  161353200      4       2  150064       1.6675     0.047707
enh44907    1  161482200  161483200      1       1  150064       2.1487      0.01583
enh44936    1  162165800  162166800      4       2  150064       1.7198     0.042738
enh44939    1  162176900  162177900      3       1  150064       2.2674     0.011682
enh44951    1  162529900  162530900      2       1  150064       1.9254      0.02709
enh44996    1  163038000  163039000      4       2  150064       1.8871     0.029576
enh44998    1  163133400  163134400      3       2  150064       3.2014   0.00068387
enh44999    1  163137100  163138100      2       1  150064       2.6326    0.0042369
enh45000    1  163137900  163138900      4       2  150064       3.3005    0.0004826
enh45001    1  163140600  163141600      3       2  150064       1.9778     0.023974
enh45002    1  163141200  163142200      5       2  150064       2.3108     0.010423
enh45006    1  163292400  163293400      3       1  150064       1.6795     0.046525
enh45007    1  163643000  163644000      2       1  150064       2.7273    0.0031927
enh45033    1  164598000  164599000      1       1  150064       2.1757      0.01479
enh45067    1  164741800  164742800      1       1  150064       1.7675      0.03857
enh45069    1  164754700  164755700      1       1  150064       2.9073     0.001823
enh45071    1  164763400  164764400      2       1  150064       1.8374     0.033078
enh45073    1  164770700  164771700      1       1  150064        2.031      0.02113
enh45074    1  164774500  164775500      3       1  150064       2.1139     0.017262
enh45095    1  165412400  165413400      3       2  150064        2.782    0.0027012
enh45102    1  165598800  165599800      8       2  150064       1.7086     0.043758
enh45106    1  165611200  165612200      3       1  150064       2.1864     0.014393
enh45109    1  165616800  165617800      5       3  150064       1.6932     0.045208
enh45113    1  165721200  165722200      4       2  150064       2.4999    0.0062122
enh45115    1  165739000  165740000      2       1  150064       2.3176     0.010235
enh45120    1  165811200  165812200      6       2  150064       2.0958     0.018051
enh45121    1  165818200  165819200      1       1  150064       2.3829     0.008588
enh45122    1  165820000  165821000      1       1  150064       2.3718     0.008852
enh45123    1  165823000  165824000      1       1  150064       2.4075     0.008032
enh45140    1  166843600  166844600      2       1  150064       3.4847   0.00024635
enh45209    1  168053900  168054900      1       1  150064       2.2271      0.01297
enh45227    1  168356100  168357100      3       2  150064       2.2226     0.013122
enh45231    1  168408800  168409800      2       1  150064       2.0125     0.022083
enh45263    1  168941800  168942800      5       2  150064       1.8202     0.034366
enh45271    1  169088900  169089900      2       1  150064       2.9606    0.0015354
enh45277    1  169429000  169430000      1       1  150064       1.9559      0.02524
enh45336    1  171403700  171404700     11       2  150064       1.7213     0.042595
enh45339    1  171460000  171461000      4       2  150064       1.8907      0.02933
enh45351    1  171712300  171713300      3       1  150064       1.8565     0.031693
enh45353    1  171751700  171752700      4       2  150064       1.9777      0.02398
enh45354    1  171767700  171768700      3       2  150064       1.9745     0.024165
enh45376    1  172312500  172313500      2       1  150064       1.8722     0.030589
enh45380    1  172352300  172353300      1       1  150064       2.5269     0.005753
enh45381    1  172359700  172360700      6       2  150064       2.3786    0.0086901
enh45382    1  172362700  172363700      4       2  150064       1.7388     0.041037
enh45383    1  172368100  172369100      3       2  150064       1.9916     0.023205
enh45390    1  172500200  172501200      4       2  150064       1.8567     0.031675
enh45398    1  172884000  172885000      1       1  150064       2.2389      0.01258
enh45410    1  173397800  173398800      4       2  150064       2.3375    0.0097071
enh45411    1  173399300  173400300      3       2  150064       3.0303    0.0012215
enh45414    1  173448800  173449800      2       1  150064       2.3269    0.0099847
enh45417    1  173822200  173823200      1       1  150064        3.358    0.0003926
enh45419    1  173838100  173839100      1       1  150064       1.8369      0.03311
enh45420    1  173839200  173840200      2       1  150064       2.2799     0.011306
enh45421    1  173974100  173975100      2       1  150064       2.9816    0.0014339
enh45422    1  173986700  173987700      3       1  150064       3.3595   0.00039041
enh45424    1  173988800  173989800      2       1  150064       3.3167   0.00045536
enh45425    1  173992100  173993100      2       1  150064       2.9267    0.0017129
enh45426    1  174127200  174128200      1       1  150064       2.8206     0.002397
enh45427    1  174134400  174135400      2       1  150064       2.1375     0.016277
enh45429    1  174173400  174174400      1       1  150064       2.4562     0.007021
enh45436    1  174936200  174937200      1       1  150064       2.9175     0.001764
enh45437    1  174958700  174959700      2       1  150064       1.7845     0.037175
enh45440    1  174998300  174999300      2       1  150064       1.9851     0.023567
enh45446    1  175151900  175152900      3       1  150064       3.5963   0.00016137
enh45447    1  175155800  175156800      5       2  150064       3.5617   0.00018423
enh45448    1  175162400  175163400      5       1  150064       3.3626   0.00038601
enh45454    1  175288200  175289200      3       1  150064       1.6749     0.046977
enh45460    1  176172600  176173600      2       1  150064        2.864    0.0020919
enh45465    1  176661900  176662900      2       1  150064       1.9979     0.022863
enh45468    1  176789200  176790200      6       2  150064       2.1243     0.016823
enh45472    1  177243400  177244400      1       1  150064       4.1036    2.034e-05
enh45473    1  177271200  177272200      4       2  150064       4.9563    3.592e-07
enh45487    1  178026100  178027100      2       1  150064       2.0695     0.019247
enh45488    1  178029800  178030800      6       3  150064       2.1663     0.015143
enh45503    1  178141800  178142800      4       2  150064       2.1307     0.016557
enh45514    1  178341200  178342200      1       1  150064       3.3527    0.0004002
enh45515    1  178357300  178358300      1       1  150064       1.8337      0.03335
enh45516    1  178455400  178456400      3       1  150064       2.3519    0.0093384
enh45524    1  178620000  178621000      1       1  150064       1.8413      0.03279
enh45555    1  179098200  179099200      4       1  150064       1.6833     0.046155
enh45559    1  179122200  179123200      5       3  150064       2.0903     0.018296
enh45560    1  179138600  179139600      3       2  150064       1.8469     0.032378
enh45563    1  179174200  179175200      2       1  150064       1.7559     0.039553
enh45569    1  179261800  179262800      1       1  150064       1.7587      0.03931
enh45577    1  179783100  179784100      3       2  150064       1.9811     0.023793
enh45582    1  179844600  179845600      1       1  150064       1.9217      0.02732
enh45606    1  180513000  180514000      3       1  150064        1.762     0.039033
enh45607    1  180516000  180517000      2       1  150064       1.9909     0.023244
enh45611    1  180572300  180573300      2       1  150064       2.4331    0.0074857
enh45614    1  180603000  180604000      3       2  150064       2.4954    0.0062902
enh45615    1  180612600  180613600      2       1  150064       2.1936     0.014133
enh45621    1  180883000  180884000      1       1  150064        2.595      0.00473
enh45622    1  180892300  180893300      6       2  150064       2.1044     0.017671
enh45670    1  182226500  182227500      3       1  150064       1.8808     0.030002
enh45674    1  182261800  182262800      3       1  150064       1.7737     0.038057
enh45678    1  182306900  182307900      1       1  150064       2.1135      0.01728
enh45683    1  182352200  182353200      4       2  150064       1.8364     0.033151
enh45684    1  182353100  182354100      1       1  150064       2.2811      0.01127
enh45687    1  182362900  182363900      2       1  150064       1.9988     0.022814
enh45694    1  182571900  182572900      1       1  150064       1.6695      0.04751
enh45701    1  182643300  182644300      4       2  150064       2.7889    0.0026443
enh45703    1  182668200  182669200      3       2  150064       3.5452   0.00019613
enh45704    1  182669000  182670000      6       3  150064       2.4436    0.0072699
enh45705    1  182708100  182709100      2       1  150064       2.5354    0.0056162
enh45707    1  182745800  182746800      4       2  150064       3.4512   0.00027904
enh45714    1  182997700  182998700      6       2  150064       1.7216     0.042569
enh45768    1  183449500  183450500      1       1  150064       3.0575     0.001116
enh45798    1  183783000  183784000      1       1  150064       1.9374      0.02635
enh45811    1  183842100  183843100      4       2  150064       2.3725    0.0088349
enh45832    1  184120300  184121300      1       1  150064       2.2839      0.01119
enh45835    1  184159900  184160900      3       2  150064       1.9501     0.025585
enh45858    1  184430300  184431300      3       2  150064       1.7562     0.039529
enh45862    1  184453000  184454000      4       2  150064       2.3939    0.0083356
enh45863    1  184458900  184459900      3       2  150064       2.5246    0.0057912
enh45864    1  184460700  184461700      4       2  150064       2.2105     0.013535
enh45865    1  184463300  184464300      3       2  150064       2.9608    0.0015343
enh45866    1  184472200  184473200      2       1  150064        1.803     0.035697
enh45868    1  184476100  184477100      1       1  150064       2.4618     0.006913
enh45872    1  184504300  184505300      2       1  150064       2.7738      0.00277
enh45873    1  184516200  184517200      3       2  150064       2.6501     0.004024
enh45874    1  184524600  184525600      3       2  150064       2.2174     0.013297
enh45886    1  184714700  184715700      4       2  150064       2.0694     0.019256
enh45887    1  184724600  184725600      2       1  150064       2.1815     0.014575
enh45910    1  184925800  184926800      4       2  150064       2.3201     0.010168
enh45911    1  184927900  184928900      6       3  150064       2.1692     0.015034
enh45914    1  184939900  184940900      2       1  150064       2.3995    0.0082089
enh45918    1  185026600  185027600      3       2  150064         2.91    0.0018069
enh45920    1  185037200  185038200      1       1  150064        1.771      0.03828
enh45921    1  185127600  185128600      2       1  150064       2.1308     0.016552
enh45928    1  185410700  185411700      4       2  150064       1.7466     0.040356
enh45946    1  186345800  186346800      1       1  150064       1.7256      0.04221
enh45963    1  192841400  192842400      2       1  150064       2.8487    0.0021948
enh45965    1  192873300  192874300      3       1  150064       2.6284     0.004289
enh45970    1  193072100  193073100      1       1  150064       3.0838     0.001022
enh45973    1  193092800  193093800      3       1  150064       3.1849   0.00072396
enh45977    1  193159500  193160500      1       1  150064       3.2848    0.0005103
enh45983    1  193558400  193559400      4       1  150064       1.7019     0.044389
enh45987    1  196369700  196370700      1       1  150064       2.2115       0.0135
enh45993    1  197166200  197167200      1       1  150064       3.8365     6.24e-05
enh45996    1  197329000  197330000      5       2  150064       1.8902     0.029363
enh46001    1  197741400  197742400      1       1  150064       2.5419     0.005513
enh46049    1  200270300  200271300      3       2  150064       2.2916     0.010963
enh46052    1  200374400  200375400      1       1  150064       2.4823     0.006527
enh46055    1  200379400  200380400      2       1  150064         2.31     0.010443
enh46057    1  200457300  200458300      3       2  150064       2.6382    0.0041671
enh46070    1  200742800  200743800      1       1  150064       2.2886      0.01105
enh46077    1  200863500  200864500      2       1  150064       1.8733     0.030516
enh46078    1  200941000  200942000      8       3  150064       1.9368     0.026382
enh46080    1  200995200  200996200      1       1  150064       2.3237      0.01007
enh46081    1  200997300  200998300      2       1  150064       2.2783     0.011353
enh46082    1  201023000  201024000      5       1  150064       2.9686    0.0014956
enh46083    1  201025000  201026000      3       1  150064       2.0282     0.021271
enh46086    1  201094000  201095000      2       1  150064       1.7862     0.037037
enh46087    1  201106400  201107400      2       1  150064       1.7983     0.036062
enh46094    1  201276800  201277800      2       1  150064       1.9399     0.026193
enh46110    1  201434600  201435600      5       2  150064       1.8656      0.03105
enh46112    1  201451100  201452100      7       2  150064       2.0246     0.021452
enh46179    1  201730400  201731400      1       1  150064       3.9018    4.774e-05
enh46184    1  201742800  201743800      3       1  150064         1.97     0.024418
enh46189    1  201797100  201798100      3       2  150064       2.6745    0.0037417
enh46191    1  201818600  201819600      1       1  150064       1.6978      0.04477
enh46198    1  201874700  201875700      1       1  150064       2.5434     0.005489
enh46217    1  202054200  202055200      1       1  150064       1.9841      0.02362
enh46224    1  202111200  202112200      5       2  150064       2.1389      0.01622
enh46225    1  202114400  202115400      1       1  150064         1.77      0.03836
enh46306    1  203015900  203016900      2       1  150064       1.9891     0.023343
enh46308    1  203098500  203099500      2       1  150064       2.3209     0.010145
enh46328    1  203323400  203324400      2       1  150064        1.962     0.024882
enh46329    1  203327800  203328800      3       1  150064       1.8572     0.031639
enh46363    1  203566500  203567500      3       1  150064       1.8166     0.034641
enh46399    1  204010500  204011500      3       2  150064       2.1398     0.016185
enh46402    1  204041200  204042200      3       2  150064       3.7423   9.1186e-05
enh46403    1  204045200  204046200      1       1  150064       2.6213      0.00438
enh46405    1  204050600  204051600      5       3  150064       1.9449     0.025893
enh46412    1  204063600  204064600      3       2  150064       3.0088    0.0013113
enh46413    1  204065800  204066800      2       1  150064       1.6759     0.046877
enh46425    1  204222900  204223900      1       1  150064       2.5598     0.005237
enh46428    1  204233500  204234500      4       1  150064       2.1106     0.017401
enh46453    1  204407200  204408200      1       1  150064       2.0255      0.02141
enh46455    1  204411100  204412100      2       1  150064        2.039     0.020723
enh46456    1  204415400  204416400      2       1  150064       1.9149     0.027755
enh46457    1  204419600  204420600      3       1  150064       1.7121     0.043436
enh46458    1  204426000  204427000      4       2  150064       2.7256    0.0032094
enh46463    1  204451000  204452000      2       1  150064       2.8537    0.0021604
enh46464    1  204452600  204453600      2       1  150064       1.8526      0.03197
enh46465    1  204461700  204462700      2       1  150064        3.216   0.00064999
enh46467    1  204543400  204544400      3       2  150064       3.2053   0.00067472
enh46480    1  204828600  204829600      2       1  150064       2.8119    0.0024622
enh46492    1  204910300  204911300      5       2  150064       1.7406     0.040878
enh46493    1  204928300  204929300      7       3  150064       2.2147     0.013391
enh46494    1  204966200  204967200      4       2  150064       1.8796     0.030078
enh46496    1  205046200  205047200      1       1  150064       4.2927    8.824e-06
enh46497    1  205089100  205090100      5       1  150064       2.1342     0.016412
enh46499    1  205110300  205111300      5       2  150064       3.7788   7.8797e-05
enh46500    1  205110800  205111800      5       2  150064       3.9274   4.2929e-05
enh46503    1  205144400  205145400      1       1  150064       4.3031    8.423e-06
enh46504    1  205152600  205153600      5       2  150064       4.3555   6.6377e-06
enh46505    1  205156300  205157300      2       1  150064       3.8869   5.0768e-05
enh46506    1  205158000  205159000      3       2  150064       4.1558   1.6206e-05
enh46508    1  205168300  205169300      3       1  150064       4.0127   3.0014e-05
enh46509    1  205172700  205173700      3       1  150064       3.7427   9.1036e-05
enh46510    1  205178700  205179700      4       2  150064       4.4417   4.4622e-06
enh46511    1  205180800  205181800      2       1  150064       2.9775    0.0014529
enh46513    1  205199000  205200000      6       3  150064       2.5449    0.0054647
enh46514    1  205205200  205206200      6       2  150064       3.3774   0.00036584
enh46516    1  205209100  205210100      5       2  150064       2.8059    0.0025085
enh46518    1  205225200  205226200      4       2  150064        2.585    0.0048691
enh46523    1  205242400  205243400      2       1  150064       1.7414     0.040805
enh46524    1  205253900  205254900      1       1  150064       1.6571      0.04875
enh46525    1  205263000  205264000      3       2  150064       2.0907      0.01828
enh46531    1  205321200  205322200      3       1  150064       2.2835     0.011199
enh46533    1  205326200  205327200      3       1  150064       2.1951     0.014079
enh46536    1  205338200  205339200      5       2  150064       1.6992     0.044645
enh46539    1  205390800  205391800      1       1  150064       2.1182      0.01708
enh46546    1  205461800  205462800      4       2  150064       2.3781    0.0087014
enh46557    1  205551200  205552200      4       2  150064       1.6664     0.047813
enh46559    1  205567700  205568700      8       3  150064        2.364    0.0090405
enh46569    1  205649600  205650600      2       1  150064       2.2197     0.013221
enh46642    1  207224900  207225900      3       1  150064       3.1904    0.0007105
enh46645    1  207237700  207238700      1       1  150064       2.4979     0.006247
enh46646    1  207243300  207244300      2       1  150064       2.9267    0.0017129
enh46660    1  207923600  207924600      2       1  150064       3.7753   7.9905e-05
enh46661    1  207927800  207928800      1       1  150064       3.3754    0.0003685
enh46662    1  207970500  207971500      3       2  150064        2.105     0.017645
enh46665    1  207992900  207993900      6       3  150064       4.3047   8.3618e-06
enh46666    1  207997600  207998600      4       2  150064       3.6915   0.00011146
enh46667    1  208000300  208001300      3       2  150064       4.0616   2.4372e-05
enh46669    1  208010800  208011800      5       2  150064       2.7321    0.0031469
enh46670    1  208014900  208015900      3       2  150064       3.7542    8.695e-05
enh46671    1  208018200  208019200      5       2  150064       4.1152   1.9342e-05
enh46672    1  208024100  208025100      2       1  150064       2.2614     0.011866
enh46673    1  208029400  208030400      3       1  150064       3.5388   0.00020095
enh46674    1  208031800  208032800      6       3  150064       3.0814    0.0010301
enh46675    1  208032400  208033400      8       3  150064       2.9015    0.0018566
enh46676    1  208037400  208038400      4       2  150064       3.5839   0.00016928
enh46678    1  208046000  208047000      2       1  150064       2.4233    0.0076908
enh46679    1  208057800  208058800      6       2  150064       2.1977     0.013984
enh46707    1  208263300  208264300      3       1  150064       2.8185    0.0024121
enh46709    1  208278600  208279600      4       1  150064       2.3049     0.010587
enh46712    1  208290200  208291200      2       1  150064       1.8702     0.030726
enh46713    1  208301000  208302000     10       2  150064       3.0871    0.0010106
enh46714    1  208305000  208306000      2       1  150064       3.2442   0.00058896
enh46718    1  208323000  208324000      3       1  150064       2.1308     0.016553
enh46721    1  208338300  208339300      3       1  150064       1.8232     0.034133
enh46730    1  208378500  208379500      2       1  150064       1.7391     0.041005
enh46732    1  208386700  208387700      2       1  150064       2.0546     0.019961
enh46738    1  208407700  208408700      2       1  150064       1.6738     0.047086
enh46739    1  208409200  208410200      7       3  150064       2.0582     0.019787
enh46759    1  209799500  209800500      4       2  150064       1.7928     0.036499
enh46806    1  211430500  211431500      5       2  150064       2.0098     0.022225
enh46807    1  211434400  211435400      6       4  150064       2.5508    0.0053739
enh46812    1  211687200  211688200      5       2  150064       1.6472     0.049762
enh46816    1  211715100  211716100      1       1  150064       1.8722      0.03059
enh46857    1  212420300  212421300      2       1  150064       1.9187     0.027512
enh46858    1  212429000  212430000      6       2  150064       2.3535    0.0092989
enh46866    1  212469000  212470000      2       1  150064       1.8091     0.035215
enh46867    1  212474000  212475000      3       2  150064       1.8158     0.034698
enh46869    1  212483300  212484300      1       1  150064       2.2238      0.01308
enh46872    1  212607300  212608300      1       1  150064       2.1962      0.01404
enh46912    1  214175600  214176600      3       1  150064       3.3592    0.0003908
enh46913    1  214177000  214178000      6       1  150064       3.1169   0.00091388
enh46915    1  214186800  214187800      2       1  150064       3.0792    0.0010377
enh46920    1  214279800  214280800      3       2  150064       1.8253     0.033975
enh46931    1  214470400  214471400      2       1  150064       1.6482     0.049656
enh46935    1  214500500  214501500      6       3  150064       2.0614     0.019632
enh46939    1  214524400  214525400      6       2  150064        2.291     0.010982
enh46953    1  214639800  214640800      5       2  150064       1.6772     0.046753
enh46957    1  214671200  214672200      4       1  150064       1.8782     0.030174
enh46959    1  214678300  214679300      9       3  150064       2.4833    0.0065083
enh46961    1  214685000  214686000      4       2  150064       2.3348    0.0097768
enh46964    1  214688000  214689000      3       1  150064       2.0606     0.019668
enh46970    1  214715400  214716400      6       2  150064       1.8077     0.035323
enh46973    1  214721300  214722300      1       1  150064       2.3529     0.009314
enh46975    1  214741200  214742200      2       1  150064       1.7698     0.038378
enh46977    1  214777400  214778400      2       1  150064       1.6883     0.045676
enh47037    1  219832200  219833200      3       2  150064       1.6911     0.045408
enh47042    1  220217700  220218700      2       1  150064       2.0112     0.022151
enh47043    1  220263400  220264400      5       3  150064       1.7708     0.038297
enh47044    1  220266400  220267400      2       1  150064        2.041     0.020624
enh47068    1  220905500  220906500      1       1  150064        1.955      0.02529
enh47069    1  220924100  220925100      1       1  150064       2.1008      0.01783
enh47110    1  221886000  221887000      1       1  150064       1.7438       0.0406
enh47111    1  221889200  221890200      1       1  150064       2.0218       0.0216
enh47118    1  221912600  221913600      3       1  150064       1.8928     0.029189
enh47119    1  221916800  221917800      5       2  150064       3.1988   0.00068992
enh47134    1  222628200  222629200      3       1  150064       2.8637    0.0020939
enh47141    1  222816200  222817200      1       1  150064       2.1669      0.01512
enh47189    1  223888200  223889200      1       1  150064       1.9712      0.02435
enh47191    1  223899000  223900000      5       2  150064       3.3426   0.00041503
enh47192    1  223903600  223904600      4       1  150064       2.2914      0.01097
enh47193    1  223908500  223909500      6       2  150064       3.0468    0.0011563
enh47194    1  223913100  223914100      1       1  150064       2.8498     0.002187
enh47195    1  223914000  223915000      1       1  150064       2.9057     0.001832
enh47196    1  223914800  223915800      1       1  150064       2.6463     0.004069
enh47198    1  223921100  223922100      2       1  150064       2.6168    0.0044382
enh47202    1  223930100  223931100      9       2  150064        1.693     0.045231
enh47203    1  223935400  223936400      1       1  150064       1.9807      0.02381
enh47204    1  223936700  223937700      3       1  150064       2.5361    0.0056044
enh47205    1  223952800  223953800      3       1  150064       2.5186    0.0058919
enh47206    1  223959100  223960100      4       2  150064       3.7196   9.9754e-05
enh47207    1  223963200  223964200      2       1  150064       2.9646    0.0015153
enh47209    1  224014600  224015600      1       1  150064       3.5115    0.0002228
enh47210    1  224019600  224020600      3       2  150064       3.8655   5.5423e-05
enh47211    1  224021300  224022300      6       2  150064       2.6392    0.0041545
enh47212    1  224023000  224024000      3       1  150064       3.1781   0.00074126
enh47227    1  224516100  224517100      3       1  150064       1.7368     0.041209
enh47228    1  224564300  224565300      3       1  150064       2.3911    0.0083999
enh47235    1  224690700  224691700      2       1  150064       2.2192     0.013236
enh47238    1  224837900  224838900      3       1  150064       2.1216     0.016936
enh47291    1  225884700  225885700      2       1  150064       1.7137     0.043293
enh47294    1  225934100  225935100      3       2  150064       1.8934     0.029152
enh47295    1  225938400  225939400      4       2  150064       1.7637     0.038893
enh47303    1  226012300  226013300      8       3  150064       1.8555     0.031762
enh47308    1  226066400  226067400      3       1  150064       2.5889     0.004814
enh47329    1  226322600  226323600      1       1  150064       2.6331     0.004231
enh47334    1  226459800  226460800      1       1  150064       2.2138      0.01342
enh47339    1  226551500  226552500      3       2  150064       2.2393      0.01257
enh47341    1  226584800  226585800      3       1  150064       1.7595     0.039244
enh47343    1  226591000  226592000      4       2  150064       1.8355     0.033217
enh47344    1  226593100  226594100      5       2  150064         1.67     0.047458
enh47348    1  226755700  226756700      7       2  150064        2.103     0.017733
enh47354    1  226825300  226826300      1       1  150064       2.5273     0.005747
enh47356    1  226833200  226834200      3       2  150064       3.0417    0.0011762
enh47368    1  226898000  226899000      1       1  150064       2.4902     0.006384
enh47369    1  226899600  226900600      2       1  150064        2.564    0.0051738
enh47372    1  226923400  226924400      2       1  150064       1.9673     0.024574
enh47373    1  226927200  226928200      2       1  150064       2.0898     0.018317
enh47378    1  227014900  227015900      3       1  150064       2.1328     0.016472
enh47379    1  227059800  227060800      2       1  150064       2.0152     0.021944
enh47380    1  227070200  227071200      3       1  150064       2.2435     0.012432
enh47414    1  227544500  227545500      6       2  150064       2.4737    0.0066859
enh47473    1  228677500  228678500      1       1  150064       1.6749      0.04698
enh47495    1  229121900  229122900      6       2  150064       1.7394     0.040981
enh47500    1  229163200  229164200      1       1  150064       1.8157      0.03471
enh47549    1  230222000  230223000      1       1  150064       2.1121      0.01734
enh47552    1  230237300  230238300      5       2  150064       3.6421   0.00013521
enh47553    1  230240600  230241600      5       2  150064       3.9783   3.4699e-05
enh47554    1  230246500  230247500      6       2  150064        3.593   0.00016342
enh47556    1  230249900  230250900      3       1  150064       3.5765   0.00017411
enh47557    1  230255200  230256200      5       2  150064       3.4157   0.00031809
enh47558    1  230256100  230257100      3       2  150064       2.5537    0.0053289
enh47559    1  230260100  230261100      2       1  150064       1.9589     0.025062
enh47561    1  230264200  230265200      3       2  150064       2.7238    0.0032271
enh47563    1  230272600  230273600     11       5  150064       3.5771   0.00017372
enh47564    1  230275400  230276400      9       4  150064       3.3461   0.00040978
enh47574    1  230301000  230302000      5       2  150064       1.7598     0.039222
enh47579    1  230312900  230313900      3       1  150064       1.7817     0.037402
enh47580    1  230321400  230322400      3       2  150064       1.7254     0.042229
enh47593    1  230406300  230407300      1       1  150064       2.4014     0.008167
enh47711    1  232455200  232456200      4       2  150064       1.8142     0.034821
enh47718    1  232571400  232572400      6       4  150064       1.7061     0.043999
enh47720    1  232608000  232609000      5       1  150064       2.2759     0.011425
enh47721    1  232612900  232613900      1       1  150064       1.8193      0.03443
enh47722    1  232613600  232614600      2       1  150064       1.8114      0.03504
enh47723    1  232621800  232622800      5       2  150064        2.703    0.0034361
enh47724    1  232634000  232635000      3       2  150064       2.6696    0.0037972
enh47725    1  232634800  232635800      7       2  150064       3.2904   0.00050031
enh47756    1  232757900  232758900      2       1  150064       1.7859      0.03706
enh47787    1  234622800  234623800      4       2  150064       1.7362     0.041268
enh47788    1  234630500  234631500      5       2  150064       1.9164     0.027658
enh47789    1  234634500  234635500      5       2  150064       2.4455    0.0072334
enh47790    1  234635800  234636800      4       2  150064       2.2282     0.012934
enh47792    1  234651000  234652000      2       1  150064       2.7282    0.0031841
enh47793    1  234653000  234654000      9       2  150064       2.8448     0.002222
enh47800    1  234697800  234698800      2       1  150064       1.9754     0.024111
enh47824    1  234895700  234896700      3       2  150064       1.7982     0.036074
enh47835    1  235015100  235016100      4       1  150064       2.5034    0.0061504
enh47849    1  235108100  235109100      4       1  150064       1.6533     0.049134
enh47930    1  236445600  236446600      1       1  150064       2.1571       0.0155
enh47933    1  236665700  236666700      1       1  150064       1.7372      0.04118
enh47937    1  236683800  236684800      2       1  150064       1.9139     0.027819
enh47947    1  236855600  236856600      1       1  150064       1.8382      0.03302
enh47950    1  236879200  236880200      5       2  150064        1.697      0.04485
enh47961    1  237141900  237142900      2       1  150064       1.9809     0.023799
enh47970    1  237249600  237250600      3       1  150064       1.8047     0.035563
enh47972    1  237256700  237257700      4       2  150064       2.1561     0.015536
enh47973    1  237258600  237259600      4       2  150064       2.0731      0.01908
enh48002    1  237463000  237464000      6       2  150064       1.9457     0.025844
enh48018    1  241800700  241801700      9       4  150064       1.9708     0.024373
enh48024    1  243277100  243278100      2       1  150064       2.1798     0.014634
enh48025    1  243368200  243369200      1       1  150064       3.2555    0.0005659
enh48027    1  243397000  243398000      2       1  150064       2.3827    0.0085923
enh48029    1  243409900  243410900      2       1  150064       2.6922    0.0035494
enh48030    1  243410800  243411800      4       2  150064       3.2022   0.00068191
enh48032    1  243420100  243421100      1       1  150064       4.8412    6.453e-07
enh48033    1  243427600  243428600      2       1  150064       3.9425   4.0322e-05
enh48037    1  243451000  243452000      3       1  150064       5.2784   6.5146e-08
enh48043    1  243645300  243646300      1       1  150064       3.8909    4.993e-05
enh48044    1  243646400  243647400      2       1  150064       3.7261   9.7221e-05
enh48049    1  243893900  243894900      1       1  150064       2.1786      0.01468
enh48050    1  243894900  243895900      1       1  150064       3.8931    4.948e-05
enh48054    1  243954600  243955600      3       2  150064       2.0206     0.021663
enh48057    1  244011000  244012000      2       1  150064       3.4812   0.00024957
enh48058    1  244011400  244012400      3       2  150064       3.0738    0.0010569
enh48059    1  244087800  244088800      1       1  150064       4.2458    1.089e-05
enh48067    1  244370400  244371400      1       1  150064       2.5433      0.00549
enh48068    1  244377000  244378000      9       3  150064        2.555    0.0053096
enh48069    1  244377600  244378600      7       3  150064       2.5555    0.0053017
enh48081    1  244602500  244603500      4       2  150064       2.1017     0.017792
enh48083    1  244607900  244608900      1       1  150064       2.2307      0.01285
enh48084    1  244608800  244609800      2       1  150064       2.3236     0.010074
enh48085    1  244611600  244612600      2       1  150064       1.7693     0.038418
enh48086    1  244612700  244613700      1       1  150064       2.4323     0.007502
enh48088    1  244623600  244624600      3       2  150064       1.7861     0.037045
enh48093    1  244827400  244828400      3       1  150064       2.1247     0.016805
enh48094    1  244828500  244829500      6       2  150064        1.716     0.043077
enh48096    1  244835900  244836900      4       2  150064       1.8019     0.035777
enh48097    1  244842000  244843000      6       3  150064       3.1325   0.00086674
enh48122    1  245761700  245762700     10       2  150064       2.3951    0.0083082
enh48134    1  246149600  246150600      3       2  150064       2.1807     0.014603
enh48135    1  246160500  246161500     11       2  150064       1.9683     0.024514
enh48138    1  246198300  246199300     10       3  150064        1.964     0.024767
enh48139    1  246230600  246231600      7       3  150064       1.9767     0.024039
enh48141    1  246362400  246363400      4       1  150064       1.9516     0.025491
enh48148    1  246746700  246747700      3       2  150064         1.74     0.040928
enh48152    1  246772000  246773000      2       1  150064       2.2501      0.01222
enh48153    1  246773800  246774800      4       2  150064       2.0202     0.021684
enh48160    1  246859700  246860700      2       1  150064       2.1614     0.015334
enh48161    1  246862400  246863400      5       3  150064       1.6525     0.049218
enh48200    1  249136800  249137800      1       1  150064       2.2483      0.01228
enh48202    1  249153600  249154600      1       1  150064       1.7791      0.03761
enh48203    1  249156600  249157600      1       1  150064       1.8718      0.03062
enh48204    1  249157600  249158600      4       1  150064       1.6878      0.04572
enh48206    1  249199200  249200200      1       1  150064       1.7708       0.0383
enh54544    2     826300     827300      4       2  150064        2.329    0.0099282
enh54563    2    1689500    1690500      3       1  150064       1.7129     0.043367
enh54575    2    1740100    1741100      2       1  150064       1.8297     0.033645
enh54593    2    3241000    3242000      4       1  150064       2.5753     0.005008
enh54618    2    3621800    3622800      1       1  150064       2.0286      0.02125
enh54642    2    6321600    6322600      2       1  150064       1.7199     0.042729
enh54652    2    7056600    7057600      3       2  150064       2.8319    0.0023136
enh54653    2    7059700    7060700      4       2  150064        2.114     0.017259
enh54654    2    7061600    7062600      4       2  150064        2.317     0.010252
enh54655    2    7066500    7067500      5       3  150064       2.2311     0.012837
enh54707    2    8665600    8666600      2       1  150064       1.6534     0.049129
enh54709    2    8679600    8680600      2       1  150064       2.4627    0.0068955
enh54710    2    8683900    8684900      3       2  150064       1.8768     0.030272
enh54724    2    8825800    8826800      3       1  150064       1.8469     0.032377
enh54730    2    8961500    8962500      2       1  150064       2.3217     0.010124
enh54739    2    9245800    9246800      5       2  150064       1.9482     0.025694
enh54749    2    9327600    9328600      4       1  150064       1.9288     0.026876
enh54755    2    9352500    9353500      5       3  150064       1.9588     0.025067
enh54756    2    9355600    9356600      3       1  150064       2.9002    0.0018646
enh54759    2    9358800    9359800      1       1  150064       1.7092      0.04371
enh54762    2    9365100    9366100      1       1  150064       3.2358    0.0006066
enh54764    2    9370400    9371400      2       1  150064       1.9918     0.023194
enh54766    2    9374600    9375600      2       1  150064       2.4192    0.0077773
enh54777    2    9400700    9401700      2       1  150064       2.4285    0.0075798
enh54778    2    9403600    9404600      4       2  150064       2.2769     0.011396
enh54779    2    9404200    9405200      1       1  150064        3.188    0.0007163
enh54781    2    9408500    9409500      4       2  150064       2.3659    0.0089922
enh54815    2    9685500    9686500      3       2  150064       2.0401     0.020668
enh54823    2    9710300    9711300      1       1  150064       2.1292      0.01662
enh54828    2    9747800    9748800      3       1  150064       1.6503     0.049439
enh54830    2    9752600    9753600      1       1  150064       2.4743     0.006675
enh54838    2    9794000    9795000      5       3  150064       2.1354     0.016365
enh54859    2   10131700   10132700      3       1  150064       2.3264    0.0099986
enh54860    2   10133700   10134700     10       2  150064       2.2555      0.01205
enh54866    2   10176900   10177900      2       1  150064          1.9     0.028717
enh54868    2   10187000   10188000      1       1  150064       1.7217      0.04256
enh54920    2   10953200   10954200      6       3  150064       2.0708     0.019191
enh54924    2   10986900   10987900      6       3  150064       1.8442     0.032579
enh54926    2   11004600   11005600      6       3  150064        1.671     0.047362
enh54964    2   11533500   11534500      2       1  150064       2.2141     0.013412
enh54965    2   11535200   11536200      6       2  150064       1.7433      0.04064
enh54970    2   11586500   11587500      4       1  150064       1.8761     0.030323
enh54971    2   11599400   11600400      4       2  150064       1.6946     0.045075
enh54973    2   11604300   11605300      4       2  150064       1.9436     0.025973
enh55014    2   11889500   11890500      4       2  150064       1.7365     0.041234
enh55017    2   11904300   11905300      2       1  150064       1.7834      0.03726
enh55018    2   11918600   11919600      2       1  150064        1.751      0.03997
enh55019    2   11924500   11925500      2       1  150064       2.6214     0.004379
enh55021    2   11964700   11965700      2       1  150064       1.6495     0.049523
enh55034    2   12332800   12333800      3       2  150064       2.1241     0.016831
enh55040    2   12427300   12428300      7       2  150064       1.6758      0.04689
enh55057    2   12677600   12678600      1       1  150064       1.7193      0.04278
enh55058    2   12695000   12696000      2       1  150064       1.8598     0.031459
enh55061    2   12777000   12778000      3       1  150064        3.304   0.00047661
enh55074    2   12880600   12881600      2       1  150064        2.053     0.020037
enh55096    2   15699000   15700000      4       1  150064       1.8447     0.032539
enh55139    2   17828200   17829200      3       2  150064       1.7582     0.039355
enh55140    2   17933200   17934200      2       1  150064       2.1605     0.015367
enh55143    2   17980800   17981800      9       2  150064       2.5341    0.0056366
enh55145    2   18002600   18003600      3       2  150064       2.6326    0.0042366
enh55146    2   18093200   18094200      7       4  150064       2.5386    0.0055653
enh55174    2   19320900   19321900      4       2  150064       1.7673     0.038591
enh55176    2   19499000   19500000      5       2  150064        2.021     0.021639
enh55178    2   19548100   19549100      2       1  150064        2.264     0.011786
enh55179    2   19661800   19662800      4       2  150064       2.1761     0.014775
enh55209    2   20262100   20263100      5       2  150064       2.2205     0.013193
enh55231    2   20541200   20542200      1       1  150064       1.6584      0.04862
enh55248    2   20673800   20674800      6       3  150064       1.6585     0.048607
enh55263    2   20765300   20766300      4       2  150064       1.7603     0.039179
enh55264    2   20768000   20769000      7       3  150064       2.3394    0.0096584
enh55265    2   20770800   20771800      6       3  150064       2.5728    0.0050441
enh55266    2   20773900   20774900      4       2  150064       2.8532    0.0021637
enh55267    2   20778400   20779400      5       2  150064       2.1759      0.01478
enh55273    2   20816400   20817400      9       2  150064       1.8948      0.02906
enh55276    2   20835800   20836800      3       2  150064       2.5777     0.004973
enh55293    2   22722300   22723300      3       2  150064       3.6636   0.00012434
enh55303    2   23703400   23704400      4       2  150064       1.8388     0.032972
enh55306    2   23725800   23726800      4       2  150064       4.1701   1.5225e-05
enh55308    2   23735400   23736400      5       2  150064       3.7094   0.00010387
enh55311    2   23742800   23743800      2       1  150064       2.6736    0.0037517
enh55331    2   23920800   23921800      8       2  150064       2.0862     0.018479
enh55339    2   24125200   24126200      2       1  150064       1.7552     0.039614
enh55340    2   24126800   24127800      4       2  150064       1.8743     0.030442
enh55341    2   24127800   24128800      1       1  150064        2.071      0.01918
enh55344    2   24161600   24162600      1       1  150064       2.2362      0.01267
enh55346    2   24166800   24167800      6       3  150064       2.3826    0.0085959
enh55355    2   24347300   24348300      2       1  150064       1.6722     0.047238
enh55373    2   24657700   24658700      2       1  150064       2.5822    0.0049087
enh55384    2   24798800   24799800      1       1  150064       2.5369     0.005592
enh55389    2   24881200   24882200      2       1  150064       2.1824     0.014541
enh55415    2   25321100   25322100      2       1  150064       1.9089     0.028136
enh55416    2   25351400   25352400      6       3  150064        4.357    6.593e-06
enh55417    2   25351900   25352900      3       1  150064       4.5958   2.1556e-06
enh55419    2   25427000   25428000      2       1  150064       3.4872   0.00024409
enh55420    2   25452400   25453400      4       2  150064       3.9435   4.0149e-05
enh55422    2   25479500   25480500      3       1  150064       1.8737     0.030485
enh55426    2   25508400   25509400      2       1  150064       1.9292     0.026854
enh55427    2   25513600   25514600      2       1  150064       2.3009     0.010698
enh55428    2   25515600   25516600      1       1  150064       2.0822      0.01866
enh55433    2   25534100   25535100      1       1  150064       2.9383      0.00165
enh55436    2   25551100   25552100      3       1  150064       2.1798     0.014637
enh55439    2   25554000   25555000      4       1  150064         1.83     0.033623
enh55440    2   25554900   25555900      1       1  150064       2.0902       0.0183
enh55446    2   25598900   25599900      4       2  150064       3.6667   0.00012283
enh55453    2   25840600   25841600      1       1  150064       2.0558       0.0199
enh55454    2   25887100   25888100      2       1  150064       1.8753     0.030376
enh55457    2   25962600   25963600      1       1  150064       1.9917       0.0232
enh55464    2   26161400   26162400      1       1  150064       1.9976      0.02288
enh55466    2   26184000   26185000      1       1  150064       1.9515       0.0255
enh55468    2   26205600   26206600      2       1  150064       1.6586     0.048595
enh55470    2   26238600   26239600      4       2  150064       2.9677    0.0015002
enh55472    2   26255100   26256100      2       1  150064        2.286     0.011128
enh55473    2   26262800   26263800      2       1  150064       2.6277    0.0042987
enh55475    2   26266800   26267800      5       1  150064       2.1868      0.01438
enh55484    2   26320800   26321800      2       1  150064       2.9095      0.00181
enh55486    2   26402100   26403100      3       1  150064        1.709     0.043728
enh55496    2   26523400   26524400      3       2  150064       1.6587     0.048589
enh55508    2   26927100   26928100      2       1  150064       1.7498     0.040079
enh55509    2   26929700   26930700      1       1  150064       2.0956      0.01806
enh55510    2   26933100   26934100      1       1  150064       2.1227      0.01689
enh55518    2   26985900   26986900      2       1  150064       3.1708   0.00076023
enh55520    2   26989800   26990800      4       2  150064       3.0451     0.001163
enh55521    2   26990500   26991500      1       1  150064       3.3408    0.0004177
enh55522    2   26991800   26992800      2       1  150064       3.1258   0.00088647
enh55523    2   26994400   26995400      3       1  150064        3.144   0.00083325
enh55524    2   27169800   27170800      2       1  150064       3.2823   0.00051484
enh55525    2   27184200   27185200      3       2  150064       2.1409     0.016141
enh55528    2   27198700   27199700      2       1  150064        2.951     0.001584
enh55530    2   27202100   27203100      1       1  150064       3.2649    0.0005475
enh55531    2   27204500   27205500      2       1  150064       2.6912    0.0035593
enh55532    2   27213800   27214800      1       1  150064       2.5416     0.005518
enh55533    2   27224300   27225300      1       1  150064       3.1894    0.0007128
enh55534    2   27226500   27227500      1       1  150064       3.3039    0.0004768
enh55535    2   27229600   27230600      2       1  150064         2.87    0.0020526
enh55536    2   27232800   27233800      2       1  150064        3.095   0.00098398
enh55538    2   27243100   27244100      1       1  150064       3.3071    0.0004713
enh55539    2   27244600   27245600      2       1  150064       3.1597   0.00078974
enh55540    2   27254400   27255400      1       1  150064       3.0193     0.001267
enh55541    2   27271800   27272800      2       1  150064       3.4335   0.00029787
enh55542    2   27292200   27293200      3       1  150064       3.2354   0.00060736
enh55543    2   27297100   27298100      2       1  150064        2.323     0.010089
enh55544    2   27300200   27301200      1       1  150064       2.6139     0.004476
enh55548    2   27307500   27308500      2       1  150064       2.5213    0.0058457
enh55549    2   27309900   27310900      1       1  150064        2.979     0.001446
enh55558    2   27405400   27406400      3       2  150064       2.4638    0.0068738
enh55560    2   27440900   27441900      8       2  150064       2.0127     0.022073
enh55562    2   27503700   27504700      1       1  150064       2.3305     0.009891
enh55563    2   27514300   27515300      1       1  150064       2.6433     0.004105
enh55566    2   27543800   27544800      2       1  150064       1.9898     0.023304
enh55573    2   27603900   27604900      1       1  150064       3.0578     0.001115
enh55574    2   27630300   27631300      1       1  150064       3.1035    0.0009562
enh55575    2   27632800   27633800      2       1  150064       2.0799     0.018769
enh55576    2   27650100   27651100      1       1  150064       3.1686     0.000766
enh55579    2   27664800   27665800      1       1  150064       3.1687    0.0007655
enh55580    2   27668300   27669300      2       1  150064        1.806     0.035459
enh55581    2   27711300   27712300      4       2  150064       3.6298   0.00014183
enh55582    2   27712800   27713800      2       1  150064        2.505    0.0061232
enh55583    2   27716100   27717100      1       1  150064        3.188    0.0007163
enh55585    2   27850400   27851400      2       1  150064       1.8163      0.03466
enh55586    2   27852400   27853400      3       2  150064       1.6838     0.046106
enh55588    2   27888400   27889400      2       1  150064        1.985     0.023573
enh55593    2   27937100   27938100      1       1  150064       2.8369     0.002278
enh55598    2   27952700   27953700      2       1  150064       3.7337   9.4329e-05
enh55601    2   27970400   27971400      1       1  150064       3.1564    0.0007986
enh55603    2   27988000   27989000      1       1  150064       4.1169     1.92e-05
enh55604    2   27988800   27989800      3       2  150064       4.4211   4.9099e-06
enh55605    2   27993400   27994400      1       1  150064       3.8587      5.7e-05
enh55607    2   27999100   28000100      1       1  150064       2.4833     0.006508
enh55609    2   28020500   28021500      3       1  150064       4.2568   1.0368e-05
enh55610    2   28031600   28032600      2       1  150064       4.1818   1.4459e-05
enh55611    2   28045700   28046700      4       1  150064        2.198     0.013976
enh55613    2   28114000   28115000      1       1  150064       1.9473      0.02575
enh55614    2   28128800   28129800      2       1  150064       3.5374   0.00020207
enh55615    2   28137500   28138500      2       1  150064       1.9275     0.026958
enh55616    2   28139000   28140000      1       1  150064       2.2514      0.01218
enh55617    2   28143000   28144000      1       1  150064       3.6355    0.0001387
enh55626    2   28276000   28277000      2       1  150064       3.1774   0.00074307
enh55627    2   28303300   28304300      5       3  150064       2.3963    0.0082801
enh55629    2   28319500   28320500      4       2  150064       2.1371     0.016297
enh55630    2   28324800   28325800      1       1  150064       2.2133      0.01344
enh55653    2   28565600   28566600      2       1  150064       1.7583      0.03935
enh55660    2   28611900   28612900      1       1  150064        2.969     0.001494
enh55661    2   28622600   28623600      2       1  150064       2.6156     0.004454
enh55662    2   28629300   28630300      5       2  150064       2.8037    0.0025262
enh55663    2   28636200   28637200      2       1  150064       1.9748     0.024147
enh55664    2   28646200   28647200      6       3  150064       3.0378    0.0011914
enh55668    2   28750800   28751800      5       2  150064       1.8432     0.032652
enh55690    2   28968200   28969200      4       2  150064       2.9535    0.0015711
enh55693    2   28985300   28986300      1       1  150064        2.729     0.003176
enh55695    2   28992400   28993400      4       2  150064       2.8241    0.0023707
enh55696    2   28994600   28995600      2       1  150064        2.601    0.0046479
enh55698    2   28997900   28998900      3       2  150064       2.5028    0.0061607
enh55700    2   29032500   29033500      2       1  150064        3.181   0.00073373
enh55702    2   29093400   29094400      6       3  150064         1.99     0.023295
enh55713    2   29276500   29277500      5       2  150064       2.8377    0.0022721
enh55725    2   30368400   30369400      2       1  150064       1.8372     0.033087
enh55732    2   30448100   30449100      3       2  150064       2.0993     0.017896
enh55748    2   30583500   30584500      4       1  150064       1.9356     0.026458
enh55749    2   30588900   30589900      1       1  150064       1.8188      0.03447
enh55750    2   30594500   30595500      2       1  150064       1.7379     0.041116
enh55777    2   31202300   31203300      6       2  150064       2.2195     0.013225
enh55797    2   32236300   32237300      4       2  150064       1.9291     0.026856
enh55874    2   33546500   33547500      2       1  150064       2.0047     0.022498
enh55923    2   36632100   36633100      5       3  150064       1.7881     0.036876
enh55926    2   36636200   36637200      1       1  150064       1.8342      0.03331
enh55931    2   36642000   36643000      1       1  150064       1.8323      0.03345
enh55934    2   36647400   36648400      1       1  150064       2.3588     0.009167
enh55936    2   36654400   36655400      8       3  150064       2.3854    0.0085301
enh55940    2   36661100   36662100      1       1  150064       2.1714      0.01495
enh55942    2   36668100   36669100      4       1  150064       1.8784     0.030163
enh55943    2   36676100   36677100      1       1  150064       2.2365      0.01266
enh55948    2   36687700   36688700      2       1  150064       1.8887     0.029466
enh55951    2   36709500   36710500      2       1  150064       2.3593    0.0091541
enh55952    2   36712700   36713700      2       1  150064       1.9432     0.025999
enh55957    2   36791200   36792200      3       2  150064       2.2329     0.012778
enh55962    2   36822200   36823200      6       2  150064       1.7792     0.037606
enh55963    2   36822900   36823900      3       1  150064       2.0623      0.01959
enh55968    2   36929000   36930000     19       5  150064       2.0887     0.018369
enh55969    2   36933300   36934300      4       2  150064        2.538    0.0055736
enh55973    2   37048900   37049900      4       1  150064       2.9994    0.0013528
enh55974    2   37116600   37117600      4       2  150064       1.8557     0.031747
enh55976    2   37178000   37179000      4       2  150064       1.8639     0.031171
enh55978    2   37194500   37195500      1       1  150064       2.9809     0.001437
enh55979    2   37232100   37233100      3       2  150064       1.9022     0.028573
enh55980    2   37243000   37244000      1       1  150064       3.0806     0.001033
enh55986    2   37384400   37385400      3       1  150064       1.8706     0.030697
enh55988    2   37424500   37425500      3       2  150064       1.7105      0.04359
enh55989    2   37425600   37426600      2       1  150064       2.8072    0.0024987
enh55990    2   37456200   37457200      3       2  150064       2.2591     0.011938
enh55991    2   37459700   37460700      6       2  150064       1.9448     0.025901
enh55992    2   37528200   37529200      8       3  150064        3.653   0.00012961
enh55993    2   37538600   37539600      2       1  150064       3.4388   0.00029217
enh55994    2   37539200   37540200      4       1  150064       3.9732   3.5464e-05
enh55995    2   37539800   37540800      5       2  150064       3.5422   0.00019844
enh55996    2   37545200   37546200      1       1  150064       3.9736     3.54e-05
enh55997    2   37548400   37549400      4       1  150064       3.5043   0.00022889
enh55998    2   37549000   37550000      2       1  150064       3.3541   0.00039817
enh55999    2   37549500   37550500      2       1  150064        3.763   8.3938e-05
enh56000    2   37552600   37553600      3       2  150064       3.5159   0.00021917
enh56002    2   37569700   37570700      6       3  150064       3.8115   6.9054e-05
enh56003    2   37570600   37571600      7       3  150064        3.884   5.1384e-05
enh56004    2   37572200   37573200      5       3  150064       1.9198     0.027439
enh56008    2   37641500   37642500      4       2  150064       2.1762      0.01477
enh56014    2   37733900   37734900      4       1  150064       1.8585     0.031551
enh56055    2   38151100   38152100      4       2  150064       1.9939     0.023079
enh56084    2   38574000   38575000      1       1  150064       1.7225      0.04249
enh56089    2   38605000   38606000      5       3  150064       1.8909     0.029318
enh56090    2   38633500   38634500      1       1  150064       2.1375      0.01628
enh56128    2   38948300   38949300      5       2  150064       2.5385    0.0055665
enh56130    2   38964000   38965000      3       1  150064       2.2612     0.011875
enh56145    2   39322000   39323000      1       1  150064       1.6606       0.0484
enh56157    2   39388000   39389000      1       1  150064       1.7183      0.04287
enh56162    2   39608500   39609500      1       1  150064        2.056      0.01989
enh56163    2   39609600   39610600      3       1  150064       1.9472     0.025758
enh56164    2   39614200   39615200      3       1  150064       1.6713     0.047327
enh56174    2   39636100   39637100      4       1  150064       2.0557     0.019907
enh56183    2   39652200   39653200      1       1  150064       2.7394     0.003078
enh56194    2   39724100   39725100      1       1  150064       1.7132      0.04334
enh56201    2   39795500   39796500      2       1  150064       2.4136    0.0078969
enh56203    2   39820800   39821800      2       1  150064       2.5822    0.0049083
enh56207    2   39866800   39867800      1       1  150064        2.064      0.01951
enh56211    2   39963400   39964400      2       1  150064       2.4439    0.0072654
enh56213    2   39999300   40000300      6       3  150064       2.5035    0.0061493
enh56214    2   40000700   40001700      1       1  150064       2.0746      0.01901
enh56216    2   40004200   40005200      3       1  150064       1.8608     0.031388
enh56226    2   40392100   40393100      3       1  150064       2.0289     0.021237
enh56227    2   40427200   40428200      4       2  150064       2.3134     0.010349
enh56233    2   40466800   40467800      4       2  150064       2.6961    0.0035077
enh56234    2   40470900   40471900      3       2  150064       2.3736    0.0088074
enh56238    2   40510100   40511100      3       1  150064        1.697     0.044847
enh56239    2   40511600   40512600      2       1  150064       1.7162     0.043063
enh56242    2   40542800   40543800      3       2  150064       1.7877     0.036909
enh56245    2   40558700   40559700      4       2  150064       2.3806    0.0086431
enh56247    2   40571000   40572000      6       3  150064       1.9339     0.026561
enh56249    2   40575800   40576800      7       4  150064       2.1838     0.014489
enh56250    2   40579700   40580700      3       2  150064       2.3671     0.008964
enh56251    2   40587800   40588800      4       2  150064       2.1433     0.016043
enh56253    2   40598700   40599700      6       2  150064       1.9226     0.027263
enh56259    2   40629500   40630500      2       1  150064       1.9598     0.025012
enh56261    2   40645700   40646700      1       1  150064       1.9016      0.02861
enh56266    2   40659800   40660800      4       2  150064       1.9273     0.026974
enh56267    2   40661600   40662600      6       2  150064       2.2159     0.013348
enh56270    2   40709200   40710200      3       1  150064       2.8075    0.0024966
enh56271    2   40715000   40716000      4       2  150064       1.9466     0.025791
enh56272    2   40777600   40778600      3       1  150064       2.1305     0.016564
enh56274    2   41824900   41825900      4       1  150064       1.8613     0.031351
enh56283    2   42006600   42007600      2       1  150064       1.8318     0.033492
enh56284    2   42067200   42068200      2       1  150064        2.308       0.0105
enh56285    2   42068500   42069500      5       1  150064       2.4789    0.0065887
enh56363    2   42981300   42982300      4       2  150064       1.8783      0.03017
enh56365    2   43013200   43014200      5       2  150064        2.311     0.010417
enh56376    2   43073000   43074000      2       1  150064       2.4201    0.0077582
enh56377    2   43078600   43079600      4       2  150064       1.7226     0.042485
enh56382    2   43106900   43107900      3       1  150064       1.6831     0.046179
enh56389    2   43160900   43161900      4       2  150064       1.9837     0.023643
enh56404    2   43252200   43253200      4       2  150064       1.9006      0.02868
enh56405    2   43254300   43255300      4       1  150064       1.6729     0.047175
enh56423    2   43380000   43381000      4       2  150064       2.2116     0.013496
enh56533    2   45895800   45896800      2       1  150064       2.0769     0.018907
enh56535    2   45901800   45902800      3       2  150064       1.9215     0.027334
enh56554    2   45986200   45987200      2       1  150064       2.3983    0.0082368
enh56567    2   46049700   46050700      6       3  150064       1.8948     0.029061
enh56570    2   46068600   46069600      8       3  150064       1.7943     0.036386
enh56593    2   46195800   46196800      7       2  150064       2.3423    0.0095835
enh56594    2   46219600   46220600      3       2  150064       2.4645    0.0068611
enh56601    2   46284900   46285900      5       3  150064        2.454    0.0070639
enh56602    2   46290300   46291300      5       3  150064       3.4293   0.00030253
enh56603    2   46292800   46293800      4       2  150064       2.9166    0.0017696
enh56613    2   46369300   46370300      4       2  150064        2.003     0.022586
enh56680    2   46791300   46792300      4       2  150064       1.8325     0.033439
enh56686    2   46845100   46846100      1       1  150064       1.9138      0.02782
enh56710    2   47007700   47008700      2       1  150064       1.7339     0.041472
enh56766    2   47398800   47399800      3       2  150064       1.8549     0.031806
enh56789    2   47994800   47995800      2       1  150064       2.2832     0.011209
enh56794    2   48012600   48013600      4       2  150064       2.1807     0.014604
enh56795    2   48069600   48070600      1       1  150064       2.0264      0.02136
enh56797    2   48073600   48074600      3       2  150064       2.2793     0.011326
enh56799    2   48092000   48093000      1       1  150064       2.4208     0.007744
enh56800    2   48095800   48096800      2       1  150064       2.5494    0.0053952
enh56801    2   48120700   48121700      3       1  150064       2.5496    0.0053923
enh56802    2   48122200   48123200      4       2  150064        2.343    0.0095659
enh56805    2   48128800   48129800      1       1  150064       2.9361     0.001662
enh56809    2   48340400   48341400      1       1  150064       2.0415       0.0206
enh56810    2   48424000   48425000      2       1  150064       2.2301      0.01287
enh56812    2   48476200   48477200      1       1  150064       2.1128      0.01731
enh56813    2   48533800   48534800      3       2  150064       1.8526     0.031967
enh56814    2   48552800   48553800      5       2  150064       2.6788    0.0036946
enh56816    2   48568300   48569300      5       2  150064       3.0855    0.0010161
enh56818    2   48573200   48574200      3       2  150064        3.596   0.00016159
enh56820    2   48579900   48580900      2       1  150064       1.9463     0.025807
enh56823    2   48642300   48643300      5       3  150064       2.5089    0.0060555
enh56824    2   48647200   48648200      4       2  150064       2.5545    0.0053166
enh56830    2   48701500   48702500      1       1  150064       2.5272     0.005748
enh56835    2   48736500   48737500      2       1  150064       2.8269      0.00235
enh56838    2   48755300   48756300      3       1  150064       1.8793     0.030104
enh56842    2   48773000   48774000      2       1  150064       1.9004     0.028688
enh56843    2   48787200   48788200      6       2  150064       1.8341     0.033317
enh56846    2   48940300   48941300      4       2  150064       2.5391    0.0055571
enh56847    2   48942600   48943600      5       3  150064       2.6064     0.004575
enh56857    2   50719000   50720000      1       1  150064       3.0002     0.001349
enh56858    2   51240200   51241200      1       1  150064       2.1981      0.01397
enh56859    2   52221200   52222200      1       1  150064       1.7449       0.0405
enh56862    2   54015200   54016200      4       1  150064       2.2744     0.011472
enh56863    2   54054100   54055100      1       1  150064       3.1388    0.0008481
enh56864    2   54176800   54177800      4       2  150064       2.6881    0.0035929
enh56865    2   54184200   54185200      2       1  150064       2.3289    0.0099325
enh56867    2   54194400   54195400      5       2  150064       2.2426     0.012463
enh56870    2   54216300   54217300      3       1  150064       2.3442     0.009535
enh56874    2   54315100   54316100      2       1  150064       1.8354     0.033224
enh56875    2   54330700   54331700      4       2  150064       2.5832    0.0048945
enh56876    2   54341400   54342400      5       2  150064        2.161     0.015346
enh56893    2   54628900   54629900      6       2  150064       2.0744      0.01902
enh56899    2   54661100   54662100      5       1  150064       2.4495    0.0071526
enh56900    2   54662100   54663100      1       1  150064       2.8065     0.002504
enh56902    2   54667000   54668000      1       1  150064       2.5264     0.005762
enh56911    2   54699200   54700200      3       1  150064       2.4015     0.008165
enh56912    2   54700600   54701600      6       4  150064       1.7264      0.04214
enh56923    2   54721900   54722900      1       1  150064       3.9814    3.425e-05
enh56935    2   54745900   54746900      5       2  150064       3.2437   0.00058984
enh56936    2   54746600   54747600      2       1  150064       3.2837   0.00051231
enh56938    2   54750200   54751200      3       2  150064       2.1909     0.014229
enh56947    2   54775100   54776100      2       1  150064       1.9466     0.025793
enh56950    2   54779600   54780600      3       2  150064       1.7175     0.042946
enh56954    2   54800900   54801900      4       1  150064       2.2474     0.012309
enh56956    2   54808200   54809200      7       2  150064       2.3037     0.010619
enh56958    2   54811700   54812700      3       1  150064       2.3829    0.0085877
enh56964    2   54822700   54823700      8       3  150064         1.69     0.045515
enh56965    2   54824200   54825200      6       2  150064       2.0104     0.022193
enh56966    2   54826200   54827200      2       1  150064       1.7435     0.040623
enh56967    2   54830600   54831600      6       3  150064       3.0577    0.0011151
enh56970    2   54839900   54840900      5       2  150064       2.4294    0.0075625
enh56971    2   54845300   54846300      4       2  150064       2.0673     0.019351
enh56972    2   54851500   54852500      1       1  150064       2.3642     0.009035
enh56973    2   54853400   54854400      4       2  150064       1.8817     0.029939
enh56975    2   54863400   54864400      3       2  150064       2.2396      0.01256
enh56978    2   54885200   54886200      4       2  150064       2.9491    0.0015937
enh56979    2   54894200   54895200      1       1  150064       2.4722     0.006714
enh56983    2   55172700   55173700      5       2  150064       2.3761    0.0087491
enh56991    2   55222400   55223400      5       2  150064       2.7688     0.002813
enh56994    2   55231700   55232700      4       2  150064       3.0157    0.0012819
enh56998    2   55250900   55251900      4       2  150064       2.6032    0.0046173
enh57001    2   55264200   55265200      3       2  150064       1.7492     0.040128
enh57002    2   55267200   55268200      3       2  150064       2.0004     0.022729
enh57005    2   55272900   55273900      2       1  150064         2.21     0.013552
enh57011    2   55346600   55347600     10       5  150064       1.7942     0.036395
enh57020    2   55395200   55396200      6       2  150064       1.7607     0.039146
enh57037    2   56096700   56097700      1       1  150064       1.6757       0.0469
enh57038    2   56098300   56099300      1       1  150064       1.9554      0.02527
enh57042    2   56128600   56129600      3       2  150064       2.1281     0.016664
enh57044    2   56192800   56193800      6       2  150064         1.78      0.03754
enh57045    2   56235800   56236800      2       1  150064        2.049     0.020231
enh57046    2   56476000   56477000      4       1  150064       2.2805     0.011288
enh57049    2   57986400   57987400      1       1  150064       4.5121     3.21e-06
enh57050    2   57987000   57988000      3       2  150064       5.7603   4.1982e-09
enh57051    2   58272500   58273500      2       1  150064       4.0931   2.1281e-05
enh57052    2   58283600   58284600      2       1  150064       2.6638    0.0038635
enh57054    2   58466000   58467000      2       1  150064       2.1378     0.016265
enh57055    2   58466400   58467400      3       2  150064       4.0369   2.7085e-05
enh57060    2   60440600   60441600      3       2  150064        2.635    0.0042066
enh57064    2   60705000   60706000      2       1  150064        3.395   0.00034316
enh57066    2   60716400   60717400      2       1  150064       3.3129   0.00046172
enh57067    2   60743200   60744200      1       1  150064       2.4357     0.007432
enh57068    2   60748100   60749100      5       2  150064       1.7423     0.040732
enh57079    2   61372600   61373600      2       1  150064       1.6976     0.044788
enh57081    2   61406400   61407400      6       4  150064       1.8196     0.034408
enh57086    2   61583100   61584100      3       2  150064       2.6574     0.003937
enh57087    2   61583800   61584800      3       2  150064       2.0802     0.018755
enh57092    2   61666400   61667400      1       1  150064       3.3974    0.0003401
enh57097    2   61692200   61693200      3       2  150064       2.6498    0.0040264
enh57099    2   61699400   61700400      1       1  150064        1.971      0.02436
enh57132    2   62432000   62433000      2       1  150064       1.8729     0.030541
enh57141    2   62531600   62532600      5       2  150064       1.8878     0.029525
enh57143    2   62536300   62537300      1       1  150064       2.1125      0.01732
enh57148    2   62683400   62684400      1       1  150064       1.9283      0.02691
enh57149    2   62684900   62685900      2       1  150064       2.4917    0.0063565
enh57151    2   62696500   62697500      1       1  150064       1.7781      0.03769
enh57154    2   62712900   62713900      2       1  150064       2.3474     0.009452
enh57155    2   62715900   62716900      3       2  150064       2.7455    0.0030209
enh57156    2   62731800   62732800      2       1  150064       1.7793     0.037599
enh57160    2   62805200   62806200      5       3  150064       2.8598    0.0021198
enh57161    2   62816700   62817700      5       3  150064       2.5959    0.0047168
enh57163    2   62869100   62870100      1       1  150064       1.6598      0.04848
enh57164    2   62886800   62887800      2       1  150064       1.6574     0.048718
enh57166    2   62890400   62891400      1       1  150064       2.5693     0.005095
enh57169    2   62925600   62926600      2       1  150064       1.9809     0.023803
enh57174    2   62938900   62939900      2       1  150064       1.8861     0.029644
enh57178    2   62954600   62955600      2       1  150064       2.7505     0.002975
enh57183    2   63011200   63012200      1       1  150064       2.8579     0.002132
enh57217    2   64290900   64291900      2       1  150064       1.9995     0.022775
enh57240    2   64674900   64675900      1       1  150064       2.2436      0.01243
enh57246    2   64826400   64827400      7       2  150064       2.5498    0.0053895
enh57247    2   64832000   64833000      1       1  150064       2.0075      0.02235
enh57248    2   64833700   64834700      1       1  150064       2.7279     0.003187
enh57348    2   65773200   65774200      2       1  150064       2.4828    0.0065175
enh57368    2   66743000   66744000      1       1  150064        2.156      0.01554
enh57369    2   66752500   66753500      2       1  150064       2.0728     0.019095
enh57370    2   66759800   66760800      3       1  150064       2.6364    0.0041899
enh57371    2   66763900   66764900      2       1  150064       2.1276     0.016683
enh57373    2   66770200   66771200      3       2  150064       2.8564    0.0021427
enh57375    2   66781800   66782800      2       1  150064       2.3121     0.010385
enh57396    2   67616600   67617600      2       1  150064       2.2382     0.012605
enh57399    2   67787900   67788900      1       1  150064        1.647      0.04978
enh57412    2   68288400   68289400      2       1  150064       1.8412     0.032794
enh57415    2   68351600   68352600      2       1  150064        2.177      0.01474
enh57418    2   68386000   68387000      5       2  150064       2.8937    0.0019034
enh57419    2   68415600   68416600      2       1  150064       2.5703    0.0050809
enh57422    2   68434400   68435400      2       1  150064       1.9074     0.028232
enh57424    2   68444400   68445400      1       1  150064       3.0899     0.001001
enh57433    2   68473600   68474600      1       1  150064        2.958     0.001548
enh57440    2   68654500   68655500      1       1  150064       1.7041      0.04418
enh57441    2   68661700   68662700      1       1  150064       1.7723      0.03817
enh57502    2   69423400   69424400      2       1  150064       2.1456     0.015953
enh57504    2   69429400   69430400      1       1  150064       1.9359      0.02644
enh57515    2   69525800   69526800      6       1  150064       2.2518     0.012166
enh57520    2   69662500   69663500      1       1  150064       2.0166      0.02187
enh57549    2   69960800   69961800      2       1  150064       1.7617     0.039063
enh57557    2   69997000   69998000      1       1  150064       1.7877      0.03691
enh57559    2   70016900   70017900      5       2  150064       1.7414     0.040805
enh57567    2   70144900   70145900      3       1  150064       1.8214      0.03427
enh57570    2   70261800   70262800      2       1  150064       1.6648     0.047979
enh57572    2   70274000   70275000      3       1  150064       1.6873     0.045776
enh57573    2   70295900   70296900      3       1  150064       1.9434     0.025981
enh57596    2   70486800   70487800      2       1  150064       1.6595     0.048504
enh57597    2   70488400   70489400      2       1  150064       2.0876     0.018417
enh57599    2   70519000   70520000      1       1  150064       1.7556      0.03958
enh57600    2   70521200   70522200      3       1  150064       1.7808      0.03747
enh57601    2   70527600   70528600      1       1  150064        1.689      0.04561
enh57623    2   71561800   71562800      3       1  150064       2.2041     0.013757
enh57625    2   71566700   71567700      5       3  150064       3.0834    0.0010233
enh57628    2   71678800   71679800      2       1  150064       2.3736    0.0088076
enh57655    2   72061000   72062000      2       1  150064         2.26     0.011911
enh57662    2   72364900   72365900      1       1  150064        2.597     0.004702
enh57663    2   72400600   72401600      1       1  150064       1.6707      0.04739
enh57665    2   72463100   72464100      1       1  150064        2.753     0.002953
enh57671    2   72803200   72804200      1       1  150064       1.7126      0.04339
enh57673    2   72904500   72905500      1       1  150064       2.1522      0.01569
enh57690    2   73210900   73211900      1       1  150064       4.2793    9.375e-06
enh57691    2   73213000   73214000      1       1  150064       4.1939    1.371e-05
enh57692    2   73216800   73217800      1       1  150064        4.059    2.464e-05
enh57694    2   73295800   73296800      1       1  150064       3.5033    0.0002298
enh57697    2   73316400   73317400      3       1  150064       2.3541    0.0092831
enh57698    2   73319400   73320400      2       1  150064       3.1168   0.00091398
enh57699    2   73321000   73322000      5       2  150064       2.9955    0.0013701
enh57700    2   73329900   73330900      4       2  150064       2.8765    0.0020107
enh57702    2   73333900   73334900      2       1  150064       3.1828   0.00072921
enh57703    2   73336800   73337800      3       1  150064       3.0143    0.0012878
enh57704    2   73360400   73361400      5       2  150064       3.0821    0.0010277
enh57705    2   73439900   73440900      2       1  150064       2.4099    0.0079777
enh57706    2   73442100   73443100      4       2  150064       2.4479     0.007184
enh57707    2   73462700   73463700      3       1  150064       3.7782   7.8976e-05
enh57709    2   73611600   73612600      2       1  150064       3.7349   9.3901e-05
enh57711    2   73815000   73816000      2       1  150064       3.7373   9.3018e-05
enh57712    2   73852200   73853200      3       1  150064       2.8526    0.0021682
enh57713    2   73867800   73868800      3       1  150064       4.0881   2.1749e-05
enh57714    2   73869000   73870000      6       2  150064       1.7746     0.037983
enh57720    2   73986500   73987500      2       1  150064       3.3062   0.00047286
enh57724    2   74057700   74058700      3       1  150064       2.5124    0.0059954
enh57748    2   74259100   74260100      2       1  150064       2.3726    0.0088325
enh57751    2   74272200   74273200      2       1  150064       2.4259    0.0076357
enh57752    2   74304400   74305400      1       1  150064       2.7498     0.002982
enh57755    2   74401700   74402700      6       2  150064       1.8584     0.031554
enh57760    2   74428200   74429200      1       1  150064       2.3193      0.01019
enh57803    2   74967700   74968700      6       1  150064       2.0549     0.019946
enh57821    2   75114400   75115400      6       2  150064       2.0817     0.018687
enh57822    2   75120300   75121300      2       1  150064       2.6601    0.0039054
enh57829    2   75340000   75341000      2       1  150064       1.9665     0.024618
enh57835    2   75785800   75786800      4       2  150064       2.0127     0.022072
enh57890    2   85384500   85385500      2       1  150064       1.8849     0.029719
enh57902    2   85471700   85472700      4       2  150064       2.0482     0.020268
enh57910    2   85518400   85519400      3       1  150064       1.8199     0.034384
enh57917    2   85621300   85622300      3       2  150064       2.1436     0.016034
enh57918    2   85623600   85624600      3       1  150064       2.2708     0.011579
enh57920    2   85644600   85645600      5       2  150064       3.2498   0.00057749
enh57941    2   85828000   85829000      2       1  150064       1.7732     0.038094
enh57949    2   85907900   85908900      1       1  150064       2.3152       0.0103
enh57961    2   85992100   85993100      8       3  150064       2.1965     0.014029
enh58037    2   86902300   86903300      2       1  150064       2.3893    0.0084397
enh58085    2   96352100   96353100      1       1  150064       1.7291       0.0419
enh58096    2   96865300   96866300      1       1  150064       3.9562    3.808e-05
enh58098    2   96868800   96869800      1       1  150064       3.8922    4.966e-05
enh58100    2   96871800   96872800      2       1  150064       2.6324    0.0042391
enh58102    2   96905100   96906100      1       1  150064       3.9241    4.353e-05
enh58107    2   96924500   96925500      3       2  150064       3.7121   0.00010279
enh58125    2   97197600   97198600      1       1  150064       1.9138      0.02782
enh58126    2   97205300   97206300      1       1  150064       1.9382       0.0263
enh58127    2   97207200   97208200      5       3  150064       2.0341     0.020973
enh58130    2   97282400   97283400      1       1  150064       1.9348      0.02651
enh58134    2   97297500   97298500      1       1  150064        2.562     0.005203
enh58139    2   97350900   97351900      2       1  150064       2.5752    0.0050088
enh58140    2   97400200   97401200      1       1  150064        2.361     0.009112
enh58142    2   97404200   97405200      1       1  150064       1.9779      0.02397
enh58143    2   97413000   97414000      2       1  150064       3.9458   3.9765e-05
enh58144    2   97425400   97426400      2       1  150064       1.9136     0.027833
enh58149    2   97458400   97459400      2       1  150064       2.9304    0.0016928
enh58152    2   97484800   97485800      3       1  150064       1.9841     0.023623
enh58153    2   97488600   97489600      1       1  150064       2.1452      0.01597
enh58154    2   97498300   97499300      1       1  150064       2.0026      0.02261
enh58157    2   97521800   97522800      1       1  150064       2.0007      0.02271
enh58160    2   97532200   97533200      1       1  150064       2.6807     0.003673
enh58161    2   97536500   97537500      2       1  150064       1.9317     0.026699
enh58162    2   97539900   97540900      2       1  150064        2.489    0.0064044
enh58163    2   97543200   97544200      2       1  150064       3.9637   3.6895e-05
enh58168    2   97561400   97562400      6       2  150064       2.3819    0.0086126
enh58169    2   97571800   97572800      8       1  150064        3.648   0.00013214
enh58170    2   97573500   97574500      3       1  150064       3.3065   0.00047235
enh58172    2   97579200   97580200      2       1  150064       3.5059   0.00022755
enh58175    2   97593900   97594900      2       1  150064       4.0478   2.5853e-05
enh58179    2   97761100   97762100      5       1  150064       2.6068      0.00457
enh58180    2   98261000   98262000      3       1  150064       2.6678    0.0038176
enh58189    2   98567000   98568000      6       3  150064       2.1762     0.014772
enh58191    2   98582600   98583600      2       1  150064       2.8417    0.0022434
enh58193    2   98585400   98586400      3       1  150064       2.8673      0.00207
enh58199    2   98612800   98613800      3       1  150064       2.9854     0.001416
enh58200    2   98626600   98627600      2       1  150064       2.6621    0.0038827
enh58212    2   99070500   99071500      1       1  150064       1.7237      0.04238
enh58213    2   99075800   99076800      1       1  150064       1.7947      0.03635
enh58216    2   99088200   99089200      5       1  150064       1.7535     0.039756
enh58221    2   99105100   99106100      6       1  150064       1.8135     0.034879
enh58222    2   99106800   99107800      1       1  150064       1.8401      0.03288
enh58223    2   99108700   99109700      2       1  150064       1.7642     0.038849
enh58228    2   99125000   99126000      2       1  150064       1.6768     0.046794
enh58230    2   99132600   99133600      3       1  150064       1.6999     0.044576
enh58232    2   99178500   99179500      1       1  150064       1.8114      0.03504
enh58234    2   99222800   99223800      3       1  150064       1.6702     0.047443
enh58244    2   99422400   99423400      4       2  150064       2.0672      0.01936
enh58248    2   99449700   99450700      3       1  150064       1.7629     0.038962
enh58277    2  100223600  100224600      3       1  150064       2.0945     0.018108
enh58278    2  100252400  100253400      2       1  150064       3.1745   0.00075046
enh58280    2  100260200  100261200      4       2  150064       3.0465    0.0011575
enh58281    2  100265000  100266000      2       1  150064       2.2716     0.011556
enh58282    2  100273200  100274200      3       2  150064       1.8485     0.032266
enh58283    2  100277000  100278000      1       1  150064       2.0517       0.0201
enh58286    2  100314200  100315200      5       2  150064       1.8463     0.032423
enh58293    2  100345300  100346300      4       2  150064       2.1264     0.016734
enh58299    2  100577000  100578000      1       1  150064        1.887      0.02958
enh58323    2  101350100  101351100      4       1  150064       2.4104    0.0079675
enh58325    2  101364400  101365400      3       2  150064       1.7989     0.036018
enh58328    2  101384500  101385500      2       1  150064       1.6706     0.047404
enh58329    2  101396500  101397500      4       2  150064       1.8887     0.029469
enh58343    2  101493600  101494600      6       2  150064       1.7591     0.039278
enh58344    2  101494200  101495200      5       2  150064       2.0443      0.02046
enh58350    2  101520900  101521900      4       2  150064       1.9881       0.0234
enh58352    2  101540800  101541800      3       2  150064       1.6633     0.048122
enh58377    2  101850800  101851800      1       1  150064       1.7119      0.04346
enh58382    2  101916800  101917800      5       2  150064       2.3846    0.0085493
enh58384    2  101946400  101947400      1       1  150064       1.7149      0.04318
enh58385    2  102051300  102052300      5       2  150064       1.8033     0.035667
enh58468    2  102718100  102719100      1       1  150064       3.0879     0.001008
enh58470    2  102722300  102723300      5       2  150064       3.8689   5.4669e-05
enh58473    2  102738300  102739300      3       1  150064       1.9493     0.025632
enh58474    2  102757300  102758300      4       2  150064       2.2424     0.012468
enh58477    2  102782400  102783400      3       2  150064       2.7428    0.0030459
enh58478    2  102804200  102805200      4       2  150064       1.8226     0.034185
enh58485    2  103351500  103352500      2       1  150064       2.8196    0.0024038
enh58487    2  103374600  103375600      2       1  150064       1.7531     0.039793
enh58491    2  103401200  103402200      2       1  150064       2.1843      0.01447
enh58496    2  103425600  103426600      3       1  150064       3.0403    0.0011819
enh58514    2  105994600  105995600      1       1  150064       2.6216     0.004376
enh58515    2  106001700  106002700      3       2  150064       1.6687     0.047591
enh58539    2  106348500  106349500      6       3  150064        1.803     0.035692
enh58542    2  106367400  106368400      5       1  150064       1.9154     0.027722
enh58543    2  106369400  106370400      4       2  150064       2.3451    0.0095116
enh58544    2  106370000  106371000      3       2  150064       2.5165    0.0059264
enh58545    2  106371400  106372400      4       1  150064       1.8943      0.02909
enh58580    2  106519400  106520400      1       1  150064       2.2389      0.01258
enh58581    2  106525800  106526800      2       1  150064       1.9579     0.025122
enh58604    2  107457300  107458300      4       2  150064       2.5214    0.0058438
enh58630    2  109200100  109201100      4       2  150064       2.1656     0.015173
enh58635    2  109228500  109229500      1       1  150064       2.0866      0.01846
enh58637    2  109231600  109232600      3       1  150064       1.8293     0.033678
enh58643    2  109248800  109249800      1       1  150064       2.0836       0.0186
enh58678    2  109872300  109873300      4       2  150064       1.7369     0.041204
enh58705    2  110267600  110268600      3       2  150064       4.5927   2.1875e-06
enh58706    2  110271500  110272500      3       2  150064        3.763   8.3956e-05
enh58707    2  110286700  110287700      1       1  150064       2.3016      0.01068
enh58709    2  110363100  110364100      2       1  150064       4.0565   2.4907e-05
enh58710    2  110364800  110365800      3       2  150064       4.1334    1.787e-05
enh58711    2  110365600  110366600      2       1  150064       3.7094   0.00010387
enh58712    2  110366800  110367800      4       2  150064       2.2476     0.012302
enh58713    2  110369000  110370000      5       3  150064       3.4337   0.00029767
enh58714    2  110401800  110402800      4       2  150064       2.3766    0.0087369
enh58727    2  110884200  110885200      2       1  150064       2.2133     0.013439
enh58743    2  111905800  111906800      4       2  150064       2.3252     0.010032
enh58746    2  111942800  111943800      5       1  150064       2.2103     0.013541
enh58753    2  112252600  112253600      1       1  150064        2.238      0.01261
enh58767    2  112661200  112662200      3       1  150064       2.0154      0.02193
enh58772    2  112677200  112678200      3       2  150064       2.0374     0.020804
enh58774    2  112703600  112704600      3       1  150064       1.7818     0.037389
enh58829    2  114651600  114652600      7       3  150064       1.8205     0.034339
enh58830    2  114654000  114655000      4       2  150064       1.9155     0.027714
enh58831    2  114657600  114658600      4       1  150064       2.1168     0.017138
enh58834    2  114667500  114668500      4       2  150064       2.4829    0.0065155
enh58851    2  119496000  119497000      2       1  150064       1.8167     0.034629
enh58864    2  120177200  120178200      2       1  150064       1.8188     0.034473
enh58898    2  120979400  120980400      1       1  150064       1.7057      0.04403
enh58906    2  121015200  121016200      3       1  150064       1.7039     0.044196
enh58909    2  121027600  121028600      1       1  150064       1.8309      0.03356
enh58913    2  121076300  121077300      2       1  150064        1.706     0.044004
enh58932    2  121416200  121417200      7       2  150064       2.0009       0.0227
enh58941    2  121497800  121498800      2       1  150064       1.8336      0.03336
enh59008    2  122120700  122121700      1       1  150064       2.0078      0.02233
enh59020    2  122289600  122290600      6       2  150064       1.8393     0.032938
enh59045    2  122494900  122495900      2       1  150064       2.3082     0.010494
enh59046    2  122511700  122512700      1       1  150064       1.8269      0.03386
enh59070    2  127533600  127534600      4       2  150064       2.4173    0.0078178
enh59075    2  127803100  127804100      2       1  150064       1.8029     0.035702
enh59082    2  127841600  127842600      6       3  150064       2.5353    0.0056174
enh59084    2  127850600  127851600      1       1  150064       2.1792      0.01466
enh59087    2  127860200  127861200      2       1  150064       2.5088    0.0060573
enh59091    2  127902800  127903800      5       3  150064       2.2871     0.011096
enh59093    2  127904600  127905600      7       3  150064       2.0434     0.020504
enh59147    2  128612900  128613900      2       1  150064       1.9235     0.027207
enh59157    2  128786200  128787200      2       1  150064       1.7097     0.043657
enh59185    2  129165700  129166700      6       3  150064       2.2666     0.011708
enh59221    2  131114000  131115000      2       1  150064       1.7139     0.043278
enh59226    2  131149600  131150600      1       1  150064       2.1072      0.01755
enh59230    2  131813700  131814700      1       1  150064       3.2902    0.0005006
enh59232    2  131821700  131822700      2       1  150064       3.1467   0.00082561
enh59233    2  131834600  131835600      1       1  150064       3.3548    0.0003971
enh59235    2  131849000  131850000      1       1  150064       2.5573     0.005274
enh59236    2  131861400  131862400      4       2  150064        3.335   0.00042656
enh59237    2  131864300  131865300      2       1  150064        2.684    0.0036368
enh59246    2  133109400  133110400      3       2  150064       1.7459      0.04041
enh59254    2  134051100  134052100      1       1  150064         1.85      0.03216
enh59287    2  134889000  134890000      1       1  150064       2.7632     0.002862
enh59288    2  134891600  134892600      3       2  150064       3.2345   0.00060923
enh59290    2  134897000  134898000      1       1  150064       4.2027    1.319e-05
enh59291    2  134899000  134900000      5       2  150064       3.9182   4.4597e-05
enh59354    2  135677900  135678900      1       1  150064       2.0608      0.01966
enh59357    2  135691300  135692300      2       1  150064       1.7384     0.041068
enh59386    2  139122000  139123000      5       2  150064       3.2763   0.00052585
enh59390    2  139272000  139273000      3       2  150064        2.017     0.021846
enh59393    2  139465500  139466500      3       2  150064       2.5046    0.0061302
enh59397    2  144232600  144233600      1       1  150064       2.5366     0.005597
enh59405    2  144712900  144713900      1       1  150064       2.9506     0.001586
enh59412    2  145090700  145091700      1       1  150064       3.2093    0.0006652
enh59416    2  145130100  145131100      1       1  150064       2.7902     0.002634
enh59417    2  145136800  145137800      2       1  150064       3.5341    0.0002046
enh59422    2  145161600  145162600      2       1  150064       4.2078   1.2891e-05
enh59423    2  145163600  145164600      2       1  150064       2.8515    0.0021755
enh59424    2  145168800  145169800      4       2  150064       2.3319     0.009852
enh59425    2  145171100  145172100      4       2  150064        3.185   0.00072385
enh59426    2  145184200  145185200      2       1  150064       3.2428   0.00059181
enh59427    2  145186900  145187900      1       1  150064        3.432    0.0002996
enh59429    2  145192000  145193000      1       1  150064        2.707     0.003395
enh59431    2  145198200  145199200      6       3  150064       2.3436    0.0095487
enh59432    2  145201400  145202400      1       1  150064       4.3878    5.724e-06
enh59435    2  145204800  145205800      2       1  150064       1.7417      0.04078
enh59439    2  145214200  145215200      3       1  150064       4.0622   2.4309e-05
enh59477    2  145793400  145794400      3       2  150064       1.8872     0.029566
enh59480    2  145874400  145875400      3       1  150064       2.7218    0.0032461
enh59481    2  145915100  145916100      1       1  150064       1.8551      0.03179
enh59487    2  147697400  147698400      1       1  150064       1.8205      0.03434
enh59491    2  148612400  148613400      2       1  150064       2.1293     0.016614
enh59492    2  148616400  148617400      2       1  150064       2.2004     0.013891
enh59495    2  148627000  148628000      2       1  150064       2.2105     0.013534
enh59499    2  148734700  148735700      1       1  150064        1.891      0.02931
enh59502    2  149258800  149259800      1       1  150064       2.4484     0.007175
enh59503    2  149309800  149310800      2       1  150064       2.9679     0.001499
enh59507    2  149411500  149412500      3       2  150064       4.4006    5.397e-06
enh59522    2  150436100  150437100      1       1  150064       2.1749      0.01482
enh59523    2  150436800  150437800      5       3  150064       2.0867     0.018459
enh59525    2  150587600  150588600      4       1  150064       1.9556     0.025257
enh59534    2  151138500  151139500      3       1  150064       2.4088    0.0080033
enh59562    2  152614000  152615000      1       1  150064       1.7551      0.03962
enh59578    2  152953400  152954400      2       1  150064       2.0321      0.02107
enh59580    2  153022600  153023600      1       1  150064        3.211    0.0006614
enh59581    2  153025400  153026400      2       1  150064       2.4332     0.007482
enh59583    2  153030100  153031100      2       1  150064       2.0004     0.022726
enh59585    2  153056900  153057900      1       1  150064        3.074     0.001056
enh59587    2  153079700  153080700      1       1  150064       2.8087     0.002487
enh59588    2  153084300  153085300      4       1  150064        2.749    0.0029893
enh59589    2  153100000  153101000      3       2  150064       2.5596    0.0052395
enh59590    2  153193800  153194800      2       1  150064       1.7091     0.043713
enh59594    2  153228800  153229800      5       2  150064        3.015    0.0012848
enh59595    2  153236700  153237700      6       2  150064       1.7094     0.043691
enh59596    2  153237500  153238500      4       2  150064       1.6489     0.049587
enh59597    2  153251300  153252300      4       2  150064       2.1877     0.014347
enh59607    2  153273600  153274600      9       2  150064       1.8818     0.029932
enh59608    2  153277500  153278500      2       1  150064       2.4095    0.0079867
enh59610    2  153289700  153290700      2       1  150064       2.4729    0.0067002
enh59611    2  153290400  153291400      2       1  150064       2.0212     0.021629
enh59615    2  153325600  153326600      1       1  150064        2.779     0.002726
enh59640    2  153450600  153451600      3       1  150064       1.8641     0.031157
enh59642    2  153503900  153504900      2       1  150064       2.3385    0.0096814
enh59647    2  157196800  157197800      1       1  150064       2.1873      0.01436
enh59664    2  158604100  158605100      1       1  150064       2.2924      0.01094
enh59697    2  159316000  159317000      5       3  150064        2.406    0.0080642
enh59698    2  159317800  159318800      1       1  150064       3.0743     0.001055
enh59701    2  159342900  159343900      4       2  150064       2.8311    0.0023193
enh59702    2  159343800  159344800      5       2  150064       3.0094    0.0013088
enh59703    2  159344700  159345700      3       2  150064       2.9948    0.0013733
enh59706    2  159349700  159350700      6       2  150064       2.8574    0.0021356
enh59710    2  159359100  159360100      5       2  150064       3.2452   0.00058689
enh59714    2  159493500  159494500      4       2  150064       3.4109   0.00032376
enh59715    2  159511800  159512800      6       2  150064       1.9942     0.023063
enh59726    2  159698500  159699500      1       1  150064       2.2162      0.01334
enh59805    2  160448400  160449400      3       2  150064       2.7096    0.0033687
enh59806    2  160461100  160462100      8       2  150064       2.6222    0.0043678
enh59807    2  160462200  160463200      5       2  150064       2.5663    0.0051388
enh59808    2  160465000  160466000      3       2  150064       1.9367     0.026389
enh59809    2  160466100  160467100      3       2  150064       1.8426     0.032695
enh59811    2  160473800  160474800      3       2  150064       2.6837    0.0036405
enh59812    2  160515000  160516000      4       1  150064        3.206   0.00067291
enh59818    2  160641800  160642800      2       1  150064       2.5747    0.0050171
enh59819    2  160651700  160652700      1       1  150064       2.7293     0.003173
enh59821    2  160655000  160656000      3       1  150064       2.7305    0.0031624
enh59827    2  160817200  160818200      2       1  150064       1.9166     0.027644
enh59834    2  161014200  161015200      6       3  150064       2.0506     0.020152
enh59835    2  161061400  161062400      2       1  150064       1.9352     0.026481
enh59836    2  161064500  161065500      1       1  150064       2.3001      0.01072
enh59878    2  161201100  161202100      2       1  150064       1.8038     0.035628
enh59901    2  161254200  161255200      1       1  150064       1.9493      0.02563
enh59911    2  161284400  161285400      6       2  150064       2.2613     0.011869
enh59926    2  161328100  161329100      2       1  150064        2.366    0.0089914
enh59975    2  162879200  162880200      1       1  150064       3.1915    0.0007078
enh59977    2  162885600  162886600      1       1  150064       3.3731    0.0003716
enh59978    2  162893200  162894200      3       2  150064       2.3263     0.010002
enh60004    2  164547400  164548400      4       2  150064       1.9549     0.025296
enh60009    2  164574100  164575100      2       1  150064       1.9304      0.02678
enh60048    2  166713400  166714400      2       1  150064       2.2765     0.011407
enh60053    2  166810900  166811900      2       1  150064       3.2935   0.00049468
enh60055    2  167341900  167342900      2       1  150064       1.7036     0.044226
enh60056    2  167351000  167352000      4       2  150064       3.2406   0.00059635
enh60066    2  169003100  169004100      2       1  150064       2.2081      0.01362
enh60085    2  169322900  169323900      2       1  150064       1.7044     0.044157
enh60092    2  169374800  169375800      3       1  150064       2.1259     0.016756
enh60095    2  169385100  169386100      3       2  150064       3.2223   0.00063589
enh60100    2  169424700  169425700      1       1  150064       1.9423      0.02605
enh60105    2  169490200  169491200      4       2  150064       3.0722    0.0010625
enh60107    2  169497800  169498800      9       4  150064        3.806   7.0608e-05
enh60125    2  170428800  170429800      2       1  150064        1.851     0.032082
enh60150    2  171787200  171788200      3       1  150064       1.8075     0.035339
enh60157    2  171990800  171991800      4       1  150064        1.931     0.026742
enh60158    2  171993300  171994300      4       2  150064       1.9067     0.028282
enh60161    2  172003000  172004000      2       1  150064       1.9482     0.025695
enh60163    2  172014600  172015600      2       1  150064       2.3051     0.010581
enh60174    2  172543200  172544200      4       2  150064       3.5842   0.00016909
enh60176    2  172671000  172672000      2       1  150064       3.8145    6.823e-05
enh60178    2  172734600  172735600      1       1  150064       4.1989    1.341e-05
enh60183    2  172812400  172813400      7       3  150064        3.976   3.5049e-05
enh60187    2  172865300  172866300      5       2  150064       3.2481   0.00058082
enh60190    2  172916600  172917600      3       2  150064       2.6666    0.0038317
enh60198    2  173149500  173150500      5       2  150064       2.0878     0.018406
enh60200    2  173158300  173159300      4       2  150064       2.3321    0.0098487
enh60233    2  173688000  173689000      2       1  150064       1.7558     0.039559
enh60235    2  173724200  173725200      2       1  150064       1.8579     0.031589
enh60249    2  173921200  173922200      2       1  150064       1.9619     0.024888
enh60252    2  173943200  173944200      4       2  150064       1.7994     0.035978
enh60254    2  173947000  173948000      5       3  150064       2.4241    0.0076737
enh60256    2  173950200  173951200      6       3  150064       1.9486     0.025669
enh60260    2  173956700  173957700      3       2  150064         1.68     0.046483
enh60264    2  173970900  173971900      3       1  150064       1.9173     0.027602
enh60267    2  173988800  173989800      2       1  150064       3.1026   0.00095925
enh60268    2  173995200  173996200      1       1  150064       1.6463      0.04985
enh60269    2  173996700  173997700      4       2  150064       2.8268    0.0023508
enh60270    2  174000800  174001800      2       1  150064       1.6468       0.0498
enh60271    2  174012900  174013900      2       1  150064       2.4692    0.0067712
enh60272    2  174014000  174015000      5       1  150064       1.9248      0.02713
enh60273    2  174014700  174015700      4       2  150064       2.5967    0.0047058
enh60274    2  174024900  174025900      3       2  150064       1.7499     0.040064
enh60278    2  174052700  174053700      4       2  150064       2.7049    0.0034158
enh60279    2  174055700  174056700      2       1  150064       2.6642    0.0038587
enh60280    2  174058300  174059300      5       3  150064       1.9098     0.028076
enh60281    2  174059400  174060400      2       1  150064       2.7894    0.0026406
enh60284    2  174074800  174075800      7       4  150064       2.6491    0.0040349
enh60286    2  174082800  174083800      4       2  150064         1.95     0.025587
enh60293    2  174786200  174787200      3       2  150064       2.2868     0.011104
enh60294    2  174786800  174787800      3       1  150064       1.9503      0.02557
enh60299    2  174806200  174807200      1       1  150064       2.2771      0.01139
enh60300    2  174811200  174812200      3       2  150064       1.8972     0.028902
enh60301    2  174812600  174813600      3       1  150064       2.0431     0.020522
enh60302    2  174813400  174814400      4       2  150064       1.6463     0.049855
enh60303    2  174814600  174815600      5       1  150064       2.0835     0.018605
enh60304    2  174816000  174817000      9       3  150064       2.0089     0.022273
enh60306    2  174823800  174824800      4       2  150064       1.6724     0.047225
enh60307    2  174830800  174831800      3       2  150064       1.7163     0.043052
enh60308    2  174844400  174845400      5       3  150064       1.6998      0.04458
enh60316    2  174878700  174879700      2       1  150064       1.7088     0.043747
enh60325    2  175111500  175112500      2       1  150064       2.6259    0.0043211
enh60326    2  175113600  175114600      3       2  150064       2.9971    0.0013628
enh60327    2  175258400  175259400      1       1  150064       1.7408      0.04086
enh60336    2  175471200  175472200      2       1  150064       2.0666     0.019385
enh60337    2  175475200  175476200      2       1  150064       2.3857    0.0085233
enh60346    2  175545400  175546400      2       1  150064       2.6965    0.0035033
enh60348    2  175636600  175637600      4       1  150064       1.6662      0.04784
enh60373    2  177156000  177157000      2       1  150064       1.8023     0.035745
enh60374    2  177256700  177257700      1       1  150064       1.8763      0.03031
enh60442    2  178661000  178662000      2       1  150064       2.1772     0.014732
enh60445    2  178976300  178977300      2       1  150064       1.9619     0.024889
enh60446    2  178978100  178979100      1       1  150064       2.1118      0.01735
enh60449    2  179136600  179137600      1       1  150064       1.7273      0.04206
enh60465    2  179693700  179694700      4       2  150064       1.7628     0.038964
enh60487    2  180293400  180294400      3       2  150064       2.6631    0.0038718
enh60488    2  180324600  180325600      5       3  150064       4.9887   3.0395e-07
enh60492    2  180870000  180871000      2       1  150064       2.6466    0.0040648
enh60493    2  180990200  180991200      1       1  150064       3.4796    0.0002511
enh60519    2  183579300  183580300      2       1  150064       2.4001    0.0081953
enh60526    2  183814000  183815000      2       1  150064       1.8571     0.031646
enh60527    2  183874500  183875500      2       1  150064       3.0777     0.001043
enh60531    2  183893900  183894900      4       2  150064       2.0579     0.019801
enh60533    2  183895900  183896900      3       2  150064       1.6588     0.048575
enh60537    2  183990200  183991200      8       3  150064       2.1003     0.017852
enh60538    2  184479300  184480300      3       2  150064       1.9353     0.026477
enh60545    2  187408600  187409600      2       1  150064       2.5653    0.0051545
enh60562    2  188267800  188268800      1       1  150064       1.6688      0.04758
enh60568    2  188411700  188412700      3       1  150064       1.6685     0.047606
enh60578    2  189246700  189247700      3       2  150064       2.6179    0.0044238
enh60581    2  189475000  189476000      3       2  150064       1.6615     0.048311
enh60583    2  189651600  189652600      2       1  150064       2.6071    0.0045662
enh60639    2  190399000  190400000      1       1  150064        1.646      0.04988
enh60669    2  191217000  191218000      2       1  150064       1.8244     0.034047
enh60671    2  191220400  191221400      1       1  150064       1.7229      0.04245
enh60672    2  191223200  191224200      1       1  150064       1.7749      0.03796
enh60674    2  191273800  191274800      1       1  150064       2.8772     0.002006
enh60676    2  191281300  191282300      2       1  150064        2.221     0.013175
enh60686    2  191364500  191365500      4       2  150064        1.799     0.036008
enh60691    2  191447200  191448200      2       1  150064       2.2845     0.011171
enh60692    2  191448000  191449000      1       1  150064       2.3852     0.008536
enh60696    2  191493000  191494000      2       1  150064       2.4091    0.0079953
enh60709    2  191677500  191678500      4       2  150064       1.7972     0.036153
enh60710    2  191723900  191724900      3       1  150064       1.6957      0.04497
enh60716    2  191756000  191757000      1       1  150064       1.6797      0.04651
enh60723    2  191885700  191886700      5       2  150064       2.3544    0.0092771
enh60755    2  192305900  192306900      1       1  150064       1.9478      0.02572
enh60756    2  192331500  192332500      2       1  150064       2.2975     0.010794
enh60785    2  196524300  196525300      2       1  150064       2.1327     0.016475
enh60788    2  196977900  196978900      3       2  150064       2.2846     0.011167
enh60790    2  197033000  197034000      1       1  150064       1.6869      0.04581
enh60796    2  197148900  197149900      2       1  150064       2.2361     0.012673
enh60800    2  197264600  197265600      2       1  150064       1.7996     0.035958
enh60801    2  197402500  197403500      2       1  150064       1.8597     0.031466
enh60802    2  197431300  197432300      1       1  150064       2.5163      0.00593
enh60803    2  197466200  197467200      2       1  150064       2.7355    0.0031146
enh60804    2  197471400  197472400      2       1  150064       2.9931     0.001381
enh60805    2  197662200  197663200      1       1  150064       2.2505      0.01221
enh60810    2  197899000  197900000      2       1  150064       3.4488   0.00028159
enh60818    2  198029200  198030200      2       1  150064       2.3458    0.0094928
enh60826    2  198171000  198172000      4       2  150064       4.5313   2.9317e-06
enh60827    2  198243100  198244100      1       1  150064       4.7819    8.681e-07
enh60829    2  198294800  198295800      2       1  150064       1.7139     0.043274
enh60831    2  198316800  198317800      1       1  150064       5.2528    7.491e-08
enh60834    2  198361600  198362600      2       1  150064       5.7981   3.3529e-09
enh60837    2  198402800  198403800      2       1  150064       5.4894   2.0166e-08
enh60841    2  198492800  198493800      4       1  150064       3.2662    0.0005451
enh60842    2  198512700  198513700      2       1  150064       3.3548   0.00039706
enh60844    2  198541100  198542100      2       1  150064       4.6838    1.408e-06
enh60845    2  198572900  198573900      2       1  150064        4.101   2.0565e-05
enh60846    2  198667900  198668900      3       2  150064       5.3473   4.4647e-08
enh60847    2  198673500  198674500      3       1  150064       4.8378   6.5633e-07
enh60848    2  198701800  198702800      2       1  150064       2.3539    0.0092895
enh60849    2  198703000  198704000      1       1  150064       3.0064     0.001322
enh60850    2  198703800  198704800      1       1  150064       3.0064     0.001322
enh60851    2  198737700  198738700      2       1  150064       3.7759   7.9729e-05
enh60852    2  198743300  198744300      1       1  150064       5.1723    1.156e-07
enh60853    2  198748400  198749400      2       1  150064       4.1785   1.4672e-05
enh60854    2  198755600  198756600      1       1  150064       4.2633    1.007e-05
enh60855    2  198758400  198759400      2       1  150064       4.0666   2.3857e-05
enh60856    2  198766400  198767400      2       1  150064       3.2956   0.00049104
enh60857    2  198771600  198772600      2       1  150064       4.2298   1.1696e-05
enh60859    2  198779900  198780900      2       1  150064       3.5144   0.00022033
enh60860    2  198789800  198790800      1       1  150064       5.0773    1.914e-07
enh60861    2  198791500  198792500      2       1  150064       4.2593   1.0255e-05
enh60863    2  198808800  198809800      5       2  150064        4.827   6.9297e-07
enh60866    2  198836900  198837900      3       2  150064       3.1101   0.00093507
enh60867    2  198840900  198841900      4       2  150064       4.7366   1.0865e-06
enh60868    2  198843000  198844000      2       1  150064       2.0741     0.019036
enh60869    2  198860100  198861100      2       1  150064       4.9664   3.4099e-07
enh60870    2  198917600  198918600      3       1  150064       3.2415    0.0005945
enh60881    2  200674800  200675800      2       1  150064       2.1832      0.01451
enh60882    2  200714600  200715600      3       2  150064        6.421   6.7675e-11
enh60883    2  200774800  200775800      3       2  150064       5.8052   3.2138e-09
enh60884    2  200777200  200778200      3       2  150064        5.733   4.9335e-09
enh60885    2  200778100  200779100      4       2  150064       3.3334   0.00042892
enh60886    2  200787200  200788200      5       2  150064       5.7762   3.8197e-09
enh60887    2  200818200  200819200      6       3  150064        6.199   2.8416e-10
enh60890    2  200903700  200904700      3       2  150064       1.9505     0.025558
enh60893    2  201042400  201043400      1       1  150064       3.5659    0.0001813
enh60894    2  201091400  201092400      3       2  150064       1.7117     0.043479
enh60896    2  201173600  201174600      1       1  150064       4.7124    1.224e-06
enh60897    2  201175100  201176100      3       1  150064       4.6922   1.3513e-06
enh60898    2  201176400  201177400      4       2  150064       2.4416    0.0073108
enh60900    2  201179700  201180700      3       2  150064       2.5797     0.004945
enh60901    2  201180900  201181900      1       1  150064       2.5725     0.005049
enh60903    2  201183300  201184300      3       1  150064       2.5508    0.0053739
enh60905    2  201185400  201186400      2       1  150064       2.0784     0.018838
enh60906    2  201186200  201187200      1       1  150064       5.3766    3.796e-08
enh60907    2  201193900  201194900      4       2  150064       2.8612    0.0021102
enh60917    2  201221300  201222300      2       1  150064       4.1162   1.9258e-05
enh60918    2  201224800  201225800      1       1  150064       3.5893    0.0001658
enh60919    2  201229000  201230000      3       1  150064       4.8925   4.9787e-07
enh60921    2  201237200  201238200      2       1  150064       2.5634    0.0051829
enh60924    2  201247500  201248500      2       1  150064        3.498   0.00023437
enh60925    2  201270100  201271100      3       1  150064       3.3255   0.00044135
enh60928    2  201276200  201277200      3       1  150064        3.257   0.00056302
enh60929    2  201308900  201309900      2       1  150064       3.2876   0.00050519
enh60930    2  201320000  201321000      1       1  150064       3.8819    5.182e-05
enh60931    2  201331500  201332500      3       1  150064       2.2803     0.011295
enh60934    2  201373000  201374000      5       3  150064       2.0277     0.021297
enh60945    2  201606400  201607400      5       2  150064       1.9379     0.026317
enh60972    2  202093400  202094400      1       1  150064       2.3302     0.009897
enh60987    2  202560600  202561600      6       2  150064       1.6559     0.048868
enh60999    2  202839000  202840000     12       3  150064        1.834     0.033326
enh61035    2  203452800  203453800      1       1  150064       1.7028       0.0443
enh61036    2  203453400  203454400      2       1  150064       1.7147     0.043196
enh61053    2  204104900  204105900      2       1  150064       2.6149    0.0044624
enh61054    2  204117500  204118500      4       2  150064       2.6536    0.0039813
enh61059    2  204276600  204277600      1       1  150064       2.1054      0.01763
enh61065    2  204521300  204522300      6       2  150064       1.6772     0.046752
enh61069    2  204554900  204555900      1       1  150064       1.9738       0.0242
enh61078    2  204896400  204897400      1       1  150064       1.7717      0.03822
enh61087    2  205186500  205187500      3       1  150064       1.7117     0.043473
enh61106    2  205837200  205838200      1       1  150064       2.1553      0.01557
enh61125    2  206570700  206571700      1       1  150064       2.3354     0.009761
enh61145    2  206713200  206714200      2       1  150064       2.9118    0.0017968
enh61155    2  206904800  206905800      4       2  150064       2.3054     0.010571
enh61157    2  207077100  207078100      2       1  150064       1.9356     0.026461
enh61211    2  208259200  208260200      7       4  150064       1.7489     0.040155
enh61212    2  208272800  208273800      3       2  150064       2.2472     0.012315
enh61214    2  208346300  208347300      6       3  150064        2.175     0.014814
enh61216    2  208355300  208356300      6       2  150064       1.8985     0.028813
enh61217    2  208362800  208363800      6       2  150064       3.9032   4.7463e-05
enh61221    2  208398300  208399300      2       1  150064       3.6579   0.00012715
enh61223    2  208411200  208412200      3       2  150064       4.0868   2.1867e-05
enh61226    2  208481500  208482500      3       1  150064       3.7659    8.296e-05
enh61280    2  212272600  212273600      1       1  150064       3.2319    0.0006149
enh61290    2  215345400  215346400      4       2  150064       1.7813     0.037432
enh61333    2  216876300  216877300      6       3  150064       1.6701     0.047445
enh61343    2  217277900  217278900      3       1  150064       2.8614    0.0021086
enh61344    2  217328600  217329600      3       1  150064       2.2309     0.012845
enh61349    2  217404300  217405300      2       1  150064       1.9987     0.022821
enh61358    2  217485500  217486500      2       1  150064       2.1895      0.01428
enh61359    2  217500500  217501500      3       1  150064       2.5998    0.0046634
enh61366    2  217529800  217530800      1       1  150064       2.3264     0.009999
enh61367    2  217536200  217537200      5       2  150064       2.4374    0.0073964
enh61411    2  217856200  217857200      1       1  150064       2.0359      0.02088
enh61422    2  217939900  217940900      9       3  150064       2.8929    0.0019086
enh61424    2  218026500  218027500      1       1  150064       2.1604      0.01537
enh61464    2  218492600  218493600      1       1  150064        2.985     0.001418
enh61484    2  218620600  218621600      4       2  150064       1.7853     0.037103
enh61486    2  218641600  218642600      6       1  150064       1.8507     0.032103
enh61488    2  218654500  218655500      4       1  150064       2.5392    0.0055552
enh61579    2  219946800  219947800      5       2  150064       1.8635     0.031196
enh61583    2  219993000  219994000      2       1  150064       2.8731    0.0020324
enh61584    2  220025600  220026600      2       1  150064       2.6891    0.0035818
enh61586    2  220039900  220040900      2       1  150064       3.3886   0.00035125
enh61592    2  220092100  220093100      1       1  150064        2.173      0.01489
enh61611    2  220289700  220290700      2       1  150064       1.7989     0.036021
enh61614    2  220301300  220302300      2       1  150064       2.0941     0.018126
enh61622    2  220340000  220341000      3       1  150064         2.09     0.018311
enh61641    2  220489800  220490800      1       1  150064       2.1543      0.01561
enh61663    2  221823600  221824600      1       1  150064       2.5469     0.005435
enh61667    2  222308600  222309600      4       1  150064       1.6987     0.044684
enh61670    2  222393500  222394500      4       2  150064       2.8771     0.002007
enh61671    2  222397000  222398000      3       2  150064       2.0497     0.020198
enh61690    2  223728200  223729200      4       2  150064       1.9622     0.024867
enh61745    2  224906300  224907300      2       1  150064       1.8287     0.033719
enh61754    2  225085600  225086600      2       1  150064       1.7259     0.042182
enh61758    2  225349700  225350700      2       1  150064       1.9061     0.028321
enh61760    2  225384800  225385800      3       2  150064       3.6737   0.00011953
enh61762    2  225392800  225393800      7       2  150064       3.0817     0.001029
enh61764    2  225410500  225411500      2       1  150064       2.7169    0.0032953
enh61766    2  225428400  225429400      3       2  150064       1.7376      0.04114
enh61767    2  225434700  225435700      1       1  150064       1.6773      0.04674
enh61768    2  225436900  225437900      4       2  150064        4.282   9.2614e-06
enh61769    2  225439800  225440800      8       3  150064        3.204   0.00067765
enh61772    2  225446400  225447400      4       2  150064       5.0507   2.2014e-07
enh61773    2  225774500  225775500      7       3  150064       2.0494     0.020212
enh61800    2  227348500  227349500      3       2  150064       2.1959      0.01405
enh61844    2  228330900  228331900      2       1  150064       2.2141     0.013412
enh61854    2  228383200  228384200      8       4  150064       2.3467    0.0094713
enh61866    2  229291200  229292200      7       3  150064       5.2903   6.1066e-08
enh61901    2  230845000  230846000      1       1  150064        2.353     0.009312
enh61955    2  232003100  232004100      2       1  150064       1.6765      0.04682
enh61975    2  232264400  232265400      1       1  150064       2.3044       0.0106
enh61978    2  232276000  232277000      5       2  150064       1.7566     0.039491
enh61980    2  232330000  232331000      2       1  150064       2.7802    0.0027166
enh61981    2  232347000  232348000      4       2  150064       1.9844     0.023604
enh61991    2  232470100  232471100      2       1  150064       1.7846      0.03716
enh61992    2  232471400  232472400      6       3  150064       1.7774     0.037753
enh62004    2  232526600  232527600      4       1  150064       2.0705     0.019203
enh62005    2  232527200  232528200      1       1  150064       2.3914     0.008391
enh62007    2  232531800  232532800      2       1  150064       2.2746     0.011466
enh62037    2  233453200  233454200      3       1  150064       1.7228     0.042464
enh62038    2  233457100  233458100      1       1  150064       2.1019      0.01778
enh62045    2  233565800  233566800      3       2  150064        5.358   4.2063e-08
enh62046    2  233643800  233644800      2       1  150064       5.6406   8.4732e-09
enh62047    2  233702800  233703800      1       1  150064       3.5443    0.0001968
enh62050    2  233924100  233925100      4       1  150064       1.7326     0.041585
enh62074    2  234347400  234348400      1       1  150064       2.3988     0.008225
enh62089    2  235355000  235356000      2       1  150064       2.1942      0.01411
enh62132    2  236325400  236326400      1       1  150064       1.6815      0.04633
enh62142    2  236419500  236420500      2       1  150064        2.523    0.0058172
enh62155    2  236472000  236473000      2       1  150064       2.3953    0.0083034
enh62162    2  236514100  236515100      1       1  150064       1.8251      0.03399
enh62163    2  236516700  236517700      3       2  150064       1.9775     0.023993
enh62168    2  236549100  236550100      3       2  150064       2.2041     0.013757
enh62170    2  236556300  236557300      3       1  150064       2.3053     0.010575
enh62192    2  237243100  237244100      6       2  150064       2.6017    0.0046383
enh62193    2  237247000  237248000      2       1  150064       2.0376     0.020796
enh62200    2  237550900  237551900      6       2  150064       2.0007      0.02271
enh62321    2  238620800  238621800      2       1  150064       2.1325     0.016484
enh62336    2  238647600  238648600      5       2  150064       2.3306    0.0098862
enh62337    2  238649100  238650100      4       1  150064       1.7396     0.040963
enh62339    2  238652500  238653500      6       1  150064       1.9289     0.026871
enh62360    2  239017200  239018200      4       1  150064       1.6738      0.04709
enh62367    2  239109900  239110900      5       3  150064        1.647     0.049782
enh62374    2  239169100  239170100      2       1  150064       1.6853     0.045966
enh62536    2  241386700  241387700     12       3  150064       1.7198     0.042734
enh62580    2  242155700  242156700      3       2  150064       2.1119     0.017349
enh62603    2  242317600  242318600      5       3  150064       2.5228    0.0058207
enh62605    2  242320300  242321300      3       2  150064       2.6115    0.0045079
enh62606    2  242325600  242326600      4       2  150064       2.6583    0.0039269
enh62607    2  242350000  242351000      4       2  150064       2.0214     0.021619
enh62609    2  242444700  242445700      6       3  150064       2.1821     0.014549
enh62625    2  242578400  242579400      3       1  150064       2.3244     0.010052
enh62626    2  242579800  242580800      3       1  150064       2.1179      0.01709
enh62643    2  242841300  242842300      6       2  150064       1.6543     0.049038
enh62657    3     525200     526200      1       1  150064       1.6813      0.04635
enh62664    3    4348000    4349000      2       1  150064       2.5024    0.0061681
enh62687    3    4575100    4576100      3       1  150064       1.7872     0.036951
enh62698    3    4772000    4773000      3       2  150064       1.6856      0.04594
enh62704    3    4789500    4790500      3       2  150064       2.0076     0.022344
enh62709    3    4846500    4847500      1       1  150064       1.6881       0.0457
enh62732    3    5175000    5176000      2       1  150064         1.65     0.049467
enh62738    3    5203300    5204300      1       1  150064       1.6877      0.04573
enh62741    3    5238000    5239000      1       1  150064       2.1472      0.01589
enh62742    3    5259800    5260800      6       2  150064       1.6473     0.049752
enh62804    3    9069500    9070500      8       3  150064       2.0257     0.021398
enh62806    3    9109300    9110300      1       1  150064       1.8267      0.03387
enh62811    3    9177200    9178200      3       2  150064       2.7217    0.0032478
enh62813    3    9183100    9184100      1       1  150064       2.2035      0.01378
enh62827    3    9403500    9404500      2       1  150064       2.4557    0.0070301
enh62828    3    9436200    9437200      5       2  150064         1.74     0.040926
enh62829    3    9441900    9442900      1       1  150064       2.1246      0.01681
enh62834    3    9455600    9456600      3       2  150064       2.1035     0.017711
enh62836    3    9460600    9461600      1       1  150064       2.5563     0.005289
enh62837    3    9462400    9463400      2       1  150064       2.5539    0.0053266
enh62838    3    9463800    9464800      4       2  150064       2.3925    0.0083674
enh62839    3    9464900    9465900      3       2  150064       1.6915     0.045367
enh62861    3    9908000    9909000      4       2  150064       2.7089    0.0033755
enh62890    3   10240600   10241600      3       2  150064       1.7485     0.040186
enh62900    3   10418200   10419200      7       2  150064       3.2064   0.00067212
enh62936    3   11479600   11480600      1       1  150064       2.0655      0.01944
enh62954    3   11595800   11596800      4       2  150064       1.9959      0.02297
enh62956    3   11603400   11604400      1       1  150064       2.5596     0.005239
enh62957    3   11608400   11609400      4       2  150064       2.6304    0.0042648
enh62990    3   11680900   11681900      4       2  150064        2.301     0.010695
enh62991    3   11685400   11686400      1       1  150064       4.0817    2.235e-05
enh62992    3   11702200   11703200      4       2  150064       3.2625   0.00055222
enh62993    3   11703000   11704000      2       1  150064       3.0804    0.0010335
enh63001    3   11886100   11887100      7       1  150064       2.3975    0.0082534
enh63002    3   11888700   11889700      1       1  150064       2.3023      0.01066
enh63004    3   12185400   12186400      5       3  150064       2.1581      0.01546
enh63006    3   12197300   12198300      3       2  150064       2.3819    0.0086111
enh63009    3   12219900   12220900      1       1  150064       3.2532    0.0005705
enh63016    3   12280600   12281600      5       2  150064       2.2387     0.012587
enh63026    3   12393000   12394000      2       1  150064        2.105     0.017646
enh63027    3   12398500   12399500      2       1  150064        1.787      0.03697
enh63039    3   12482600   12483600      3       2  150064       3.1767   0.00074483
enh63040    3   12484400   12485400      6       3  150064       2.7153    0.0033112
enh63041    3   12485800   12486800      3       2  150064       3.6089   0.00015378
enh63042    3   12503500   12504500      4       2  150064       1.9011     0.028642
enh63045    3   12521000   12522000      3       1  150064       2.2586     0.011955
enh63049    3   12549300   12550300      4       2  150064       2.2149     0.013384
enh63051    3   12558800   12559800      4       2  150064       2.1019     0.017779
enh63054    3   12600000   12601000      4       2  150064       2.3087     0.010479
enh63055    3   12601400   12602400      2       1  150064       2.4155    0.0078571
enh63056    3   12603100   12604100      1       1  150064       2.2235      0.01309
enh63057    3   12604300   12605300      1       1  150064       2.5015     0.006183
enh63058    3   12609200   12610200      3       1  150064       2.6715    0.0037754
enh63061    3   12633400   12634400      1       1  150064       2.0054      0.02246
enh63062    3   12663400   12664400      2       1  150064       1.8685     0.030845
enh63068    3   12679200   12680200      2       1  150064        2.729    0.0031768
enh63071    3   12689600   12690600      3       1  150064       1.8254      0.03397
enh63073    3   12698000   12699000      2       1  150064       2.2178     0.013283
enh63075    3   12702100   12703100      4       2  150064       1.6649     0.047962
enh63076    3   12723100   12724100      1       1  150064       2.3974     0.008255
enh63079    3   12760800   12761800      1       1  150064       1.7088      0.04374
enh63080    3   12761400   12762400      5       1  150064       2.2083      0.01361
enh63081    3   12770200   12771200      2       1  150064       2.1333     0.016449
enh63096    3   12919700   12920700      2       1  150064       1.6711     0.047353
enh63103    3   12967200   12968200      2       1  150064        1.678     0.046675
enh63114    3   13027700   13028700      3       2  150064       2.4871    0.0064386
enh63116    3   13036500   13037500      5       2  150064       1.7541     0.039707
enh63123    3   13121600   13122600      4       2  150064        2.403    0.0081305
enh63124    3   13123300   13124300      4       2  150064       2.9498    0.0015901
enh63130    3   13304800   13305800      4       2  150064       1.8193     0.034436
enh63131    3   13420600   13421600      5       2  150064       2.2429     0.012452
enh63132    3   13493500   13494500      3       2  150064       1.9259     0.027058
enh63178    3   14418700   14419700     11       2  150064       2.4227    0.0077038
enh63204    3   14550300   14551300      5       3  150064       1.7129     0.043363
enh63205    3   14565000   14566000      5       1  150064       1.8776     0.030216
enh63208    3   14589400   14590400      3       1  150064       1.8419     0.032744
enh63209    3   14690000   14691000      3       1  150064       1.7374     0.041157
enh63217    3   14855500   14856500      2       1  150064       1.7496     0.040094
enh63224    3   14894100   14895100     11       5  150064       1.9282     0.026917
enh63232    3   14962300   14963300      2       1  150064       2.6052    0.0045911
enh63243    3   15138800   15139800      2       1  150064       1.7907     0.036672
enh63312    3   16024400   16025400      4       2  150064       1.6832     0.046164
enh63319    3   16144600   16145600      4       2  150064       1.6756     0.046913
enh63320    3   16155700   16156700      3       2  150064       1.6529     0.049171
enh63342    3   16318500   16319500      4       1  150064        2.074     0.019039
enh63346    3   16353600   16354600      3       1  150064       1.7747     0.037971
enh63357    3   16440900   16441900      5       2  150064       2.0809      0.01872
enh63362    3   16460600   16461600      4       2  150064       1.7414     0.040808
enh63390    3   16782900   16783900      9       4  150064       2.0215     0.021615
enh63391    3   16811400   16812400      4       2  150064       2.8462    0.0022123
enh63393    3   16879400   16880400      1       1  150064       1.8239      0.03408
enh63400    3   16948200   16949200      2       1  150064       2.0693     0.019258
enh63402    3   16951200   16952200      3       1  150064       3.5851   0.00016849
enh63403    3   16954100   16955100      3       2  150064       2.5967    0.0047056
enh63404    3   16958000   16959000      6       3  150064       4.1108   1.9714e-05
enh63405    3   16964400   16965400      2       1  150064       3.2495   0.00057798
enh63406    3   16970300   16971300      6       2  150064       2.8087     0.002487
enh63407    3   16972000   16973000      2       1  150064       2.9489    0.0015943
enh63408    3   16974200   16975200      4       2  150064       1.7915     0.036606
enh63410    3   16977200   16978200      3       1  150064       1.7499     0.040067
enh63416    3   17034400   17035400      4       2  150064        1.747     0.040321
enh63418    3   17047500   17048500      2       1  150064       2.2391     0.012573
enh63420    3   17075200   17076200      2       1  150064        1.952     0.025467
enh63421    3   17077200   17078200      3       2  150064       2.7041    0.0034247
enh63422    3   17081000   17082000      4       2  150064       2.4159    0.0078489
enh63425    3   17118900   17119900      2       1  150064       2.7256    0.0032096
enh63428    3   17199600   17200600      3       2  150064       2.1612      0.01534
enh63429    3   17202300   17203300      3       2  150064       1.9001     0.028707
enh63431    3   17231700   17232700      1       1  150064       4.6319    1.812e-06
enh63433    3   17443100   17444100      4       1  150064       3.0978   0.00097479
enh63435    3   17576400   17577400      2       1  150064       3.9109   4.5975e-05
enh63436    3   17680900   17681900      1       1  150064       4.3788    5.968e-06
enh63437    3   17686500   17687500      2       1  150064       1.6738     0.047088
enh63438    3   17781400   17782400      3       1  150064       4.6253   1.8705e-06
enh63439    3   17790700   17791700      1       1  150064       3.0272     0.001234
enh63440    3   19929900   19930900      6       2  150064        1.725     0.042268
enh63443    3   19990700   19991700      6       3  150064       2.0977     0.017964
enh63444    3   19998200   19999200      3       1  150064       1.9189     0.027496
enh63468    3   21685500   21686500      3       1  150064       2.0824     0.018655
enh63469    3   21686400   21687400      5       2  150064       1.9394     0.026225
enh63505    3   23861000   23862000      4       2  150064       2.7034    0.0034315
enh63508    3   23870600   23871600      4       2  150064       2.3215      0.01013
enh63510    3   23878400   23879400      2       1  150064       1.7563     0.039518
enh63523    3   23988900   23989900      5       2  150064       1.6824     0.046248
enh63532    3   24040400   24041400      2       1  150064       2.0099     0.022223
enh63534    3   24089200   24090200      3       2  150064       2.9405    0.0016382
enh63535    3   24100600   24101600      5       2  150064       1.8052      0.03552
enh63536    3   24142400   24143400      7       2  150064       3.6525   0.00012986
enh63537    3   24160600   24161600      1       1  150064       3.2787    0.0005214
enh63538    3   24179400   24180400      1       1  150064       2.9301     0.001694
enh63542    3   24254200   24255200      7       3  150064       3.1012   0.00096359
enh63544    3   24266300   24267300      9       4  150064       1.7199     0.042725
enh63562    3   24525000   24526000      4       2  150064        2.138     0.016259
enh63563    3   24527400   24528400      4       2  150064       2.1748     0.014823
enh63564    3   24531300   24532300      6       2  150064       3.0474     0.001154
enh63565    3   24562100   24563100      3       1  150064       1.9754     0.024113
enh63569    3   25086300   25087300      4       2  150064       1.8876     0.029543
enh63582    3   25521400   25522400      3       2  150064       2.1813      0.01458
enh63583    3   25522600   25523600      3       1  150064       2.1411     0.016132
enh63587    3   25553600   25554600      4       2  150064       1.7272     0.042068
enh63589    3   25569000   25570000      6       2  150064       2.1372     0.016293
enh63602    3   25822900   25823900      2       1  150064       1.8144      0.03481
enh63638    3   28785500   28786500      1       1  150064       2.9116     0.001798
enh63642    3   29106400   29107400      3       2  150064       1.7733     0.038092
enh63673    3   29450500   29451500      6       3  150064       2.1043     0.017675
enh63677    3   29468500   29469500      2       1  150064       2.2378     0.012618
enh63679    3   29471700   29472700      5       2  150064        1.766     0.038695
enh63683    3   29555300   29556300      5       2  150064       1.8787     0.030142
enh63688    3   29594400   29595400      4       2  150064       1.7804     0.037502
enh63698    3   29724200   29725200      4       2  150064       1.8435     0.032628
enh63699    3   29736200   29737200      5       1  150064       2.2673     0.011686
enh63701    3   29752300   29753300      4       2  150064       1.9812     0.023786
enh63702    3   29800100   29801100      2       1  150064       3.1553   0.00080157
enh63703    3   29802400   29803400      8       1  150064       2.8784    0.0019988
enh63705    3   30272700   30273700      3       2  150064       3.1731   0.00075415
enh63707    3   30331600   30332600      5       2  150064       2.7368     0.003102
enh63712    3   30389000   30390000      3       1  150064       1.6587     0.048593
enh63713    3   30391100   30392100      5       2  150064       2.0295     0.021205
enh63715    3   30412200   30413200      2       1  150064       2.9238    0.0017288
enh63721    3   30514700   30515700      3       2  150064       1.7238     0.042375
enh63750    3   30706600   30707600      1       1  150064       2.8953     0.001894
enh63764    3   31402700   31403700      4       1  150064       2.0865     0.018467
enh63765    3   31411500   31412500      2       1  150064       1.7529     0.039807
enh63766    3   31464700   31465700      2       1  150064       1.9217      0.02732
enh63771    3   31589100   31590100      2       1  150064       2.6233    0.0043544
enh63778    3   31637400   31638400      3       2  150064       2.2756     0.011434
enh63789    3   31986700   31987700      2       1  150064       2.5406    0.0055332
enh63790    3   31987600   31988600      5       2  150064       2.3864     0.008508
enh63799    3   32168000   32169000      1       1  150064       2.2396      0.01256
enh63827    3   33208700   33209700      4       2  150064       1.9509     0.025534
enh63829    3   33401600   33402600      2       1  150064       3.0814      0.00103
enh63830    3   33413900   33414900      1       1  150064       3.0412     0.001178
enh63831    3   33466600   33467600      5       3  150064       2.7032    0.0034338
enh63832    3   33470000   33471000      2       1  150064       2.8559    0.0021457
enh63833    3   33471500   33472500      3       1  150064       2.4046    0.0080951
enh63834    3   33473100   33474100      3       2  150064       3.3894   0.00035028
enh63835    3   33474800   33475800      7       3  150064         2.96    0.0015383
enh63837    3   33478700   33479700      3       2  150064        2.521    0.0058515
enh63838    3   33482900   33483900      4       2  150064        2.267     0.011695
enh63847    3   33843200   33844200      5       2  150064       1.7755      0.03791
enh63852    3   35425400   35426400      2       1  150064        3.684   0.00011478
enh63855    3   36934000   36935000      3       1  150064       2.9408    0.0016367
enh63856    3   36949800   36950800      1       1  150064       2.8166     0.002427
enh63858    3   36984600   36985600      2       1  150064       2.7253    0.0032117
enh63859    3   36986400   36987400      4       2  150064       2.6413    0.0041289
enh63860    3   37011000   37012000      2       1  150064       2.8671     0.002071
enh63861    3   37031400   37032400      4       2  150064       2.6984    0.0034836
enh63862    3   37057800   37058800      3       2  150064       1.6894     0.045568
enh63864    3   37072700   37073700      6       2  150064       2.2376     0.012624
enh63865    3   37074000   37075000      3       2  150064       2.4249    0.0076563
enh63866    3   37090900   37091900      2       1  150064       2.7781    0.0027341
enh63867    3   37095500   37096500      3       2  150064       2.6262    0.0043168
enh63875    3   37173600   37174600      1       1  150064       3.0572     0.001117
enh63877    3   37180600   37181600      2       1  150064       2.7607    0.0028837
enh63878    3   37185700   37186700      1       1  150064       3.0267     0.001236
enh63879    3   37187400   37188400      7       4  150064       2.2112     0.013512
enh63883    3   37211500   37212500      1       1  150064       3.0838     0.001022
enh63884    3   37214500   37215500      2       1  150064       2.0011     0.022689
enh63886    3   37219600   37220600      1       1  150064        2.948     0.001599
enh63887    3   37224800   37225800      6       2  150064       2.7449    0.0030265
enh63889    3   37259400   37260400      3       1  150064       2.6153    0.0044579
enh63894    3   37312800   37313800      2       1  150064       2.0703      0.01921
enh63904    3   37539900   37540900      3       1  150064       1.9193     0.027476
enh63905    3   37551300   37552300      2       1  150064       2.0233     0.021523
enh63907    3   37578300   37579300      5       2  150064       2.5563    0.0052895
enh63923    3   37687000   37688000      3       2  150064       2.4512    0.0071182
enh63924    3   37694200   37695200      5       1  150064         1.94     0.026188
enh63925    3   37703300   37704300      5       2  150064       1.7472     0.040303
enh63926    3   37709000   37710000      1       1  150064       3.1679    0.0007676
enh63928    3   37713100   37714100      2       1  150064       2.5939    0.0047453
enh63931    3   37730600   37731600      3       2  150064       2.4081    0.0080184
enh63936    3   37771800   37772800      4       2  150064       1.7547     0.039658
enh63937    3   37781000   37782000      3       2  150064       1.8155     0.034725
enh63941    3   37823600   37824600      2       1  150064       3.6248   0.00014461
enh63942    3   37827000   37828000      5       2  150064       2.3613    0.0091047
enh63943    3   37828200   37829200      2       1  150064       2.2195     0.013226
enh63949    3   37906900   37907900      2       1  150064        2.173     0.014889
enh63959    3   37940000   37941000      4       1  150064        1.721     0.042623
enh63961    3   37944400   37945400      3       2  150064       3.0072    0.0013183
enh63963    3   37948600   37949600      4       2  150064       2.1082     0.017506
enh63964    3   37950600   37951600      2       1  150064       3.6389   0.00013692
enh63965    3   37952000   37953000      2       1  150064       3.6433   0.00013458
enh63966    3   37953500   37954500      4       2  150064       2.9667     0.001505
enh63967    3   37959200   37960200      4       1  150064       2.9604     0.001536
enh63968    3   37961100   37962100      4       2  150064       1.7385     0.041061
enh63969    3   37965100   37966100      3       1  150064       2.5391    0.0055573
enh63972    3   37972400   37973400      3       2  150064       3.0321    0.0012143
enh63973    3   37973700   37974700      7       3  150064       3.9796   3.4522e-05
enh63974    3   37977600   37978600      2       1  150064       3.6058    0.0001556
enh63976    3   37991100   37992100      2       1  150064       2.6342    0.0042167
enh63983    3   38015400   38016400      2       1  150064       1.8799     0.030058
enh64007    3   38494100   38495100      3       1  150064       3.1473   0.00082402
enh64008    3   38497500   38498500      4       1  150064       3.1134   0.00092479
enh64009    3   38499200   38500200      1       1  150064       3.5425    0.0001982
enh64010    3   38501800   38502800      1       1  150064       3.2383    0.0006013
enh64011    3   38514000   38515000      2       1  150064       3.2491    0.0005789
enh64012    3   38541100   38542100      4       2  150064       3.0843    0.0010202
enh64015    3   38574300   38575300      5       3  150064       2.8355    0.0022879
enh64017    3   38584900   38585900      1       1  150064       3.4871    0.0002441
enh64018    3   38589600   38590600      1       1  150064       3.2215    0.0006375
enh64021    3   38675300   38676300      1       1  150064        2.288      0.01107
enh64023    3   38686800   38687800      8       4  150064       2.5163    0.0059293
enh64025    3   38759200   38760200      5       2  150064       1.8228      0.03417
enh64032    3   39149800   39150800      8       4  150064       2.0115     0.022138
enh64058    3   40003000   40004000      3       2  150064       2.9596    0.0015402
enh64080    3   40732200   40733200      2       1  150064        1.661     0.048356
enh64081    3   40735900   40736900      1       1  150064       2.1602      0.01538
enh64083    3   40783100   40784100      1       1  150064       1.9651       0.0247
enh64091    3   41037600   41038600      4       2  150064       2.0406     0.020645
enh64152    3   42190600   42191600      1       1  150064       3.0188     0.001269
enh64154    3   42201700   42202700      2       1  150064       1.8176     0.034561
enh64156    3   42205900   42206900      3       1  150064       2.1229      0.01688
enh64159    3   42208000   42209000      1       1  150064       1.8153      0.03474
enh64163    3   42217500   42218500      3       2  150064       2.5686    0.0051049
enh64164    3   42219900   42220900      6       2  150064        2.181     0.014592
enh64165    3   42223600   42224600      6       2  150064       2.5029    0.0061595
enh64166    3   42224900   42225900      4       2  150064       2.2091     0.013584
enh64167    3   42226000   42227000      7       2  150064       2.2189     0.013248
enh64168    3   42229800   42230800      7       2  150064       2.4705    0.0067468
enh64192    3   42692900   42693900      2       1  150064       2.1973     0.013999
enh64236    3   43367800   43368800      3       2  150064       2.4438     0.007266
enh64238    3   43404600   43405600      4       2  150064       1.9069     0.028268
enh64242    3   43435200   43436200      3       2  150064       2.4605    0.0069373
enh64243    3   43440000   43441000      1       1  150064       1.7372      0.04118
enh64251    3   43764100   43765100      3       1  150064       2.8491    0.0021923
enh64254    3   43800500   43801500      3       2  150064       2.8163    0.0024292
enh64264    3   44396800   44397800      5       2  150064        2.871    0.0020458
enh64268    3   44597400   44598400      1       1  150064       3.0287     0.001228
enh64297    3   45154400   45155400      4       2  150064       2.0524     0.020064
enh64300    3   45180600   45181600      6       3  150064       1.7972     0.036152
enh64324    3   45642400   45643400      1       1  150064       1.7549      0.03964
enh64393    3   46603900   46604900      8       2  150064       1.7223     0.042503
enh64475    3   47653300   47654300      1       1  150064       2.0591      0.01974
enh64486    3   47934400   47935400      4       2  150064       2.1185     0.017065
enh64487    3   47957400   47958400      2       1  150064       1.6631     0.048144
enh64507    3   48099500   48100500      1       1  150064        1.666      0.04786
enh64516    3   48130900   48131900      1       1  150064       1.7805       0.0375
enh64518    3   48160500   48161500      1       1  150064       1.8275      0.03381
enh64521    3   48192700   48193700      4       1  150064       1.8757     0.030347
enh64524    3   48258700   48259700      3       1  150064       2.1006     0.017839
enh64527    3   48273700   48274700      1       1  150064       2.3819     0.008612
enh64528    3   48274200   48275200      2       1  150064       2.8184    0.0024135
enh64529    3   48281500   48282500      3       1  150064       2.1688     0.015048
enh64532    3   48343400   48344400      4       1  150064        1.983     0.023681
enh64555    3   48671100   48672100      2       1  150064       2.3372    0.0097139
enh64558    3   48720200   48721200      2       1  150064       1.9742      0.02418
enh64559    3   48723900   48724900      2       1  150064       2.4158    0.0078499
enh64560    3   48730600   48731600      2       1  150064       1.7726      0.03815
enh64561    3   48733300   48734300      2       1  150064       1.9281     0.026919
enh64562    3   48737600   48738600      2       1  150064       2.2084     0.013607
enh64564    3   48745900   48746900      2       1  150064       1.6997     0.044593
enh64565    3   48752000   48753000      1       1  150064       2.2268      0.01298
enh64566    3   48754800   48755800      1       1  150064       2.1125      0.01732
enh64570    3   48863500   48864500      1       1  150064        1.765      0.03878
enh64581    3   48986300   48987300      1       1  150064       1.9022      0.02857
enh64582    3   49004100   49005100      1       1  150064       1.8945      0.02908
enh64595    3   49156200   49157200      2       1  150064       2.1108     0.017397
enh64602    3   49211500   49212500      2       1  150064       2.1347     0.016391
enh64608    3   49275700   49276700      5       2  150064       1.7737     0.038055
enh64609    3   49285800   49286800      3       2  150064       1.9876     0.023429
enh64616    3   49334200   49335200      4       2  150064       1.8961     0.028972
enh64617    3   49378200   49379200      3       1  150064       1.7785     0.037657
enh64625    3   49423400   49424400      5       3  150064       2.2637     0.011796
enh64626    3   49425600   49426600      2       1  150064       2.6292    0.0042788
enh64629    3   49436700   49437700      3       2  150064       2.1673     0.015107
enh64630    3   49437400   49438400      5       2  150064       2.2242     0.013066
enh64634    3   49450800   49451800      3       2  150064       1.7453     0.040468
enh64637    3   49459200   49460200      2       1  150064       2.2189     0.013248
enh64638    3   49465500   49466500      2       1  150064       2.3632    0.0090586
enh64639    3   49467200   49468200      1       1  150064        2.313      0.01036
enh64643    3   49497700   49498700      1       1  150064       2.1711      0.01496
enh64644    3   49502900   49503900      2       1  150064        1.769     0.038446
enh64654    3   49556200   49557200      2       1  150064       1.8477     0.032325
enh64659    3   49590200   49591200      3       2  150064        2.041     0.020626
enh64668    3   49759600   49760600      2       1  150064       1.7308     0.041743
enh64670    3   49807200   49808200      4       2  150064       1.7358     0.041302
enh64675    3   49843100   49844100      1       1  150064       2.0166      0.02187
enh64676    3   49849700   49850700      1       1  150064       2.3804     0.008648
enh64678    3   49876700   49877700      1       1  150064       1.9625      0.02485
enh64679    3   49892600   49893600      2       1  150064       2.2205     0.013191
enh64680    3   49918600   49919600      1       1  150064       1.9222      0.02729
enh64681    3   49937800   49938800      1       1  150064       2.8215      0.00239
enh64682    3   49940500   49941500      1       1  150064        2.735     0.003119
enh64683    3   49941200   49942200      1       1  150064        2.735     0.003119
enh64686    3   49967600   49968600      1       1  150064       3.0538      0.00113
enh64687    3   49976600   49977600      2       1  150064       1.7141     0.043251
enh64688    3   49978400   49979400      2       1  150064        2.531    0.0056873
enh64690    3   49997400   49998400      3       1  150064       3.1182   0.00090988
enh64691    3   50004100   50005100      1       1  150064       3.0519     0.001137
enh64692    3   50128000   50129000      4       2  150064       3.1826   0.00072983
enh64694    3   50159400   50160400      4       2  150064        3.275   0.00052837
enh64697    3   50201900   50202900      6       3  150064       2.4388    0.0073689
enh64700    3   50249300   50250300      1       1  150064        3.317     0.000455
enh64708    3   50286400   50287400      2       1  150064       2.4995    0.0062189
enh64710    3   50291800   50292800      3       2  150064       2.9169    0.0017674
enh64740    3   50480600   50481600      3       2  150064       2.4427    0.0072892
enh64765    3   51430400   51431400      1       1  150064       2.1198      0.01701
enh64770    3   51593100   51594100      3       2  150064       3.2458   0.00058557
enh64773    3   51655000   51656000      1       1  150064       1.7551      0.03962
enh64802    3   52099400   52100400      2       1  150064       1.9623     0.024863
enh64807    3   52122900   52123900      1       1  150064        1.723      0.04244
enh64809    3   52142900   52143900      3       1  150064       2.0685     0.019296
enh64820    3   52229500   52230500      4       2  150064       3.0577    0.0011151
enh64823    3   52255700   52256700      1       1  150064       4.1248    1.855e-05
enh64824    3   52267000   52268000      4       2  150064       3.4184   0.00031501
enh64825    3   52269100   52270100      5       3  150064        4.089   2.1657e-05
enh64828    3   52278600   52279600      2       1  150064       4.3082   8.2277e-06
enh64830    3   52304700   52305700      2       1  150064         4.45   4.2937e-06
enh64831    3   52308000   52309000      1       1  150064       5.5694    1.278e-08
enh64832    3   52309100   52310100      4       2  150064       1.9093     0.028112
enh64836    3   52322200   52323200      3       1  150064       4.6373   1.7645e-06
enh64837    3   52322700   52323700      2       1  150064       3.9608   3.7356e-05
enh64839    3   52333300   52334300      4       2  150064       3.9249   4.3386e-05
enh64842    3   52347800   52348800      2       1  150064       2.8812     0.001981
enh64850    3   52466900   52467900      4       2  150064       3.9566   3.8006e-05
enh64855    3   52488100   52489100      4       2  150064       2.5507    0.0053758
enh64856    3   52491100   52492100      3       2  150064       3.2098   0.00066409
enh64868    3   52559000   52560000      1       1  150064       4.7662    9.387e-07
enh64869    3   52560900   52561900      1       1  150064       4.1021    2.047e-05
enh64870    3   52564300   52565300      2       1  150064       4.0701     2.35e-05
enh64871    3   52568700   52569700      3       2  150064       4.5318   2.9247e-06
enh64873    3   52572500   52573500      4       2  150064       3.1443   0.00083228
enh64874    3   52573600   52574600      3       1  150064       3.1335   0.00086361
enh64875    3   52588100   52589100      2       1  150064       1.9529     0.025416
enh64876    3   52588900   52589900      2       1  150064       3.1202   0.00090362
enh64881    3   52717500   52718500      2       1  150064       4.4416   4.4639e-06
enh64882    3   52720800   52721800      1       1  150064       4.9238    4.245e-07
enh64883    3   52737500   52738500      1       1  150064       4.5918    2.197e-06
enh64884    3   52741300   52742300      1       1  150064       3.4679    0.0002623
enh64885    3   52748400   52749400      2       1  150064       4.2773   9.4603e-06
enh64886    3   52803200   52804200      1       1  150064       5.0609    2.086e-07
enh64888    3   52865300   52866300      4       2  150064       3.4579   0.00027219
enh64889    3   52868300   52869300      4       2  150064       5.4612   2.3642e-08
enh64890    3   52877100   52878100      1       1  150064       1.9797      0.02387
enh64891    3   52926500   52927500      3       1  150064       1.6979     0.044759
enh64893    3   52931800   52932800      2       1  150064        4.483   3.6795e-06
enh64894    3   53011900   53012900      1       1  150064       3.0485      0.00115
enh64897    3   53105900   53106900      3       1  150064       1.8597     0.031461
enh64902    3   53147100   53148100      3       2  150064       2.3014     0.010685
enh64903    3   53154300   53155300      2       1  150064       2.7352    0.0031172
enh64907    3   53184000   53185000      2       1  150064       1.7249     0.042276
enh64913    3   53227700   53228700      3       2  150064       2.0098     0.022228
enh64915    3   53269800   53270800     10       2  150064       2.5014    0.0061859
enh64916    3   53272000   53273000      5       2  150064       3.0313    0.0012175
enh64917    3   53276400   53277400      6       2  150064       2.9045    0.0018391
enh64918    3   53281400   53282400      4       2  150064       2.2884     0.011057
enh64921    3   53290000   53291000      4       2  150064       2.6459    0.0040737
enh64922    3   53293600   53294600      4       1  150064       3.4535   0.00027669
enh64924    3   53298600   53299600      1       1  150064       3.9283    4.277e-05
enh64925    3   53303900   53304900      1       1  150064       1.9089      0.02814
enh64928    3   53354700   53355700      1       1  150064       1.6692      0.04754
enh64929    3   53357200   53358200      3       1  150064       1.8416     0.032765
enh64930    3   53358000   53359000      2       1  150064       1.8425     0.032701
enh64931    3   53362500   53363500      2       1  150064       3.4599   0.00027018
enh64932    3   53363800   53364800      3       2  150064       3.3767   0.00036674
enh64933    3   53379500   53380500      1       1  150064        4.146    1.692e-05
enh64934    3   53558200   53559200      1       1  150064       1.6755      0.04692
enh64962    3   55195100   55196100      3       2  150064       1.7413      0.04082
enh64979    3   56357700   56358700      1       1  150064       1.8939      0.02912
enh64981    3   56644400   56645400      5       2  150064       2.1792     0.014659
enh65033    3   57263000   57264000      1       1  150064       1.7645      0.03882
enh65040    3   57572300   57573300      4       2  150064       1.6587     0.048593
enh65111    3   58149800   58150800      2       1  150064       1.8904      0.02935
enh65113    3   58161000   58162000      3       1  150064       2.6507    0.0040165
enh65115    3   58163800   58164800     10       2  150064       1.7864     0.037017
enh65116    3   58174400   58175400      2       1  150064       1.7697     0.038385
enh65118    3   58184100   58185100      3       2  150064       2.0519      0.02009
enh65130    3   58320400   58321400      3       2  150064       2.3275    0.0099688
enh65133    3   58337400   58338400      2       1  150064       1.8801     0.030046
enh65135    3   58369400   58370400      5       2  150064       2.0758     0.018957
enh65136    3   58373000   58374000      5       2  150064       2.2083     0.013612
enh65137    3   58377100   58378100      5       2  150064       1.9515     0.025497
enh65138    3   58383900   58384900      5       1  150064       2.5839    0.0048844
enh65139    3   58400000   58401000      2       1  150064       1.8105     0.035106
enh65140    3   58405000   58406000      7       2  150064       2.2735     0.011499
enh65141    3   58417800   58418800      2       1  150064       2.2582     0.011967
enh65142    3   58420100   58421100      6       3  150064       1.8137     0.034862
enh65144    3   58456200   58457200      2       1  150064       2.2212     0.013169
enh65149    3   58479300   58480300      2       1  150064       1.9968     0.022922
enh65174    3   60288800   60289800      4       2  150064       3.9514   3.8847e-05
enh65179    3   61222000   61223000      2       1  150064       1.7241     0.042347
enh65180    3   61225400   61226400      4       2  150064       2.1778     0.014709
enh65181    3   61235400   61236400      1       1  150064       2.0873      0.01843
enh65182    3   61237600   61238600      4       2  150064       1.7454     0.040454
enh65244    3   61827000   61828000      3       1  150064       1.7369     0.041207
enh65245    3   61833400   61834400      3       1  150064       2.2755     0.011438
enh65247    3   61841000   61842000      2       1  150064       2.8095    0.0024807
enh65248    3   61848400   61849400      1       1  150064       1.8774      0.03023
enh65249    3   61850200   61851200      3       1  150064       1.6858     0.045922
enh65250    3   61857300   61858300      1       1  150064       1.9515       0.0255
enh65252    3   61860800   61861800      1       1  150064        1.974      0.02419
enh65253    3   61861600   61862600      1       1  150064       1.8305      0.03359
enh65258    3   61902500   61903500      1       1  150064       1.8039      0.03562
enh65275    3   62081100   62082100      6       3  150064       3.2182   0.00064502
enh65277    3   62085700   62086700      3       2  150064       2.7729    0.0027782
enh65278    3   62086800   62087800      7       3  150064       2.6657     0.003841
enh65283    3   62129200   62130200      3       2  150064       2.1539     0.015623
enh65297    3   62640400   62641400      4       2  150064       3.4413   0.00028951
enh65298    3   62651300   62652300      2       1  150064       1.6626       0.0482
enh65303    3   63850600   63851600      5       2  150064       2.7717    0.0027884
enh65304    3   63857700   63858700      2       1  150064       2.8442     0.002226
enh65307    3   63881000   63882000      2       1  150064       3.4688   0.00026138
enh65308    3   63896300   63897300      3       2  150064       3.5619   0.00018409
enh65311    3   63919400   63920400      1       1  150064       2.6535     0.003983
enh65313    3   63925400   63926400      3       2  150064       2.5713    0.0050657
enh65318    3   63950600   63951600      2       1  150064       2.0097     0.022229
enh65319    3   63953500   63954500      2       1  150064       2.4943    0.0063103
enh65322    3   63958200   63959200      2       1  150064       1.9866     0.023486
enh65323    3   63961600   63962600      2       1  150064       2.3863    0.0085094
enh65324    3   63996900   63997900      4       2  150064       3.2143   0.00065381
enh65325    3   64007200   64008200      1       1  150064       2.6031     0.004619
enh65327    3   64016000   64017000      4       2  150064       1.7161      0.04307
enh65331    3   64106200   64107200      6       2  150064       3.1923   0.00070564
enh65332    3   64107300   64108300      8       3  150064       2.3656     0.009001
enh65335    3   64120200   64121200      1       1  150064       2.1201        0.017
enh65338    3   64136000   64137000      6       3  150064       3.4284    0.0003036
enh65339    3   64147000   64148000      2       1  150064       1.8873     0.029559
enh65340    3   64170300   64171300      2       1  150064       3.6199   0.00014736
enh65341    3   64174000   64175000      3       1  150064       3.2845   0.00051086
enh65345    3   64196100   64197100      2       1  150064       1.6875     0.045755
enh65347    3   64201300   64202300      5       3  150064       2.6926    0.0035452
enh65350    3   64205900   64206900      4       2  150064       2.4391    0.0073619
enh65351    3   64208200   64209200      4       2  150064       1.8487     0.032248
enh65353    3   64214400   64215400      3       2  150064       2.4717    0.0067244
enh65356    3   64229400   64230400      2       1  150064       1.8275     0.033815
enh65357    3   64233600   64234600      2       1  150064       2.0415     0.020601
enh65358    3   64237800   64238800      2       1  150064       3.3734   0.00037125
enh65361    3   64242800   64243800      2       1  150064       3.7156   0.00010136
enh65365    3   64249200   64250200      3       2  150064       2.6781    0.0037023
enh65380    3   64447700   64448700      3       1  150064       2.9695    0.0014915
enh65381    3   64453000   64454000      4       2  150064       2.4864    0.0064518
enh65395    3   64572200   64573200      3       2  150064       1.9183     0.027538
enh65401    3   64628000   64629000      2       1  150064       1.7028     0.044302
enh65423    3   64751200   64752200      6       2  150064       2.4083    0.0080132
enh65475    3   65604800   65605800      5       2  150064       1.8333     0.033382
enh65497    3   65869100   65870100      8       2  150064       1.9126     0.027897
enh65520    3   65975600   65976600      3       2  150064       2.5063    0.0061007
enh65522    3   65983400   65984400      4       2  150064       1.6736     0.047109
enh65569    3   66531300   66532300      1       1  150064       1.7962      0.03623
enh65591    3   67047400   67048400      2       1  150064       1.8736     0.030492
enh65593    3   67068600   67069600      3       2  150064       1.8182      0.03452
enh65594    3   67511800   67512800      7       4  150064       2.1213     0.016946
enh65596    3   67660600   67661600      8       1  150064       2.7521     0.002961
enh65598    3   67688400   67689400      2       1  150064       1.7652     0.038767
enh65599    3   67698000   67699000      4       1  150064       2.0394     0.020704
enh65600    3   67703000   67704000      4       1  150064       2.1242     0.016827
enh65625    3   69355000   69356000      2       1  150064       2.7099    0.0033647
enh65626    3   69355700   69356700      6       3  150064       1.9619     0.024885
enh65630    3   69435400   69436400      4       2  150064       2.3103     0.010435
enh65632    3   69469700   69470700      3       2  150064       2.3952    0.0083052
enh65645    3   69791100   69792100      2       1  150064       3.3572   0.00039362
enh65647    3   69795900   69796900      1       1  150064       3.1258    0.0008866
enh65648    3   69799800   69800800      1       1  150064       3.1668    0.0007706
enh65649    3   69806400   69807400      3       1  150064       3.4805   0.00025028
enh65651    3   69810400   69811400      3       2  150064       1.9183     0.027535
enh65653    3   69815400   69816400      2       1  150064       3.1223   0.00089735
enh65656    3   69823400   69824400      3       2  150064       3.0826    0.0010261
enh65657    3   69825000   69826000      1       1  150064       3.3402    0.0004186
enh65658    3   69834900   69835900      2       1  150064        2.464    0.0068695
enh65660    3   69840200   69841200      2       1  150064       3.6867   0.00011358
enh65663    3   69857400   69858400      3       2  150064       2.1863     0.014395
enh65664    3   69860600   69861600      5       1  150064       3.1552   0.00080184
enh65665    3   69864900   69865900      4       1  150064       3.1671   0.00076984
enh65666    3   69868100   69869100      9       2  150064       3.1179   0.00091067
enh65667    3   69871000   69872000      3       2  150064        3.512   0.00022235
enh65668    3   69873400   69874400     12       3  150064       1.9122     0.027923
enh65669    3   69885700   69886700      2       1  150064       3.8883   5.0481e-05
enh65670    3   69887700   69888700      5       2  150064       3.4381   0.00029293
enh65671    3   69889600   69890600      5       2  150064       3.5657   0.00018142
enh65672    3   69899500   69900500      4       2  150064       2.5979    0.0046895
enh65673    3   69904600   69905600      1       1  150064       3.2983    0.0004863
enh65674    3   69905800   69906800      6       1  150064       3.6073   0.00015469
enh65702    3   71074200   71075200      1       1  150064       1.7848      0.03715
enh65707    3   71100300   71101300      2       1  150064       2.1929     0.014156
enh65708    3   71105200   71106200      1       1  150064       1.9914      0.02322
enh65710    3   71115400   71116400      2       1  150064       1.7472     0.040304
enh65711    3   71117100   71118100      1       1  150064       1.7854       0.0371
enh65714    3   71122000   71123000      2       1  150064       1.6546     0.049006
enh65715    3   71123600   71124600      2       1  150064       1.8206     0.034335
enh65716    3   71125800   71126800      2       1  150064        2.893    0.0019082
enh65717    3   71127800   71128800      4       1  150064       1.8485     0.032265
enh65718    3   71128400   71129400      1       1  150064       1.7362      0.04126
enh65722    3   71150900   71151900      3       1  150064       2.7376    0.0030947
enh65724    3   71156700   71157700      1       1  150064       2.2562      0.01203
enh65725    3   71159800   71160800      3       2  150064       2.1035     0.017709
enh65726    3   71166700   71167700      1       1  150064       3.1354    0.0008581
enh65727    3   71168100   71169100      1       1  150064       1.7172      0.04297
enh65728    3   71171900   71172900      2       1  150064       3.4366    0.0002945
enh65729    3   71175500   71176500      5       2  150064       2.1267     0.016723
enh65730    3   71180300   71181300      1       1  150064       1.7229      0.04245
enh65732    3   71186000   71187000      4       1  150064       1.6911     0.045409
enh65734    3   71191600   71192600      3       1  150064       1.6807      0.04641
enh65740    3   71253200   71254200      4       2  150064       2.7802     0.002716
enh65746    3   71288700   71289700      2       1  150064       3.6057   0.00015566
enh65750    3   71294900   71295900      1       1  150064       2.5053     0.006117
enh65751    3   71297200   71298200      5       3  150064        3.593   0.00016347
enh65752    3   71301300   71302300      1       1  150064       1.9632      0.02481
enh65755    3   71359600   71360600      3       1  150064       3.1417   0.00083982
enh65761    3   71472200   71473200      3       2  150064        2.349    0.0094126
enh65763    3   71483000   71484000      7       3  150064       2.2015      0.01385
enh65765    3   71505000   71506000      2       1  150064       2.8391    0.0022621
enh65766    3   71545800   71546800      5       1  150064       2.4894    0.0063985
enh65767    3   71547500   71548500      3       1  150064       3.5275   0.00020978
enh65770    3   71570900   71571900      4       1  150064       4.4782   3.7636e-06
enh65771    3   71585800   71586800      3       2  150064       3.5472   0.00019469
enh65772    3   71591700   71592700      1       1  150064       3.4803    0.0002504
enh65773    3   71598800   71599800      1       1  150064       3.4666    0.0002635
enh65787    3   71772400   71773400      5       2  150064       1.6882     0.045684
enh65802    3   72235100   72236100      5       2  150064       2.0673     0.019352
enh65815    3   72345200   72346200      5       3  150064       2.3868    0.0084989
enh65816    3   72347400   72348400      5       2  150064       2.2409     0.012516
enh65821    3   72378300   72379300      2       1  150064       2.3925    0.0083672
enh65844    3   72531300   72532300      4       1  150064       1.9651     0.024701
enh65848    3   72540900   72541900      5       2  150064       1.7452     0.040473
enh65849    3   72616400   72617400      3       2  150064       2.1763     0.014765
enh65864    3   73006000   73007000      2       1  150064       2.0494     0.020213
enh65867    3   73053100   73054100      6       2  150064       2.2029     0.013801
enh65868    3   73058100   73059100      6       1  150064       2.1628     0.015278
enh65869    3   73065600   73066600      3       1  150064       2.0573     0.019827
enh65871    3   73069600   73070600      2       1  150064        2.162     0.015311
enh65872    3   73070800   73071800      2       1  150064       1.7264     0.042141
enh65876    3   73086500   73087500      2       1  150064       1.9033     0.028498
enh65877    3   73090400   73091400      4       2  150064        1.948     0.025707
enh65879    3   73093600   73094600      7       2  150064       1.9529     0.025415
enh65880    3   73094900   73095900      6       2  150064       1.8651     0.031083
enh65881    3   73104600   73105600      1       1  150064       1.6871      0.04579
enh65882    3   73110300   73111300      3       2  150064        1.663     0.048154
enh65883    3   73119500   73120500      3       1  150064       2.3755     0.008762
enh65884    3   73150100   73151100      2       1  150064       1.8439     0.032601
enh65891    3   73427000   73428000      3       2  150064       2.2088     0.013594
enh65927    3   73565600   73566600      1       1  150064       1.9348      0.02651
enh65961    3   73668600   73669600      6       2  150064       1.7521     0.039879
enh65962    3   73675400   73676400      1       1  150064       2.1507      0.01575
enh65999    3   80238800   80239800      2       1  150064       1.6755     0.046921
enh66003    3   81540600   81541600      2       1  150064       1.6955     0.044991
enh66048    3   94853500   94854500      7       2  150064       2.5784    0.0049624
enh66050    3   95641800   95642800      3       2  150064       1.9964     0.022946
enh66054    3   97484200   97485200      1       1  150064       2.5832     0.004895
enh66056    3   97545600   97546600      1       1  150064       1.7705      0.03832
enh66061    3   97620200   97621200      2       1  150064       1.6937      0.04516
enh66068    3   98411600   98412600      1       1  150064       2.4857     0.006465
enh66105    3   99377800   99378800      4       1  150064       1.9359     0.026441
enh66106    3   99396500   99397500      3       1  150064       2.0202      0.02168
enh66107    3   99419100   99420100      4       2  150064       2.3631    0.0090611
enh66108    3   99427400   99428400      5       2  150064       2.0514     0.020115
enh66157    3   99842700   99843700      1       1  150064       1.6504      0.04943
enh66185    3  100597600  100598600      7       2  150064       1.6875     0.045755
enh66233    3  105072900  105073900     10       3  150064       1.8993     0.028762
enh66234    3  105088900  105089900      1       1  150064       2.4325     0.007497
enh66239    3  105510600  105511600      5       3  150064       2.1846      0.01446
enh66243    3  105525700  105526700      4       2  150064       2.3723    0.0088383
enh66244    3  105527600  105528600      3       2  150064       2.0647     0.019475
enh66245    3  105541700  105542700      1       1  150064       1.7223      0.04251
enh66249    3  105562500  105563500      2       1  150064       1.7758     0.037887
enh66254    3  105582600  105583600      5       3  150064       1.7373     0.041169
enh66259    3  105656900  105657900      2       1  150064       1.8676     0.030909
enh66267    3  106143600  106144600      6       1  150064       2.0983     0.017941
enh66296    3  107306800  107307800      6       2  150064       1.9081      0.02819
enh66301    3  107322700  107323700      2       1  150064       1.6703     0.047434
enh66302    3  107380600  107381600      1       1  150064       2.2708      0.01158
enh66303    3  107386700  107387700      2       1  150064       1.9639     0.024768
enh66306    3  107402100  107403100      3       2  150064        2.096     0.018042
enh66307    3  107403000  107404000      1       1  150064       2.6608     0.003898
enh66325    3  107810200  107811200      3       2  150064       2.2722     0.011539
enh66328    3  107939000  107940000      4       1  150064       3.0559    0.0011218
enh66329    3  107942000  107943000      2       1  150064       2.5167    0.0059228
enh66341    3  111040400  111041400      5       1  150064        2.112     0.017344
enh66376    3  111685800  111686800      3       1  150064       2.3979    0.0082449
enh66435    3  112966700  112967700      6       3  150064       1.7387     0.041046
enh66455    3  113458000  113459000      2       1  150064       2.3717    0.0088526
enh66458    3  113467400  113468400      2       1  150064       2.1893     0.014287
enh66465    3  114057600  114058600      1       1  150064       2.6984     0.003484
enh66470    3  114094600  114095600      2       1  150064       1.6744     0.047028
enh66489    3  114174100  114175100      3       1  150064       2.7301    0.0031653
enh66491    3  114203200  114204200      4       2  150064       1.8188     0.034472
enh66497    3  114284700  114285700      1       1  150064       2.8465      0.00221
enh66504    3  114335700  114336700      2       1  150064       2.9184    0.0017589
enh66505    3  114345200  114346200      1       1  150064       1.7002      0.04455
enh66506    3  114377700  114378700      4       2  150064        2.748    0.0029978
enh66545    3  116583000  116584000      3       1  150064       1.7545     0.039676
enh66550    3  117591800  117592800      2       1  150064       2.3349    0.0097746
enh66551    3  117592600  117593600      4       2  150064        2.314     0.010334
enh66585    3  119186600  119187600      4       2  150064       1.6637     0.048088
enh66587    3  119218600  119219600      7       3  150064       1.6796     0.046521
enh66590    3  119235800  119236800      9       3  150064       1.7189     0.042818
enh66625    3  119889800  119890800      4       2  150064       1.6925     0.045275
enh66631    3  120069300  120070300      1       1  150064       1.7053      0.04407
enh66637    3  120142600  120143600      7       3  150064       2.1161     0.017167
enh66645    3  120188500  120189500      4       2  150064       1.6518     0.049284
enh66648    3  120215100  120216100      4       2  150064       1.7188     0.042829
enh66656    3  120286500  120287500      5       3  150064       2.6967    0.0035017
enh66696    3  122511400  122512400      6       3  150064        1.796     0.036246
enh66698    3  122608400  122609400      1       1  150064        3.126    0.0008861
enh66699    3  122612800  122613800      4       2  150064        3.171   0.00075949
enh66711    3  122787600  122788600      5       2  150064       2.9058    0.0018317
enh66712    3  122789100  122790100      4       1  150064       2.8865     0.001948
enh66713    3  122790600  122791600      3       2  150064       2.2736     0.011494
enh66715    3  122796600  122797600      2       1  150064       2.3851    0.0085382
enh66748    3  123324400  123325400      5       2  150064        1.714     0.043265
enh66751    3  123339700  123340700      2       1  150064       1.8527     0.031962
enh66776    3  123452700  123453700      2       1  150064       2.3623    0.0090818
enh66803    3  123953500  123954500      2       1  150064       2.1526     0.015675
enh66804    3  123967700  123968700      5       3  150064       3.7697   8.1732e-05
enh66806    3  123979000  123980000      4       1  150064       3.3847    0.0003563
enh66807    3  123985000  123986000      4       2  150064       4.2502   1.0678e-05
enh66808    3  123991500  123992500      3       2  150064       2.9628    0.0015243
enh66809    3  123995500  123996500      3       1  150064       3.9678    3.627e-05
enh66850    3  124595000  124596000      4       2  150064       1.7681     0.038524
enh66853    3  124602500  124603500      8       2  150064       2.0888     0.018363
enh66855    3  124704300  124705300      4       1  150064       1.6788       0.0466
enh66857    3  124718200  124719200      3       1  150064       2.1158     0.017181
enh66859    3  124722100  124723100      1       1  150064       1.9132      0.02786
enh66871    3  124770900  124771900      5       2  150064       2.4544    0.0070561
enh66875    3  124838500  124839500      5       2  150064       2.5925    0.0047644
enh66877    3  124847800  124848800      7       4  150064       2.4285    0.0075806
enh66889    3  125074100  125075100      3       2  150064       1.9109     0.028006
enh66891    3  125078200  125079200      1       1  150064       2.6884      0.00359
enh66898    3  125309800  125310800      2       1  150064       2.4667     0.006818
enh66907    3  125759000  125760000      3       1  150064       2.0199     0.021699
enh66942    3  126530200  126531200      1       1  150064       1.7109      0.04355
enh66946    3  126614300  126615300      1       1  150064       1.6957      0.04497
enh66949    3  126645200  126646200      2       1  150064       2.1119     0.017349
enh66952    3  126667500  126668500      7       3  150064       1.7493     0.040119
enh66961    3  126730300  126731300      1       1  150064        1.893      0.02918
enh66967    3  126857000  126858000      6       3  150064        1.739     0.041021
enh67019    3  127892300  127893300      1       1  150064       4.3471    6.898e-06
enh67021    3  127897900  127898900      3       2  150064       3.9156   4.5091e-05
enh67022    3  127899200  127900200      2       1  150064       3.2432   0.00059092
enh67023    3  127913500  127914500      3       1  150064        3.536    0.0002031
enh67024    3  127923800  127924800      1       1  150064       3.7091     0.000104
enh67025    3  127929000  127930000      3       2  150064       3.1391   0.00084735
enh67026    3  127935000  127936000      4       2  150064       4.2966    8.671e-06
enh67028    3  127947600  127948600      3       1  150064       3.8282   6.4549e-05
enh67037    3  128067400  128068400      2       1  150064       1.8786     0.030149
enh67069    3  128503600  128504600      2       1  150064       2.6181    0.0044207
enh67070    3  128505400  128506400      3       2  150064       2.1619     0.015314
enh67093    3  128740300  128741300      2       1  150064        2.137     0.016299
enh67100    3  128797000  128798000      2       1  150064       2.7131     0.003333
enh67101    3  128805500  128806500      1       1  150064       2.0976      0.01797
enh67107    3  128877800  128878800      2       1  150064       1.6767     0.046798
enh67112    3  128906400  128907400      1       1  150064       2.2691      0.01163
enh67115    3  128930300  128931300      1       1  150064        2.084      0.01858
enh67117    3  128958500  128959500      3       1  150064       2.8831    0.0019688
enh67119    3  128966600  128967600      3       1  150064       2.7164    0.0033002
enh67120    3  128996400  128997400      3       2  150064        3.131   0.00087118
enh67121    3  129023200  129024200      1       1  150064       3.6939    0.0001104
enh67123    3  129032400  129033400      2       1  150064       2.9966    0.0013648
enh67124    3  129035900  129036900      1       1  150064       3.4195    0.0003137
enh67126    3  129068000  129069000      2       1  150064       2.3862     0.008511
enh67141    3  129209100  129210100      3       1  150064       1.7024     0.044341
enh67156    3  129310700  129311700      5       3  150064       2.1873     0.014359
enh67159    3  129318800  129319800      2       1  150064       1.9711     0.024356
enh67162    3  129335600  129336600      3       1  150064       2.1413     0.016125
enh67198    3  130377100  130378100      1       1  150064         1.75      0.04006
enh67215    3  130746000  130747000      3       2  150064       1.8342     0.033309
enh67252    3  133014200  133015200      6       3  150064       3.4297   0.00030218
enh67253    3  133015000  133016000      3       2  150064       2.5373    0.0055851
enh67269    3  133540300  133541300      9       4  150064       2.1688     0.015048
enh67272    3  133602000  133603000      8       3  150064       3.2223   0.00063577
enh67278    3  133683200  133684200      4       2  150064       2.0005     0.022726
enh67280    3  133728000  133729000      2       1  150064       1.7584     0.039339
enh67349    3  134428200  134429200      2       1  150064       1.8343     0.033303
enh67351    3  135648500  135649500      2       1  150064       3.8122   6.8876e-05
enh67352    3  135683200  135684200      1       1  150064       2.5892      0.00481
enh67353    3  135686800  135687800      2       1  150064       3.6211   0.00014665
enh67355    3  135692900  135693900      1       1  150064       3.8187    6.709e-05
enh67356    3  135693600  135694600      3       1  150064       3.7048   0.00010578
enh67357    3  135699200  135700200      3       2  150064       3.2171   0.00064743
enh67359    3  135709400  135710400      4       2  150064       4.2384   1.1254e-05
enh67360    3  135710300  135711300      2       1  150064       2.1566     0.015519
enh67361    3  135711100  135712100      1       1  150064       2.7636     0.002858
enh67377    3  135968200  135969200      2       1  150064       3.6371   0.00013789
enh67379    3  136000400  136001400      2       1  150064       4.8233   7.0616e-07
enh67382    3  136068900  136069900      4       2  150064       3.9783   3.4701e-05
enh67383    3  136183200  136184200      4       2  150064       2.6901     0.003571
enh67388    3  136412600  136413600      1       1  150064        1.693      0.04523
enh67389    3  136444400  136445400      3       2  150064       5.2031   9.7987e-08
enh67391    3  136449600  136450600      2       1  150064       2.5073    0.0060829
enh67393    3  136454400  136455400      1       1  150064       2.9758     0.001461
enh67394    3  136464000  136465000      2       1  150064         2.49     0.006388
enh67396    3  136467600  136468600      3       2  150064       3.4121   0.00032226
enh67397    3  136472200  136473200      4       2  150064       3.6443   0.00013406
enh67398    3  136502200  136503200      1       1  150064       3.1101     0.000935
enh67399    3  136505300  136506300      2       1  150064        3.281   0.00051724
enh67400    3  136520400  136521400      2       1  150064       2.3237      0.01007
enh67401    3  136521200  136522200      2       1  150064       2.3337    0.0098062
enh67402    3  136536400  136537400      3       1  150064       3.0338    0.0012075
enh67403    3  136554600  136555600      1       1  150064       2.0492      0.02022
enh67404    3  136557800  136558800      3       1  150064       3.4112   0.00032336
enh67405    3  136569000  136570000      2       1  150064       2.9399    0.0016415
enh67406    3  136579000  136580000      1       1  150064       3.0474     0.001154
enh67407    3  136582000  136583000      3       1  150064        3.124   0.00089195
enh67408    3  136612600  136613600      1       1  150064       3.0285     0.001229
enh67409    3  136625400  136626400      2       1  150064       2.5703    0.0050805
enh67410    3  136650200  136651200      2       1  150064       2.6076    0.0045595
enh67411    3  136661200  136662200      2       1  150064       2.4908    0.0063731
enh67413    3  136713600  136714600      2       1  150064       1.9002     0.028701
enh67415    3  136733200  136734200      1       1  150064       4.5297    2.954e-06
enh67426    3  137904800  137905800      2       1  150064       1.9238     0.027192
enh67449    3  138536400  138537400      1       1  150064       1.8135      0.03488
enh67450    3  138537000  138538000      1       1  150064       1.8135      0.03488
enh67452    3  138563700  138564700      1       1  150064       1.8789      0.03013
enh67455    3  138594200  138595200      2       1  150064       1.6938     0.045156
enh67470    3  139004900  139005900      2       1  150064       2.4329    0.0074902
enh67494    3  139482600  139483600      7       2  150064       1.9634     0.024801
enh67499    3  139656700  139657700      3       1  150064       2.3686     0.008928
enh67512    3  140264500  140265500      3       1  150064       1.7098     0.043647
enh67513    3  140287400  140288400      4       2  150064       1.7456      0.04044
enh67514    3  140291500  140292500      1       1  150064        2.637     0.004182
enh67515    3  140314900  140315900      2       1  150064       3.9225   4.3822e-05
enh67516    3  140348000  140349000      5       3  150064       4.1508   1.6566e-05
enh67517    3  140355000  140356000      9       2  150064       3.8891   5.0316e-05
enh67518    3  140427000  140428000      3       1  150064       1.8794     0.030094
enh67520    3  140438700  140439700      6       1  150064       2.8913     0.001918
enh67528    3  140794800  140795800      3       1  150064       1.9318     0.026695
enh67545    3  141030900  141031900      1       1  150064       1.8051      0.03553
enh67559    3  141135000  141136000      5       3  150064       2.8238     0.002373
enh67560    3  141138600  141139600      5       2  150064       2.2662      0.01172
enh67601    3  142572100  142573100      1       1  150064       1.7397      0.04096
enh67610    3  142706200  142707200      4       2  150064       2.0839     0.018587
enh67612    3  142721600  142722600      2       1  150064       2.4692    0.0067709
enh67618    3  143026000  143027000      3       2  150064       1.6952     0.045015
enh67714    3  148915100  148916100      4       1  150064       2.1274     0.016692
enh67753    3  149298200  149299200      1       1  150064       1.7712      0.03826
enh67867    3  151208800  151209800      6       1  150064       1.8995     0.028746
enh67905    3  152035400  152036400      3       1  150064       1.7968      0.03618
enh67910    3  152049100  152050100      1       1  150064       2.1107       0.0174
enh67920    3  152092100  152093100      2       1  150064       1.8112     0.035054
enh67941    3  152147100  152148100      3       2  150064       2.4936    0.0063222
enh67950    3  152190000  152191000      3       2  150064       1.7883     0.036867
enh67951    3  152214600  152215600      3       1  150064       1.9367      0.02639
enh67953    3  152311000  152312000      3       2  150064       2.4228    0.0077008
enh67957    3  152367600  152368600      6       2  150064       1.9222     0.027292
enh67959    3  152389700  152390700      5       2  150064       2.1414     0.016119
enh67962    3  152855800  152856800      1       1  150064       1.6826      0.04623
enh67978    3  154034400  154035400      1       1  150064       2.4845     0.006486
enh67979    3  154036400  154037400      3       2  150064       2.0155     0.021926
enh67980    3  154037900  154038900      1       1  150064       2.4668     0.006817
enh68009    3  156209900  156210900      4       2  150064       2.1534     0.015644
enh68037    3  156795100  156796100      4       1  150064       1.8116     0.035026
enh68109    3  159554500  159555500      2       1  150064       1.6544     0.049027
enh68110    3  159558300  159559300      1       1  150064       1.8891      0.02944
enh68112    3  159562400  159563400      3       1  150064       1.7571     0.039448
enh68113    3  159563200  159564200      3       1  150064       2.2407     0.012523
enh68127    3  159611500  159612500      1       1  150064       2.6663     0.003835
enh68145    3  160519100  160520100      3       1  150064       2.0256     0.021403
enh68147    3  160527000  160528000      7       2  150064       1.8805     0.030023
enh68148    3  160529300  160530300      5       1  150064       1.6497       0.0495
enh68149    3  160529900  160530900      3       1  150064       1.6574      0.04872
enh68150    3  160587400  160588400      4       1  150064       2.4209     0.007742
enh68151    3  160594100  160595100      1       1  150064         2.06       0.0197
enh68154    3  160647000  160648000      4       2  150064       2.8185    0.0024121
enh68159    3  160821300  160822300      2       1  150064       2.4988    0.0062306
enh68160    3  160823200  160824200      2       1  150064       1.6716       0.0473
enh68164    3  161133500  161134500      1       1  150064       2.3963      0.00828
enh68165    3  161657100  161658100      5       2  150064       3.6607   0.00012575
enh68166    3  161657700  161658700      3       2  150064       3.8084   6.9938e-05
enh68173    3  167453600  167454600      4       2  150064       3.3812   0.00036082
enh68174    3  167531700  167532700      1       1  150064       1.9569      0.02518
enh68175    3  167557200  167558200      3       1  150064       2.3896     0.008433
enh68176    3  167582200  167583200      1       1  150064       2.6153     0.004457
enh68177    3  167588400  167589400      1       1  150064       3.3841    0.0003571
enh68179    3  167594300  167595300      3       2  150064        1.731      0.04173
enh68189    3  167801400  167802400      4       1  150064       2.3457    0.0094955
enh68190    3  167804200  167805200      2       1  150064       2.2317     0.012816
enh68191    3  167805800  167806800      4       1  150064       2.3456    0.0094992
enh68193    3  167808300  167809300      2       1  150064       2.1791     0.014661
enh68194    3  167809800  167810800      3       1  150064       1.9128     0.027889
enh68200    3  169107400  169108400      2       1  150064       2.2091     0.013583
enh68205    3  169351000  169352000      1       1  150064       1.7068      0.04393
enh68206    3  169417100  169418100      2       1  150064       2.2414     0.012499
enh68207    3  169491800  169492800      1       1  150064       2.6075      0.00456
enh68211    3  169869000  169870000      1       1  150064       2.5128     0.005989
enh68225    3  170165700  170166700      4       1  150064       2.2046     0.013742
enh68235    3  170331900  170332900      4       2  150064       2.1998     0.013912
enh68249    3  170584900  170585900      2       1  150064       2.1509     0.015742
enh68252    3  170715800  170716800      2       1  150064       3.1957    0.0006974
enh68258    3  170894100  170895100      4       1  150064       1.9176     0.027584
enh68283    3  171135200  171136200      2       1  150064        1.944     0.025946
enh68299    3  171429700  171430700      1       1  150064       1.6568      0.04878
enh68314    3  171499100  171500100      2       1  150064       2.4706    0.0067445
enh68317    3  171509400  171510400      4       1  150064       1.9826     0.023706
enh68319    3  171519300  171520300      4       2  150064       2.2414     0.012501
enh68416    3  172024800  172025800      3       2  150064       1.9309     0.026748
enh68432    3  172297800  172298800      4       2  150064       1.7558     0.039562
enh68434    3  172312300  172313300      7       2  150064       2.7684    0.0028162
enh68447    3  172426500  172427500      1       1  150064       2.6366     0.004187
enh68452    3  173112200  173113200      7       3  150064       2.2723     0.011533
enh68459    3  175150200  175151200      1       1  150064       3.3597    0.0003901
enh68465    3  176758400  176759400      2       1  150064       2.5578    0.0052673
enh68466    3  176777300  176778300      2       1  150064       2.5752    0.0050097
enh68467    3  176781200  176782200      3       1  150064        2.876    0.0020137
enh68469    3  176806700  176807700      4       2  150064       1.6843     0.046064
enh68471    3  176821800  176822800      5       2  150064       2.9531    0.0015729
enh68478    3  176851700  176852700      4       2  150064       2.1332     0.016454
enh68479    3  176853800  176854800      5       2  150064       1.9299      0.02681
enh68483    3  176867600  176868600      7       4  150064       1.9111     0.027997
enh68494    3  177001900  177002900      1       1  150064       1.9435      0.02598
enh68513    3  177231300  177232300      3       2  150064       2.0397     0.020692
enh68521    3  177332700  177333700      4       2  150064       2.7936    0.0026061
enh68540    3  177541300  177542300      1       1  150064       1.7585      0.03933
enh68556    3  178038500  178039500      4       2  150064       2.1072      0.01755
enh68564    3  178225300  178226300      8       2  150064        2.085     0.018533
enh68632    3  180522500  180523500      4       2  150064       1.8163     0.034665
enh68633    3  180588800  180589800      3       2  150064       5.0542   2.1615e-07
enh68634    3  180629200  180630200      3       1  150064       5.7266   5.1235e-09
enh68635    3  180632200  180633200      1       1  150064       1.7731      0.03811
enh68636    3  180637600  180638600      3       2  150064       4.8195   7.1945e-07
enh68638    3  180649200  180650200      3       1  150064       5.3789   3.7478e-08
enh68639    3  180651200  180652200      4       2  150064       5.8488   2.4754e-09
enh68687    3  183600400  183601400      5       2  150064       2.0369     0.020831
enh68688    3  183602800  183603800      7       3  150064       1.8104     0.035115
enh68742    3  184395900  184396900      2       1  150064       1.7178     0.042921
enh68748    3  184444800  184445800      7       3  150064        1.646     0.049881
enh68749    3  184474200  184475200      5       3  150064       2.5138    0.0059726
enh68758    3  184539600  184540600      2       1  150064       1.7193     0.042783
enh68763    3  184797200  184798200      7       3  150064       2.0338     0.020987
enh68764    3  184871400  184872400      1       1  150064       2.1402      0.01617
enh68787    3  185446400  185447400      2       1  150064       1.8029     0.035703
enh68793    3  185482300  185483300      1       1  150064       2.1268      0.01672
enh68800    3  185645400  185646400      2       1  150064       2.1223     0.016905
enh68802    3  185650100  185651100      1       1  150064       3.3611    0.0003882
enh68803    3  185650900  185651900      3       1  150064       3.4275   0.00030463
enh68809    3  185824200  185825200      3       1  150064       1.8072     0.035364
enh68819    3  186005700  186006700      7       3  150064       2.8441    0.0022271
enh68841    3  186507600  186508600      6       3  150064       2.4143    0.0078828
enh68866    3  186891300  186892300      4       2  150064       1.9813     0.023778
enh68867    3  186904300  186905300      2       1  150064       1.8023     0.035749
enh68870    3  186927600  186928600      2       1  150064       2.7487    0.0029916
enh68871    3  186929800  186930800      3       2  150064       2.3487    0.0094206
enh68880    3  187452700  187453700      4       2  150064       1.8605     0.031411
enh68884    3  187528900  187529900      1       1  150064       1.6763      0.04684
enh68886    3  187614200  187615200      2       1  150064       2.2634     0.011804
enh68903    3  187870000  187871000      2       1  150064       1.7929     0.036493
enh68906    3  187880500  187881500      6       3  150064       2.8996    0.0018681
enh68907    3  187881700  187882700      1       1  150064       1.6793      0.04655
enh68908    3  187884600  187885600      6       2  150064       1.8134     0.034884
enh68909    3  187887100  187888100      8       3  150064       4.4921   3.5266e-06
enh68910    3  187889100  187890100      4       2  150064        3.141   0.00084172
enh68911    3  187891800  187892800      3       2  150064       1.8607     0.031394
enh68926    3  187945200  187946200      4       2  150064       2.2512     0.012188
enh68927    3  187945800  187946800      1       1  150064       2.2869       0.0111
enh68967    3  188118000  188119000      4       1  150064       1.9962     0.022959
enh68972    3  188186500  188187500      3       2  150064       4.2612   1.0166e-05
enh68975    3  188194500  188195500      2       1  150064       2.9073    0.0018226
enh68976    3  188200400  188201400      9       4  150064        2.995    0.0013721
enh68986    3  188311500  188312500      1       1  150064       1.7733      0.03809
enh68990    3  188352800  188353800      4       2  150064       2.9446     0.001617
enh69012    3  188550200  188551200      2       1  150064       1.6838     0.046108
enh69013    3  188550800  188551800      1       1  150064       1.8142      0.03482
enh69022    3  188618300  188619300      2       1  150064       2.0626     0.019573
enh69026    3  188662300  188663300      1       1  150064       1.7079      0.04383
enh69040    3  188904000  188905000      3       1  150064       2.5419    0.0055133
enh69041    3  188905800  188906800      1       1  150064       2.0073      0.02236
enh69051    3  189721000  189722000      3       2  150064       2.4131    0.0079089
enh69052    3  189735000  189736000      5       2  150064       2.0192     0.021735
enh69075    3  190298600  190299600      3       2  150064       2.0301     0.021171
enh69099    3  191479400  191480400      2       1  150064       1.8475     0.032335
enh69111    3  192424300  192425300      4       2  150064        2.876    0.0020136
enh69112    3  192434200  192435200      4       1  150064       1.9284       0.0269
enh69117    3  192550800  192551800      3       1  150064       1.7791      0.03761
enh69143    3  193505900  193506900      6       2  150064       1.9538     0.025362
enh69165    3  193789000  193790000      4       2  150064       1.7798     0.037556
enh69168    3  193807000  193808000      4       2  150064       2.4049    0.0080891
enh69174    3  193866000  193867000      7       2  150064       2.7371    0.0030991
enh69232    3  194461600  194462600      3       2  150064       1.8006     0.035882
enh69275    3  194928800  194929800      1       1  150064       1.7171      0.04298
enh69296    3  195270900  195271900      2       1  150064       1.7566     0.039491
enh69335    3  195929000  195930000      8       3  150064       2.9195    0.0017532
enh69336    3  195930100  195931100      5       2  150064       2.2598     0.011916
enh69338    3  195945400  195946400      3       2  150064       2.5484    0.0054108
enh69339    3  195946500  195947500      3       2  150064       2.0706     0.019196
enh69341    3  196005200  196006200      6       3  150064       2.4587    0.0069715
enh69342    3  196006200  196007200      4       1  150064       1.7797     0.037563
enh69344    3  196010200  196011200      1       1  150064       1.8952      0.02903
enh69346    3  196011800  196012800      2       1  150064       2.7924     0.002616
enh69347    3  196015200  196016200      6       2  150064        2.365    0.0090155
enh69349    3  196142700  196143700      4       2  150064       2.9565    0.0015558
enh69350    3  196145400  196146400      3       2  150064       2.7982     0.002569
enh69352    3  196157000  196158000      3       2  150064       1.8914     0.029284
enh69353    3  196160000  196161000      2       1  150064       3.1878   0.00071689
enh69371    3  196481100  196482100      3       2  150064       3.0527    0.0011339
enh69372    3  196499400  196500400      3       1  150064       1.9662     0.024637
enh69381    3  196670400  196671400      1       1  150064       2.0387      0.02074
enh69386    3  196908300  196909300      2       1  150064       1.8588     0.031526
enh69388    3  196930200  196931200      2       1  150064       1.6528     0.049188
enh69389    3  196931200  196932200      6       3  150064       1.7827     0.037321
enh69391    3  196948900  196949900      4       2  150064       2.9987    0.0013557
enh69394    3  196995400  196996400      2       1  150064       1.6721     0.047249
enh69407    3  197157700  197158700      3       2  150064       1.8644     0.031135
enh69409    3  197183800  197184800      3       2  150064       1.9565     0.025205
enh69411    3  197195500  197196500      4       2  150064       2.3219     0.010119
enh69417    3  197247500  197248500      5       2  150064       1.9196     0.027454
enh69450    4     666400     667400      3       2  150064        2.863    0.0020979
enh69453    4     677300     678300      2       1  150064       1.8302     0.033612
enh69455    4     683200     684200      4       2  150064       1.8117     0.035013
enh69456    4     698400     699400      8       3  150064       1.7181     0.042889
enh69457    4     701200     702200     10       3  150064       2.9272    0.0017103
enh69458    4     703100     704100      5       1  150064       2.2577     0.011983
enh69459    4     711200     712200      1       1  150064       2.0247      0.02145
enh69460    4     714200     715200      4       2  150064       3.1488   0.00081976
enh69462    4     717000     718000      1       1  150064       1.9425      0.02604
enh69463    4     717800     718800      1       1  150064       2.9809     0.001437
enh69464    4     719100     720100      3       1  150064       2.0285     0.021256
enh69465    4     720400     721400      3       1  150064         1.98     0.023853
enh69466    4     734300     735300      4       2  150064       3.0973    0.0009763
enh69467    4     743500     744500      6       2  150064       3.3105   0.00046569
enh69469    4     766500     767500      6       3  150064       2.3949     0.008313
enh69505    4    1202600    1203600      4       1  150064       1.8479      0.03231
enh69506    4    1205400    1206400      1       1  150064       2.4592     0.006962
enh69519    4    1338700    1339700      3       1  150064       2.1053     0.017632
enh69521    4    1345300    1346300      6       3  150064       2.1873      0.01436
enh69523    4    1546200    1547200      6       2  150064       1.7186     0.042839
enh69536    4    1844600    1845600      1       1  150064       2.2104      0.01354
enh69542    4    1994100    1995100      3       1  150064       1.9887     0.023369
enh69554    4    2267500    2268500      4       2  150064       2.4549    0.0070471
enh69628    4    2959600    2960600      3       1  150064       1.8947     0.029067
enh69657    4    3343500    3344500      3       2  150064       1.9386     0.026278
enh69685    4    4428200    4429200     11       3  150064       2.3085     0.010485
enh69686    4    4475400    4476400      4       2  150064       3.4225   0.00031028
enh69687    4    4479200    4480200      4       2  150064       2.5209    0.0058526
enh69688    4    4482400    4483400      4       2  150064       2.5993    0.0046702
enh69689    4    4490100    4491100      2       1  150064       1.7919     0.036571
enh69696    4    4541200    4542200      4       2  150064       2.4288    0.0075743
enh69697    4    4544400    4545400      2       1  150064        1.997     0.022911
enh69710    4    5708200    5709200      5       3  150064       2.2642     0.011779
enh69713    4    5749000    5750000     12       4  150064       1.9679     0.024541
enh69732    4    6690700    6691700      1       1  150064       1.8193      0.03443
enh69764    4    6875500    6876500      2       1  150064       2.0092     0.022259
enh69776    4    6955500    6956500      7       2  150064       1.8253     0.033977
enh69797    4    7136500    7137500      8       3  150064       2.1365     0.016321
enh69815    4    7334300    7335300     10       5  150064        2.567    0.0051297
enh69832    4    7706800    7707800      7       3  150064       1.9106      0.02803
enh69841    4    7811900    7812900      7       3  150064       2.3764     0.008741
enh69927    4    8403900    8404900      7       4  150064       1.9971     0.022909
enh69929    4    8421200    8422200      7       3  150064       1.9039     0.028462
enh69930    4    8427600    8428600      1       1  150064       1.6473      0.04975
enh69931    4    8428200    8429200      3       2  150064       2.0252     0.021422
enh69932    4    8430400    8431400      3       1  150064         1.77     0.038365
enh69935    4    8439200    8440200      3       2  150064       1.6647     0.047987
enh69936    4    8440200    8441200      4       2  150064       2.0085     0.022294
enh69937    4    8440800    8441800      3       2  150064       1.8977     0.028866
enh69939    4    8453400    8454400      3       1  150064       2.2338     0.012749
enh69941    4    8505800    8506800      7       3  150064       1.6625     0.048205
enh69942    4    8518600    8519600      1       1  150064        2.247      0.01232
enh69953    4    9881900    9882900      4       1  150064       1.6761     0.046862
enh69961    4   10033800   10034800      2       1  150064       1.7062     0.043989
enh69968    4   10109800   10110800      2       1  150064       1.7835     0.037249
enh69976    4   10459200   10460200      1       1  150064       2.9006     0.001862
enh69999    4   12556000   12557000     11       2  150064       1.8774     0.030232
enh70005    4   13627200   13628200      2       1  150064       1.7364     0.041251
enh70009    4   13695200   13696200      1       1  150064       1.6756      0.04691
enh70024    4   14927700   14928700      8       3  150064       2.5667    0.0051342
enh70029    4   15030900   15031900      2       1  150064       1.7691     0.038436
enh70030    4   15033200   15034200      5       2  150064       1.7776     0.037735
enh70075    4   15707900   15708900      1       1  150064       2.9519     0.001579
enh70080    4   16057700   16058700      3       2  150064       1.6783     0.046642
enh70099    4   16599500   16600500      2       1  150064       2.2956     0.010849
enh70100    4   16609100   16610100      3       2  150064         1.78     0.037538
enh70102    4   16654400   16655400      2       1  150064       2.9336    0.0016754
enh70104    4   16673400   16674400      3       2  150064       2.3967    0.0082718
enh70107    4   16685100   16686100      1       1  150064       1.9829      0.02369
enh70137    4   17581400   17582400      2       1  150064       2.1633     0.015257
enh70138    4   17617600   17618600      4       1  150064        2.304      0.01061
enh70139    4   17620500   17621500      3       1  150064       2.3445    0.0095259
enh70141    4   17809500   17810500      4       1  150064       1.9515     0.025501
enh70144    4   18013300   18014300      1       1  150064       2.2473      0.01231
enh70145    4   18021000   18022000      3       1  150064       2.2472     0.012315
enh70146    4   18320000   18321000      2       1  150064       1.7003     0.044537
enh70148    4   19695500   19696500      4       2  150064       2.7101    0.0033635
enh70151    4   20702800   20703800      5       2  150064       1.9287     0.026885
enh70169    4   23370900   23371900      1       1  150064        2.446     0.007223
enh70183    4   23887600   23888600      2       1  150064       1.7533     0.039775
enh70192    4   24249900   24250900      3       1  150064       2.1637     0.015242
enh70195    4   24474800   24475800      2       1  150064       2.1131     0.017294
enh70215    4   24879800   24880800      4       2  150064       2.4084    0.0080112
enh70216    4   24913100   24914100      2       1  150064       1.7957     0.036271
enh70224    4   25160600   25161600      1       1  150064       2.2322       0.0128
enh70235    4   25828600   25829600      1       1  150064        1.652      0.04927
enh70237    4   25860800   25861800      2       1  150064       2.6848    0.0036285
enh70243    4   25929800   25930800      3       2  150064       2.8159    0.0024318
enh70244    4   25939500   25940500      1       1  150064        2.215      0.01338
enh70265    4   26240300   26241300      3       2  150064       2.0644     0.019489
enh70282    4   26378500   26379500      1       1  150064       2.2668       0.0117
enh70283    4   26379100   26380100      1       1  150064       2.2668       0.0117
enh70293    4   26781800   26782800      1       1  150064       2.3886     0.008457
enh70294    4   26783600   26784600      2       1  150064       1.9142       0.0278
enh70302    4   26866500   26867500      4       2  150064       1.7861     0.037042
enh70304    4   26870100   26871100      1       1  150064       2.7227     0.003238
enh70311    4   26917500   26918500      1       1  150064       2.1236      0.01685
enh70316    4   27005000   27006000      1       1  150064       2.0792       0.0188
enh70320    4   27922400   27923400      3       1  150064       1.8411     0.032801
enh70324    4   31069800   31070800      4       2  150064       1.8288     0.033713
enh70343    4   37826400   37827400      2       1  150064       1.7997     0.035952
enh70346    4   37886700   37887700      1       1  150064       2.1643      0.01522
enh70365    4   38006100   38007100      6       2  150064       2.1909     0.014229
enh70371    4   38025300   38026300      6       2  150064       2.1169     0.017133
enh70377    4   38073200   38074200      5       3  150064         1.89     0.029376
enh70385    4   38108000   38109000      2       1  150064       1.6687     0.047586
enh70386    4   38114000   38115000      4       2  150064       2.1479     0.015862
enh70412    4   38565000   38566000      2       1  150064       1.9341     0.026552
enh70416    4   38611800   38612800      6       3  150064       1.7412     0.040826
enh70417    4   38612500   38613500      6       2  150064       2.0823     0.018658
enh70430    4   38686600   38687600      1       1  150064       2.0313      0.02111
enh70433    4   38692900   38693900      3       1  150064       2.1523     0.015686
enh70485    4   39637000   39638000      2       1  150064       2.5878    0.0048293
enh70486    4   39637400   39638400      2       1  150064       2.5878    0.0048293
enh70487    4   39641200   39642200      3       1  150064       2.8613    0.0021095
enh70578    4   41383000   41384000      1       1  150064       2.5044     0.006133
enh70579    4   41385600   41386600      3       2  150064       2.2629     0.011822
enh70612    4   41657400   41658400      4       2  150064       1.7809     0.037468
enh70620    4   42629700   42630700      3       2  150064       2.3649    0.0090165
enh70630    4   47488400   47489400      5       3  150064        2.309     0.010473
enh70652    4   48341800   48342800      3       2  150064       3.6778   0.00011763
enh70654    4   48348700   48349700      4       1  150064       2.8059    0.0025091
enh70657    4   48362800   48363800      3       2  150064       1.9401     0.026185
enh70658    4   48596600   48597600      1       1  150064       2.4191     0.007779
enh70660    4   48644600   48645600      2       1  150064       1.8341     0.033319
enh70661    4   48652200   48653200      3       2  150064       2.5362    0.0056025
enh70662    4   48655500   48656500      1       1  150064       1.7022      0.04436
enh70663    4   48670200   48671200      1       1  150064       2.3414     0.009606
enh70674    4   48777000   48778000      1       1  150064       2.1063      0.01759
enh70675    4   48783000   48784000      1       1  150064        2.482     0.006533
enh70817    4   55063100   55064100      5       2  150064       2.9432    0.0016241
enh70818    4   55079600   55080600      4       1  150064       2.8625    0.0021015
enh70819    4   55083200   55084200      1       1  150064       2.3698       0.0089
enh70820    4   55083900   55084900      1       1  150064       2.1427      0.01607
enh70826    4   55268800   55269800      5       2  150064       2.4344    0.0074587
enh70853    4   56275700   56276700      2       1  150064       1.7429     0.040677
enh70856    4   56419800   56420800      6       2  150064       1.8119     0.035003
enh70861    4   56731900   56732900      4       2  150064       2.0486     0.020248
enh70872    4   57331100   57332100      3       2  150064       1.6578     0.048676
enh70913    4   57960700   57961700      4       2  150064       1.7935     0.036446
enh70916    4   57969000   57970000      1       1  150064        2.077       0.0189
enh70917    4   57972300   57973300      1       1  150064        1.734      0.04146
enh70928    4   62421300   62422300      5       2  150064       1.6834     0.046152
enh70935    4   68565000   68566000      4       2  150064       2.3874    0.0084849
enh70936    4   68567400   68568400      4       2  150064       3.3077   0.00047037
enh70942    4   70849600   70850600      2       1  150064       1.9084     0.028172
enh70978    4   73432600   73433600      2       1  150064       2.8718    0.0020405
enh70987    4   74140200   74141200      1       1  150064       1.7348      0.04139
enh71000    4   75022400   75023400      1       1  150064       2.1452      0.01597
enh71002    4   75071500   75072500      1       1  150064       1.7774      0.03775
enh71032    4   76932700   76933700      4       2  150064       2.0613     0.019638
enh71036    4   77007700   77008700      1       1  150064        1.962      0.02488
enh71057    4   77456400   77457400      7       1  150064        1.802     0.035771
enh71058    4   77460800   77461800      4       2  150064       1.8469      0.03238
enh71065    4   77512800   77513800      4       2  150064       1.6523     0.049234
enh71066    4   77528300   77529300      2       1  150064       1.8516     0.032039
enh71067    4   77532100   77533100      2       1  150064       2.2832      0.01121
enh71175    4   82057200   82058200      1       1  150064       1.9606      0.02496
enh71193    4   83288700   83289700      2       1  150064       2.2999     0.010726
enh71230    4   83730800   83731800      4       1  150064       2.0094     0.022247
enh71232    4   83754800   83755800      4       1  150064       1.7723     0.038172
enh71238    4   83818900   83819900      1       1  150064       1.7584      0.03934
enh71239    4   83910400   83911400      4       1  150064       2.3499    0.0093887
enh71254    4   84468500   84469500      6       2  150064       2.3665    0.0089784
enh71256    4   84474800   84475800      2       1  150064       1.8301     0.033616
enh71257    4   84481600   84482600      2       1  150064       1.8569     0.031662
enh71258    4   84494800   84495800      4       1  150064       1.8256     0.033956
enh71259    4   84503100   84504100      3       1  150064       2.7951     0.002594
enh71260    4   84539500   84540500      2       1  150064       2.2656     0.011738
enh71262    4   84551100   84552100      1       1  150064       1.9612      0.02493
enh71265    4   85594600   85595600      2       1  150064       2.3121     0.010386
enh71311    4   86850500   86851500      3       2  150064       2.2056     0.013707
enh71313    4   86862800   86863800      3       1  150064       1.8385     0.032996
enh71327    4   87813600   87814600      4       1  150064       2.5698    0.0050886
enh71331    4   87860100   87861100      1       1  150064       2.8133     0.002452
enh71332    4   87867800   87868800      2       1  150064       2.8693    0.0020568
enh71335    4   87888800   87889800      5       2  150064       2.9228    0.0017342
enh71336    4   87891600   87892600      4       2  150064       2.7116    0.0033478
enh71338    4   87898200   87899200      5       3  150064       2.1826     0.014531
enh71341    4   87926100   87927100      2       1  150064       2.2269     0.012978
enh71347    4   87940100   87941100      3       1  150064       3.0524    0.0011351
enh71348    4   87941200   87942200      3       2  150064       1.6569     0.048774
enh71352    4   87948600   87949600      2       1  150064       1.9593      0.02504
enh71353    4   87950400   87951400      3       2  150064       2.6331    0.0042302
enh71354    4   87953900   87954900      1       1  150064       2.7191     0.003273
enh71358    4   87963900   87964900      1       1  150064       2.6265     0.004313
enh71359    4   87965400   87966400      2       1  150064       2.1038     0.017699
enh71362    4   87971700   87972700      4       2  150064       1.8828     0.029861
enh71363    4   87973500   87974500      4       2  150064       2.1946     0.014094
enh71379    4   88024600   88025600      3       1  150064       1.7177     0.042927
enh71407    4   88541500   88542500      3       1  150064       1.8347     0.033277
enh71430    4   89140000   89141000      3       2  150064        1.795      0.03633
enh71432    4   89152600   89153600      5       2  150064       1.9786     0.023933
enh71476    4   89750000   89751000      3       1  150064       1.8513     0.032064
enh71504    4   90629700   90630700      1       1  150064       2.8863     0.001949
enh71505    4   90674000   90675000      4       2  150064       1.6945     0.045087
enh71507    4   90759000   90760000      4       2  150064        1.881     0.029988
enh71566    4   96458000   96459000      4       2  150064       2.1707     0.014977
enh71567    4   96460400   96461400      3       2  150064       1.7131     0.043346
enh71575    4   99416100   99417100      3       1  150064       2.0132     0.022045
enh71586    4   99465700   99466700      4       2  150064         2.49    0.0063874
enh71587    4   99467100   99468100      6       2  150064       2.0905     0.018286
enh71589    4   99476800   99477800      6       3  150064         2.08     0.018762
enh71593    4   99489900   99490900      3       2  150064       1.8183      0.03451
enh71602    4   99508800   99509800      3       1  150064        2.763    0.0028632
enh71637    4  100244100  100245100      5       3  150064       2.6967    0.0035012
enh71641    4  100304300  100305300      7       3  150064       1.7141     0.043251
enh71660    4  100753200  100754200      7       3  150064       2.4707    0.0067433
enh71663    4  100815900  100816900      6       2  150064       1.7416     0.040791
enh71664    4  100865700  100866700      5       3  150064       2.4061    0.0080626
enh71666    4  101008600  101009600      2       1  150064       2.0722     0.019121
enh71667    4  101014000  101015000      5       2  150064       1.7922     0.036551
enh71668    4  101014500  101015500      2       1  150064        2.258     0.011974
enh71678    4  102023700  102024700      1       1  150064         2.09      0.01831
enh71679    4  102058200  102059200      3       2  150064       2.1628      0.01528
enh71683    4  102112500  102113500      3       1  150064       1.9254     0.027088
enh71684    4  102119200  102120200      2       1  150064        1.864     0.031164
enh71686    4  102122600  102123600      3       1  150064        1.924     0.027178
enh71688    4  102145500  102146500      5       1  150064       2.2946     0.010877
enh71690    4  102159700  102160700      3       1  150064       1.7503     0.040034
enh71709    4  102256000  102257000      1       1  150064       1.7044      0.04415
enh71716    4  102756000  102757000      2       1  150064       1.9178     0.027569
enh71720    4  103427300  103428300      1       1  150064       1.9243      0.02716
enh71726    4  103653300  103654300      1       1  150064       3.6146    0.0001504
enh71727    4  103655500  103656500      1       1  150064        2.895     0.001896
enh71728    4  103678500  103679500      2       1  150064       2.3234     0.010078
enh71729    4  103680200  103681200      2       1  150064       3.0803    0.0010341
enh71731    4  103732200  103733200      4       2  150064       3.6649   0.00012372
enh71732    4  103734300  103735300      2       1  150064       3.3258    0.0004408
enh71733    4  103735300  103736300      1       1  150064        3.712    0.0001028
enh71735    4  103743600  103744600      2       1  150064       3.1289   0.00087718
enh71736    4  103749900  103750900      2       1  150064       3.5101   0.00022393
enh71739    4  103932700  103933700      4       2  150064       2.5792     0.004952
enh71740    4  103939400  103940400      2       1  150064       3.5984   0.00016012
enh71747    4  105413400  105414400      2       1  150064       2.8243    0.0023695
enh71748    4  105414800  105415800      2       1  150064       2.1968     0.014018
enh71753    4  106070500  106071500      1       1  150064       2.1515      0.01572
enh71770    4  106628000  106629000      1       1  150064        2.009      0.02227
enh71798    4  108853400  108854400      4       1  150064       1.8969     0.028921
enh71809    4  109480800  109481800      2       1  150064       2.1548      0.01559
enh71864    4  113980500  113981500      4       2  150064       2.2917     0.010963
enh71868    4  114037900  114038900      1       1  150064       4.1966    1.355e-05
enh71870    4  114066200  114067200      3       1  150064       3.6497   0.00013125
enh71871    4  114068900  114069900      4       2  150064       3.5686   0.00017946
enh71873    4  114082400  114083400      2       1  150064       1.8986      0.02881
enh71912    4  114587200  114588200      3       1  150064       2.2112     0.013512
enh71916    4  114604700  114605700      2       1  150064       1.7094     0.043685
enh71918    4  114613800  114614800      2       1  150064       1.7332     0.041527
enh71919    4  114616500  114617500      2       1  150064       1.9263     0.027035
enh71920    4  114621400  114622400      3       1  150064       2.2875     0.011084
enh71940    4  119671000  119672000      3       2  150064       1.9263     0.027034
enh71942    4  119675100  119676100      2       1  150064       1.6984     0.044716
enh71943    4  119677300  119678300      1       1  150064       1.8357       0.0332
enh71944    4  119677900  119678900      2       1  150064       2.3007     0.010705
enh71996    4  119965800  119966800      2       1  150064       1.9755     0.024108
enh71999    4  119974400  119975400      4       1  150064       2.3913    0.0083937
enh72004    4  120037800  120038800      1       1  150064       1.8834      0.02982
enh72008    4  120070000  120071000      3       1  150064       1.6775     0.046726
enh72009    4  120111200  120112200      3       2  150064       1.6537     0.049091
enh72058    4  122723000  122724000      1       1  150064       2.0458      0.02039
enh72061    4  122870800  122871800      3       1  150064       2.1516     0.015715
enh72088    4  123845200  123846200      8       4  150064       2.2575     0.011988
enh72089    4  123945400  123946400      1       1  150064       1.8987       0.0288
enh72127    4  124777600  124778600      1       1  150064       1.6813      0.04635
enh72149    4  125857400  125858400      5       2  150064       2.1143     0.017244
enh72158    4  126352900  126353900      2       1  150064       1.9237     0.027196
enh72169    4  128454200  128455200      7       3  150064       2.0194     0.021724
enh72175    4  129162200  129163200      3       1  150064       2.0241     0.021479
enh72182    4  129307200  129308200      5       3  150064       2.6322    0.0042423
enh72189    4  129389200  129390200      2       1  150064       1.8834     0.029823
enh72190    4  129438800  129439800      4       2  150064       1.9323      0.02666
enh72232    4  138464200  138465200      2       1  150064       1.8581      0.03158
enh72248    4  139483200  139484200      4       2  150064       2.0211     0.021632
enh72255    4  139819000  139820000      1       1  150064       1.7202       0.0427
enh72260    4  139937800  139938800      3       1  150064       3.2198   0.00064145
enh72261    4  139939000  139940000      4       2  150064       2.7699    0.0028033
enh72262    4  139941200  139942200      2       1  150064       2.8693     0.002057
enh72263    4  139949000  139950000      1       1  150064       2.7598     0.002892
enh72269    4  140065400  140066400      4       2  150064       2.3645    0.0090284
enh72271    4  140074600  140075600      1       1  150064       3.2176    0.0006463
enh72273    4  140084400  140085400      1       1  150064       2.5525     0.005348
enh72274    4  140085200  140086200      1       1  150064       2.5525     0.005348
enh72276    4  140092000  140093000      3       2  150064       1.8184     0.034501
enh72277    4  140187800  140188800      2       1  150064       1.8131     0.034907
enh72291    4  140456400  140457400      2       1  150064       1.7281     0.041983
enh72292    4  140471700  140472700      1       1  150064       2.9567     0.001555
enh72296    4  140513700  140514700      1       1  150064       1.6754      0.04693
enh72319    4  140715400  140716400      1       1  150064       2.3295     0.009917
enh72323    4  140735600  140736600      4       1  150064       3.1349   0.00085947
enh72346    4  140888200  140889200      4       1  150064       1.6666     0.047795
enh72348    4  140892000  140893000      4       1  150064        1.675     0.046971
enh72371    4  141016400  141017400      1       1  150064       2.7132     0.003332
enh72390    4  141444100  141445100      1       1  150064       1.7094      0.04369
enh72393    4  141563000  141564000      6       4  150064       2.2475     0.012305
enh72406    4  141640800  141641800      1       1  150064       3.5955    0.0001619
enh72422    4  141814900  141815900      3       2  150064        2.089     0.018352
enh72428    4  141855500  141856500      4       2  150064        2.293     0.010924
enh72429    4  141860000  141861000      3       1  150064        3.033    0.0012106
enh72430    4  141876400  141877400      3       1  150064       1.6565     0.048811
enh72435    4  141924000  141925000      6       2  150064       1.8275     0.033814
enh72452    4  142143500  142144500      1       1  150064       2.2479      0.01229
enh72473    4  143882400  143883400      2       1  150064       2.8809    0.0019825
enh72475    4  144203100  144204100      4       2  150064       1.9484     0.025686
enh72487    4  144282000  144283000      5       2  150064       1.8792     0.030105
enh72489    4  144290400  144291400      2       1  150064       1.6468     0.049805
enh72491    4  144293400  144294400      5       2  150064       1.8806     0.030014
enh72492    4  144296100  144297100      6       2  150064       1.9424     0.026043
enh72497    4  144314000  144315000      3       2  150064       1.8376     0.033059
enh72499    4  144316600  144317600      5       2  150064       1.9001      0.02871
enh72500    4  144317600  144318600      2       1  150064       1.7474     0.040286
enh72510    4  144479400  144480400      5       2  150064       2.8259    0.0023571
enh72523    4  146413800  146414800      1       1  150064       1.7686      0.03848
enh72567    4  148024500  148025500      4       2  150064       2.6853    0.0036235
enh72568    4  148025600  148026600      6       2  150064       2.2377      0.01262
enh72569    4  148038200  148039200      2       1  150064       2.0913     0.018249
enh72670    4  148982700  148983700      4       2  150064       2.0855     0.018514
enh72672    4  149012200  149013200      4       2  150064       1.9019     0.028595
enh72673    4  149014000  149015000      6       2  150064       2.0278      0.02129
enh72683    4  149231900  149232900      2       1  150064       1.8907     0.029331
enh72684    4  149265200  149266200      4       2  150064       1.7394     0.040982
enh72687    4  149280600  149281600      2       1  150064       3.1307   0.00087195
enh72688    4  149317900  149318900      1       1  150064       4.0893    2.163e-05
enh72698    4  150433500  150434500      1       1  150064       2.2356      0.01269
enh72717    4  151138100  151139100      2       1  150064       1.8991     0.028779
enh72745    4  152153200  152154200      3       1  150064       1.6707     0.047392
enh72867    4  156512800  156513800      3       2  150064        1.896      0.02898
enh72872    4  156695000  156696000      3       1  150064       2.8047    0.0025184
enh72875    4  157298800  157299800      2       1  150064       2.2278     0.012948
enh72878    4  157519100  157520100      2       1  150064       2.9665    0.0015062
enh72903    4  158725000  158726000      1       1  150064       1.8679      0.03089
enh72936    4  159687400  159688400      1       1  150064       2.0615      0.01963
enh72937    4  159688700  159689700      1       1  150064       1.8692       0.0308
enh72939    4  159693000  159694000      2       1  150064       1.6637     0.048088
enh72941    4  159697000  159698000     11       3  150064       1.8101      0.03514
enh72943    4  159699600  159700600      3       1  150064        1.769     0.038449
enh72945    4  159705400  159706400      5       1  150064       1.9199     0.027437
enh72961    4  159804400  159805400      3       1  150064       2.2099     0.013556
enh72962    4  159805200  159806200      1       1  150064       2.1571       0.0155
enh73020    4  160319500  160320500      2       1  150064       1.7514     0.039935
enh73033    4  165898800  165899800      2       1  150064       1.8408     0.032823
enh73036    4  166142800  166143800      2       1  150064       2.6085    0.0045463
enh73042    4  166382100  166383100      3       2  150064       2.5488    0.0054052
enh73108    4  169786700  169787700      3       1  150064       2.1048     0.017653
enh73109    4  169787800  169788800      2       1  150064       1.7404     0.040896
enh73130    4  169989200  169990200      8       3  150064       2.1235     0.016857
enh73131    4  169991200  169992200      3       2  150064       1.9231     0.027235
enh73133    4  170020500  170021500      2       1  150064       2.7468    0.0030094
enh73136    4  170036800  170037800      2       1  150064       2.9329    0.0016788
enh73137    4  170055100  170056100      1       1  150064       2.7011     0.003456
enh73139    4  170059000  170060000      2       1  150064       2.4046    0.0080948
enh73141    4  170080300  170081300      1       1  150064       2.3657     0.008998
enh73142    4  170080800  170081800      2       1  150064       2.2649     0.011758
enh73144    4  170085900  170086900      2       1  150064       2.2185     0.013259
enh73145    4  170093400  170094400      3       1  150064       2.0667     0.019379
enh73157    4  170162300  170163300      4       2  150064       1.7415     0.040796
enh73169    4  170236200  170237200      3       1  150064       4.2191   1.2264e-05
enh73171    4  170328000  170329000      6       3  150064       5.2176   9.0646e-08
enh73173    4  170406600  170407600      3       1  150064       1.9236     0.027205
enh73175    4  170534100  170535100      2       1  150064       2.5609    0.0052194
enh73176    4  170540100  170541100      3       2  150064       4.9558   3.6015e-07
enh73178    4  170570600  170571600      4       2  150064       2.0193     0.021727
enh73179    4  170580000  170581000      3       2  150064       3.9536    3.849e-05
enh73182    4  170929200  170930200      3       1  150064       1.7631     0.038941
enh73189    4  174185700  174186700      4       2  150064       1.7445     0.040533
enh73217    4  176867400  176868400      2       1  150064       4.2666   9.9257e-06
enh73221    4  177198200  177199200      1       1  150064       1.7222      0.04252
enh73225    4  177556200  177557200      1       1  150064       1.9669       0.0246
enh73249    4  183476800  183477800      6       3  150064       1.8214     0.034276
enh73257    4  184039800  184040800      5       1  150064       2.3375    0.0097066
enh73258    4  184045700  184046700      7       3  150064       1.9136     0.027838
enh73259    4  184046800  184047800      1       1  150064       2.2688      0.01164
enh73260    4  184050600  184051600      1       1  150064       2.1881      0.01433
enh73262    4  184059900  184060900      5       2  150064        2.093     0.018174
enh73282    4  184183000  184184000      2       1  150064       1.7548     0.039651
enh73296    4  184492200  184493200      8       2  150064       2.2386      0.01259
enh73316    4  184796400  184797400      3       1  150064       2.4679    0.0067953
enh73343    4  185276000  185277000      4       2  150064       1.7955     0.036283
enh73348    4  185311200  185312200      8       3  150064       2.0395     0.020698
enh73351    4  185321400  185322400      3       2  150064       2.9849    0.0014186
enh73353    4  185334200  185335200      2       1  150064       1.6822     0.046263
enh73354    4  185338400  185339400      6       3  150064       1.9499     0.025594
enh73356    4  185344100  185345100      4       2  150064       1.8811     0.029981
enh73379    4  185392500  185393500      3       1  150064       2.0966     0.018017
enh73385    4  185565800  185566800      2       1  150064       1.8297     0.033651
enh73386    4  185567700  185568700      3       1  150064       1.8044     0.035584
enh73389    4  185667800  185668800      3       1  150064       1.9627     0.024843
enh73430    4  186172200  186173200      3       1  150064       1.9134     0.027851
enh73432    4  186226900  186227900      1       1  150064       2.4069     0.008044
enh73439    4  186425800  186426800      3       1  150064        1.854     0.031871
enh73503    4  186854200  186855200      5       2  150064       2.6237    0.0043489
enh73513    4  186988700  186989700      3       2  150064       2.5305    0.0056955
enh73540    4  187623600  187624600      2       1  150064       2.2543     0.012087
enh73548    4  187761800  187762800      6       3  150064       2.4208    0.0077424
enh73550    4  187766000  187767000      7       3  150064       1.6989     0.044666
enh73570    5     189600     190600      2       1  150064       1.7982     0.036075
enh73612    5    1104500    1105500      4       2  150064       2.6726    0.0037636
enh73642    5    4906000    4907000      4       2  150064       2.4209    0.0077414
enh73657    5    5419000    5420000      7       2  150064       2.7739    0.0027693
enh73660    5    5427800    5428800      1       1  150064       3.0103     0.001305
enh73661    5    5429000    5430000      1       1  150064        3.608    0.0001543
enh73662    5    5430400    5431400      2       1  150064       2.7046    0.0034191
enh73663    5    5432800    5433800      4       2  150064       2.7595    0.0028949
enh73664    5    5492200    5493200      1       1  150064       3.6504    0.0001309
enh73665    5    5493900    5494900      3       2  150064       2.4642    0.0068667
enh73666    5    5494800    5495800      3       2  150064       2.2482     0.012282
enh73667    5    5497200    5498200      1       1  150064       2.8685     0.002062
enh73668    5    5572500    5573500      3       2  150064         2.22     0.013209
enh73671    5    5710300    5711300      4       2  150064       2.7779    0.0027353
enh73687    5    6704200    6705200      3       1  150064       2.5447    0.0054681
enh73691    5    6720300    6721300      6       2  150064       2.7104    0.0033599
enh73692    5    6723400    6724400      9       4  150064       2.1037     0.017701
enh73694    5    6729700    6730700      5       3  150064       2.4523    0.0070977
enh73695    5    6731800    6732800      7       3  150064       2.9876    0.0014058
enh73696    5    6734000    6735000      7       2  150064       3.3528   0.00040005
enh73698    5    6754900    6755900      3       1  150064       2.8286    0.0023379
enh73699    5    6765400    6766400      3       2  150064       1.7152     0.043156
enh73700    5    6766200    6767200      3       1  150064        1.706     0.044003
enh73703    5    7422600    7423600      2       1  150064       1.7854     0.037101
enh73705    5    7815900    7816900      1       1  150064       2.3398     0.009647
enh73706    5    7852000    7853000      4       2  150064       1.7768       0.0378
enh73745    5    9820600    9821600      2       1  150064       2.2738      0.01149
enh73800    5   11153200   11154200      2       1  150064       2.0155     0.021924
enh73840    5   14208800   14209800      2       1  150064       2.2947     0.010874
enh73851    5   14242700   14243700      1       1  150064       1.6453      0.04995
enh73895    5   14672100   14673100      1       1  150064       2.0484      0.02026
enh73896    5   14676100   14677100      1       1  150064       1.8928      0.02919
enh73897    5   14678400   14679400      3       2  150064       2.4677    0.0068002
enh73906    5   14753800   14754800      1       1  150064       1.6856      0.04594
enh73940    5   15557400   15558400      2       1  150064        1.701     0.044473
enh73969    5   15823400   15824400      4       1  150064       1.6544     0.049019
enh73980    5   15914600   15915600      1       1  150064       1.9523      0.02545
enh73981    5   15918400   15919400      1       1  150064       2.0243      0.02147
enh73982    5   15929500   15930500      2       1  150064       2.4232    0.0076917
enh73995    5   16497100   16498100      4       2  150064        1.938      0.02631
enh73997    5   16505000   16506000      4       2  150064       1.7348      0.04139
enh74010    5   16666800   16667800      1       1  150064       1.7204      0.04268
enh74012    5   16713100   16714100      1       1  150064       2.8418     0.002243
enh74029    5   16883700   16884700      5       3  150064        1.684     0.046092
enh74081    5   31630700   31631700      3       1  150064        1.742     0.040751
enh74090    5   31680200   31681200      5       2  150064       1.9793      0.02389
enh74108    5   31929400   31930400     12       2  150064       2.1154       0.0172
enh74109    5   31936600   31937600      1       1  150064       2.1479      0.01586
enh74126    5   32083800   32084800      1       1  150064       2.5151      0.00595
enh74176    5   32596800   32597800      4       2  150064       1.6836     0.046132
enh74188    5   33257500   33258500      2       1  150064       1.8956     0.029005
enh74189    5   33290900   33291900      3       1  150064       1.8717     0.030623
enh74191    5   33320100   33321100      5       2  150064       2.3209     0.010147
enh74287    5   36279000   36280000      4       1  150064       1.7271     0.042073
enh74289    5   36300600   36301600      5       2  150064       2.0368     0.020833
enh74310    5   36668500   36669500      1       1  150064       1.8291      0.03369
enh74332    5   37663200   37664200      2       1  150064       1.7632     0.038929
enh74344    5   38060300   38061300      3       1  150064       2.0665     0.019392
enh74373    5   38653200   38654200      2       1  150064       1.6507     0.049399
enh74374    5   38659800   38660800      3       1  150064       1.9409     0.026138
enh74380    5   38808900   38809900      1       1  150064       2.0195      0.02172
enh74386    5   38923400   38924400      4       2  150064       2.0714     0.019162
enh74387    5   38925200   38926200      2       1  150064       2.0298      0.02119
enh74388    5   39015300   39016300      2       1  150064         2.25     0.012223
enh74389    5   39021200   39022200      2       1  150064       2.8522     0.002171
enh74393    5   39072200   39073200      2       1  150064         2.18     0.014628
enh74397    5   39402400   39403400      2       1  150064       2.3325    0.0098384
enh74403    5   39417800   39418800      2       1  150064       1.7356     0.041316
enh74406    5   39426200   39427200     10       3  150064       1.7874     0.036938
enh74412    5   39544600   39545600      4       2  150064       1.6614      0.04832
enh74450    5   41431600   41432600      1       1  150064       2.3871     0.008492
enh74451    5   41435900   41436900      4       2  150064       2.2949      0.01087
enh74454    5   41461400   41462400      3       2  150064       1.9322     0.026669
enh74505    5   42812300   42813300      1       1  150064        1.685      0.04599
enh74535    5   43648700   43649700      4       2  150064       2.2047     0.013739
enh74544    5   44810600   44811600      2       1  150064       3.2993   0.00048464
enh74568    5   52333800   52334800      7       2  150064       2.5366    0.0055968
enh74569    5   52386700   52387700      4       2  150064       3.1333   0.00086424
enh74579    5   52872400   52873400      2       1  150064       2.0748     0.019002
enh74583    5   52898700   52899700      1       1  150064        1.689      0.04561
enh74600    5   53597000   53598000      5       3  150064       2.4183    0.0077959
enh74621    5   53897500   53898500      4       2  150064       2.3674    0.0089562
enh74640    5   54040200   54041200      3       2  150064       1.8775     0.030225
enh74641    5   54056200   54057200      1       1  150064       1.7038      0.04421
enh74646    5   54129600   54130600      1       1  150064       1.9192      0.02748
enh74647    5   54140100   54141100      5       2  150064       2.2299     0.012876
enh74648    5   54162600   54163600      1       1  150064         1.97      0.02442
enh74649    5   54178500   54179500      1       1  150064        2.121      0.01696
enh74712    5   55465400   55466400      5       2  150064       1.7006     0.044507
enh74767    5   56482600   56483600      4       2  150064       2.1015     0.017797
enh74777    5   56594800   56595800      7       4  150064       2.5164    0.0059281
enh74810    5   58218200   58219200      1       1  150064       1.9632      0.02481
enh74830    5   58883600   58884600      2       1  150064       1.6588     0.048579
enh74832    5   59005000   59006000      3       2  150064       1.7158     0.043099
enh74838    5   59105700   59106700      2       1  150064       2.2899     0.011014
enh74843    5   59836600   59837600      3       2  150064       2.8591    0.0021241
enh74849    5   60570700   60571700      4       2  150064       4.0373   2.7033e-05
enh74850    5   60572900   60573900      4       2  150064       3.9699   3.5957e-05
enh74851    5   60576400   60577400      3       1  150064       3.7761   7.9648e-05
enh74852    5   60597200   60598200      1       1  150064       1.6491      0.04956
enh74853    5   60600100   60601100      2       1  150064       3.8508    5.887e-05
enh74855    5   60615000   60616000      2       1  150064       5.5451   1.4693e-08
enh74856    5   60624800   60625800      1       1  150064       6.6855    1.151e-11
enh74858    5   60636500   60637500      1       1  150064       2.4096     0.007984
enh74860    5   60642700   60643700      4       2  150064       6.1307   4.3741e-10
enh74868    5   60705200   60706200      3       2  150064       2.8612    0.0021103
enh74869    5   60709600   60710600      2       1  150064       2.4363     0.007419
enh74871    5   60719700   60720700      3       2  150064       5.7906   3.5078e-09
enh74872    5   60721000   60722000      2       1  150064       3.4588   0.00027132
enh74873    5   60725300   60726300      1       1  150064       4.6812    1.426e-06
enh74874    5   60727700   60728700      2       1  150064       5.8212   2.9217e-09
enh74876    5   60746400   60747400      1       1  150064       4.7675    9.324e-07
enh74878    5   60760200   60761200      1       1  150064       4.6098    2.015e-06
enh74885    5   60916000   60917000      2       1  150064       2.1409     0.016139
enh74890    5   60963400   60964400      4       2  150064       1.6535     0.049118
enh74894    5   61600800   61601800      1       1  150064       2.9993     0.001353
enh74895    5   61603400   61604400      2       1  150064       3.0167    0.0012776
enh74898    5   61628800   61629800      3       2  150064       3.9918   3.2792e-05
enh74899    5   61697700   61698700      3       2  150064        1.959     0.025058
enh74900    5   61707400   61708400      1       1  150064       1.9596      0.02502
enh74901    5   61709400   61710400      2       1  150064       1.9192     0.027478
enh74908    5   62348400   62349400      4       1  150064       2.2534     0.012116
enh74909    5   63486100   63487100      2       1  150064       3.1614   0.00078502
enh74922    5   64310900   64311900      4       1  150064       2.5881    0.0048256
enh74923    5   64330200   64331200      4       1  150064       2.6771    0.0037133
enh74932    5   64486900   64487900      6       2  150064       2.2337     0.012753
enh74936    5   64779100   64780100      4       2  150064       1.9537     0.025369
enh74937    5   64857400   64858400      2       1  150064       2.0444     0.020456
enh74938    5   64860200   64861200      2       1  150064       2.2465     0.012337
enh74943    5   65103700   65104700      3       2  150064       2.4556     0.007032
enh75018    5   66390900   66391900      1       1  150064       2.8054     0.002513
enh75020    5   66403000   66404000      1       1  150064       2.0073      0.02236
enh75063    5   67509800   67510800      4       2  150064       1.8556     0.031752
enh75070    5   67527900   67528900      2       1  150064        2.198     0.013976
enh75088    5   67639700   67640700      3       2  150064       3.0335    0.0012087
enh75092    5   67713900   67714900      3       2  150064        2.138     0.016258
enh75094    5   67729700   67730700      3       1  150064       2.1789     0.014668
enh75116    5   70752700   70753700      2       1  150064        1.686       0.0459
enh75163    5   71505000   71506000      2       1  150064       1.7211     0.042612
enh75168    5   71548200   71549200      1       1  150064       1.9273      0.02697
enh75169    5   71577600   71578600      1       1  150064       1.6511      0.04936
enh75239    5   73044700   73045700      3       1  150064       1.9262      0.02704
enh75240    5   73055400   73056400      4       1  150064        2.393    0.0083561
enh75322    5   74731200   74732200      4       2  150064       2.3752    0.0087687
enh75328    5   74814400   74815400      2       1  150064        1.701     0.044474
enh75335    5   74912800   74913800      1       1  150064       2.2603       0.0119
enh75337    5   74964600   74965600      2       1  150064       1.7371     0.041184
enh75339    5   75011600   75012600      3       2  150064        1.933      0.02662
enh75359    5   76439800   76440800      5       2  150064       2.0587     0.019761
enh75373    5   77069200   77070200      3       1  150064       1.9461      0.02582
enh75376    5   77539000   77540000      3       2  150064       1.7975      0.03613
enh75377    5   77569000   77570000      2       1  150064       3.5757   0.00017467
enh75378    5   77575800   77576800      5       1  150064       3.7041   0.00010608
enh75379    5   77583400   77584400      9       2  150064        4.486   3.6292e-06
enh75380    5   77588800   77589800      4       2  150064       3.6686   0.00012193
enh75382    5   77654500   77655500      2       1  150064       1.9902     0.023287
enh75384    5   77700000   77701000      2       1  150064       2.0629     0.019561
enh75385    5   77782000   77783000      3       2  150064       2.6762    0.0037231
enh75386    5   77790600   77791600      2       1  150064       2.7746    0.0027635
enh75388    5   77792100   77793100      2       1  150064       1.9786     0.023933
enh75390    5   77795800   77796800      6       3  150064       2.0478     0.020291
enh75396    5   77820500   77821500      1       1  150064       1.8966      0.02894
enh75415    5   77900600   77901600      3       2  150064       1.7102      0.04361
enh75465    5   78786000   78787000      3       1  150064       1.7073      0.04388
enh75491    5   79437500   79438500      6       1  150064       1.6647     0.047984
enh75500    5   79500100   79501100      4       2  150064        2.179     0.014666
enh75543    5   81073800   81074800      4       2  150064       2.2007     0.013878
enh75544    5   81075000   81076000      3       2  150064       2.6101    0.0045255
enh75545    5   81078800   81079800      5       3  150064       2.7483     0.002995
enh75551    5   81152700   81153700      4       2  150064       2.9541    0.0015679
enh75559    5   81520900   81521900      1       1  150064       2.6016      0.00464
enh75560    5   81572200   81573200      1       1  150064       2.5124     0.005996
enh75585    5   85757000   85758000      2       1  150064       1.7085     0.043772
enh75599    5   87563000   87564000      2       1  150064       2.8901    0.0019257
enh75600    5   87565900   87566900      1       1  150064       2.5414      0.00552
enh75601    5   87692600   87693600      1       1  150064       2.8451      0.00222
enh75605    5   88030500   88031500      2       1  150064       2.9246    0.0017247
enh75606    5   88039000   88040000      1       1  150064       2.4369     0.007406
enh75607    5   88054100   88055100      3       1  150064       2.2199     0.013214
enh75613    5   88116000   88117000      3       2  150064       3.1638   0.00077857
enh75614    5   88118200   88119200      1       1  150064       1.8767      0.03028
enh75615    5   88122600   88123600      1       1  150064       3.5875    0.0001669
enh75619    5   88136600   88137600      3       2  150064       2.8842    0.0019619
enh75626    5   88237900   88238900      1       1  150064       2.5747     0.005017
enh75634    5   89311200   89312200      3       2  150064       2.4833    0.0065079
enh75635    5   89352800   89353800      1       1  150064       3.2466    0.0005839
enh75639    5   89768200   89769200      2       1  150064       2.7491    0.0029882
enh75643    5   90167200   90168200      2       1  150064       3.4721   0.00025823
enh75644    5   90168500   90169500      3       2  150064       2.0401     0.020671
enh75647    5   90236000   90237000      7       3  150064       4.3175   7.8916e-06
enh75648    5   90312800   90313800      2       1  150064       2.2737     0.011491
enh75653    5   90390800   90391800      2       1  150064        2.267     0.011696
enh75655    5   90410100   90411100      4       2  150064        2.533    0.0056553
enh75656    5   90417300   90418300      3       2  150064       1.8022     0.035755
enh75657    5   90420400   90421400      2       1  150064       2.2459     0.012355
enh75661    5   90440400   90441400      1       1  150064       2.9786     0.001448
enh75662    5   90458000   90459000      3       1  150064        2.518    0.0059019
enh75665    5   90485900   90486900      2       1  150064       2.9127    0.0017915
enh75666    5   90507700   90508700      1       1  150064       2.1241      0.01683
enh75678    5   91624600   91625600      1       1  150064         2.06       0.0197
enh75702    5   93576300   93577300      1       1  150064       1.8238      0.03409
enh75744    5   95202400   95203400      6       3  150064       1.8665     0.030989
enh75748    5   95237000   95238000      6       2  150064       1.7079      0.04383
enh75770    5   95590500   95591500      4       2  150064       2.5438    0.0054832
enh75772    5   95633200   95634200      2       1  150064       3.5671   0.00018048
enh75783    5   96004300   96005300      4       2  150064       2.4169     0.007827
enh75784    5   96006400   96007400      3       2  150064       3.1104   0.00093426
enh75806    5   96211000   96212000      8       4  150064       1.8176     0.034565
enh75808    5   96257800   96258800      4       2  150064       2.3056     0.010566
enh75810    5   96288200   96289200      2       1  150064       2.2949     0.010869
enh75822    5   97645700   97646700      1       1  150064       2.0665      0.01939
enh75830    5   98274200   98275200      2       1  150064       2.3824    0.0086006
enh75853    5  102153800  102154800      1       1  150064       2.6938     0.003532
enh75856    5  102211600  102212600      2       1  150064       1.7774     0.037752
enh75863    5  102457100  102458100      4       2  150064       1.7967     0.036191
enh75875    5  106723600  106724600      3       1  150064       2.3799    0.0086579
enh75876    5  106724400  106725400      4       2  150064       2.0286     0.021251
enh75879    5  106768000  106769000      2       1  150064       2.2995     0.010739
enh75880    5  106771800  106772800      4       2  150064       2.1957     0.014056
enh75884    5  106867800  106868800      1       1  150064       3.2421    0.0005933
enh75886    5  106878300  106879300      3       1  150064       3.1692   0.00076419
enh75887    5  106880600  106881600      4       2  150064         3.27   0.00053773
enh75888    5  106885000  106886000      4       2  150064       2.9494    0.0015921
enh75889    5  106890200  106891200      1       1  150064       2.5193     0.005879
enh75890    5  106892400  106893400      3       2  150064       2.3448    0.0095177
enh75900    5  107147900  107148900      2       1  150064       2.0666     0.019384
enh75915    5  108352200  108353200      6       3  150064       2.5595     0.005241
enh75917    5  108659800  108660800      3       2  150064       3.0306    0.0012202
enh75918    5  108662600  108663600      2       1  150064       1.7936     0.036435
enh75920    5  108682700  108683700      3       2  150064       2.9834    0.0014253
enh75921    5  108711000  108712000      3       2  150064       2.9372    0.0016561
enh75922    5  108723600  108724600      3       1  150064       2.1118      0.01735
enh75923    5  108730600  108731600      6       1  150064       1.7055     0.044054
enh75924    5  108734500  108735500      2       1  150064       2.4148    0.0078729
enh75925    5  108736400  108737400      2       1  150064       1.6687     0.047589
enh75926    5  108742600  108743600      3       1  150064       3.2742   0.00052987
enh75927    5  108746900  108747900      7       3  150064       2.7151    0.0033128
enh75928    5  108762600  108763600      4       2  150064       2.3324    0.0098391
enh75929    5  108790800  108791800      4       2  150064       2.7231    0.0032333
enh75930    5  108820400  108821400      3       2  150064        3.241   0.00059564
enh75931    5  108992600  108993600      4       2  150064       4.3304   7.4427e-06
enh75935    5  109031800  109032800      3       2  150064       2.0136     0.022028
enh75936    5  109039400  109040400      4       2  150064        4.598   2.1327e-06
enh75938    5  109050000  109051000      4       2  150064       4.1506   1.6582e-05
enh75939    5  109075400  109076400      3       2  150064       4.0192   2.9202e-05
enh75940    5  109079000  109080000      4       2  150064       3.0573    0.0011166
enh75941    5  109140800  109141800      4       2  150064       4.1835    1.435e-05
enh75942    5  109141400  109142400      4       2  150064       4.1835    1.435e-05
enh75953    5  111016800  111017800      8       2  150064       1.9383     0.026293
enh75954    5  111033200  111034200      3       2  150064        2.654    0.0039769
enh75956    5  111071000  111072000      3       1  150064       2.1681     0.015075
enh75957    5  111072200  111073200      3       2  150064       2.3217     0.010126
enh76018    5  112311200  112312200      1       1  150064       3.0255     0.001241
enh76019    5  112313800  112314800      5       2  150064        2.101     0.017819
enh76033    5  112422200  112423200      1       1  150064        2.022      0.02159
enh76042    5  112459100  112460100      6       2  150064       2.8145    0.0024424
enh76043    5  112459900  112460900      9       2  150064       2.9115    0.0017986
enh76044    5  112467000  112468000      4       2  150064       1.7581     0.039368
enh76114    5  112941700  112942700      4       2  150064       2.0075      0.02235
enh76117    5  113142600  113143600      1       1  150064       2.1149      0.01722
enh76133    5  114770800  114771800      2       1  150064       2.0913     0.018249
enh76134    5  114785800  114786800      1       1  150064        2.184      0.01448
enh76137    5  114793000  114794000      5       2  150064       2.6336    0.0042238
enh76138    5  114796100  114797100      5       2  150064       1.9736     0.024212
enh76154    5  115021400  115022400      6       3  150064       2.5023    0.0061687
enh76173    5  115706800  115707800      3       1  150064       1.7899     0.036732
enh76196    5  117224600  117225600      7       3  150064       1.7757     0.037892
enh76197    5  117711000  117712000      4       2  150064       2.0138     0.022015
enh76218    5  118690500  118691500      3       2  150064       2.2301     0.012871
enh76220    5  118722000  118723000      1       1  150064       1.7184      0.04286
enh76224    5  118789000  118790000      3       1  150064       1.8087     0.035251
enh76226    5  119799000  119800000      3       1  150064       1.6819     0.046299
enh76244    5  121836000  121837000      2       1  150064       2.0785      0.01883
enh76289    5  123707000  123708000      3       1  150064       2.0493     0.020217
enh76296    5  123934800  123935800      4       2  150064       1.9146     0.027773
enh76297    5  123940900  123941900      4       2  150064       2.7943    0.0026007
enh76311    5  124012800  124013800      3       2  150064       1.8519     0.032022
enh76363    5  124995200  124996200      5       1  150064       2.1421     0.016092
enh76366    5  125170800  125171800      9       2  150064         2.69    0.0035723
enh76367    5  125338200  125339200      4       2  150064       3.2748   0.00052873
enh76374    5  125751200  125752200      2       1  150064       2.1947     0.014091
enh76382    5  125818600  125819600      2       1  150064       1.7517     0.039916
enh76395    5  125871900  125872900      3       1  150064       2.2577     0.011981
enh76396    5  125874400  125875400      4       1  150064       2.8224    0.0023835
enh76406    5  126193000  126194000      3       1  150064       1.9836     0.023648
enh76407    5  126204500  126205500      6       3  150064       3.6514   0.00013039
enh76409    5  126213700  126214700      2       1  150064        2.961    0.0015333
enh76414    5  126306400  126307400      3       1  150064       3.5251   0.00021169
enh76416    5  126308500  126309500      3       1  150064       2.1627     0.015283
enh76418    5  126334200  126335200      7       2  150064       2.2947     0.010876
enh76423    5  126346400  126347400      1       1  150064       3.7442    9.048e-05
enh76437    5  126995300  126996300      2       1  150064       2.0903     0.018296
enh76438    5  127001700  127002700      2       1  150064       2.1215     0.016939
enh76441    5  127043300  127044300     10       3  150064       1.7551     0.039622
enh76442    5  127137700  127138700      1       1  150064        2.686     0.003616
enh76443    5  127149400  127150400      3       2  150064       3.0831    0.0010242
enh76445    5  127193700  127194700      1       1  150064        3.928    4.283e-05
enh76446    5  127202800  127203800      2       1  150064       3.3989    0.0003383
enh76447    5  127207000  127208000      1       1  150064       3.7499    8.844e-05
enh76448    5  127211300  127212300      3       1  150064       3.9318   4.2164e-05
enh76449    5  127228200  127229200      1       1  150064       3.7947    7.391e-05
enh76457    5  127350000  127351000      2       1  150064       1.9125     0.027906
enh76458    5  127388600  127389600      2       1  150064       1.7209      0.04263
enh76459    5  127416900  127417900      3       1  150064       2.4229    0.0076987
enh76460    5  127428800  127429800      1       1  150064       2.5314      0.00568
enh76466    5  127588600  127589600      3       1  150064       2.6143    0.0044712
enh76467    5  127607000  127608000      1       1  150064       2.0286      0.02125
enh76482    5  130598200  130599200      1       1  150064       1.6604      0.04842
enh76490    5  130871700  130872700      2       1  150064       1.7383     0.041081
enh76494    5  130945800  130946800      1       1  150064       1.7649      0.03879
enh76495    5  130963100  130964100      2       1  150064       1.6671     0.047748
enh76548    5  131779400  131780400      4       1  150064       2.1147     0.017229
enh76549    5  131782000  131783000      2       1  150064       2.1549     0.015585
enh76552    5  131800400  131801400      8       4  150064       1.9225     0.027269
enh76594    5  132385500  132386500      4       1  150064       1.7288     0.041924
enh76671    5  134575000  134576000      7       3  150064        1.678     0.046669
enh76691    5  135200600  135201600      4       1  150064       2.8273    0.0023472
enh76704    5  135372100  135373100      1       1  150064       2.2179      0.01328
enh76728    5  136541500  136542500      3       2  150064       2.2672      0.01169
enh76729    5  136636000  136637000      3       1  150064       2.0415     0.020602
enh76740    5  137069900  137070900      1       1  150064       2.3083      0.01049
enh76747    5  137163900  137164900      1       1  150064       3.0143     0.001288
enh76751    5  137177300  137178300      1       1  150064       2.9476     0.001601
enh76753    5  137194200  137195200      2       1  150064       2.2876      0.01108
enh76759    5  137229100  137230100      2       1  150064       2.5267    0.0057576
enh76760    5  137268900  137269900      1       1  150064        2.222      0.01314
enh76764    5  137358900  137359900      4       1  150064       2.1152     0.017208
enh76767    5  137389900  137390900      4       2  150064       3.2838   0.00051204
enh76768    5  137390600  137391600      4       1  150064        2.571    0.0050696
enh76772    5  137565900  137566900      1       1  150064       3.2096    0.0006646
enh76774    5  137675400  137676400      3       1  150064       3.2208   0.00063924
enh76775    5  137685000  137686000      1       1  150064       2.1586      0.01544
enh76778    5  137704600  137705600      3       2  150064       2.7085     0.003379
enh76779    5  137706300  137707300      2       1  150064       2.5189    0.0058857
enh76780    5  137707200  137708200      2       1  150064       2.9242    0.0017265
enh76783    5  137775200  137776200      3       2  150064       4.4343   4.6181e-06
enh76784    5  137785000  137786000      1       1  150064       3.4458    0.0002847
enh76785    5  137785500  137786500      1       1  150064       4.2491    1.073e-05
enh76786    5  137793700  137794700      3       2  150064       2.4502    0.0071397
enh76787    5  137798600  137799600      3       2  150064       4.1241   1.8611e-05
enh76789    5  137840200  137841200      2       1  150064       5.0047    2.798e-07
enh76790    5  137856000  137857000      2       1  150064       3.7258   9.7348e-05
enh76791    5  137865200  137866200      2       1  150064       3.0888    0.0010048
enh76792    5  137869800  137870800      2       1  150064       2.5505    0.0053779
enh76793    5  137876200  137877200      2       1  150064        4.384   5.8268e-06
enh76794    5  137880800  137881800      1       1  150064       5.1073    1.634e-07
enh76796    5  137936700  137937700      7       4  150064       5.3634   4.0838e-08
enh76797    5  137945100  137946100      3       1  150064       4.8805   5.2906e-07
enh76798    5  137947200  137948200      3       1  150064        4.658   1.5961e-06
enh76846    5  138303300  138304300      1       1  150064       2.1604      0.01537
enh76885    5  138688200  138689200      1       1  150064       2.5479     0.005419
enh76897    5  138853400  138854400      1       1  150064       2.2705      0.01159
enh76901    5  138871900  138872900      1       1  150064       1.7968      0.03618
enh76903    5  138922600  138923600      2       1  150064       2.3016      0.01068
enh76916    5  139040600  139041600      1       1  150064       2.8573     0.002136
enh76917    5  139044800  139045800      2       1  150064       2.4158    0.0078496
enh76919    5  139053400  139054400      6       2  150064       3.4557   0.00027439
enh76920    5  139054400  139055400      3       1  150064       3.2007   0.00068544
enh76921    5  139057100  139058100      6       1  150064        3.272   0.00053392
enh76922    5  139065600  139066600      1       1  150064       4.5694    2.446e-06
enh76924    5  139072000  139073000      1       1  150064       3.8942    4.926e-05
enh76927    5  139080400  139081400      1       1  150064       3.8986    4.837e-05
enh76928    5  139088200  139089200      1       1  150064       2.6799     0.003682
enh76935    5  139228400  139229400      1       1  150064       2.0341      0.02097
enh76936    5  139242800  139243800      2       1  150064       2.2927     0.010932
enh76944    5  139348100  139349100      2       1  150064       3.0735    0.0010579
enh76947    5  139379800  139380800      1       1  150064       2.7763     0.002749
enh76950    5  139397700  139398700      1       1  150064       1.6932      0.04521
enh76961    5  139520200  139521200      1       1  150064       1.7849      0.03714
enh76962    5  139523200  139524200      3       2  150064       1.7786     0.037649
enh76963    5  139536000  139537000      2       1  150064       3.5479   0.00019415
enh76964    5  139544700  139545700      4       1  150064       2.1886     0.014313
enh76967    5  139570100  139571100      1       1  150064       3.4022    0.0003342
enh76972    5  139596100  139597100      2       1  150064       2.6955    0.0035137
enh76975    5  139607700  139608700      3       1  150064       3.4692   0.00026101
enh76983    5  139664000  139665000      5       2  150064       1.6924     0.045284
enh76985    5  139672600  139673600      1       1  150064       3.4603    0.0002698
enh76988    5  139678000  139679000      3       2  150064       2.5462    0.0054454
enh76989    5  139680700  139681700      1       1  150064       3.6524    0.0001299
enh76990    5  139691200  139692200      3       2  150064       2.0504     0.020161
enh77001    5  139779200  139780200      1       1  150064       3.8515    5.871e-05
enh77002    5  139783700  139784700      2       1  150064        2.689    0.0035832
enh77005    5  139803000  139804000      1       1  150064       4.0521    2.538e-05
enh77006    5  139927600  139928600      2       1  150064       2.9254    0.0017202
enh77011    5  139947900  139948900      3       2  150064       2.3251     0.010034
enh77017    5  139988400  139989400      1       1  150064       2.8179     0.002417
enh77019    5  140025500  140026500      3       1  150064       1.7341     0.041451
enh77020    5  140043100  140044100      4       2  150064         2.76    0.0028901
enh77021    5  140045200  140046200      3       2  150064       1.8601     0.031433
enh77022    5  140045600  140046600      3       2  150064       2.6047    0.0045975
enh77023    5  140052200  140053200      1       1  150064       4.0009    3.155e-05
enh77024    5  140071800  140072800      6       2  150064       4.2326   1.1549e-05
enh77026    5  140080800  140081800      2       1  150064       3.9675   3.6313e-05
enh77028    5  140105200  140106200      1       1  150064        4.319    7.836e-06
enh77032    5  140863000  140864000      6       3  150064       1.9227     0.027261
enh77056    5  141062800  141063800      1       1  150064       2.2371      0.01264
enh77064    5  141215000  141216000      3       1  150064       2.4179    0.0078043
enh77065    5  141217900  141218900      1       1  150064       2.4678     0.006798
enh77072    5  141258600  141259600      2       1  150064       1.8746     0.030423
enh77087    5  141443300  141444300      3       1  150064       1.7888     0.036822
enh77088    5  141474600  141475600      3       1  150064       1.7614     0.039089
enh77095    5  141566200  141567200      2       1  150064       3.0828    0.0010253
enh77099    5  141659600  141660600      6       1  150064        1.911     0.028005
enh77106    5  141701400  141702400      2       1  150064       2.1061     0.017599
enh77108    5  141735300  141736300      3       2  150064       2.0771     0.018895
enh77118    5  141819400  141820400      2       1  150064       1.9409     0.026138
enh77119    5  141820800  141821800      4       1  150064       1.7112     0.043523
enh77146    5  142125800  142126800      1       1  150064        1.886      0.02965
enh77150    5  142158300  142159300      2       1  150064        2.664    0.0038605
enh77244    5  142707300  142708300      3       2  150064       2.0277     0.021295
enh77245    5  142718200  142719200      3       2  150064       1.9724     0.024281
enh77246    5  142721900  142722900      3       2  150064       2.8586    0.0021274
enh77252    5  142734100  142735100      2       1  150064       2.1362     0.016332
enh77264    5  142873600  142874600      3       1  150064        2.806    0.0025077
enh77281    5  143547900  143548900      2       1  150064       1.7394     0.040981
enh77347    5  147068400  147069400      6       3  150064       1.8625     0.031263
enh77367    5  148235600  148236600      3       2  150064       1.8989     0.028787
enh77411    5  148662400  148663400      4       2  150064       2.2308     0.012848
enh77412    5  148668100  148669100      2       1  150064       2.0391     0.020722
enh77416    5  148700100  148701100      4       2  150064       1.7866     0.037002
enh77419    5  148725800  148726800      3       1  150064       2.2633     0.011808
enh77420    5  148736400  148737400      4       2  150064       2.1907     0.014235
enh77422    5  148750800  148751800      2       1  150064       1.8278     0.033789
enh77475    5  149072700  149073700      3       2  150064       2.0713     0.019165
enh77476    5  149079800  149080800      3       1  150064       2.1843     0.014469
enh77482    5  149121400  149122400      1       1  150064       2.0708      0.01919
enh77483    5  149123100  149124100      4       2  150064       2.7364     0.003106
enh77487    5  149138700  149139700      7       4  150064       1.8044     0.035586
enh77491    5  149151700  149152700      5       2  150064       3.0954   0.00098264
enh77495    5  149173700  149174700      3       2  150064       2.6996    0.0034711
enh77496    5  149184400  149185400      3       2  150064       2.4292    0.0075653
enh77497    5  149191800  149192800      3       2  150064       2.0267     0.021345
enh77498    5  149194000  149195000      4       2  150064       1.9773     0.024004
enh77530    5  149543400  149544400      3       1  150064       1.8449     0.032528
enh77540    5  149678500  149679500      1       1  150064       2.0032      0.02258
enh77571    5  149912300  149913300      5       2  150064       2.0639     0.019512
enh77574    5  149923800  149924800      2       1  150064       1.9048     0.028403
enh77658    5  151055300  151056300      2       1  150064       2.0692     0.019264
enh77666    5  151116600  151117600      2       1  150064       1.6453     0.049952
enh77687    5  151708800  151709800      1       1  150064       2.6145     0.004468
enh77689    5  151906400  151907400      3       2  150064       4.8291   6.8585e-07
enh77694    5  153380800  153381800      1       1  150064       3.3573    0.0003936
enh77695    5  153381800  153382800      6       3  150064       1.9503     0.025571
enh77697    5  153421700  153422700      1       1  150064       3.2758    0.0005269
enh77699    5  153451400  153452400      2       1  150064       3.2966   0.00048932
enh77700    5  153518200  153519200      2       1  150064       3.3595   0.00039046
enh77704    5  153573700  153574700      2       1  150064       2.1697     0.015015
enh77705    5  153576800  153577800      3       2  150064       1.6819     0.046297
enh77707    5  153595000  153596000      4       1  150064       2.5789    0.0049561
enh77708    5  153596300  153597300      7       4  150064       2.5693    0.0050949
enh77711    5  153618000  153619000      3       2  150064       3.9323   4.2062e-05
enh77712    5  153644300  153645300      3       1  150064       4.9776    3.219e-07
enh77713    5  153646900  153647900      3       2  150064       4.1043   2.0274e-05
enh77714    5  153653000  153654000      4       2  150064       2.0013      0.02268
enh77715    5  153656300  153657300      7       2  150064       4.8676   5.6475e-07
enh77716    5  153666200  153667200      7       3  150064       3.3894   0.00035029
enh77717    5  153680000  153681000      1       1  150064         5.37    3.936e-08
enh77718    5  153681200  153682200      5       2  150064       4.4901   3.5603e-06
enh77719    5  153688400  153689400      2       1  150064       2.3448    0.0095175
enh77721    5  153733700  153734700      6       3  150064       1.7073      0.04388
enh77727    5  153769800  153770800      4       2  150064        1.934     0.026554
enh77730    5  153784800  153785800      5       2  150064       2.7745    0.0027647
enh77737    5  154071400  154072400      6       3  150064       1.7405     0.040889
enh77739    5  154092200  154093200      1       1  150064        1.887      0.02958
enh77754    5  154190700  154191700      1       1  150064       2.2495      0.01224
enh77767    5  154319600  154320600      2       1  150064       1.8015     0.035813
enh77775    5  154860200  154861200      4       2  150064       1.9868     0.023473
enh77777    5  155363500  155364500      1       1  150064       1.9634       0.0248
enh77779    5  155697800  155698800      4       2  150064       1.8838     0.029796
enh77780    5  155700600  155701600      4       2  150064       2.2379     0.012613
enh77781    5  155752900  155753900      2       1  150064       2.2343     0.012733
enh77782    5  155807600  155808600      1       1  150064       3.0233      0.00125
enh77784    5  155822900  155823900      3       1  150064       1.6515     0.049323
enh77785    5  155826300  155827300      3       2  150064       1.9817     0.023757
enh77786    5  155832800  155833800      3       1  150064       3.3138   0.00046024
enh77788    5  155838000  155839000      2       1  150064       2.8659    0.0020789
enh77789    5  155840000  155841000      4       2  150064       3.2717   0.00053449
enh77790    5  155859000  155860000      1       1  150064       3.2914    0.0004985
enh77804    5  156568200  156569200      1       1  150064       1.7941       0.0364
enh77809    5  156797500  156798500      2       1  150064       1.7414     0.040808
enh77846    5  157255600  157256600      3       1  150064       1.9981     0.022853
enh77852    5  157344300  157345300      3       2  150064       2.3968    0.0082692
enh77897    5  158247500  158248500      2       1  150064       2.8748    0.0020214
enh77942    5  158474900  158475900      3       2  150064       3.4842    0.0002468
enh77950    5  158514500  158515500      4       2  150064       2.1164     0.017156
enh77957    5  158610500  158611500      1       1  150064       4.3201    7.798e-06
enh77985    5  159596000  159597000      5       1  150064       2.0813     0.018705
enh77987    5  159601600  159602600      6       3  150064       2.0876     0.018416
enh78027    5  167126100  167127100      2       1  150064       1.9905     0.023267
enh78028    5  167157100  167158100      3       2  150064       3.3023   0.00047948
enh78030    5  167361000  167362000      4       2  150064       1.6957     0.044971
enh78031    5  167366500  167367500      6       1  150064       2.1861     0.014406
enh78032    5  167374200  167375200      1       1  150064       2.0864      0.01847
enh78055    5  167914300  167915300      2       1  150064       2.0713     0.019165
enh78056    5  167978900  167979900      1       1  150064       2.0701      0.01922
enh78057    5  168002200  168003200      2       1  150064       2.3522    0.0093307
enh78058    5  168004000  168005000      1       1  150064       2.2049      0.01373
enh78084    5  168594600  168595600      4       1  150064       1.8255     0.033966
enh78093    5  169169400  169170400      3       2  150064       2.2812     0.011268
enh78116    5  169780500  169781500      2       1  150064       1.6931     0.045221
enh78118    5  169786800  169787800      4       2  150064       1.8525     0.031974
enh78128    5  170058800  170059800      3       2  150064       1.6474     0.049739
enh78136    5  170845300  170846300      3       1  150064       1.7977     0.036113
enh78173    5  171398400  171399400      2       1  150064       1.7294     0.041866
enh78201    5  171606200  171607200      1       1  150064        2.177      0.01474
enh78237    5  171930800  171931800      2       1  150064       2.2841     0.011181
enh78239    5  171954900  171955900      5       2  150064       2.1701     0.015001
enh78240    5  171958000  171959000      2       1  150064       2.1706     0.014983
enh78254    5  172029800  172030800      2       1  150064       1.7825     0.037338
enh78270    5  172117400  172118400      1       1  150064       1.6624      0.04822
enh78318    5  172358300  172359300      4       2  150064       1.9138     0.027824
enh78321    5  172409700  172410700      4       1  150064       2.9947    0.0013734
enh78327    5  172446900  172447900      1       1  150064       2.3182      0.01022
enh78328    5  172447500  172448500      2       1  150064       2.4307    0.0075342
enh78329    5  172455900  172456900      4       2  150064       2.4613    0.0069219
enh78332    5  172493600  172494600      3       2  150064       2.6731    0.0037575
enh78336    5  172591800  172592800      4       2  150064       2.6161    0.0044468
enh78362    5  173052100  173053100      3       2  150064       1.7189     0.042813
enh78378    5  173260300  173261300      3       1  150064       2.0547     0.019952
enh78387    5  173335700  173336700      2       1  150064       1.7746     0.037984
enh78397    5  173400400  173401400      2       1  150064       1.7728     0.038129
enh78399    5  173998700  173999700      2       1  150064       2.0569     0.019846
enh78400    5  174035300  174036300      5       2  150064         2.34    0.0096424
enh78407    5  174960900  174961900      1       1  150064       2.0183      0.02178
enh78414    5  175114900  175115900      3       1  150064       1.8098     0.035164
enh78432    5  175829100  175830100      2       1  150064        1.748     0.040235
enh78435    5  175843800  175844800      4       2  150064       2.1044     0.017671
enh78505    5  176967000  176968000      2       1  150064       3.3785   0.00036438
enh78506    5  176971500  176972500      2       1  150064       2.7336    0.0031321
enh78507    5  176974800  176975800      2       1  150064        2.483    0.0065141
enh78508    5  176978900  176979900      1       1  150064         3.15    0.0008164
enh78533    5  177887600  177888600      4       1  150064        1.744     0.040583
enh78551    5  178668200  178669200      5       2  150064       2.4255    0.0076434
enh78552    5  178669900  178670900      2       1  150064       2.2761     0.011419
enh78553    5  178684700  178685700      5       2  150064       2.7887    0.0026458
enh78558    5  178700200  178701200      7       2  150064       2.4083     0.008014
enh78559    5  178703400  178704400      3       1  150064       2.8695    0.0020557
enh78563    5  178722000  178723000      2       1  150064       2.3865    0.0085057
enh78568    5  178744300  178745300      1       1  150064       2.4226     0.007704
enh78569    5  178745200  178746200      1       1  150064       3.1336    0.0008635
enh78570    5  178746200  178747200      3       2  150064       2.3345    0.0097845
enh78574    5  178758400  178759400      1       1  150064       2.6392     0.004155
enh78575    5  178763200  178764200      6       3  150064       3.3523   0.00040076
enh78576    5  178764000  178765000      4       1  150064       1.8952     0.029035
enh78577    5  178768600  178769600      3       2  150064       2.9786    0.0014478
enh78580    5  178833400  178834400      2       1  150064       2.1809     0.014594
enh78583    5  178978400  178979400      4       2  150064       1.6517     0.049297
enh78595    5  179127700  179128700      3       2  150064       1.8618     0.031316
enh78597    5  179158400  179159400      1       1  150064       1.7517      0.03991
enh78602    5  179181400  179182400      1       1  150064       1.8827      0.02987
enh78604    5  179189600  179190600      1       1  150064       1.8839      0.02979
enh78609    5  179234600  179235600      2       1  150064       1.9462     0.025818
enh78617    5  179327500  179328500      6       3  150064       2.0496       0.0202
enh78641    5  180066700  180067700      5       2  150064       2.9491    0.0015933
enh78663    5  180678300  180679300      2       1  150064       2.0171     0.021843
enh78664    5  180682600  180683600      1       1  150064       2.4555     0.007035
enh78691    6    1047800    1048800      1       1  150064       1.7557      0.03957
enh78693    6    1436400    1437400     10       4  150064       1.6826     0.046228
enh78711    6    1872300    1873300      1       1  150064       2.3432     0.009559
enh78712    6    1873800    1874800      1       1  150064       1.8667      0.03097
enh78737    6    2749700    2750700      3       1  150064       2.0548     0.019948
enh78763    6    2957900    2958900     12       3  150064       2.2925     0.010938
enh78764    6    2960300    2961300      5       2  150064       2.0789     0.018814
enh78770    6    2972200    2973200      7       2  150064       1.9215     0.027336
enh78772    6    2977600    2978600      2       1  150064       1.6841     0.046082
enh78789    6    3139100    3140100      1       1  150064       2.4976     0.006251
enh78796    6    3208300    3209300      1       1  150064       2.4291     0.007569
enh78823    6    3723800    3724800      3       1  150064       2.0995     0.017888
enh78825    6    3739200    3740200      9       4  150064        2.721    0.0032546
enh78826    6    3741200    3742200      2       1  150064        2.838    0.0022697
enh78830    6    3752900    3753900      1       1  150064       3.2207    0.0006394
enh78854    6    3986400    3987400      3       2  150064        1.983     0.023683
enh78860    6    4023200    4024200      2       1  150064       1.7887     0.036835
enh78862    6    4126000    4127000      3       1  150064       2.2983     0.010772
enh78870    6    4253600    4254600      7       2  150064       1.7431     0.040658
enh78893    6    4804100    4805100      3       2  150064       2.2084     0.013607
enh78894    6    4806300    4807300      4       2  150064       1.7337     0.041489
enh78897    6    4814500    4815500      3       2  150064       2.4253    0.0076477
enh78901    6    4907800    4908800      3       1  150064        2.493    0.0063334
enh78903    6    4914100    4915100      4       2  150064       2.4935     0.006325
enh78908    6    4970600    4971600      7       1  150064        1.757     0.039461
enh78924    6    5294400    5295400      6       3  150064       1.8766     0.030285
enh78982    6    6885400    6886400      6       2  150064       2.7146    0.0033183
enh78983    6    6892000    6893000      3       2  150064       1.7296     0.041853
enh79004    6    7142100    7143100      4       2  150064        1.671     0.047356
enh79026    6    7242400    7243400      1       1  150064       2.1028      0.01774
enh79045    6    7671900    7672900      1       1  150064        1.829       0.0337
enh79069    6    8182300    8183300      6       4  150064       3.1557    0.0008006
enh79112    6   11236000   11237000      6       3  150064       2.4194    0.0077741
enh79113    6   11241900   11242900      3       2  150064       1.7539      0.03972
enh79131    6   11437700   11438700      5       3  150064       1.7204     0.042678
enh79134    6   11494600   11495600     12       2  150064       3.6122    0.0001518
enh79135    6   11495800   11496800      5       2  150064       3.8173   6.7469e-05
enh79136    6   11525200   11526200      3       1  150064       2.8513     0.002177
enh79137    6   11532000   11533000      2       1  150064        2.948    0.0015991
enh79138    6   11536400   11537400      2       1  150064       2.4195    0.0077701
enh79161    6   11918700   11919700      2       1  150064       2.0879     0.018405
enh79162    6   11938400   11939400      4       2  150064       1.7393     0.040991
enh79163    6   11968200   11969200      2       1  150064       1.7899     0.036733
enh79167    6   12013900   12014900      4       2  150064       1.9707      0.02438
enh79171    6   12033800   12034800      1       1  150064       2.1399      0.01618
enh79203    6   13269000   13270000      5       2  150064       2.0156     0.021923
enh79223    6   13454700   13455700      3       1  150064       2.0997     0.017878
enh79234    6   13505000   13506000      3       1  150064       1.9955     0.022992
enh79240    6   13611600   13612600      2       1  150064       1.7088     0.043746
enh79243    6   13660800   13661800      2       1  150064        2.582    0.0049121
enh79247    6   13694500   13695500      3       1  150064       2.0397     0.020691
enh79249    6   13700100   13701100      1       1  150064       2.4325     0.007498
enh79252    6   13707800   13708800      2       1  150064       2.7686    0.0028147
enh79253    6   13712900   13713900      3       1  150064       1.6542     0.049039
enh79279    6   14551100   14552100      7       3  150064       2.2368      0.01265
enh79282    6   14655400   14656400      5       2  150064       1.9658     0.024659
enh79324    6   15288700   15289700      4       2  150064       1.6663     0.047827
enh79327    6   15290800   15291800      2       1  150064       1.7272     0.042067
enh79328    6   15291400   15292400      1       1  150064       1.7747      0.03797
enh79337    6   15304600   15305600      3       2  150064       1.6587     0.048591
enh79342    6   15326800   15327800      6       3  150064       2.1626     0.015286
enh79343    6   15327300   15328300      6       3  150064       2.2956      0.01085
enh79352    6   15351400   15352400      4       2  150064        1.718     0.042899
enh79355    6   15356900   15357900      1       1  150064       2.0375       0.0208
enh79374    6   15409100   15410100      1       1  150064       2.0873      0.01843
enh79413    6   15562800   15563800      1       1  150064       2.0363      0.02086
enh79423    6   15879800   15880800      7       3  150064       2.3943     0.008326
enh79424    6   15882800   15883800      7       3  150064       1.7452     0.040477
enh79426    6   15897000   15898000      5       2  150064         2.03     0.021179
enh79438    6   16146100   16147100      2       1  150064       1.7475     0.040277
enh79440    6   16200800   16201800      1       1  150064       3.1826    0.0007299
enh79444    6   16216600   16217600      7       2  150064       1.8014     0.035819
enh79446    6   16228700   16229700      4       1  150064         2.91    0.0018072
enh79449    6   16243100   16244100      4       2  150064       2.2989     0.010756
enh79454    6   16332400   16333400      2       1  150064       3.0729    0.0010599
enh79458    6   16361800   16362800      5       2  150064       1.8929     0.029188
enh79463    6   16399800   16400800      7       2  150064       2.5433      0.00549
enh79466    6   16409800   16410800      3       1  150064       1.8456     0.032472
enh79471    6   16433600   16434600      6       2  150064       1.8977      0.02887
enh79476    6   16496200   16497200      3       2  150064       2.7388    0.0030836
enh79506    6   16719500   16720500      4       2  150064       2.1306     0.016562
enh79507    6   16721800   16722800      2       1  150064       3.4734   0.00025699
enh79508    6   16722600   16723600      2       1  150064       2.5658    0.0051462
enh79509    6   16724800   16725800      2       1  150064       3.0784    0.0010407
enh79510    6   16731000   16732000      5       3  150064       2.3972    0.0082609
enh79511    6   16733000   16734000      3       2  150064       3.2375   0.00060286
enh79514    6   16742200   16743200      7       4  150064       1.8205     0.034343
enh79519    6   16752300   16753300      5       3  150064       2.6432     0.004106
enh79520    6   16753000   16754000      2       1  150064       2.8948    0.0018969
enh79521    6   16754200   16755200      4       2  150064       2.8089    0.0024857
enh79522    6   16754800   16755800      1       1  150064       1.7918      0.03658
enh79523    6   16758200   16759200      2       1  150064       2.2365     0.012661
enh79547    6   17413200   17414200      2       1  150064       1.9132     0.027858
enh79548    6   17418200   17419200      1       1  150064       2.0206      0.02166
enh79609    6   18121700   18122700      2       1  150064        1.788      0.03689
enh79619    6   18457000   18458000      5       3  150064       1.6986     0.044696
enh79623    6   19035200   19036200      1       1  150064       2.2543      0.01209
enh79626    6   19303300   19304300      4       2  150064       1.7558     0.039562
enh79631    6   19803400   19804400     10       3  150064       2.0099     0.022221
enh79634    6   19851200   19852200      3       1  150064       1.7088     0.043745
enh79646    6   20206000   20207000      4       2  150064       1.9187     0.027509
enh79654    6   20535600   20536600      7       2  150064        2.651     0.004013
enh79657    6   20659800   20660800      8       2  150064       2.2618     0.011854
enh79658    6   20661900   20662900      5       2  150064       1.7971      0.03616
enh79660    6   20804600   20805600      1       1  150064       2.9363     0.001661
enh79667    6   20876100   20877100      3       2  150064       1.8627     0.031253
enh79668    6   20877500   20878500      3       2  150064       2.2916     0.010964
enh79669    6   20952300   20953300      2       1  150064       2.2172     0.013305
enh79674    6   21111200   21112200      2       1  150064       2.3284     0.009946
enh79689    6   21402000   21403000      2       1  150064       1.8496     0.032183
enh79725    6   22146000   22147000      1       1  150064       2.1187      0.01706
enh79759    6   24495800   24496800      3       2  150064       2.2362      0.01267
enh79761    6   24646400   24647400      6       3  150064       3.0642    0.0010914
enh79762    6   24665100   24666100      4       2  150064       2.2418     0.012488
enh79764    6   24711900   24712900      2       1  150064       2.7311     0.003156
enh79765    6   24715400   24716400      2       1  150064       2.7478    0.0029999
enh79772    6   24901400   24902400      2       1  150064       2.0359      0.02088
enh79773    6   24908900   24909900      6       3  150064       3.9799   3.4466e-05
enh79779    6   25015100   25016100      4       2  150064       1.9661     0.024645
enh79786    6   25173700   25174700      3       2  150064       4.0417   2.6534e-05
enh79787    6   25175400   25176400      2       1  150064       2.9871     0.001408
enh79788    6   25179100   25180100      5       2  150064       2.4797    0.0065743
enh79789    6   25193400   25194400      3       1  150064       3.4464   0.00028404
enh79790    6   25223500   25224500      2       1  150064       2.0004      0.02273
enh79791    6   25278000   25279000      3       2  150064       1.7999     0.035935
enh79793    6   25296400   25297400      2       1  150064       2.3128     0.010367
enh79799    6   25360100   25361100      2       1  150064        2.173     0.014889
enh79802    6   25414400   25415400      6       3  150064       3.6241   0.00014498
enh79803    6   25418200   25419200      9       4  150064       4.6075   2.0375e-06
enh79806    6   25961700   25962700      2       1  150064       6.3781   8.9657e-11
enh79810    6   25993700   25994700      2       1  150064       6.2143   2.5779e-10
enh79811    6   26016600   26017600      5       3  150064       6.1308   4.3721e-10
enh79813    6   26025500   26026500      1       1  150064       7.9707    7.886e-16
enh79817    6   26088500   26089500      2       1  150064       2.8914    0.0019177
enh79818    6   26122100   26123100      8       3  150064       5.9391   1.4331e-09
enh79819    6   26127200   26128200      3       1  150064       3.7277   9.6623e-05
enh79820    6   26141200   26142200      1       1  150064       1.7931      0.03648
enh79821    6   26156800   26157800      5       3  150064       6.7545   7.1677e-12
enh79823    6   26173500   26174500      1       1  150064       4.3734    6.117e-06
enh79825    6   26225700   26226700      3       2  150064       3.5422   0.00019839
enh79826    6   26283700   26284700      4       2  150064       2.1968     0.014019
enh79827    6   26341800   26342800      2       1  150064       5.6599   7.5721e-09
enh79828    6   26363900   26364900      3       2  150064       7.2801   1.6682e-13
enh79829    6   26366400   26367400      5       2  150064       7.6448   1.0462e-14
enh79833    6   26403700   26404700      5       2  150064       4.8365   6.6078e-07
enh79834    6   26420500   26421500      7       2  150064       3.9502    3.904e-05
enh79835    6   26422600   26423600      5       2  150064       2.2864     0.011115
enh79839    6   26474800   26475800      3       2  150064       1.9359     0.026443
enh79840    6   26520000   26521000      3       1  150064       3.3134   0.00046089
enh79841    6   26522600   26523600      2       1  150064       2.2134     0.013435
enh79842    6   26535900   26536900      1       1  150064       3.2398    0.0005981
enh79843    6   26550000   26551000      4       2  150064       6.3183    1.322e-10
enh79844    6   26552600   26553600      2       1  150064        3.275    0.0005283
enh79845    6   26556000   26557000      3       2  150064       3.5055   0.00022786
enh79847    6   26571500   26572500      7       2  150064       3.4781   0.00025252
enh79848    6   26594900   26595900      5       2  150064       3.2798   0.00051936
enh79849    6   26598000   26599000      4       2  150064       6.7992   5.2593e-12
enh79851    6   26660200   26661200      3       2  150064       2.6406    0.0041376
enh79853    6   27046100   27047100      3       2  150064       5.0522    2.184e-07
enh79857    6   27154900   27155900      9       2  150064       1.7833     0.037271
enh79858    6   27341600   27342600      1       1  150064       2.2678      0.01167
enh79859    6   27355400   27356400      5       2  150064       4.8663   5.6857e-07
enh79860    6   27357000   27358000      7       3  150064       7.6119   1.3503e-14
enh79861    6   27439000   27440000      2       1  150064       4.0864   2.1904e-05
enh79862    6   27655800   27656800      8       3  150064       4.2383    1.126e-05
enh79863    6   27739800   27740800      5       2  150064       5.4194   2.9901e-08
enh79864    6   27760500   27761500      1       1  150064       2.1576      0.01548
enh79865    6   27782800   27783800      2       1  150064       6.9529   1.7894e-12
enh79866    6   27807200   27808200      1       1  150064       8.8353     4.99e-19
enh79867    6   27834100   27835100      4       2  150064        6.462   5.1647e-11
enh79868    6   27871000   27872000      1       1  150064       2.9714     0.001482
enh79869    6   28103000   28104000      4       2  150064       4.0027   3.1307e-05
enh79870    6   28105400   28106400      2       1  150064        5.034   2.4017e-07
enh79871    6   28110700   28111700      3       2  150064       5.8429    2.565e-09
enh79872    6   28129700   28130700     11       4  150064       7.7395   4.9906e-15
enh79873    6   28185400   28186400      1       1  150064       1.9624      0.02486
enh79874    6   28191800   28192800      3       1  150064       3.1884   0.00071519
enh79875    6   28193700   28194700      3       2  150064        6.172   3.3718e-10
enh79876    6   28218000   28219000      1       1  150064       8.4397    1.591e-17
enh79880    6   28250000   28251000      7       3  150064       9.0056   1.0724e-19
enh79881    6   28302100   28303100      5       1  150064       3.3114   0.00046421
enh79883    6   28318800   28319800      2       1  150064       6.5656   2.5912e-11
enh79884    6   28322200   28323200      4       2  150064       5.8151   3.0292e-09
enh79885    6   28324100   28325100      3       2  150064       8.0768   3.3256e-16
enh79887    6   28364600   28365600      3       1  150064       6.1523   3.8184e-10
enh79888    6   28365400   28366400      3       2  150064       7.9877    6.874e-16
enh79890    6   28804800   28805800      2       1  150064       4.8214   7.1293e-07
enh79891    6   28832000   28833000      4       2  150064        7.417   5.9918e-14
enh79894    6   28909500   28910500      3       1  150064       2.4369    0.0074072
enh79896    6   28947800   28948800      2       1  150064       7.8022   3.0407e-15
enh79897    6   28950600   28951600      2       1  150064        3.324   0.00044365
enh79898    6   28953600   28954600      3       2  150064       7.5488   2.1971e-14
enh79899    6   28972300   28973300      1       1  150064       1.8353      0.03323
enh79905    6   29623600   29624600      4       2  150064          5.4   3.3327e-08
enh80120    6   33174400   33175400      2       1  150064       2.2488     0.012262
enh80128    6   33258000   33259000      1       1  150064       4.0471    2.593e-05
enh80129    6   33282800   33283800      2       1  150064       4.2611   1.0173e-05
enh80132    6   33288000   33289000      2       1  150064       2.3657     0.008999
enh80134    6   33342700   33343700      1       1  150064       4.1667    1.545e-05
enh80135    6   33360600   33361600      2       1  150064       3.4707   0.00025952
enh80136    6   33376900   33377900      2       1  150064       3.6535   0.00012932
enh80137    6   33379600   33380600      1       1  150064       3.6921    0.0001112
enh80139    6   33392000   33393000      1       1  150064        3.638    0.0001374
enh80140    6   33394100   33395100      1       1  150064          5.1    1.698e-07
enh80141    6   33397700   33398700      2       1  150064       2.3443    0.0095324
enh80142    6   33400900   33401900      4       2  150064       5.8471   2.5017e-09
enh80143    6   33420700   33421700      2       1  150064       4.2299   1.1691e-05
enh80144    6   33476600   33477600      5       2  150064       2.4812    0.0065462
enh80146    6   33544500   33545500      3       2  150064       4.3472    6.895e-06
enh80147    6   33545800   33546800      1       1  150064       2.4323     0.007502
enh80148    6   33553200   33554200      3       2  150064       1.8555     0.031759
enh80150    6   33560300   33561300      2       1  150064       1.8907      0.02933
enh80151    6   33565300   33566300      4       2  150064       2.8979    0.0018781
enh80152    6   33566800   33567800      8       4  150064       3.4662   0.00026391
enh80153    6   33577400   33578400      2       1  150064       2.6555      0.00396
enh80155    6   33591100   33592100      1       1  150064       3.2078    0.0006687
enh80157    6   33600100   33601100      2       1  150064       2.7864     0.002665
enh80159    6   33610200   33611200      4       2  150064       2.1507      0.01575
enh80160    6   33662000   33663000      4       2  150064       4.7229   1.1628e-06
enh80161    6   33666500   33667500      2       1  150064       3.0282    0.0012301
enh80162    6   33667900   33668900      5       3  150064       4.4111   5.1418e-06
enh80163    6   33676400   33677400      7       3  150064       3.0067    0.0013206
enh80164    6   33677500   33678500      6       3  150064       2.4444    0.0072552
enh80165    6   33685200   33686200      5       3  150064       3.7888   7.5686e-05
enh80166    6   33691200   33692200      2       1  150064       2.8466    0.0022095
enh80167    6   33697500   33698500      2       1  150064       3.1854   0.00072281
enh80169    6   33710700   33711700      3       1  150064       5.2698     6.83e-08
enh80170    6   33714200   33715200      9       2  150064       2.3785    0.0086916
enh80171    6   33729100   33730100      5       2  150064       4.1964   1.3562e-05
enh80172    6   33738700   33739700      1       1  150064       3.5212    0.0002148
enh80173    6   33749100   33750100      9       2  150064       3.0616    0.0011008
enh80175    6   33757000   33758000      5       3  150064       3.0621     0.001099
enh80177    6   33807000   33808000      6       2  150064       1.6901     0.045503
enh80178    6   33825200   33826200      3       2  150064       3.5226   0.00021368
enh80179    6   33853300   33854300      5       3  150064       3.0123    0.0012965
enh80181    6   34023500   34024500      1       1  150064       2.4735     0.006689
enh80194    6   34252300   34253300      2       1  150064        1.787     0.036973
enh80211    6   34337600   34338600      2       1  150064       1.9495     0.025616
enh80222    6   34527800   34528800      3       2  150064       2.4007    0.0081821
enh80225    6   34559800   34560800      3       2  150064       2.4947    0.0063029
enh80265    6   34882200   34883200      1       1  150064       1.8857      0.02967
enh80266    6   34884400   34885400      1       1  150064       1.9431        0.026
enh80272    6   34903600   34904600      6       3  150064       2.2905     0.010997
enh80280    6   34978700   34979700      5       2  150064       2.4209    0.0077418
enh80281    6   34983300   34984300      3       2  150064       2.0782     0.018844
enh80282    6   34989200   34990200      2       1  150064       1.9874     0.023441
enh80286    6   35020600   35021600      1       1  150064       1.7761      0.03786
enh80291    6   35057000   35058000      4       2  150064       2.2978     0.010787
enh80295    6   35114000   35115000      4       2  150064       1.9261     0.027044
enh80298    6   35133400   35134400      3       2  150064       2.0032     0.022578
enh80299    6   35146700   35147700      2       1  150064       1.7077      0.04385
enh80308    6   35216400   35217400      2       1  150064        2.097     0.017997
enh80437    6   36733300   36734300      3       2  150064       1.8743     0.030444
enh80465    6   36943400   36944400     10       2  150064        2.115     0.017216
enh80524    6   37758800   37759800      1       1  150064       2.0272      0.02132
enh80525    6   37776700   37777700      4       2  150064         2.32     0.010171
enh80526    6   37785500   37786500      1       1  150064       2.6595     0.003913
enh80527    6   37789900   37790900      5       2  150064       2.2695     0.011618
enh80528    6   37795100   37796100      4       2  150064       2.2729     0.011516
enh80529    6   37798000   37799000      3       1  150064       2.0953     0.018072
enh80531    6   37817200   37818200      5       2  150064       2.3878    0.0084751
enh80532    6   37819600   37820600      4       2  150064       2.1075     0.017538
enh80536    6   37834500   37835500      2       1  150064       1.9808     0.023806
enh80537    6   37835900   37836900      5       3  150064       1.6998     0.044587
enh80538    6   37845300   37846300      2       1  150064       2.0577     0.019809
enh80540    6   37854200   37855200      4       2  150064       2.6282    0.0042919
enh80545    6   37887600   37888600      3       1  150064       1.6688     0.047576
enh80546    6   37894600   37895600      1       1  150064       1.8773      0.03024
enh80547    6   37896200   37897200      5       2  150064       1.7913     0.036624
enh80548    6   37906600   37907600      5       3  150064        2.242      0.01248
enh80549    6   37909000   37910000      5       2  150064       1.9839     0.023631
enh80550    6   37920000   37921000      4       2  150064       2.3321    0.0098488
enh80551    6   37920800   37921800      3       2  150064       2.3791    0.0086772
enh80553    6   37947900   37948900      1       1  150064       2.6455     0.004078
enh80554    6   37949200   37950200      5       2  150064       2.6411    0.0041324
enh80558    6   37961900   37962900      2       1  150064       2.2941     0.010893
enh80560    6   38011000   38012000      5       3  150064       2.6768    0.0037161
enh80564    6   38078200   38079200      2       1  150064       2.2633     0.011808
enh80568    6   38122900   38123900      1       1  150064       2.2417      0.01249
enh80569    6   38180200   38181200      2       1  150064       2.0138     0.022018
enh80572    6   38236700   38237700      2       1  150064       2.8437    0.0022299
enh80582    6   38477400   38478400      3       2  150064       2.9682    0.0014976
enh80595    6   39057800   39058800      1       1  150064       2.6187     0.004413
enh80646    6   39906400   39907400      4       2  150064       2.1041     0.017685
enh80647    6   40392800   40393800      1       1  150064       1.9777      0.02398
enh80678    6   41527500   41528500      7       2  150064       1.9825     0.023713
enh80680    6   41536000   41537000      5       2  150064       2.2351     0.012705
enh80682    6   41545500   41546500      1       1  150064       2.0529      0.02004
enh80683    6   41548900   41549900      1       1  150064       1.9584      0.02509
enh80684    6   41551400   41552400      5       2  150064       2.4022    0.0081483
enh80685    6   41570200   41571200      4       1  150064       1.8836     0.029812
enh80686    6   41593000   41594000      3       2  150064       2.3497    0.0093945
enh80712    6   41863700   41864700      4       2  150064       1.7129     0.043362
enh80730    6   42035700   42036700      2       1  150064       2.5305    0.0056945
enh80743    6   42228000   42229000      2       1  150064        2.027     0.021332
enh80763    6   42515500   42516500      1       1  150064       1.6976      0.04479
enh80770    6   42693400   42694400      1       1  150064        1.991      0.02324
enh80774    6   42738500   42739500      2       1  150064       1.8914     0.029286
enh80805    6   43028400   43029400      1       1  150064       1.9538      0.02536
enh80808    6   43050500   43051500      4       1  150064       2.0831     0.018622
enh80820    6   43095500   43096500      4       1  150064       2.0438     0.020485
enh80822    6   43110900   43111900      3       2  150064        3.013    0.0012933
enh80823    6   43142400   43143400      1       1  150064       3.1477    0.0008228
enh80824    6   43148800   43149800      2       1  150064       3.2362   0.00060565
enh80825    6   43150500   43151500      6       2  150064       3.8377   6.2098e-05
enh80832    6   43334900   43335900      1       1  150064       2.9902     0.001394
enh80835    6   43421800   43422800      1       1  150064       1.8228      0.03417
enh80836    6   43436400   43437400      3       1  150064       1.9924     0.023166
enh80837    6   43444200   43445200      4       1  150064       3.5735   0.00017612
enh80838    6   43446200   43447200      2       1  150064       3.0809     0.001032
enh80839    6   43449000   43450000      2       1  150064       2.9715    0.0014818
enh80840    6   43456500   43457500      3       2  150064       1.7739     0.038043
enh80841    6   43458200   43459200      1       1  150064       2.8202       0.0024
enh80842    6   43459700   43460700      1       1  150064       2.8203     0.002399
enh80844    6   43461600   43462600      1       1  150064       2.5763     0.004993
enh80845    6   43463200   43464200      2       1  150064       3.2564   0.00056416
enh80847    6   43474300   43475300      3       2  150064       2.6343    0.0042157
enh80849    6   43482600   43483600      5       2  150064       3.3797   0.00036277
enh80852    6   43575700   43576700      1       1  150064       2.6146     0.004466
enh80853    6   43594200   43595200      1       1  150064       2.7006     0.003461
enh80857    6   43604900   43605900      2       1  150064       2.2983     0.010771
enh80860    6   43639600   43640600      5       1  150064       1.8471     0.032368
enh80861    6   43641000   43642000      1       1  150064       2.5791     0.004953
enh80863    6   43653800   43654800      3       1  150064       2.5042    0.0061371
enh80864    6   43663200   43664200      5       1  150064        2.305     0.010584
enh80865    6   43666400   43667400      4       2  150064       2.9805    0.0014391
enh80868    6   43676600   43677600      2       1  150064       2.2436      0.01243
enh80869    6   43684000   43685000      1       1  150064       1.9388      0.02626
enh80874    6   43736100   43737100      3       1  150064       2.6359    0.0041961
enh80900    6   44054500   44055500      5       3  150064       2.8381    0.0022695
enh80901    6   44072600   44073600      4       1  150064       3.3926   0.00034613
enh80903    6   44084100   44085100      3       2  150064       2.7404     0.003068
enh80905    6   44088500   44089500      6       3  150064        2.054     0.019987
enh80907    6   44092300   44093300      2       1  150064       1.8585     0.031548
enh80909    6   44101000   44102000      5       2  150064       3.6863   0.00011377
enh80940    6   44622900   44623900      5       3  150064       2.3675    0.0089533
enh80941    6   44706000   44707000      3       2  150064       2.6599    0.0039087
enh80943    6   44823400   44824400      5       2  150064       2.2021     0.013829
enh80944    6   44934900   44935900      3       2  150064       1.7269     0.042092
enh80946    6   45343900   45344900      3       2  150064       2.5737    0.0050314
enh80948    6   45404600   45405600      1       1  150064       1.6985      0.04471
enh80969    6   45919100   45920100      5       2  150064       1.7496     0.040091
enh80970    6   45928200   45929200      3       1  150064       1.9706     0.024382
enh80983    6   46096000   46097000      5       2  150064       1.7223     0.042507
enh80985    6   46151600   46152600      3       1  150064       1.9976     0.022879
enh80987    6   46185400   46186400      2       1  150064       2.8703    0.0020505
enh81022    6   46816300   46817300      3       1  150064       1.9529     0.025414
enh81023    6   46817600   46818600      4       1  150064       1.8325     0.033439
enh81026    6   46870900   46871900      3       2  150064       2.1896     0.014276
enh81066    6   52194800   52195800      4       2  150064       1.7819     0.037379
enh81069    6   52229000   52230000      6       3  150064       1.8775     0.030222
enh81082    6   52402300   52403300      2       1  150064       1.9357     0.026449
enh81085    6   52411000   52412000      4       2  150064        1.732     0.041635
enh81101    6   52527800   52528800      2       1  150064       1.6902     0.045499
enh81103    6   52536600   52537600      3       2  150064       2.6843    0.0036344
enh81115    6   53115000   53116000      2       1  150064       2.7514    0.0029666
enh81116    6   53121400   53122400      3       2  150064       1.7215      0.04258
enh81117    6   53129200   53130200      3       1  150064       2.3373    0.0097115
enh81120    6   53166300   53167300      3       2  150064        3.117   0.00091336
enh81130    6   53297400   53298400      1       1  150064       2.5448     0.005467
enh81140    6   53395100   53396100      3       1  150064       1.6727     0.047191
enh81164    6   53775500   53776500      1       1  150064       1.8358      0.03319
enh81199    6   56269700   56270700      3       2  150064       1.9496     0.025612
enh81200    6   56310300   56311300      5       3  150064       1.9805     0.023825
enh81201    6   56315700   56316700      4       2  150064       1.9756     0.024098
enh81203    6   56356200   56357200      4       1  150064       2.4692    0.0067715
enh81204    6   56369600   56370600      4       2  150064       1.9799     0.023859
enh81205    6   56370700   56371700      1       1  150064       2.2365      0.01266
enh81210    6   56386600   56387600      5       2  150064       1.9945      0.02305
enh81212    6   56400700   56401700      1       1  150064       2.1184      0.01707
enh81213    6   56401600   56402600      3       2  150064       1.7603     0.039174
enh81214    6   56407800   56408800      3       1  150064       2.2115     0.013499
enh81215    6   56412600   56413600      7       2  150064       2.5405    0.0055351
enh81216    6   56415000   56416000      4       1  150064       1.7467     0.040341
enh81217    6   56419900   56420900      3       1  150064       2.0844      0.01856
enh81218    6   56511600   56512600      2       1  150064       2.0748     0.019002
enh81219    6   56514200   56515200      1       1  150064       2.2052      0.01372
enh81220    6   56516700   56517700      2       1  150064       2.3338    0.0098027
enh81221    6   56520300   56521300      2       1  150064       2.4438    0.0072659
enh81225    6   56548000   56549000      1       1  150064       3.6871    0.0001134
enh81226    6   56551600   56552600      2       1  150064       3.5499   0.00019268
enh81227    6   56557700   56558700      2       1  150064       3.9429   4.0249e-05
enh81228    6   56559000   56560000      3       1  150064       3.9955   3.2278e-05
enh81229    6   56571600   56572600      2       1  150064       3.9807   3.4361e-05
enh81230    6   56573200   56574200      2       1  150064       4.0213   2.8945e-05
enh81231    6   56574200   56575200      3       1  150064       4.0005   3.1601e-05
enh81233    6   56579500   56580500      1       1  150064       3.2439    0.0005896
enh81234    6   56584700   56585700      5       2  150064       2.8866    0.0019472
enh81235    6   56588900   56589900      1       1  150064       3.1034    0.0009566
enh81236    6   56589600   56590600      3       2  150064       2.3781    0.0087021
enh81239    6   56597300   56598300      1       1  150064       3.2385    0.0006007
enh81240    6   56604000   56605000      3       1  150064        3.088    0.0010077
enh81241    6   56604700   56605700      2       1  150064       3.0829    0.0010248
enh81242    6   56605800   56606800      2       1  150064       2.5002    0.0062059
enh81243    6   56607400   56608400      4       1  150064       3.1279   0.00088019
enh81245    6   56616800   56617800      1       1  150064       1.6969      0.04486
enh81246    6   56621800   56622800      2       1  150064       3.0661    0.0010842
enh81248    6   56631000   56632000      2       1  150064       3.1752   0.00074872
enh81249    6   56637100   56638100      2       1  150064       2.6919    0.0035521
enh81250    6   56659000   56660000      3       1  150064       3.6659   0.00012322
enh81251    6   56660300   56661300      1       1  150064       3.8485    5.941e-05
enh81252    6   56662100   56663100      2       1  150064       3.5457   0.00019577
enh81253    6   56667800   56668800      2       1  150064       3.1161   0.00091639
enh81255    6   56673400   56674400      1       1  150064       3.8091    6.973e-05
enh81257    6   56680000   56681000      4       1  150064       3.6202   0.00014718
enh81258    6   56685700   56686700      2       1  150064       3.6355   0.00013874
enh81260    6   56703800   56704800      2       1  150064       3.7389   9.2398e-05
enh81261    6   56708800   56709800      4       1  150064       3.7532   8.7306e-05
enh81262    6   56714000   56715000      4       2  150064       3.1679    0.0007677
enh81263    6   56716900   56717900      2       1  150064       3.6229   0.00014564
enh81264    6   56727200   56728200      1       1  150064        4.055    2.507e-05
enh81266    6   56767000   56768000      2       1  150064        1.923     0.027241
enh81282    6   57084600   57085600      1       1  150064       2.0017      0.02266
enh81291    6   57169500   57170500      2       1  150064       2.6304    0.0042642
enh81295    6   64219600   64220600      2       1  150064       3.3184   0.00045263
enh81296    6   64284600   64285600      1       1  150064       2.8364     0.002281
enh81298    6   64344600   64345600      2       1  150064       2.5554    0.0053036
enh81301    6   64354000   64355000      6       3  150064       1.7889     0.036817
enh81302    6   64356600   64357600      5       3  150064       2.6539    0.0039784
enh81303    6   64358900   64359900      4       2  150064       3.2131   0.00065663
enh81307    6   66653200   66654200      2       1  150064         1.69      0.04551
enh81308    6   69350200   69351200      1       1  150064       1.7374      0.04116
enh81310    6   69847400   69848400      4       2  150064       2.8861    0.0019503
enh81330    6   71959300   71960300      5       1  150064       1.9839     0.023635
enh81338    6   72097500   72098500      2       1  150064       1.8363     0.033157
enh81357    6   74159900   74160900      2       1  150064       1.7744     0.037999
enh81445    6   76644100   76645100      4       2  150064       1.8031     0.035687
enh81448    6   77483800   77484800     10       2  150064       2.0864     0.018472
enh81466    6   80280200   80281200      2       1  150064        1.686     0.045901
enh81474    6   80487800   80488800      2       1  150064       1.6971     0.044843
enh81478    6   80817200   80818200      5       3  150064       1.7981     0.036084
enh81481    6   81232400   81233400      7       2  150064       2.0826     0.018644
enh81484    6   81477900   81478900      4       1  150064        2.966    0.0015087
enh81499    6   82600500   82601500      1       1  150064       1.6868      0.04582
enh81507    6   82726200   82727200      2       1  150064       2.3231     0.010086
enh81509    6   82766200   82767200      5       2  150064       2.3043     0.010603
enh81517    6   82954700   82955700      3       2  150064       1.8257     0.033951
enh81520    6   83075200   83076200      1       1  150064       1.8763      0.03031
enh81525    6   83892900   83893900      1       1  150064       2.3303     0.009896
enh81526    6   83900800   83901800      1       1  150064        2.494     0.006316
enh81529    6   84075300   84076300      1       1  150064       3.5874     0.000167
enh81531    6   84138200   84139200      5       2  150064       3.5354   0.00020359
enh81532    6   84138800   84139800      2       1  150064       3.3715   0.00037377
enh81533    6   84141100   84142100      3       1  150064       3.5082   0.00022561
enh81535    6   84221100   84222100      1       1  150064       2.3421     0.009589
enh81536    6   84228400   84229400      2       1  150064       3.3992   0.00033793
enh81557    6   86175000   86176000      3       2  150064       1.7014     0.044432
enh81561    6   86301200   86302200      3       2  150064       2.8852    0.0019561
enh81562    6   86354200   86355200      3       2  150064       3.4819    0.0002489
enh81566    6   86563400   86564400      2       1  150064       2.8083    0.0024898
enh81567    6   86565400   86566400      6       2  150064       3.2721   0.00053381
enh81568    6   86574100   86575100      3       2  150064       2.4264    0.0076237
enh81569    6   86576400   86577400      5       2  150064       2.7072    0.0033929
enh81570    6   86676500   86677500      2       1  150064       2.5761    0.0049963
enh81571    6   87862200   87863200      2       1  150064         2.77    0.0028026
enh81574    6   87879000   87880000      7       2  150064       2.2347     0.012717
enh81576    6   87913000   87914000      5       2  150064       2.8198    0.0024027
enh81577    6   87921600   87922600      4       2  150064        2.954    0.0015683
enh81578    6   87922700   87923700      3       2  150064       2.8961    0.0018889
enh81579    6   87923900   87924900      2       1  150064        2.164     0.015233
enh81581    6   88043200   88044200      6       2  150064       2.3591    0.0091606
enh81582    6   88043700   88044700      6       3  150064       2.9562    0.0015573
enh81583    6   88050600   88051600      6       3  150064       1.8917     0.029268
enh81584    6   88282100   88283100      4       2  150064       2.4732    0.0066958
enh81585    6   88284600   88285600      1       1  150064       2.1165      0.01715
enh81594    6   88400700   88401700      3       1  150064       2.2844     0.011173
enh81595    6   88405200   88406200      2       1  150064       2.3466    0.0094735
enh81602    6   88639200   88640200      7       3  150064       2.5403    0.0055378
enh81604    6   89089800   89090800      5       3  150064       2.5311    0.0056852
enh81647    6   90808000   90809000      4       2  150064       2.0503     0.020169
enh81653    6   90927200   90928200      3       2  150064       2.0998     0.017875
enh81654    6   90929000   90930000      4       2  150064       3.2278   0.00062378
enh81685    6   99392300   99393300      2       1  150064       2.0672     0.019356
enh81688    6   99864800   99865800      3       1  150064       1.6727     0.047192
enh81689    6   99869700   99870700      2       1  150064       1.9968     0.022921
enh81700    6  101329800  101330800      1       1  150064        1.691      0.04542
enh81701    6  104972800  104973800      3       1  150064       1.6607     0.048387
enh81702    6  104973900  104974900      5       2  150064       1.9234     0.027214
enh81703    6  104976000  104977000      1       1  150064       1.9192      0.02748
enh81715    6  105647600  105648600      2       1  150064       1.9684     0.024513
enh81722    6  105774900  105775900      6       3  150064       2.1494     0.015799
enh81728    6  105848300  105849300      4       1  150064       2.2987      0.01076
enh81753    6  106563800  106564800      4       2  150064       1.6882     0.045682
enh81759    6  106967200  106968200      1       1  150064       1.7656      0.03873
enh81767    6  107434500  107435500      2       1  150064       1.6683     0.047624
enh81775    6  107832300  107833300      4       2  150064       2.5176    0.0059081
enh81781    6  107910000  107911000      2       1  150064       2.8771    0.0020068
enh81802    6  108140900  108141900      2       1  150064       2.5583    0.0052588
enh81803    6  108169600  108170600      3       2  150064       3.2841   0.00051146
enh81805    6  108269700  108270700      3       2  150064       3.5733   0.00017627
enh81807    6  108276300  108277300      4       2  150064       2.8596    0.0021206
enh81808    6  108279900  108280900      4       2  150064       1.8684      0.03085
enh81809    6  108286000  108287000      4       2  150064       2.1639     0.015238
enh81814    6  108578000  108579000      2       1  150064       2.5526    0.0053459
enh81820    6  108862700  108863700      2       1  150064       2.5027    0.0061627
enh81822    6  108877100  108878100      2       1  150064        3.447   0.00028338
enh81823    6  108885600  108886600      2       1  150064       2.2868     0.011102
enh81824    6  108887300  108888300      2       1  150064       2.4295    0.0075603
enh81825    6  108895400  108896400      3       2  150064       3.7796   7.8536e-05
enh81829    6  108913100  108914100      1       1  150064       3.4308    0.0003009
enh81831    6  108918700  108919700      1       1  150064       2.5994      0.00467
enh81833    6  108927300  108928300      4       2  150064       3.4333   0.00029813
enh81843    6  108948800  108949800      2       1  150064       2.4547    0.0070505
enh81844    6  108951000  108952000      3       2  150064       3.7541   8.6979e-05
enh81848    6  108960000  108961000      2       1  150064       2.8772    0.0020063
enh81849    6  108964500  108965500      2       1  150064       4.1263   1.8431e-05
enh81851    6  108968100  108969100      2       1  150064       1.9714     0.024339
enh81853    6  108973400  108974400      2       1  150064       5.0151   2.6499e-07
enh81854    6  108978400  108979400      1       1  150064       2.6168     0.004438
enh81856    6  108987700  108988700      3       2  150064       4.2635   1.0064e-05
enh81859    6  108994700  108995700      2       1  150064       4.8364   6.6093e-07
enh81860    6  108996300  108997300      5       2  150064       5.0421    2.302e-07
enh81861    6  108997800  108998800      2       1  150064       4.6486   1.6706e-06
enh81863    6  109008800  109009800      3       1  150064       4.0385     2.69e-05
enh81864    6  109010600  109011600      2       1  150064       2.6328    0.0042343
enh81865    6  109019700  109020700      4       2  150064        4.169   1.5298e-05
enh81866    6  109028600  109029600      4       2  150064       2.2427     0.012458
enh81868    6  109035100  109036100      7       3  150064       2.4915    0.0063594
enh81872    6  109085300  109086300      2       1  150064       1.8911     0.029304
enh81882    6  109218100  109219100      2       1  150064       2.5944    0.0047375
enh81888    6  109288500  109289500      2       1  150064       2.3617    0.0090946
enh81890    6  109320400  109321400      2       1  150064       2.4899    0.0063898
enh81894    6  109331400  109332400      2       1  150064       2.5373    0.0055861
enh81898    6  109355400  109356400      4       2  150064       2.5026    0.0061639
enh81902    6  109374300  109375300      2       1  150064        2.287     0.011099
enh81906    6  109392400  109393400      2       1  150064       2.3728    0.0088267
enh81911    6  109411000  109412000      2       1  150064       2.4126      0.00792
enh81912    6  109411600  109412600      1       1  150064       2.9911      0.00139
enh81958    6  110661200  110662200      4       2  150064       2.8729    0.0020335
enh81959    6  110662800  110663800      5       1  150064       1.8076     0.035334
enh81973    6  111103000  111104000      1       1  150064       1.7333      0.04152
enh81975    6  111199000  111200000      4       2  150064        2.185     0.014444
enh81976    6  111201800  111202800      2       1  150064       1.7364     0.041248
enh81977    6  111205200  111206200      4       2  150064       2.5315    0.0056788
enh81978    6  111304100  111305100      3       1  150064       2.3236     0.010074
enh81980    6  111434400  111435400      3       1  150064       3.9965    3.214e-05
enh81981    6  111550200  111551200      2       1  150064       2.4606     0.006936
enh81982    6  111581400  111582400      2       1  150064       3.5659   0.00018128
enh81983    6  111703800  111704800      2       1  150064       2.6765    0.0037199
[truncated: 681,701 more chars]
