# Supplementary material for: Identifying enhancer properties associated with genetic risk for complex traits using regulome-wide association studies
Source: PLoS Comput Biol. 2022 Sep 7;18(9):e1010430. doi: 10.1371/journal.pcbi.1010430 (PMC9484640; doi:10.1371/journal.pcbi.1010430)
Supplement: S3 Table — Sample names are as described in the ROADMAP epigenomics project integrative analysis portal: https://egg2.wustl.edu/roadmap/web_portal/meta.html. (ZIP) [file pcbi.1010430.s010.zip › supplemental_table3/E109gi-intestine_sig_enhancers05.gcov.out]

GENE       CHR      START       STOP  NSNPS  NPARAM       N        ZSTAT            P
enh45808     1     894800     895800      1       1  150064       1.8429      0.03267
enh45816     1     966300     967300      1       1  150064       1.6666       0.0478
enh45835     1    1168500    1169500      3       1  150064       1.9619      0.02489
enh45837     1    1179200    1180200      4       2  150064       2.0613     0.019638
enh45838     1    1185900    1186900      4       2  150064       1.9041     0.028447
enh45908     1    1706200    1707200      2       1  150064       2.8494    0.0021899
enh45929     1    1841200    1842200      3       1  150064       2.0797     0.018775
enh45935     1    1874600    1875600      6       2  150064        1.956     0.025235
enh45948     1    2058200    2059200      2       1  150064       3.0317    0.0012161
enh45949     1    2063200    2064200      1       1  150064       2.0727       0.0191
enh45950     1    2068200    2069200      4       2  150064       3.2811   0.00051702
enh45951     1    2080000    2081000      1       1  150064       3.5192    0.0002164
enh45952     1    2081900    2082900      8       2  150064       3.1532   0.00080743
enh45958     1    2127000    2128000      2       1  150064       2.5265    0.0057606
enh45968     1    2173000    2174000      3       2  150064       2.9955    0.0013701
enh45973     1    2210800    2211800      1       1  150064       2.1079      0.01752
enh45974     1    2214900    2215900      5       3  150064       1.7983     0.036064
enh45979     1    2233000    2234000      2       1  150064        2.019     0.021745
enh45999     1    2493500    2494500      2       1  150064       2.0569     0.019847
enh46002     1    2509800    2510800      5       2  150064       1.9065     0.028292
enh46004     1    2519400    2520400      1       1  150064       2.8421     0.002241
enh46005     1    2524600    2525600      7       2  150064       2.8255    0.0023604
enh46006     1    2542400    2543400      1       1  150064       2.6463     0.004069
enh46007     1    2563300    2564300      4       2  150064        2.801    0.0025469
enh46024     1    3123300    3124300      3       1  150064       3.2339    0.0006105
enh46025     1    3129900    3130900      2       1  150064        2.435    0.0074452
enh46026     1    3137200    3138200      9       3  150064       1.7358     0.041298
enh46033     1    3208700    3209700      6       3  150064       2.3063     0.010546
enh46080     1    4855800    4856800      3       2  150064       2.6429    0.0041098
enh46096     1    6260100    6261100      1       1  150064       1.7453      0.04047
enh46097     1    6265000    6266000      1       1  150064       2.2842      0.01118
enh46112     1    6388700    6389700      2       1  150064       1.6962     0.044929
enh46129     1    6526600    6527600      5       3  150064       2.9542    0.0015672
enh46130     1    6533900    6534900      1       1  150064       2.4277     0.007597
enh46134     1    6551600    6552600      4       2  150064       1.7381     0.041093
enh46135     1    6562000    6563000      2       1  150064       3.1144   0.00092158
enh46141     1    6644100    6645100      1       1  150064       3.4842    0.0002468
enh46145     1    6676000    6677000      3       1  150064       2.1533     0.015649
enh46146     1    6684200    6685200      2       1  150064       2.1264     0.016733
enh46147     1    6718600    6719600      2       1  150064        3.202    0.0006824
enh46148     1    6759700    6760700      2       1  150064       3.5669   0.00018061
enh46154     1    6847000    6848000      3       1  150064       1.7795     0.037581
enh46163     1    6863400    6864400      5       2  150064       2.6686     0.003808
enh46164     1    6867300    6868300      1       1  150064       1.8682      0.03087
enh46262     1    8353100    8354100      2       1  150064        3.726   9.7277e-05
enh46267     1    8412500    8413500      3       2  150064       4.7419   1.0588e-06
enh46269     1    8427300    8428300      1       1  150064       2.9348     0.001669
enh46271     1    8431500    8432500      4       2  150064       5.2959   5.9221e-08
enh46273     1    8436000    8437000      3       2  150064       4.2536    1.052e-05
enh46274     1    8440300    8441300      1       1  150064       3.7753     7.99e-05
enh46275     1    8444500    8445500      2       1  150064       4.8974   4.8548e-07
enh46277     1    8446700    8447700      2       1  150064       4.9651   3.4337e-07
enh46278     1    8447500    8448500      2       1  150064       4.7983    8.002e-07
enh46279     1    8450900    8451900      3       2  150064       2.9505    0.0015861
enh46280     1    8452600    8453600      1       1  150064       5.5087    1.807e-08
enh46281     1    8454600    8455600      2       1  150064       3.3185   0.00045251
enh46282     1    8457300    8458300      2       1  150064       2.5465    0.0054401
enh46283     1    8464500    8465500      2       1  150064       4.6602   1.5796e-06
enh46284     1    8466600    8467600      6       3  150064       5.5612   1.3393e-08
enh46285     1    8467000    8468000      3       2  150064       4.5486   2.6996e-06
enh46287     1    8473000    8474000      4       2  150064       5.1209   1.5201e-07
enh46292     1    8486500    8487500      2       1  150064       4.9564   3.5904e-07
enh46293     1    8490500    8491500      3       2  150064       4.9891   3.0334e-07
enh46295     1    8498400    8499400      1       1  150064        5.656    7.747e-09
enh46296     1    8501000    8502000      2       1  150064       4.5893   2.2235e-06
enh46298     1    8509900    8510900      2       1  150064       3.3195   0.00045086
enh46299     1    8516300    8517300      1       1  150064       2.5713     0.005066
enh46301     1    8523900    8524900      5       3  150064       2.7613    0.0028785
enh46303     1    8535900    8536900      1       1  150064       4.4399    4.499e-06
enh46305     1    8557000    8558000      2       1  150064       2.8573    0.0021361
enh46306     1    8566700    8567700      2       1  150064       3.8356   6.2631e-05
enh46307     1    8569900    8570900      2       1  150064        2.394    0.0083322
enh46309     1    8576300    8577300      2       1  150064       2.4796     0.006576
enh46310     1    8576800    8577800      2       1  150064       2.4796     0.006576
enh46314     1    8586000    8587000      3       1  150064        2.376    0.0087516
enh46316     1    8600000    8601000      2       1  150064       2.4961    0.0062787
enh46318     1    8607800    8608800      2       1  150064       2.3958    0.0082926
enh46319     1    8611500    8612500      3       2  150064        2.269     0.011635
enh46320     1    8614900    8615900      2       1  150064       3.0698    0.0010711
enh46321     1    8622700    8623700      4       2  150064       3.1233    0.0008942
enh46322     1    8623200    8624200      3       2  150064       2.3761    0.0087482
enh46324     1    8627600    8628600      2       1  150064       2.5035    0.0061482
enh46327     1    8649400    8650400      2       1  150064       2.5036    0.0061472
enh46328     1    8650600    8651600      3       2  150064       2.5933    0.0047533
enh46329     1    8651300    8652300      2       1  150064        2.581    0.0049255
enh46330     1    8655900    8656900      3       2  150064       2.9481    0.0015987
enh46331     1    8657600    8658600      4       1  150064       2.8939    0.0019027
enh46332     1    8658600    8659600      3       1  150064       2.9559     0.001559
enh46333     1    8659600    8660600      1       1  150064       3.0959    0.0009812
enh46335     1    8663300    8664300      1       1  150064       2.8826     0.001972
enh46336     1    8686400    8687400      1       1  150064       2.9013     0.001858
enh46339     1    8690200    8691200      1       1  150064       3.1268    0.0008837
enh46340     1    8703200    8704200      1       1  150064       2.8288     0.002336
enh46341     1    8703900    8704900      1       1  150064       2.8288     0.002336
enh46342     1    8706600    8707600      2       1  150064       2.9936    0.0013784
enh46343     1    8707700    8708700      2       1  150064       2.9453    0.0016132
enh46344     1    8711800    8712800      1       1  150064       2.6695     0.003798
enh46345     1    8719000    8720000      1       1  150064       2.4949       0.0063
enh46347     1    8722400    8723400      1       1  150064       2.2886      0.01105
enh46348     1    8726100    8727100      1       1  150064       2.8965     0.001887
enh46349     1    8728900    8729900      1       1  150064       1.9571      0.02517
enh46350     1    8730400    8731400      2       1  150064       2.3313     0.009868
enh46351     1    8733400    8734400      1       1  150064       2.1292      0.01662
enh46354     1    8737600    8738600      1       1  150064       2.9436     0.001622
enh46356     1    8741000    8742000      2       1  150064         2.38    0.0086572
enh46358     1    8744500    8745500      2       1  150064       2.1884     0.014321
enh46364     1    8767000    8768000      4       2  150064       2.4406    0.0073308
enh46366     1    8772400    8773400      1       1  150064       1.7195      0.04276
enh46370     1    8787600    8788600      2       1  150064       3.5067   0.00022689
enh46381     1    8905700    8906700      2       1  150064       1.6912     0.045404
enh46388     1    8959600    8960600      3       1  150064       1.6953     0.045007
enh46427     1    9330300    9331300      4       2  150064       1.9758     0.024088
enh46432     1    9351300    9352300      3       2  150064       2.4918    0.0063544
enh46448     1    9422100    9423100      7       4  150064       1.7535     0.039756
enh46549     1   10317600   10318600      2       1  150064       1.6877     0.045736
enh46552     1   10367800   10368800      3       1  150064       1.7143     0.043237
enh46597     1   10774300   10775300      1       1  150064       1.9622      0.02487
enh46618     1   10961000   10962000      3       1  150064       2.1209     0.016963
enh46641     1   11335000   11336000      1       1  150064       2.0523      0.02007
enh46675     1   11990200   11991200      2       1  150064       1.7587     0.039313
enh46678     1   11998500   11999500      2       1  150064       1.9438      0.02596
enh46679     1   12000200   12001200      4       1  150064       2.0448     0.020437
enh46687     1   12112000   12113000      4       2  150064       1.7134     0.043322
enh46691     1   12190200   12191200      3       1  150064       1.6689     0.047567
enh46759     1   14029000   14030000      3       2  150064       2.6984    0.0034838
enh46765     1   14074400   14075400      2       1  150064       1.6562     0.048838
enh46771     1   14090700   14091700      1       1  150064       1.7987      0.03603
enh46795     1   15207700   15208700      5       2  150064       2.0493     0.020216
enh46820     1   15506300   15507300      1       1  150064       2.0118      0.02212
enh46826     1   15522800   15523800      6       2  150064        1.649     0.049574
enh46830     1   15533200   15534200      1       1  150064       2.2984      0.01077
enh46909     1   16152000   16153000      7       2  150064       2.0326     0.021046
enh46939     1   16353100   16354100      4       2  150064       2.2654     0.011743
enh46971     1   16542200   16543200      6       2  150064       2.2668     0.011702
enh46973     1   16546200   16547200      2       1  150064       2.2251     0.013037
enh46974     1   16564100   16565100      2       1  150064       2.7283    0.0031827
enh46975     1   16570400   16571400      1       1  150064        2.126      0.01675
enh46976     1   16574700   16575700      1       1  150064       2.3933     0.008348
enh46977     1   16577200   16578200      2       1  150064       1.8597     0.031464
enh46978     1   16592500   16593500      3       1  150064       2.1759      0.01478
enh46979     1   16594400   16595400      2       1  150064       1.6956     0.044977
enh46980     1   16620100   16621100      3       2  150064       1.8576     0.031611
enh46982     1   16644800   16645800      3       1  150064       2.0685     0.019295
enh46984     1   16650600   16651600      2       1  150064       1.7495       0.0401
enh46988     1   16679400   16680400      1       1  150064       2.0801      0.01876
enh46991     1   16697200   16698200      2       1  150064       1.6637     0.048085
enh46992     1   16698500   16699500      2       1  150064       1.7669     0.038622
enh46995     1   16711500   16712500      2       1  150064       1.7801     0.037533
enh46996     1   16714000   16715000      3       1  150064       1.8696     0.030773
enh46999     1   16722900   16723900      4       1  150064       2.0449      0.02043
enh47001     1   16768900   16769900      1       1  150064       1.6593      0.04853
enh47002     1   16824200   16825200      3       1  150064       1.8836     0.029809
enh47004     1   16839500   16840500      1       1  150064       2.1937      0.01413
enh47024     1   17287400   17288400      4       2  150064       2.8364    0.0022815
enh47027     1   17310900   17311900      2       1  150064       2.5752    0.0050092
enh47030     1   17342300   17343300      5       2  150064       2.0112     0.022154
enh47031     1   17371800   17372800      6       1  150064       2.4293    0.0075639
enh47032     1   17374000   17375000      6       2  150064        2.418    0.0078027
enh47033     1   17378300   17379300      2       1  150064       2.7791    0.0027255
enh47043     1   17561900   17562900      2       1  150064       2.5259    0.0057708
enh47084     1   18486200   18487200      2       1  150064       2.9326    0.0016809
enh47132     1   19613200   19614200      4       2  150064       1.7854       0.0371
enh47135     1   19639900   19640900      5       3  150064       1.6512     0.049344
enh47136     1   19641700   19642700      6       2  150064        1.812     0.034996
enh47186     1   19821700   19822700      2       1  150064       3.1151    0.0009193
enh47187     1   19828800   19829800      2       1  150064       3.5244   0.00021226
enh47188     1   19832000   19833000      7       3  150064       1.8529     0.031947
enh47189     1   19835300   19836300      5       2  150064       1.8503     0.032138
enh47201     1   19931100   19932100      2       1  150064       1.6799     0.046489
enh47205     1   19943300   19944300      2       1  150064       1.6558     0.048884
enh47209     1   19966600   19967600      1       1  150064       2.3371     0.009718
enh47259     1   20651600   20652600      5       2  150064       2.2432     0.012442
enh47263     1   20805400   20806400      2       1  150064       2.0279     0.021283
enh47265     1   20819900   20820900      1       1  150064       1.7361      0.04127
enh47282     1   21059800   21060800      2       1  150064       2.8097    0.0024792
enh47285     1   21114700   21115700      1       1  150064       2.5834     0.004892
enh47289     1   21339700   21340700      1       1  150064       2.9003     0.001864
enh47290     1   21342400   21343400      3       2  150064       2.9619    0.0015285
enh47292     1   21351200   21352200      5       3  150064       2.4355    0.0074355
enh47294     1   21355000   21356000      1       1  150064       2.4271     0.007611
enh47295     1   21360800   21361800      5       1  150064       2.5946    0.0047356
enh47296     1   21361600   21362600      2       1  150064       1.9996     0.022773
enh47297     1   21415600   21416600      3       1  150064       2.7094    0.0033702
enh47298     1   21416700   21417700      2       1  150064       2.7388    0.0030831
enh47300     1   21437400   21438400      1       1  150064       2.8777     0.002003
enh47304     1   21475600   21476600      3       1  150064       2.8214    0.0023907
enh47306     1   21497600   21498600      3       1  150064       2.9716     0.001481
enh47307     1   21498400   21499400      2       1  150064        2.091     0.018263
enh47308     1   21500000   21501000      1       1  150064       2.4774     0.006618
enh47310     1   21516300   21517300      1       1  150064       1.8011      0.03584
enh47311     1   21518400   21519400      1       1  150064        1.794      0.03641
enh47312     1   21521200   21522200      1       1  150064       1.7381       0.0411
enh47365     1   21941400   21942400      5       2  150064       2.0311     0.021121
enh47371     1   22087800   22088800      4       2  150064       2.1282     0.016662
enh47411     1   22350000   22351000      5       2  150064       2.2927     0.010933
enh47412     1   22352900   22353900      7       2  150064       2.7309     0.003158
enh47416     1   22369300   22370300      1       1  150064       3.2129     0.000657
enh47417     1   22375000   22376000      3       2  150064        3.234   0.00061028
enh47418     1   22378000   22379000      4       2  150064       2.2292     0.012899
enh47420     1   22382400   22383400      3       2  150064       2.2184     0.013265
enh47423     1   22401200   22402200      3       2  150064       2.1345     0.016401
enh47425     1   22418600   22419600      1       1  150064       1.7696       0.0384
enh47430     1   22441100   22442100      3       2  150064       1.9946     0.023042
enh47432     1   22444800   22445800      3       2  150064       1.7638     0.038881
enh47433     1   22458300   22459300      5       3  150064       2.6627    0.0038753
enh47485     1   23438000   23439000      2       1  150064       1.9202     0.027415
enh47558     1   23939500   23940500      3       1  150064        2.028     0.021279
enh47599     1   24372600   24373600      3       1  150064       2.5782    0.0049652
enh47626     1   24718800   24719800      1       1  150064        1.765      0.03878
enh47630     1   24745100   24746100      3       2  150064       2.0608      0.01966
enh47631     1   24752100   24753100      4       2  150064       1.9969     0.022918
enh47633     1   24803000   24804000      1       1  150064        1.995      0.02302
enh47637     1   24833700   24834700      1       1  150064       2.5335     0.005646
enh47638     1   24862100   24863100      4       2  150064       2.4306    0.0075369
enh47639     1   24867200   24868200      6       2  150064       2.8995    0.0018685
enh47692     1   25311000   25312000      1       1  150064       2.2718      0.01155
enh47697     1   25348200   25349200      3       2  150064       1.8001     0.035924
enh47851     1   26871400   26872400      2       1  150064       2.0111     0.022156
enh47852     1   26873000   26874000      3       2  150064       2.0171     0.021842
enh47853     1   26900800   26901800      6       3  150064       2.2813     0.011264
enh47859     1   27017100   27018100      1       1  150064       2.4913     0.006363
enh47860     1   27026500   27027500      2       1  150064       1.9902     0.023285
enh47861     1   27027300   27028300      4       2  150064       2.3144     0.010322
enh47863     1   27033600   27034600      2       1  150064       2.6037    0.0046111
enh47864     1   27042000   27043000      1       1  150064       2.7222     0.003242
enh47865     1   27047600   27048600      2       1  150064       2.6519    0.0040023
enh47866     1   27052500   27053500      2       1  150064       2.5861    0.0048537
enh47868     1   27069700   27070700      2       1  150064       2.0605     0.019674
enh47870     1   27078600   27079600      1       1  150064       2.7031     0.003435
enh47871     1   27094800   27095800      1       1  150064       2.7557     0.002928
enh47872     1   27098200   27099200      1       1  150064       2.7473     0.003004
enh47878     1   27154200   27155200      2       1  150064       2.1232     0.016866
enh47882     1   27175500   27176500      2       1  150064       2.4054    0.0080773
enh47883     1   27179200   27180200      1       1  150064       3.8436    6.061e-05
enh47884     1   27181500   27182500      1       1  150064       2.0445      0.02045
enh47887     1   27204000   27205000      1       1  150064       2.0777      0.01887
enh47892     1   27232700   27233700      3       2  150064       2.6399    0.0041467
enh47895     1   27247000   27248000      2       1  150064       2.7103    0.0033606
enh47896     1   27249400   27250400      1       1  150064        2.512     0.006003
enh47910     1   27396900   27397900      4       1  150064        1.756     0.039544
enh47911     1   27425700   27426700      1       1  150064         2.29      0.01101
enh47917     1   27448900   27449900      2       1  150064        2.571    0.0050697
enh47918     1   27449400   27450400      2       1  150064        2.571    0.0050697
enh47943     1   27668600   27669600      2       1  150064       2.6571    0.0039408
enh47951     1   27693800   27694800      1       1  150064       1.8301      0.03362
enh48003     1   27930800   27931800      2       1  150064       1.7883     0.036866
enh48004     1   27933000   27934000      2       1  150064       1.9507     0.025546
enh48008     1   27947700   27948700      2       1  150064       1.6501     0.049462
enh48010     1   27952000   27953000      1       1  150064       2.1084       0.0175
enh48011     1   27955100   27956100      2       1  150064        1.664     0.048061
enh48012     1   27957700   27958700      7       3  150064       1.8081     0.035298
enh48013     1   27970100   27971100      2       1  150064       1.7707     0.038307
enh48028     1   28110400   28111400      2       1  150064       2.2493     0.012248
enh48067     1   28431500   28432500      3       2  150064        2.405    0.0080863
enh48095     1   28575800   28576800      2       1  150064       1.7769     0.037792
enh48097     1   28588100   28589100      3       1  150064        2.265     0.011756
enh48104     1   28622800   28623800      3       2  150064       2.1398     0.016187
enh48107     1   28649300   28650300      2       1  150064       2.1717      0.01494
enh48110     1   28691500   28692500      9       2  150064       2.2448      0.01239
enh48112     1   28697600   28698600      1       1  150064       2.0562      0.01988
enh48114     1   28701600   28702600      3       1  150064       1.7786     0.037653
enh48115     1   28743400   28744400      2       1  150064       2.0408     0.020638
enh48117     1   28765400   28766400      1       1  150064       2.3988     0.008225
enh48118     1   28774200   28775200      1       1  150064       1.8358      0.03319
enh48121     1   28782200   28783200      1       1  150064       2.4036     0.008118
enh48124     1   28837200   28838200      6       3  150064       2.5989    0.0046767
enh48125     1   28839800   28840800      2       1  150064       1.9974      0.02289
enh48127     1   28845600   28846600      1       1  150064       2.4689     0.006776
enh48129     1   28880300   28881300      2       1  150064       2.0181     0.021789
enh48130     1   28905600   28906600      1       1  150064        2.917     0.001767
enh48132     1   28916900   28917900      2       1  150064       2.8882    0.0019374
enh48134     1   28967400   28968400      3       1  150064       2.2733     0.011504
enh48135     1   28970800   28971800      1       1  150064       2.3123      0.01038
enh48136     1   28973600   28974600      2       1  150064       2.0484     0.020261
enh48138     1   28981900   28982900      1       1  150064       1.9969      0.02292
enh48141     1   29060000   29061000      2       1  150064        2.618    0.0044224
enh48150     1   29186600   29187600      2       1  150064       2.5335    0.0056462
enh48153     1   29211200   29212200      4       1  150064       2.0635      0.01953
enh48158     1   29242000   29243000      2       1  150064       2.8521    0.0021717
enh48160     1   29253400   29254400      3       2  150064       2.9096    0.0018097
enh48163     1   29298300   29299300      4       2  150064       1.6737     0.047092
enh48164     1   29298800   29299800      2       1  150064       2.8308    0.0023213
enh48165     1   29472200   29473200      2       1  150064       2.2445     0.012401
enh48173     1   29528400   29529400      2       1  150064       2.3593    0.0091552
enh48175     1   29555900   29556900      3       1  150064       2.0326     0.021045
enh48182     1   30457500   30458500      4       2  150064       4.7347   1.0966e-06
enh48192     1   31150000   31151000      1       1  150064        1.807      0.03538
enh48251     1   31688600   31689600      8       2  150064       2.9787    0.0014475
enh48252     1   31696800   31697800      6       1  150064       3.3434   0.00041383
enh48254     1   31770900   31771900      2       1  150064       3.3482   0.00040666
enh48255     1   31772000   31773000      6       2  150064       3.9116   4.5846e-05
enh48256     1   31841200   31842200      2       1  150064       1.6729     0.047174
enh48257     1   31843900   31844900      1       1  150064        3.082     0.001028
enh48258     1   31847000   31848000      2       1  150064       2.7671    0.0028278
enh48259     1   31849100   31850100      2       1  150064       2.5774    0.0049766
enh48260     1   31854300   31855300      4       2  150064       4.6026   2.0864e-06
enh48261     1   31862600   31863600      7       2  150064       3.8162   6.7756e-05
enh48262     1   31866800   31867800      4       1  150064       2.8658    0.0020799
enh48263     1   31867600   31868600      2       1  150064       2.8315    0.0023167
enh48265     1   31888600   31889600      2       1  150064        2.709    0.0033745
enh48267     1   31895100   31896100      5       2  150064       2.0482     0.020269
enh48268     1   31898300   31899300      4       2  150064       3.1645   0.00077677
enh48333     1   32391700   32392700      2       1  150064       2.0527      0.02005
enh48367     1   32592600   32593600      3       2  150064       1.6917     0.045349
enh48371     1   32616600   32617600      1       1  150064       2.0177      0.02181
enh48383     1   32707600   32708600      3       1  150064       1.7063     0.043974
enh48404     1   32811200   32812200      1       1  150064        2.932     0.001684
enh48428     1   33166500   33167500      2       1  150064       2.0339     0.020982
enh48440     1   33223100   33224100      3       1  150064        2.368    0.0089431
enh48447     1   33279900   33280900      2       1  150064        1.684      0.04609
enh48449     1   33338000   33339000      2       1  150064        1.997     0.022915
enh48457     1   33411900   33412900      1       1  150064       2.3553     0.009253
enh48482     1   33502500   33503500      2       1  150064       1.8687     0.030829
enh48497     1   33626300   33627300      2       1  150064       1.6613     0.048329
enh48506     1   33733900   33734900      1       1  150064       1.7148      0.04319
enh48515     1   33811100   33812100      1       1  150064       1.7861      0.03704
enh48534     1   33937000   33938000      2       1  150064       2.4899    0.0063881
enh48546     1   35318300   35319300      4       2  150064       1.8872     0.029566
enh48547     1   35323000   35324000      4       2  150064        1.898     0.028849
enh48556     1   35585800   35586800      2       1  150064       1.7055      0.04405
enh48557     1   35611500   35612500      2       1  150064       1.8724     0.030576
enh48565     1   35737000   35738000      1       1  150064       1.6809      0.04639
enh48592     1   36275900   36276900      1       1  150064       1.7772      0.03777
enh48593     1   36316800   36317800      2       1  150064       3.4571   0.00027304
enh48594     1   36345600   36346600      2       1  150064       3.1321   0.00086774
enh48600     1   36398200   36399200      1       1  150064        3.492    0.0002397
enh48601     1   36400700   36401700      2       1  150064       2.7758    0.0027532
enh48603     1   36553200   36554200      1       1  150064       3.1405    0.0008432
enh48604     1   36555500   36556500      3       2  150064        3.192   0.00070642
enh48606     1   36565100   36566100      6       2  150064       2.3137     0.010343
enh48607     1   36574300   36575300      2       1  150064         1.76     0.039204
enh48609     1   36600600   36601600      2       1  150064       3.3181   0.00045322
enh48610     1   36607600   36608600      2       1  150064       3.3975   0.00034006
enh48611     1   36613200   36614200      3       1  150064       3.8801   5.2202e-05
enh48617     1   36633700   36634700      2       1  150064       3.8296   6.4181e-05
enh48621     1   36653100   36654100      3       1  150064       2.6234    0.0043531
enh48681     1   38040800   38041800      4       2  150064       1.8926     0.029204
enh48687     1   38197800   38198800      2       1  150064        2.797    0.0025793
enh48692     1   38294100   38295100      1       1  150064       3.0472     0.001155
enh48697     1   38322600   38323600      1       1  150064       3.1702    0.0007616
enh48698     1   38323400   38324400      1       1  150064       3.1702    0.0007616
enh48702     1   38388300   38389300      2       1  150064       1.9326     0.026641
enh48705     1   38395400   38396400      5       2  150064       2.8028     0.002533
enh48721     1   38731600   38732600      3       2  150064       1.9936       0.0231
enh48726     1   39339600   39340600      4       2  150064       1.7634     0.038915
enh48728     1   39407300   39408300      2       1  150064       1.6718     0.047283
enh48733     1   39490800   39491800      2       1  150064       1.8507     0.032107
enh48734     1   39492800   39493800      5       2  150064       1.7435     0.040624
enh48737     1   39512800   39513800      4       2  150064       2.0411     0.020618
enh48738     1   39541900   39542900      2       1  150064       2.9168    0.0017683
enh48745     1   39582000   39583000      3       1  150064       2.0265     0.021356
enh48764     1   39651100   39652100      2       1  150064       2.1225     0.016899
enh48797     1   39863000   39864000      4       2  150064       2.4163    0.0078392
enh48805     1   39916300   39917300      2       1  150064       1.7229      0.04245
enh48807     1   39974700   39975700      5       3  150064       2.0765     0.018926
enh48809     1   39991000   39992000      4       2  150064       2.5017    0.0061795
enh48814     1   40032100   40033100      4       2  150064       2.4861    0.0064585
enh48819     1   40091100   40092100      1       1  150064       2.1072      0.01755
enh48823     1   40166700   40167700      2       1  150064       2.5858    0.0048577
enh48831     1   40308300   40309300      2       1  150064       1.8236     0.034103
enh48834     1   40341300   40342300      1       1  150064       1.8639      0.03117
enh48837     1   40358100   40359100      1       1  150064       1.8066      0.03541
enh48838     1   40363700   40364700      1       1  150064       2.2546      0.01208
enh48883     1   40848000   40849000      2       1  150064       1.7513     0.039945
enh48890     1   40864100   40865100      3       2  150064        2.095     0.018086
enh48891     1   40865200   40866200      3       1  150064       1.7961     0.036238
enh48901     1   40997900   40998900      2       1  150064       1.9879     0.023409
enh48908     1   41155800   41156800      3       2  150064       2.3236     0.010073
enh48910     1   41159800   41160800      4       2  150064       2.3642    0.0090353
enh48913     1   41165200   41166200      4       2  150064       2.4477    0.0071893
enh48916     1   41170300   41171300      2       1  150064        2.747     0.003007
enh48918     1   41178200   41179200      2       1  150064        2.522    0.0058352
enh48920     1   41183000   41184000      2       1  150064       2.8867    0.0019466
enh48928     1   41205500   41206500      3       1  150064       2.9448    0.0016158
enh48937     1   41274500   41275500      4       2  150064       3.0359    0.0011992
enh48952     1   41433000   41434000      9       3  150064       2.6236    0.0043507
enh48953     1   41446900   41447900      4       2  150064       2.3025     0.010653
enh48954     1   41452600   41453600      3       2  150064       3.8733   5.3695e-05
enh48955     1   41468800   41469800      5       2  150064        2.221     0.013176
enh48956     1   41480600   41481600      7       3  150064        2.342      0.00959
enh48961     1   41574700   41575700      3       2  150064       2.5747     0.005017
enh48963     1   41617900   41618900      3       2  150064        2.078     0.018855
enh48966     1   41698100   41699100      1       1  150064       1.7453      0.04047
enh48968     1   41700100   41701100      5       3  150064       2.1505     0.015759
enh48969     1   41701500   41702500      2       1  150064       1.8849     0.029721
enh48978     1   41853200   41854200      2       1  150064       1.9565     0.025206
enh48981     1   41898000   41899000      6       3  150064       2.2582     0.011965
enh48988     1   41949900   41950900      6       3  150064       2.0453     0.020413
enh48989     1   41960700   41961700      5       2  150064       3.6371   0.00013785
enh48990     1   41962400   41963400      4       2  150064       2.6271    0.0043063
enh48992     1   41969600   41970600      3       2  150064       2.3629    0.0090673
enh49099     1   43415100   43416100      7       2  150064       1.9365     0.026402
enh49101     1   43420600   43421600      3       1  150064         2.19     0.014263
enh49105     1   43430800   43431800      3       1  150064       1.7961      0.03624
enh49106     1   43432500   43433500      7       3  150064       2.1356     0.016354
enh49125     1   43739900   43740900      5       2  150064       2.0293     0.021212
enh49129     1   43760000   43761000      2       1  150064        2.976    0.0014603
enh49130     1   43765500   43766500      1       1  150064       3.1944    0.0007005
enh49132     1   43779000   43780000      2       1  150064       2.9815    0.0014343
enh49137     1   43826100   43827100      1       1  150064       3.3139    0.0004601
enh49138     1   43830800   43831800      2       1  150064       1.9653     0.024692
enh49139     1   43834400   43835400      1       1  150064       3.6162    0.0001495
enh49143     1   43856300   43857300      4       2  150064       4.1648   1.5578e-05
enh49144     1   43870900   43871900      3       1  150064       3.3585   0.00039177
enh49145     1   43888600   43889600      1       1  150064       3.5791    0.0001724
enh49149     1   43920500   43921500      4       2  150064       4.1611   1.5834e-05
enh49151     1   43938300   43939300      1       1  150064       3.0047     0.001329
enh49153     1   43989400   43990400      5       2  150064       1.6586     0.048601
enh49155     1   44000800   44001800      1       1  150064       2.2904        0.011
enh49157     1   44013500   44014500      3       2  150064       2.9683    0.0014972
enh49158     1   44018000   44019000      1       1  150064       3.1374    0.0008524
enh49159     1   44022900   44023900      1       1  150064       3.0287     0.001228
enh49162     1   44034500   44035500      4       2  150064       4.0767   2.2835e-05
enh49163     1   44037400   44038400      2       1  150064       5.2324   8.3661e-08
enh49164     1   44047500   44048500      5       2  150064       2.8226    0.0023819
enh49165     1   44051400   44052400     10       3  150064        3.604   0.00015665
enh49166     1   44114000   44115000      4       2  150064       4.5272    2.988e-06
enh49167     1   44117600   44118600      3       2  150064       4.0608   2.4453e-05
enh49169     1   44124700   44125700      2       1  150064       3.4863   0.00024487
enh49170     1   44152600   44153600      2       1  150064       3.0038    0.0013331
enh49173     1   44177400   44178400      1       1  150064       3.1581     0.000794
enh49174     1   44229000   44230000      1       1  150064       3.2448    0.0005877
enh49175     1   44248700   44249700      3       2  150064       4.2994   8.5643e-06
enh49176     1   44252200   44253200      4       2  150064       1.8474     0.032347
enh49180     1   44300000   44301000      2       1  150064       2.7912    0.0026254
enh49184     1   44315000   44316000      2       1  150064       4.0137   2.9891e-05
enh49185     1   44318800   44319800      3       1  150064       3.9946   3.2404e-05
enh49188     1   44334000   44335000      2       1  150064       2.8449    0.0022214
enh49189     1   44345400   44346400      1       1  150064       3.8293    6.425e-05
enh49190     1   44346600   44347600      4       2  150064       3.7858   7.6597e-05
enh49192     1   44378800   44379800      5       2  150064       2.1326     0.016479
enh49193     1   44400300   44401300      3       2  150064        1.882     0.029916
enh49194     1   44402200   44403200      4       2  150064        2.011      0.02216
enh49196     1   44413900   44414900      5       2  150064       3.6271    0.0001433
enh49198     1   44439000   44440000      2       1  150064       1.9816     0.023762
enh49199     1   44442000   44443000      2       1  150064        3.126   0.00088601
enh49200     1   44443400   44444400      5       3  150064       2.4915    0.0063602
enh49201     1   44446500   44447500      4       2  150064       1.9822     0.023726
enh49202     1   44452700   44453700      1       1  150064       2.2904        0.011
enh49203     1   44455900   44456900      1       1  150064       2.0898      0.01832
enh49205     1   44460200   44461200      3       1  150064       2.1489     0.015823
enh49208     1   44479600   44480600      2       1  150064       3.2733   0.00053156
enh49216     1   44525400   44526400      2       1  150064       2.3398    0.0096476
enh49219     1   44543000   44544000      2       1  150064       2.3138     0.010339
enh49221     1   44554600   44555600      3       2  150064       2.0944     0.018113
enh49222     1   44677800   44678800      1       1  150064       2.7892     0.002642
enh49223     1   44679900   44680900      1       1  150064       2.3252      0.01003
enh49225     1   44704600   44705600      2       1  150064       2.6077    0.0045579
enh49238     1   44821000   44822000      2       1  150064       1.9614     0.024916
enh49382     1   46764600   46765600      1       1  150064       2.5042     0.006137
enh49394     1   46981800   46982800      6       3  150064       2.5609    0.0052202
enh49423     1   47229100   47230100      1       1  150064        1.852      0.03201
enh49429     1   47640600   47641600      4       2  150064       1.8457     0.032464
enh49458     1   48223900   48224900      2       1  150064       1.8118     0.035009
enh49461     1   48274600   48275600      3       2  150064       1.9918     0.023196
enh49470     1   48337400   48338400      5       3  150064       2.6703    0.0037895
enh49493     1   48520500   48521500      9       5  150064       2.7692    0.0028097
enh49494     1   48527200   48528200      3       2  150064       1.6655     0.047904
enh49517     1   49240600   49241600      5       3  150064       1.6972     0.044829
enh49523     1   51131200   51132200      2       1  150064       1.9661     0.024642
enh49535     1   51439500   51440500      4       2  150064       1.9975     0.022883
enh49543     1   51708900   51709900      3       1  150064       1.6728     0.047186
enh49578     1   51985600   51986600      4       2  150064       1.6839     0.046102
enh49632     1   52988600   52989600      1       1  150064       1.8582      0.03157
enh49677     1   53641600   53642600      4       2  150064       1.9399     0.026196
enh49680     1   53661000   53662000      1       1  150064       2.0792       0.0188
enh49681     1   53664000   53665000      1       1  150064       2.8243     0.002369
enh49682     1   53679800   53680800      2       1  150064       2.1224     0.016902
enh49683     1   53684300   53685300      2       1  150064       2.1388     0.016228
enh49685     1   53702200   53703200      4       2  150064       2.5829    0.0048987
enh49688     1   53722500   53723500      4       1  150064       2.8776    0.0020038
enh49689     1   53723400   53724400      1       1  150064       1.8038      0.03563
enh49690     1   53759000   53760000      1       1  150064       1.8966      0.02894
enh49691     1   53761000   53762000      3       1  150064       1.9188     0.027506
enh49719     1   54447400   54448400      1       1  150064       2.3782     0.008699
enh49721     1   54483000   54484000      4       2  150064       1.6528     0.049182
enh49736     1   54685200   54686200      3       2  150064       2.1506     0.015755
enh49738     1   54694600   54695600      2       1  150064       2.0398     0.020687
enh49773     1   54807300   54808300      2       1  150064       1.8867     0.029599
enh49783     1   54837000   54838000      1       1  150064       2.1367      0.01631
enh49786     1   54848800   54849800      8       2  150064         2.32     0.010171
enh49832     1   55323200   55324200      4       2  150064       1.9801     0.023847
enh49833     1   55326700   55327700      7       2  150064       2.0501     0.020179
enh49883     1   56045800   56046800      3       2  150064       2.0476     0.020298
enh49888     1   56160600   56161600      8       2  150064       2.1321       0.0165
enh49889     1   56184600   56185600      2       1  150064       1.7767      0.03781
enh49891     1   56282400   56283400      3       2  150064       1.7064     0.043966
enh49912     1   56902900   56903900      8       2  150064        2.495    0.0062976
enh49950     1   57283300   57284300      5       2  150064       2.1571     0.015498
enh49975     1   59183800   59184800      1       1  150064       1.8184       0.0345
enh49990     1   59323700   59324700      3       2  150064       2.1509     0.015741
enh50033     1   59622000   59623000      8       1  150064       1.6942     0.045117
enh50037     1   59669100   59670100      4       2  150064       1.7797     0.037562
enh50082     1   60204100   60205100      4       2  150064       2.1759     0.014782
enh50095     1   61039400   61040400      1       1  150064       3.0103     0.001305
enh50104     1   61402000   61403000      1       1  150064       2.2825      0.01123
enh50106     1   61455300   61456300      2       1  150064       1.8711     0.030669
enh50143     1   61696000   61697000      3       1  150064       1.8764     0.030301
enh50145     1   61709500   61710500      3       1  150064       2.0719     0.019136
enh50166     1   61809300   61810300      1       1  150064       2.4528     0.007087
enh50170     1   61869100   61870100      2       1  150064       2.1279     0.016673
enh50178     1   62071700   62072700      1       1  150064       2.1604      0.01537
enh50201     1   62849800   62850800      1       1  150064       2.0361      0.02087
enh50270     1   64504500   64505500      1       1  150064       2.6022     0.004631
enh50297     1   65220400   65221400      1       1  150064       2.2127      0.01346
enh50301     1   65294500   65295500      2       1  150064       2.7477    0.0030003
enh50305     1   65359400   65360400      3       1  150064       2.8452    0.0022195
enh50306     1   65360200   65361200      3       1  150064       1.8943     0.029093
enh50314     1   65376600   65377600      3       1  150064       2.6756    0.0037299
enh50316     1   65379400   65380400      3       2  150064       2.9212    0.0017436
enh50318     1   65382900   65383900      3       1  150064       3.4743   0.00025612
enh50319     1   65383600   65384600      3       2  150064       2.4738    0.0066834
enh50321     1   65389000   65390000      5       2  150064       2.6206    0.0043893
enh50322     1   65391800   65392800      3       1  150064       2.8142    0.0024451
enh50323     1   65398300   65399300      3       1  150064       2.3488    0.0094178
enh50325     1   65400200   65401200      3       2  150064       3.3548   0.00039706
enh50327     1   65402500   65403500      4       2  150064       3.1017   0.00096207
enh50328     1   65404500   65405500      2       1  150064       1.8888     0.029458
enh50329     1   65405400   65406400      3       2  150064        3.289   0.00050272
enh50330     1   65405800   65406800      3       2  150064        3.289   0.00050272
enh50333     1   65412700   65413700      2       1  150064       2.8544    0.0021562
enh50334     1   65415200   65416200      2       1  150064       3.0415    0.0011769
enh50336     1   65419600   65420600      2       1  150064       1.9861     0.023509
enh50337     1   65421600   65422600      2       1  150064       2.4354    0.0074375
enh50338     1   65423300   65424300      7       2  150064       2.4477    0.0071881
enh50339     1   65427600   65428600      5       2  150064       2.9459    0.0016099
enh50350     1   65514200   65515200      4       2  150064       1.7229     0.042449
enh50356     1   65574000   65575000      2       1  150064        2.055     0.019941
enh50357     1   65579800   65580800      3       1  150064        2.237     0.012642
enh50358     1   65606700   65607700      4       2  150064       1.8617     0.031322
enh50359     1   65615000   65616000      2       1  150064       2.3592    0.0091569
enh50364     1   65640200   65641200      5       1  150064       1.8082     0.035289
enh50365     1   65641800   65642800      3       2  150064       2.0039     0.022542
enh50366     1   65643600   65644600      1       1  150064       2.0028       0.0226
enh50374     1   65932800   65933800      8       3  150064       1.8564     0.031702
enh50378     1   66153200   66154200      5       2  150064       2.7778    0.0027366
enh50380     1   66277500   66278500      2       1  150064       2.2327     0.012785
enh50381     1   66414400   66415400      4       2  150064        2.249     0.012257
enh50385     1   66731000   66732000      2       1  150064        2.583    0.0048974
enh50386     1   66735200   66736200      7       3  150064       2.9768    0.0014563
enh50387     1   66736600   66737600      2       1  150064       1.7028     0.044304
enh50388     1   66738200   66739200      3       1  150064       2.4017    0.0081602
enh50389     1   66742500   66743500      3       1  150064       2.3345    0.0097849
enh50392     1   66766000   66767000      7       2  150064        2.249     0.012256
enh50395     1   66795100   66796100      1       1  150064       2.9779     0.001451
enh50419     1   66910900   66911900      2       1  150064       2.2364     0.012664
enh50453     1   67802300   67803300      4       1  150064       1.8486     0.032258
enh50455     1   67858800   67859800      2       1  150064       2.2355     0.012693
enh50461     1   68000300   68001300      3       1  150064       1.7031     0.044274
enh50462     1   68003100   68004100      2       1  150064       2.2326     0.012789
enh50475     1   68078300   68079300      2       1  150064       1.6808     0.046401
enh50476     1   68083700   68084700      5       2  150064       2.3905    0.0084128
enh50477     1   68084600   68085600      2       1  150064       2.6242    0.0043429
enh50486     1   68154100   68155100      4       2  150064       1.9212     0.027352
enh50487     1   68166200   68167200      4       2  150064       1.9657     0.024668
enh50489     1   68174200   68175200      1       1  150064       2.1873      0.01436
enh50509     1   68220600   68221600      1       1  150064       2.4668     0.006817
enh50517     1   68257400   68258400      3       1  150064       3.6703   0.00012111
enh50518     1   68259200   68260200      3       2  150064       3.2428   0.00059183
enh50519     1   68260600   68261600      3       1  150064       3.3003   0.00048284
enh50520     1   68269000   68270000      4       2  150064       2.9318     0.001685
enh50521     1   68278700   68279700      5       2  150064        1.883     0.029852
enh50525     1   68295500   68296500      3       2  150064       3.7091   0.00010398
enh50526     1   68304400   68305400      4       1  150064       3.6708   0.00012092
enh50528     1   68362700   68363700      7       3  150064       3.3266   0.00043953
enh50575     1   71623000   71624000      1       1  150064       2.9986     0.001356
enh50579     1   73848800   73849800     10       1  150064       5.1751   1.1387e-07
enh50580     1   74058800   74059800      3       1  150064       2.6569    0.0039432
enh50589     1   76193100   76194100      5       3  150064       1.6523     0.049241
enh50605     1   76744800   76745800      1       1  150064       1.7041      0.04418
enh50637     1   78298900   78299900      1       1  150064       2.6962     0.003507
enh50643     1   78446300   78447300      2       1  150064        2.026     0.021384
enh50644     1   78449200   78450200      2       1  150064       1.7929     0.036491
enh50645     1   78458000   78459000      1       1  150064       1.8001      0.03592
enh50648     1   78474600   78475600      3       2  150064       2.0605     0.019677
enh50675     1   81498400   81499400      1       1  150064       1.8845      0.02975
enh50678     1   81779600   81780600      7       2  150064        1.711     0.043536
enh50691     1   82146100   82147100      1       1  150064       3.0902        0.001
enh50704     1   84268100   84269100      3       2  150064       3.6801   0.00011655
enh50705     1   84284300   84285300      2       1  150064       3.7057   0.00010539
enh50710     1   84556300   84557300      1       1  150064       1.8436      0.03262
enh50711     1   84566400   84567400      2       1  150064       2.2567     0.012013
enh50715     1   84622100   84623100      3       2  150064       2.3493    0.0094036
enh50716     1   84628700   84629700      1       1  150064       2.3811      0.00863
enh50718     1   84639600   84640600      1       1  150064        1.923      0.02724
enh50740     1   85105500   85106500      7       3  150064       1.6647     0.047982
enh50752     1   85319700   85320700      4       1  150064       2.4091    0.0079965
enh50754     1   85378800   85379800      4       1  150064       1.8566     0.031685
enh50763     1   85694800   85695800      2       1  150064       1.6524     0.049226
enh50774     1   85779900   85780900      1       1  150064       2.1203      0.01699
enh50782     1   85872700   85873700      1       1  150064       2.0853      0.01852
enh50785     1   85906400   85907400      2       1  150064       1.8324     0.033445
enh50787     1   85914700   85915700      8       3  150064       2.0648     0.019472
enh50788     1   85919300   85920300      3       1  150064       2.4418    0.0073069
enh50791     1   85931400   85932400      2       1  150064       1.8037     0.035636
enh50801     1   86034700   86035700      4       2  150064        1.734     0.041458
enh50821     1   86992700   86993700      5       2  150064       1.8922     0.029229
enh50858     1   87811500   87812500      3       1  150064       1.7206     0.042657
enh50861     1   87815400   87816400      3       1  150064       2.1728     0.014896
enh50870     1   87978300   87979300      3       1  150064       1.9176     0.027579
enh50874     1   88054200   88055200      3       1  150064       1.8152     0.034747
enh50877     1   88065400   88066400      2       1  150064       2.9528    0.0015745
enh50879     1   88108100   88109100      1       1  150064       2.1609      0.01535
enh50881     1   88148900   88149900      5       3  150064       2.0029     0.022593
enh50897     1   88350900   88351900      5       2  150064       1.9716     0.024329
enh50898     1   88353300   88354300      1       1  150064       1.8741      0.03046
enh50901     1   88393000   88394000      3       1  150064       1.8094     0.035195
enh50907     1   88638900   88639900      5       3  150064       1.6822     0.046268
enh50909     1   88641100   88642100      3       1  150064       1.9437     0.025963
enh50910     1   88682300   88683300      1       1  150064       1.8428      0.03268
enh50956     1   89776800   89777800      2       1  150064       2.6612    0.0038928
enh50977     1   90068700   90069700      3       1  150064       1.8446     0.032545
enh50990     1   90132800   90133800      2       1  150064         2.09     0.018307
enh50997     1   90184700   90185700      1       1  150064       1.6991      0.04465
enh51002     1   90222800   90223800      3       2  150064       1.8802     0.030044
enh51016     1   90312500   90313500      2       1  150064       2.7441    0.0030334
enh51054     1   91390300   91391300      1       1  150064       2.5134     0.005979
enh51055     1   91391100   91392100      2       1  150064       2.1155     0.017195
enh51057     1   91427800   91428800      4       2  150064       2.1388     0.016224
enh51059     1   91459800   91460800      3       1  150064       2.0763     0.018932
enh51064     1   91482800   91483800      2       1  150064        2.801    0.0025469
enh51065     1   91485000   91486000      6       2  150064        1.881     0.029987
enh51066     1   91502000   91503000      1       1  150064       2.0965      0.01802
enh51070     1   91965200   91966200      3       2  150064       2.3068     0.010532
enh51107     1   92242500   92243500      7       2  150064       2.5047    0.0061276
enh51108     1   92244300   92245300      3       1  150064        1.899     0.028784
enh51109     1   92248000   92249000      6       1  150064       2.1202     0.016993
enh51111     1   92254800   92255800      3       2  150064       2.6423    0.0041168
enh51137     1   92341300   92342300      1       1  150064       1.7956      0.03628
enh51147     1   92765500   92766500      4       2  150064       2.8423    0.0022392
enh51148     1   92766200   92767200      3       2  150064       1.8755     0.030364
enh51150     1   92780600   92781600      1       1  150064       1.7483      0.04021
enh51152     1   92831500   92832500      4       2  150064       2.5807    0.0049295
enh51155     1   92930000   92931000      3       1  150064       3.0893    0.0010033
enh51157     1   93003600   93004600      2       1  150064       3.2544   0.00056808
enh51162     1   93221800   93222800      2       1  150064       1.7861     0.037044
enh51163     1   93233800   93234800      3       2  150064       1.7796     0.037569
enh51173     1   93343000   93344000      2       1  150064       1.6554     0.048926
enh51174     1   93348400   93349400      2       1  150064        1.731     0.041726
enh51175     1   93352600   93353600      2       1  150064       1.7949     0.036338
enh51178     1   93394900   93395900      1       1  150064       1.6959      0.04495
enh51179     1   93399000   93400000      5       2  150064       1.7624     0.038997
enh51180     1   93400200   93401200      4       1  150064       2.3802    0.0086515
enh51181     1   93401000   93402000      3       1  150064       1.7756       0.0379
enh51185     1   93416300   93417300      2       1  150064        1.846     0.032449
enh51187     1   93421000   93422000      3       1  150064       2.2737     0.011491
enh51188     1   93421400   93422400      2       1  150064       2.3225     0.010102
enh51194     1   93438100   93439100      1       1  150064       1.6825      0.04624
enh51195     1   93440100   93441100      3       2  150064       2.2926     0.010936
enh51202     1   93507700   93508700      5       2  150064       1.8333     0.033382
enh51222     1   93919400   93920400      1       1  150064       1.8003      0.03591
enh51235     1   94051100   94052100      5       2  150064       1.7339     0.041472
enh51324     1   94992800   94993800      1       1  150064       2.1873      0.01436
enh51378     1   95319500   95320500      2       1  150064        1.685     0.045994
enh51380     1   95330000   95331000      5       3  150064       2.7381      0.00309
enh51383     1   95349100   95350100      3       2  150064       2.2582     0.011965
enh51384     1   95363800   95364800      1       1  150064       2.3685     0.008929
enh51395     1   95412200   95413200      5       3  150064       2.2806     0.011286
enh51401     1   95437100   95438100      2       1  150064       2.2949      0.01087
enh51404     1   95448400   95449400      3       2  150064        1.731     0.041722
enh51406     1   95459800   95460800      2       1  150064       1.8498     0.032171
enh51411     1   95506600   95507600      2       1  150064        2.035     0.020923
enh51412     1   95507800   95508800      3       1  150064       1.6504     0.049428
enh51413     1   95532400   95533400      1       1  150064       2.2138      0.01342
enh51416     1   95549700   95550700      6       2  150064       1.9616     0.024904
enh51417     1   95552300   95553300      3       1  150064       2.2242     0.013066
enh51418     1   95561600   95562600      6       3  150064       2.7669    0.0028297
enh51419     1   95585800   95586800      5       3  150064        1.932     0.026681
enh51422     1   95697800   95698800      3       2  150064       2.5955    0.0047225
enh51425     1   96881700   96882700      4       2  150064       2.8778    0.0020024
enh51428     1   97186000   97187000      2       1  150064       1.7221     0.042524
enh51429     1   97195900   97196900      4       2  150064        3.075    0.0010527
enh51430     1   97206400   97207400      3       1  150064       2.4378    0.0073895
enh51431     1   97213200   97214200      2       1  150064       2.1013     0.017805
enh51435     1   97658100   97659100      1       1  150064       3.7842    7.709e-05
enh51437     1   98369100   98370100      2       1  150064       5.3934   3.4576e-08
enh51438     1   98376700   98377700      1       1  150064       6.0414    7.639e-10
enh51439     1   98383200   98384200      3       2  150064       5.4966   1.9356e-08
enh51442     1   98408700   98409700      2       1  150064        5.433   2.7711e-08
enh51443     1   98646500   98647500      6       3  150064         4.47   3.9112e-06
enh51449     1   98895000   98896000      5       2  150064       2.7298    0.0031688
enh51455     1  100109800  100110800      2       1  150064       2.3677    0.0089504
enh51527     1  101347800  101348800      1       1  150064       2.9451     0.001614
enh51559     1  103323600  103324600      7       2  150064       1.8813     0.029964
enh51563     1  107598400  107599400      2       1  150064       1.7809     0.037464
enh51584     1  108438200  108439200      4       1  150064       2.0387     0.020739
enh51585     1  108439500  108440500      6       2  150064       1.7419     0.040764
enh51593     1  108508200  108509200      5       3  150064       2.2686     0.011647
enh51602     1  108660400  108661400      6       3  150064       1.9794     0.023886
enh51603     1  108740300  108741300      7       3  150064       2.7227    0.0032374
enh51718     1  110199200  110200200      3       2  150064       2.2718     0.011549
enh51744     1  110438400  110439400      5       2  150064       1.9161     0.027674
enh51763     1  110545100  110546100      1       1  150064        1.927      0.02699
enh51764     1  110545600  110546600      1       1  150064        1.927      0.02699
enh51772     1  110575900  110576900      2       1  150064       1.8614     0.031341
enh51775     1  110598500  110599500      1       1  150064       2.0836       0.0186
enh51776     1  110745600  110746600      1       1  150064       2.2414       0.0125
enh51790     1  110892800  110893800      2       1  150064       2.1775     0.014723
enh51792     1  110926600  110927600      2       1  150064       1.8599     0.031452
enh51798     1  111019200  111020200      3       1  150064       2.3585    0.0091743
enh51799     1  111019800  111020800      1       1  150064       2.4479     0.007185
enh51809     1  111329300  111330300      5       2  150064       2.6011    0.0046457
enh51815     1  111439000  111440000      3       1  150064       1.8727     0.030557
enh51836     1  111994700  111995700      2       1  150064       1.8799     0.030059
enh51853     1  112134400  112135400      3       2  150064       2.8477     0.002202
enh51857     1  112153200  112154200      4       2  150064       1.6672     0.047735
enh51860     1  112164000  112165000      4       2  150064       2.7119    0.0033454
enh51861     1  112165700  112166700     10       5  150064       2.5155    0.0059436
enh51878     1  112203300  112204300      3       1  150064        1.984     0.023625
enh51887     1  112247200  112248200      3       2  150064       1.8638     0.031171
enh51897     1  112422900  112423900      3       2  150064       1.9172     0.027609
enh51900     1  112462500  112463500      3       1  150064       2.4432    0.0072786
enh51902     1  112490900  112491900      4       2  150064       1.7928     0.036501
enh51912     1  112934000  112935000      2       1  150064       1.8858     0.029664
enh51914     1  112936500  112937500      4       1  150064       1.8506     0.032113
enh51915     1  112940700  112941700      4       1  150064       2.2752     0.011447
enh51916     1  112941700  112942700      3       1  150064        2.087     0.018442
enh51917     1  112944800  112945800      3       1  150064       2.7975    0.0025751
enh51918     1  112946500  112947500      2       1  150064       2.3317    0.0098587
enh51919     1  112950200  112951200      3       1  150064       2.9039    0.0018428
enh51920     1  112981300  112982300      3       2  150064       2.1976     0.013988
enh51921     1  112987200  112988200      4       1  150064       2.2709     0.011576
enh51922     1  112988800  112989800      4       2  150064       2.3688    0.0089225
enh51924     1  113007200  113008200      1       1  150064       2.0222      0.02158
enh51926     1  113055300  113056300      1       1  150064       3.8697    5.448e-05
enh51929     1  113086800  113087800      1       1  150064       3.1847    0.0007246
enh51931     1  113159400  113160400      3       2  150064       3.7995   7.2484e-05
enh51934     1  113169500  113170500      5       2  150064       2.6285    0.0042875
enh51936     1  113173700  113174700      1       1  150064       3.3565    0.0003947
enh51938     1  113179400  113180400      1       1  150064       3.2955    0.0004912
enh51940     1  113215900  113216900      2       1  150064       3.0364    0.0011973
enh51941     1  113218700  113219700      2       1  150064       2.7755    0.0027562
enh51943     1  113230400  113231400      3       2  150064       3.3679   0.00037869
enh51944     1  113241500  113242500      3       2  150064       3.0879    0.0010079
enh51970     1  113569400  113570400      2       1  150064       1.9782     0.023953
enh51985     1  113683500  113684500      1       1  150064       1.6575      0.04871
enh51987     1  113689300  113690300      3       1  150064       1.7311     0.041719
enh51989     1  113734000  113735000      2       1  150064       1.9779     0.023969
enh51991     1  113751600  113752600      3       2  150064        2.694    0.0035303
enh51999     1  113863400  113864400      2       1  150064         1.69     0.045515
enh52066     1  114977400  114978400      4       1  150064       2.1871     0.014367
enh52067     1  115000400  115001400      2       1  150064       2.0958     0.018052
enh52068     1  115008800  115009800      2       1  150064       2.0465     0.020354
enh52071     1  115024900  115025900      4       2  150064       1.7484     0.040195
enh52075     1  115047500  115048500      5       3  150064       1.8665     0.030983
enh52076     1  115050100  115051100      1       1  150064       2.5298     0.005706
enh52080     1  115255700  115256700      2       1  150064       1.8431     0.032657
enh52081     1  115257500  115258500      2       1  150064       1.7788     0.037633
enh52082     1  115259400  115260400      2       1  150064       1.9462     0.025816
enh52083     1  115261300  115262300      1       1  150064       3.1647    0.0007761
enh52084     1  115295000  115296000      3       2  150064       2.2466     0.012332
enh52087     1  115599500  115600500      3       1  150064       1.6865     0.045846
enh52088     1  115604600  115605600      3       1  150064       2.1682     0.015072
enh52089     1  115610100  115611100      2       1  150064       2.2853     0.011149
enh52090     1  115611700  115612700      3       2  150064       1.9498     0.025599
enh52091     1  115627600  115628600      3       2  150064         3.46   0.00027013
enh52094     1  115640800  115641800      3       2  150064        1.736     0.041281
enh52095     1  115642300  115643300      6       2  150064       3.8735   5.3648e-05
enh52096     1  115677000  115678000      3       1  150064       3.7871     7.62e-05
enh52099     1  115731000  115732000      3       2  150064       1.9009     0.028661
enh52104     1  115875000  115876000      2       1  150064       2.5023    0.0061698
enh52105     1  115906600  115907600      6       2  150064       2.6484    0.0040439
enh52106     1  115974400  115975400      6       3  150064        2.242     0.012482
enh52109     1  116185800  116186800      1       1  150064       2.1895      0.01428
enh52110     1  116188400  116189400      6       2  150064       1.8477     0.032325
enh52125     1  116353400  116354400      4       2  150064       2.1851     0.014441
enh52149     1  116853900  116854900      2       1  150064       1.7259     0.042186
enh52151     1  116858700  116859700      4       2  150064       2.4327    0.0074939
enh52152     1  116861200  116862200      5       2  150064       1.9533     0.025391
enh52200     1  117189700  117190700      1       1  150064       1.7897      0.03675
enh52207     1  117301800  117302800      2       1  150064       2.5076    0.0060779
enh52208     1  117305200  117306200      4       2  150064       2.6859    0.0036164
enh52209     1  117310100  117311100      2       1  150064       2.8927    0.0019097
enh52210     1  117341600  117342600      3       1  150064       3.0152    0.0012839
enh52211     1  117347000  117348000      1       1  150064        3.049     0.001148
enh52212     1  117349700  117350700      1       1  150064       3.2432    0.0005909
enh52213     1  117352700  117353700      2       1  150064       3.4129    0.0003214
enh52215     1  117375400  117376400      3       2  150064       2.9293    0.0016989
enh52232     1  117552200  117553200      3       1  150064       1.7902     0.036712
enh52267     1  118188700  118189700      3       1  150064       1.9446     0.025913
enh52270     1  118207600  118208600      3       2  150064       2.4437    0.0072687
enh52271     1  118208600  118209600      2       1  150064       1.7339     0.041472
enh52475     1  145588100  145589100      3       1  150064       1.9471     0.025762
enh52488     1  145727100  145728100      1       1  150064        1.699      0.04466
enh52490     1  146639000  146640000      4       2  150064         2.43    0.0075503
enh52491     1  146640700  146641700      3       1  150064       1.9528     0.025425
enh52492     1  146645500  146646500      6       2  150064       2.0747     0.019009
enh52493     1  146649200  146650200      4       2  150064       2.0384     0.020756
enh52494     1  146681200  146682200      7       2  150064       2.0278     0.021293
enh52496     1  146695000  146696000      4       2  150064       2.9635    0.0015207
enh52497     1  146697300  146698300      7       3  150064       2.6934    0.0035359
enh52499     1  146709000  146710000      2       1  150064       3.4684   0.00026182
enh52502     1  146718700  146719700      5       3  150064       1.7537     0.039744
enh52519     1  147234500  147235500      1       1  150064        2.155      0.01558
enh52535     1  149853400  149854400      2       1  150064       2.1646     0.015209
enh52541     1  149887500  149888500      1       1  150064       1.7468      0.04034
enh52542     1  149897500  149898500      4       2  150064       1.7368     0.041216
enh52543     1  149903600  149904600      2       1  150064       1.6513     0.049341
enh52555     1  149984400  149985400      3       1  150064       1.7135     0.043312
enh52557     1  149993400  149994400      3       1  150064       1.7071     0.043906
enh52558     1  150036700  150037700      1       1  150064       5.5334     1.57e-08
enh52560     1  150064000  150065000      1       1  150064       5.5301      1.6e-08
enh52561     1  150080600  150081600      2       1  150064       5.1545   1.2713e-07
enh52565     1  150090400  150091400      1       1  150064       5.7411    4.702e-09
enh52567     1  150118800  150119800      3       1  150064       5.2081   9.5414e-08
enh52569     1  150124400  150125400      4       2  150064       4.5844    2.276e-06
enh52572     1  150126800  150127800      2       1  150064       2.7677     0.002823
enh52573     1  150129800  150130800      3       1  150064       5.8984   1.8355e-09
enh52574     1  150134600  150135600      3       2  150064        5.304   5.6645e-08
enh52578     1  150158700  150159700      3       1  150064       5.3207   5.1694e-08
enh52580     1  150185000  150186000      3       2  150064       4.6806   1.4303e-06
enh52582     1  150208900  150209900      2       1  150064       1.9992     0.022793
enh52586     1  150241800  150242800      3       1  150064       4.9797   3.1842e-07
enh52588     1  150245100  150246100      2       1  150064       4.3458   6.9391e-06
enh52592     1  150266800  150267800      1       1  150064       1.7334      0.04151
enh52593     1  150267400  150268400      2       1  150064       1.9883     0.023391
enh52595     1  150294900  150295900      5       2  150064       5.3544   4.2929e-08
enh52596     1  150334800  150335800      5       2  150064       4.6395   1.7465e-06
enh52597     1  150339300  150340300      3       2  150064       4.0739   2.3115e-05
enh52598     1  150340000  150341000      2       1  150064       1.7546     0.039661
enh52601     1  150344800  150345800      3       2  150064        5.254   7.4425e-08
enh52603     1  150359100  150360100      3       2  150064       3.9228   4.3755e-05
enh52604     1  150361600  150362600      3       2  150064       4.0914   2.1441e-05
enh52606     1  150380400  150381400      2       1  150064       1.7606     0.039152
enh52607     1  150382200  150383200      2       1  150064       3.9829   3.4041e-05
enh52608     1  150449500  150450500      6       3  150064       4.1928   1.3775e-05
enh52609     1  150460400  150461400      3       1  150064       4.5462   2.7315e-06
enh52610     1  150479900  150480900      5       2  150064       1.8588      0.03153
enh52611     1  150481300  150482300      5       3  150064       4.8443   6.3533e-07
enh52613     1  150486800  150487800      2       1  150064       4.1525   1.6446e-05
enh52614     1  150488700  150489700      1       1  150064       2.0011      0.02269
enh52617     1  150510200  150511200      5       2  150064       3.3805   0.00036178
enh52620     1  150536600  150537600      2       1  150064        2.174     0.014852
enh52623     1  150546100  150547100      5       2  150064       1.6844     0.046052
enh52624     1  150553000  150554000      1       1  150064       1.7288      0.04192
enh52627     1  150581500  150582500      2       1  150064       2.5851    0.0048673
enh52633     1  150608000  150609000      4       2  150064       1.6794     0.046537
enh52639     1  150725400  150726400      4       2  150064       2.4142    0.0078858
enh52640     1  150738200  150739200      6       2  150064       1.6908     0.045442
enh52642     1  150778900  150779900      2       1  150064       1.7807     0.037479
enh52646     1  150861800  150862800      2       1  150064       2.3696    0.0089047
enh52651     1  150948400  150949400      1       1  150064       1.9752      0.02412
enh52655     1  150967900  150968900      3       2  150064       3.7924     7.46e-05
enh52656     1  150974600  150975600      2       1  150064        4.428   4.7557e-06
enh52667     1  151035000  151036000      2       1  150064       1.8598     0.031455
enh52668     1  151041700  151042700      2       1  150064       3.0844    0.0010198
enh52669     1  151044300  151045300      6       4  150064       2.3316    0.0098612
enh52671     1  151116100  151117100      5       3  150064       3.6183   0.00014828
enh52699     1  151363400  151364400      1       1  150064       2.6592     0.003916
enh52700     1  151370800  151371800      5       2  150064       2.6861    0.0036141
enh52701     1  151373300  151374300      1       1  150064       3.3175    0.0004542
enh52703     1  151416800  151417800      2       1  150064        2.118     0.017088
enh52704     1  151426900  151427900      1       1  150064       3.3109     0.000465
enh52705     1  151428000  151429000      1       1  150064       3.2691    0.0005394
enh52706     1  151428800  151429800      4       2  150064       2.1558     0.015551
enh52733     1  151611800  151612800      1       1  150064       2.6561     0.003953
enh52739     1  151685000  151686000      2       1  150064       1.9792     0.023895
enh52798     1  153498300  153499300      1       1  150064       2.0546      0.01996
enh52825     1  153669700  153670700      1       1  150064       2.0054      0.02246
enh52828     1  153702300  153703300      2       1  150064       1.9206     0.027394
enh52838     1  153756200  153757200      1       1  150064       2.9848     0.001419
enh52839     1  153761400  153762400      1       1  150064       2.5081     0.006069
enh52841     1  153776700  153777700      2       1  150064       3.4644   0.00026567
enh52842     1  153821400  153822400      1       1  150064       2.8931     0.001907
enh52843     1  153838500  153839500      1       1  150064       2.2649      0.01176
enh52844     1  153845600  153846600      4       2  150064       2.2599     0.011915
enh52847     1  153860100  153861100      4       2  150064       2.9093    0.0018114
enh52849     1  153896400  153897400      2       1  150064        2.061     0.019652
enh52850     1  153901100  153902100      3       1  150064       2.0779      0.01886
enh52852     1  153919200  153920200      1       1  150064       2.1821      0.01455
enh52854     1  153931900  153932900      3       2  150064       2.1443     0.016006
enh52855     1  153933500  153934500      2       1  150064       2.7014    0.0034523
enh52856     1  153941000  153942000      1       1  150064       2.3237      0.01007
enh52857     1  153948000  153949000      2       1  150064       2.2278     0.012946
enh52864     1  153966000  153967000      5       2  150064       2.8872    0.0019437
enh52865     1  154127100  154128100      4       2  150064       1.9295     0.026836
enh52867     1  154149000  154150000      4       2  150064        2.879    0.0019948
enh52871     1  154195200  154196200      1       1  150064       1.9978      0.02287
enh52873     1  154236400  154237400      1       1  150064       2.2613      0.01187
enh52874     1  154238200  154239200      1       1  150064       3.0629     0.001096
enh52876     1  154245800  154246800      1       1  150064       2.0864      0.01847
enh52881     1  154309800  154310800      3       2  150064       2.2376     0.012622
enh52883     1  154323800  154324800      2       1  150064         1.93     0.026801
enh52886     1  154358000  154359000      1       1  150064       1.6588      0.04858
enh52892     1  154395100  154396100      5       2  150064       1.7845     0.037174
enh52895     1  154415000  154416000      4       2  150064       2.9218    0.0017402
enh52896     1  154417100  154418100      3       2  150064       2.3498    0.0093908
enh52897     1  154418400  154419400      3       1  150064       2.5301     0.005701
enh52902     1  154449900  154450900      2       1  150064       2.6705    0.0037874
enh52907     1  154467600  154468600      2       1  150064       2.0616     0.019625
enh52912     1  154528200  154529200      1       1  150064       2.2665      0.01171
enh52925     1  154740400  154741400      5       2  150064       1.9866     0.023482
enh52928     1  154781800  154782800      5       2  150064       2.3846    0.0085487
enh52934     1  154832200  154833200      6       2  150064        3.068    0.0010777
enh52936     1  154842800  154843800      1       1  150064       3.8504    5.896e-05
enh52937     1  154849700  154850700      3       1  150064       3.9912   3.2872e-05
enh52938     1  154856700  154857700      2       1  150064        3.115    0.0009198
enh52941     1  154913900  154914900      2       1  150064       3.8289   6.4357e-05
enh52943     1  154926400  154927400      1       1  150064       2.0764      0.01893
enh52948     1  154940700  154941700      1       1  150064        2.829     0.002335
enh52955     1  154969400  154970400      2       1  150064       3.5424   0.00019828
enh52957     1  154986000  154987000      2       1  150064       3.7761   7.9665e-05
enh52958     1  154988100  154989100      3       2  150064       2.4353      0.00744
enh52959     1  154989300  154990300      2       1  150064       3.6849   0.00011439
enh52960     1  154991200  154992200      1       1  150064       2.3559      0.00924
enh52961     1  154995000  154996000      2       1  150064       3.2291   0.00062084
enh52967     1  155034800  155035800      1       1  150064       3.0684     0.001076
enh52969     1  155038500  155039500      1       1  150064        1.916      0.02768
enh52970     1  155042000  155043000      1       1  150064       1.8595      0.03148
enh52971     1  155043900  155044900      1       1  150064       2.5649     0.005161
enh52984     1  155111100  155112100      2       1  150064       1.7452     0.040475
enh52996     1  155189600  155190600      2       1  150064       2.2491     0.012254
enh52997     1  155194900  155195900      2       1  150064       1.9981     0.022851
enh53000     1  155214800  155215800      1       1  150064       2.2046      0.01374
enh53001     1  155219600  155220600      2       1  150064       2.0696     0.019246
enh53003     1  155223100  155224100      1       1  150064       2.2083      0.01361
enh53007     1  155241200  155242200      2       1  150064       2.0835     0.018604
enh53009     1  155248000  155249000      2       1  150064       2.2396     0.012558
enh53011     1  155274300  155275300      2       1  150064       2.0781     0.018851
enh53012     1  155275400  155276400      2       1  150064        2.481    0.0065508
enh53013     1  155277100  155278100      2       1  150064       2.5297     0.005708
enh53014     1  155280100  155281100      1       1  150064       2.7019     0.003447
enh53016     1  155289400  155290400      2       1  150064       1.8741      0.03046
enh53021     1  155473200  155474200      2       1  150064       1.7828     0.037306
enh53022     1  155477400  155478400      1       1  150064       2.3163      0.01027
enh53026     1  155500200  155501200      1       1  150064       2.4889     0.006407
enh53028     1  155505800  155506800      1       1  150064        2.431     0.007528
enh53035     1  155605500  155606500      1       1  150064       2.7108     0.003356
enh53038     1  155618000  155619000      1       1  150064       2.5906      0.00479
enh53041     1  155656200  155657200      1       1  150064       3.3819    0.0003599
enh53044     1  155675500  155676500      1       1  150064        3.092     0.000994
enh53053     1  155827500  155828500      1       1  150064       2.1047      0.01766
enh53055     1  155843400  155844400      2       1  150064       1.9611     0.024934
enh53056     1  155850100  155851100      2       1  150064       1.9298     0.026816
enh53058     1  155862800  155863800      1       1  150064       3.1041    0.0009543
enh53059     1  155879100  155880100      2       1  150064       2.5756    0.0050033
enh53061     1  155899200  155900200      2       1  150064       1.7528     0.039814
enh53062     1  155904700  155905700      1       1  150064       2.0349      0.02093
enh53063     1  155908700  155909700      3       1  150064       3.3115     0.000464
enh53064     1  155913600  155914600      1       1  150064       1.8293      0.03368
enh53071     1  155959600  155960600      2       1  150064       2.8238    0.0023733
enh53073     1  155973100  155974100      1       1  150064        3.317     0.000455
enh53076     1  155994700  155995700      3       2  150064       2.6214    0.0043791
enh53083     1  156049500  156050500      2       1  150064       2.7774      0.00274
enh53084     1  156060200  156061200      1       1  150064       1.7503      0.04003
enh53085     1  156066200  156067200      1       1  150064       1.6961      0.04493
enh53086     1  156070700  156071700      1       1  150064       1.9914      0.02322
enh53088     1  156081900  156082900      1       1  150064       1.6693      0.04753
enh53089     1  156088500  156089500      2       1  150064       1.6726     0.047208
enh53095     1  156117400  156118400      2       1  150064       2.0774     0.018884
enh53096     1  156120400  156121400      4       2  150064         2.41     0.007976
enh53097     1  156122800  156123800      1       1  150064       1.9076      0.02822
enh53101     1  156131600  156132600      3       1  150064       3.3314   0.00043213
enh53145     1  156551100  156552100      1       1  150064       1.7418      0.04077
enh53150     1  156581900  156582900      1       1  150064       1.7292      0.04189
enh53152     1  156627200  156628200      2       1  150064        1.661     0.048354
enh53162     1  156709400  156710400      2       1  150064       1.9691     0.024469
enh53163     1  156711300  156712300      4       2  150064       2.4346    0.0074544
enh53172     1  156770700  156771700      1       1  150064       1.6855      0.04595
enh53229     1  157961900  157962900      1       1  150064        1.748      0.04023
enh53291     1  159888700  159889700      2       1  150064       1.9807     0.023814
enh53302     1  159993500  159994500      2       1  150064       1.9411     0.026124
enh53308     1  160083600  160084600      2       1  150064       1.7273     0.042056
enh53311     1  160162700  160163700      7       2  150064       2.1637     0.015243
enh53312     1  160173700  160174700      1       1  150064       3.0586     0.001112
enh53316     1  160227100  160228100      1       1  150064       2.5181       0.0059
enh53317     1  160229900  160230900      1       1  150064       2.8501     0.002185
enh53318     1  160233000  160234000      3       1  150064       2.7284    0.0031825
enh53323     1  160314100  160315100      1       1  150064       2.4281     0.007589
enh53324     1  160316200  160317200      3       1  150064       2.5981    0.0046871
enh53325     1  160345000  160346000      2       1  150064       1.9713     0.024342
enh53330     1  160399000  160400000      1       1  150064       2.5519     0.005357
enh53360     1  160653800  160654800      3       2  150064       2.0453     0.020413
enh53383     1  160844200  160845200      3       1  150064       2.3351    0.0097683
enh53385     1  160895000  160896000      4       2  150064       2.2244     0.013061
enh53435     1  161179000  161180000      1       1  150064       2.1338      0.01643
enh53458     1  161468900  161469900      2       1  150064        2.616    0.0044487
enh53460     1  161482200  161483200      1       1  150064       2.1487      0.01583
enh53495     1  162168100  162169100      4       2  150064       2.2048     0.013735
enh53497     1  162176700  162177700      3       2  150064       2.0176     0.021818
enh53512     1  162323100  162324100      1       1  150064       1.6608      0.04838
enh53522     1  162529800  162530800      2       1  150064       1.9254      0.02709
enh53523     1  162535000  162536000      3       2  150064       1.8788     0.030133
enh53527     1  162553000  162554000      4       2  150064       2.1093     0.017461
enh53549     1  162679400  162680400      3       2  150064       1.9737     0.024207
enh53563     1  163811200  163812200      1       1  150064       2.5331     0.005653
enh53585     1  164597800  164598800      1       1  150064       2.1757      0.01479
enh53610     1  164707200  164708200      3       2  150064       1.6524      0.04923
enh53617     1  164739700  164740700      3       1  150064       1.8145       0.0348
enh53618     1  164746000  164747000      3       1  150064       1.7586     0.039326
enh53623     1  164763400  164764400      2       1  150064       1.8374     0.033078
enh53625     1  164770000  164771000      4       2  150064       1.9239     0.027183
enh53627     1  164775400  164776400      4       2  150064       1.8302      0.03361
enh53629     1  164805800  164806800      2       1  150064       1.9839     0.023631
enh53634     1  165597600  165598600     10       2  150064        2.074      0.01904
enh53638     1  165604000  165605000      2       1  150064       1.7128     0.043377
enh53642     1  165611000  165612000      4       1  150064        2.027     0.021334
enh53648     1  165721200  165722200      4       2  150064       2.4999    0.0062122
enh53649     1  165739000  165740000      2       1  150064       2.3176     0.010235
enh53654     1  165811400  165812400      6       2  150064       2.0958     0.018051
enh53655     1  165818200  165819200      1       1  150064       2.3829     0.008588
enh53656     1  165820000  165821000      1       1  150064       2.3718     0.008852
enh53657     1  165823000  165824000      1       1  150064       2.4075     0.008032
enh53684     1  166843600  166844600      2       1  150064       3.4847   0.00024635
enh53696     1  167131600  167132600      7       3  150064       1.8686     0.030841
enh53699     1  167188000  167189000      1       1  150064       2.7692      0.00281
enh53735     1  167470600  167471600      4       1  150064       1.6964     0.044905
enh53808     1  168054200  168055200      1       1  150064       2.2271      0.01297
enh53826     1  168356200  168357200      3       2  150064       2.2226     0.013122
enh53831     1  168408600  168409600      2       1  150064       1.8315     0.033513
enh53885     1  169088200  169089200      7       3  150064       2.7534    0.0029491
enh53886     1  169092000  169093000      4       2  150064       2.6063    0.0045758
enh53909     1  169662100  169663100      4       2  150064       1.8084     0.035272
enh53912     1  169731800  169732800     16       3  150064       1.7441     0.040572
enh53914     1  169857600  169858600      1       1  150064       2.0229      0.02154
enh53928     1  170503000  170504000      1       1  150064       2.1321       0.0165
enh53954     1  171365800  171366800      7       3  150064       2.6919    0.0035523
enh53956     1  171403800  171404800     10       2  150064       1.6975     0.044801
enh53976     1  171751800  171752800      3       1  150064       2.1709     0.014968
enh53977     1  171762900  171763900      2       1  150064       1.7148     0.043193
enh53978     1  171769700  171770700      3       1  150064       2.1251     0.016787
enh53993     1  172208700  172209700      1       1  150064       1.9001      0.02871
enh53998     1  172312300  172313300      2       1  150064       1.8722     0.030589
enh54001     1  172326200  172327200      2       1  150064       1.8137     0.034864
enh54002     1  172329200  172330200      1       1  150064       1.8053      0.03551
enh54007     1  172359400  172360400      6       2  150064       2.4499    0.0071439
enh54009     1  172363300  172364300      6       2  150064       1.8056     0.035494
enh54010     1  172368000  172369000      3       2  150064       1.9916     0.023205
enh54011     1  172396000  172397000      3       1  150064       1.6752     0.046947
enh54022     1  172500200  172501200      4       2  150064       1.8567     0.031675
enh54070     1  173393200  173394200      1       1  150064       2.3065      0.01054
enh54071     1  173394800  173395800      1       1  150064        2.168      0.01508
enh54072     1  173398000  173399000      4       2  150064       2.3375    0.0097071
enh54073     1  173399700  173400700      1       1  150064        2.312      0.01039
enh54074     1  173408200  173409200      6       2  150064       2.1642     0.015224
enh54076     1  173442800  173443800      4       2  150064       1.7748     0.037967
enh54077     1  173448800  173449800      2       1  150064       2.3269    0.0099847
enh54078     1  173686200  173687200      1       1  150064       3.4989    0.0002336
enh54080     1  173821800  173822800      1       1  150064        3.358    0.0003926
enh54082     1  173838700  173839700      2       1  150064       3.0471    0.0011552
enh54086     1  173970100  173971100      2       1  150064       3.2422   0.00059298
enh54087     1  173973800  173974800      3       2  150064       2.6899    0.0035733
enh54088     1  173974500  173975500      1       1  150064       3.4302    0.0003016
enh54089     1  173977700  173978700      7       1  150064       3.3508   0.00040295
enh54090     1  173980700  173981700      1       1  150064       3.4179    0.0003155
enh54091     1  173987400  173988400      4       2  150064       3.5258    0.0002111
enh54092     1  173992500  173993500      2       1  150064       2.9267    0.0017129
enh54094     1  174130400  174131400      3       1  150064       2.9874    0.0014067
enh54096     1  174135200  174136200      2       1  150064       2.7675    0.0028248
enh54099     1  174173500  174174500      1       1  150064       2.4562     0.007021
enh54101     1  174238600  174239600      3       1  150064       2.9954    0.0013703
enh54102     1  174328200  174329200      2       1  150064       2.0884      0.01838
enh54104     1  174658400  174659400      2       1  150064       2.8593    0.0021229
enh54105     1  174768000  174769000      1       1  150064       3.2494    0.0005783
enh54120     1  174935400  174936400      1       1  150064       2.9455     0.001612
enh54122     1  174945500  174946500      1       1  150064       2.8844     0.001961
enh54125     1  174958600  174959600      2       1  150064       1.7845     0.037175
enh54134     1  174998200  174999200      1       1  150064       2.4331     0.007486
enh54135     1  175041000  175042000      4       2  150064       1.6482     0.049656
enh54141     1  175124400  175125400      7       2  150064        3.608   0.00015426
enh54142     1  175138800  175139800      3       1  150064       3.2591   0.00055889
enh54146     1  175153100  175154100      3       1  150064        3.839   6.1762e-05
enh54147     1  175155800  175156800      5       2  150064       3.5617   0.00018423
enh54149     1  175158600  175159600      2       1  150064       3.0267     0.001236
enh54150     1  175162800  175163800      3       1  150064        3.374   0.00037044
enh54156     1  175218400  175219400      4       2  150064       1.8896     0.029407
enh54159     1  175257000  175258000      2       1  150064       1.8465     0.032413
enh54165     1  175809300  175810300      2       1  150064       3.0722    0.0010625
enh54171     1  176027800  176028800      6       3  150064       2.2438     0.012422
enh54178     1  176194600  176195600      2       1  150064       2.5582    0.0052608
enh54180     1  176625700  176626700      3       2  150064       1.8445     0.032556
enh54181     1  176662200  176663200      2       1  150064       1.9979     0.022863
enh54182     1  176663600  176664600      1       1  150064       2.3283     0.009949
enh54186     1  177243800  177244800      1       1  150064       1.7228      0.04246
enh54187     1  177316100  177317100      1       1  150064       3.8426    6.088e-05
enh54189     1  177320100  177321100      2       1  150064       1.8755     0.030364
enh54201     1  178025600  178026600      3       2  150064       1.7944     0.036373
enh54203     1  178029800  178030800      6       3  150064       2.1663     0.015143
enh54226     1  178455600  178456600      3       2  150064        2.969    0.0014937
enh54258     1  178942400  178943400      1       1  150064       2.9835     0.001425
enh54278     1  179110200  179111200      1       1  150064       1.9879      0.02341
enh54281     1  179138700  179139700      1       1  150064       2.1591      0.01542
enh54287     1  179199300  179200300      1       1  150064       1.8435      0.03263
enh54290     1  179261800  179262800      1       1  150064       1.7587      0.03931
enh54293     1  179270200  179271200      3       1  150064       1.7514     0.039937
enh54295     1  179333800  179334800      5       3  150064       2.8804    0.0019862
enh54308     1  179783100  179784100      3       2  150064       1.9811     0.023793
enh54337     1  180495700  180496700      4       2  150064       1.8978     0.028859
enh54346     1  180602300  180603300      3       2  150064        1.827     0.033851
enh54347     1  180602900  180603900      3       2  150064       2.4954    0.0062902
enh54350     1  180892200  180893200      5       2  150064       2.2567     0.012013
enh54351     1  180895500  180896500      5       3  150064       2.2974     0.010799
enh54394     1  181410200  181411200      2       1  150064       1.9976     0.022879
enh54395     1  181417300  181418300      2       1  150064       2.3873     0.008486
enh54404     1  182115300  182116300      4       2  150064       2.0418     0.020586
enh54416     1  182226500  182227500      3       1  150064       1.8808     0.030002
enh54426     1  182306800  182307800      1       1  150064       2.1135      0.01728
enh54431     1  182362700  182363700      2       1  150064       1.9988     0.022814
enh54445     1  182601900  182602900      2       1  150064       1.8194     0.034424
enh54446     1  182657500  182658500      4       2  150064       1.8114     0.035042
enh54447     1  182750800  182751800      1       1  150064       3.4569    0.0002732
enh54453     1  182996200  182997200      5       2  150064       1.6532      0.04915
enh54486     1  183113300  183114300      5       1  150064       1.7468     0.040334
enh54501     1  183256000  183257000      2       1  150064       1.8527     0.031966
enh54510     1  183443500  183444500      2       1  150064       3.0031    0.0013362
enh54514     1  183466000  183467000      3       2  150064       2.2181     0.013276
enh54519     1  183547200  183548200      2       1  150064       2.0604      0.01968
enh54539     1  183783000  183784000      1       1  150064       1.9374      0.02635
enh54562     1  183895300  183896300      2       1  150064       2.3203     0.010163
enh54571     1  184120300  184121300      1       1  150064       2.2839      0.01119
enh54580     1  184332500  184333500      3       2  150064       2.3661    0.0089886
enh54606     1  184430400  184431400      3       2  150064       1.7562     0.039529
enh54609     1  184458200  184459200      2       1  150064        2.751     0.002971
enh54613     1  184476400  184477400      1       1  150064       2.4618     0.006913
enh54615     1  184485600  184486600      3       2  150064        1.684     0.046093
enh54618     1  184503000  184504000      3       2  150064       2.0142     0.021996
enh54619     1  184524500  184525500      3       2  150064       2.2174     0.013297
enh54623     1  184556500  184557500      2       1  150064       2.1073     0.017544
enh54626     1  184574600  184575600      1       1  150064       2.4393     0.007357
enh54635     1  184715000  184716000      4       2  150064       2.0694     0.019256
enh54637     1  184724800  184725800      3       1  150064       2.1648       0.0152
enh54658     1  184939800  184940800      1       1  150064       2.8973     0.001882
enh54659     1  184950800  184951800      3       1  150064        2.411    0.0079547
enh54663     1  185026600  185027600      3       2  150064         2.91    0.0018069
enh54666     1  185037200  185038200      1       1  150064        1.771      0.03828
enh54670     1  185127400  185128400      1       1  150064       1.9047      0.02841
enh54696     1  185506000  185507000      1       1  150064       1.7943      0.03638
enh54707     1  185648800  185649800      1       1  150064       1.8262      0.03391
enh54713     1  186342200  186343200      1       1  150064        1.751      0.03997
enh54714     1  186345800  186346800      1       1  150064       1.7256      0.04221
enh54733     1  192515200  192516200      5       2  150064       1.7198     0.042733
enh54734     1  192519900  192520900      1       1  150064       2.2984      0.01077
enh54740     1  192608500  192609500      2       1  150064       1.6739     0.047071
enh54741     1  192669700  192670700      1       1  150064       2.0749        0.019
enh54744     1  192873300  192874300      3       1  150064       2.6284     0.004289
enh54745     1  192877000  192878000      3       1  150064       2.8647    0.0020872
enh54753     1  192979400  192980400      2       1  150064       2.7446    0.0030289
enh54757     1  193024000  193025000      3       1  150064        2.477    0.0066243
enh54760     1  193032600  193033600      2       1  150064       2.2957     0.010847
enh54762     1  193072200  193073200      1       1  150064       3.0838     0.001022
enh54765     1  193089800  193090800      2       1  150064       3.0646    0.0010898
enh54766     1  193092800  193093800      3       1  150064       3.1849   0.00072396
enh54768     1  193126200  193127200      2       1  150064       2.6826    0.0036527
enh54769     1  193152400  193153400      4       2  150064       2.7613    0.0028784
enh54770     1  193153700  193154700      1       1  150064       3.2994    0.0004844
enh54772     1  193157800  193158800      4       2  150064       2.9851    0.0014173
enh54775     1  193279900  193280900      1       1  150064       3.0684     0.001076
enh54777     1  193335700  193336700      5       3  150064       3.1526   0.00080915
enh54785     1  193426500  193427500      3       2  150064       1.7848     0.037149
enh54798     1  193558600  193559600      5       1  150064       1.7012     0.044455
enh54803     1  194031400  194032400      2       1  150064       1.6941     0.045126
enh54807     1  196369700  196370700      1       1  150064       2.2115       0.0135
enh54812     1  197165400  197166400      3       2  150064       2.8876    0.0019407
enh54813     1  197438600  197439600      2       1  150064       2.1834     0.014503
enh54817     1  197738000  197739000      3       1  150064       2.4005    0.0081861
enh54818     1  197739800  197740800      1       1  150064       2.3156      0.01029
enh54821     1  197747200  197748200      1       1  150064        2.516     0.005934
enh54822     1  197751800  197752800      1       1  150064        2.368     0.008942
enh54870     1  198806000  198807000      1       1  150064       3.2068    0.0006712
enh54871     1  198849600  198850600      1       1  150064       1.8131      0.03491
enh54909     1  200270400  200271400      4       2  150064       2.3615    0.0091014
enh54912     1  200322000  200323000      4       1  150064       2.8377    0.0022719
enh54914     1  200379600  200380600      2       1  150064         2.31     0.010443
enh54915     1  200380300  200381300      1       1  150064       2.3083      0.01049
enh54917     1  200406200  200407200      1       1  150064       3.4739    0.0002565
enh54918     1  200442800  200443800      2       1  150064       2.6782    0.0037013
enh54919     1  200457300  200458300      3       2  150064       2.6382    0.0041671
enh54929     1  200742800  200743800      1       1  150064       2.2886      0.01105
enh54938     1  200865600  200866600      4       2  150064        2.182     0.014555
enh54942     1  200881400  200882400      4       2  150064       2.0745     0.019016
enh54943     1  200885400  200886400      2       1  150064       3.4882   0.00024311
enh54944     1  200941000  200942000      8       3  150064       1.9368     0.026382
enh54945     1  200961800  200962800      6       2  150064       4.1699   1.5234e-05
enh54948     1  200995200  200996200      1       1  150064       2.3237      0.01007
enh54949     1  201025100  201026100      3       1  150064       2.0282     0.021271
enh54953     1  201106600  201107600      2       1  150064       1.7983     0.036062
enh54964     1  201277600  201278600      2       1  150064        1.945      0.02589
enh54967     1  201362000  201363000      3       2  150064       2.2962     0.010833
enh54968     1  201364500  201365500      4       2  150064       2.5423    0.0055069
enh54976     1  201434700  201435700      5       2  150064       1.8656      0.03105
enh54979     1  201451300  201452300      6       2  150064       2.0981     0.017949
enh55039     1  201685400  201686400      3       2  150064       1.9464     0.025806
enh55042     1  201690000  201691000      6       2  150064       1.9032     0.028506
enh55058     1  201730000  201731000      1       1  150064       3.9018    4.774e-05
enh55068     1  201797000  201798000      3       2  150064       2.6745    0.0037417
enh55070     1  201811200  201812200      4       2  150064       2.3203     0.010162
enh55075     1  201869600  201870600      1       1  150064       1.6739      0.04708
enh55076     1  201873600  201874600      2       1  150064       2.1693     0.015029
enh55077     1  201877200  201878200      1       1  150064       2.5317     0.005676
enh55096     1  202014500  202015500      1       1  150064       2.1061       0.0176
enh55108     1  202111100  202112100      5       2  150064       2.1389      0.01622
enh55170     1  202927800  202928800      2       1  150064       1.6632     0.048132
enh55179     1  203098700  203099700      1       1  150064       1.8161      0.03468
enh55243     1  203593500  203594500      2       1  150064       1.7098     0.043649
enh55263     1  203651300  203652300      6       1  150064       1.7335     0.041505
enh55280     1  204010300  204011300      3       2  150064       2.0032     0.022576
enh55282     1  204045200  204046200      1       1  150064       2.6213      0.00438
enh55283     1  204046900  204047900      3       2  150064       3.0915   0.00099578
enh55286     1  204051600  204052600      1       1  150064       2.9675     0.001501
enh55289     1  204057800  204058800      5       2  150064       2.3561    0.0092328
enh55294     1  204065700  204066700      3       2  150064        1.942     0.026067
enh55295     1  204071600  204072600      2       1  150064       1.9284     0.026901
enh55297     1  204076400  204077400      2       1  150064       2.4232    0.0076912
enh55312     1  204195800  204196800      5       1  150064       1.7631      0.03894
enh55345     1  204411400  204412400      1       1  150064       2.1158      0.01718
enh55346     1  204418400  204419400      3       1  150064        1.916      0.02768
enh55347     1  204423600  204424600      3       1  150064       2.9259    0.0017172
enh55348     1  204425900  204426900      4       2  150064       2.7256    0.0032094
enh55349     1  204432200  204433200      3       1  150064       2.0149     0.021958
enh55352     1  204452500  204453500      2       1  150064       1.8526      0.03197
enh55353     1  204455600  204456600      1       1  150064       3.1125    0.0009276
enh55355     1  204460400  204461400      1       1  150064       3.1976     0.000693
enh55356     1  204464400  204465400      3       2  150064       2.2606     0.011893
enh55360     1  204482100  204483100      2       1  150064       3.1888   0.00071438
enh55361     1  204484300  204485300      4       2  150064       3.1615   0.00078491
enh55362     1  204489100  204490100      2       1  150064       3.2089   0.00066626
enh55363     1  204512100  204513100      3       1  150064       3.1748   0.00074968
enh55365     1  204515000  204516000      3       1  150064       3.2938    0.0004943
enh55368     1  204543400  204544400      3       2  150064       3.2053   0.00067472
enh55369     1  204547100  204548100      1       1  150064       3.4754     0.000255
enh55370     1  204548400  204549400      5       2  150064        2.768    0.0028203
enh55371     1  204592900  204593900      1       1  150064       3.3053    0.0004743
enh55399     1  204966400  204967400      5       3  150064         3.26   0.00055709
enh55400     1  204982700  204983700      5       2  150064       1.6684     0.047616
enh55401     1  205030200  205031200      4       2  150064       3.9784   3.4688e-05
enh55402     1  205030600  205031600      3       1  150064       3.9982   3.1909e-05
enh55404     1  205088700  205089700      4       1  150064       2.0429      0.02053
enh55406     1  205110400  205111400      5       2  150064       3.7788   7.8797e-05
enh55407     1  205144300  205145300      2       1  150064       4.1479   1.6775e-05
enh55408     1  205152600  205153600      5       2  150064       4.3555   6.6377e-06
enh55410     1  205172700  205173700      3       1  150064       3.7427   9.1036e-05
enh55411     1  205178600  205179600      4       2  150064       4.4417   4.4622e-06
enh55412     1  205181200  205182200      2       1  150064       3.1831   0.00072844
enh55413     1  205198900  205199900      6       3  150064       2.5449    0.0054647
enh55414     1  205206600  205207600      5       3  150064       3.2408   0.00059605
enh55416     1  205225200  205226200      4       2  150064        2.585    0.0048691
enh55422     1  205248800  205249800      4       2  150064       1.9374     0.026346
enh55435     1  205321100  205322100      3       1  150064       2.1718     0.014934
enh55439     1  205344600  205345600      2       1  150064       2.3517    0.0093442
enh55449     1  205461700  205462700      4       2  150064       2.3781    0.0087014
enh55462     1  205551400  205552400      4       2  150064       1.6664     0.047813
enh55467     1  205567900  205568900      9       3  150064       2.4451    0.0072407
enh55478     1  205649600  205650600      2       1  150064       2.2197     0.013221
enh55496     1  205774600  205775600      3       1  150064       1.7156     0.043116
enh55499     1  205780100  205781100      1       1  150064       2.4157     0.007853
enh55526     1  206645500  206646500      6       3  150064       1.8622     0.031289
enh55579     1  207038200  207039200      2       1  150064       2.5308    0.0056901
enh55601     1  207218700  207219700      1       1  150064       3.3826     0.000359
enh55602     1  207225000  207226000      2       1  150064       2.7994    0.0025596
enh55605     1  207237900  207238900      1       1  150064       2.4979     0.006247
enh55606     1  207239200  207240200      2       1  150064       2.7143    0.0033206
enh55608     1  207243500  207244500      2       1  150064       2.9267    0.0017129
enh55609     1  207250600  207251600      2       1  150064       2.7064    0.0034006
enh55630     1  207911000  207912000      3       2  150064       1.8372     0.033088
enh55631     1  207921500  207922500      1       1  150064       2.8594     0.002122
enh55632     1  207928500  207929500      2       1  150064       2.8744    0.0020239
enh55636     1  207971300  207972300      3       2  150064       3.8717   5.4031e-05
enh55637     1  207976700  207977700      4       1  150064       3.1617   0.00078425
enh55639     1  207991700  207992700      1       1  150064       4.9996    2.872e-07
enh55640     1  207993000  207994000      6       3  150064       4.3047   8.3618e-06
enh55641     1  208001100  208002100      2       1  150064       4.2839    9.183e-06
enh55642     1  208004100  208005100      2       1  150064       1.6881     0.045692
enh55643     1  208005600  208006600      1       1  150064       4.8915    5.004e-07
enh55644     1  208006800  208007800      3       2  150064       3.2114   0.00066045
enh55645     1  208009700  208010700      1       1  150064       1.8747      0.03042
enh55646     1  208011500  208012500      2       1  150064       2.2074     0.013642
enh55647     1  208014900  208015900      3       2  150064       3.7542    8.695e-05
enh55648     1  208016900  208017900      8       3  150064       3.8686   5.4737e-05
enh55649     1  208018100  208019100      5       2  150064       4.1152   1.9342e-05
enh55650     1  208020800  208021800      4       2  150064       3.5359   0.00020322
enh55651     1  208024500  208025500      3       2  150064       1.8867       0.0296
enh55652     1  208030500  208031500      5       2  150064       4.1601   1.5908e-05
enh55653     1  208032100  208033100     10       4  150064       3.1087    0.0009395
enh55654     1  208033600  208034600      4       2  150064       3.5683   0.00017964
enh55655     1  208034700  208035700      6       2  150064       3.2288   0.00062155
enh55656     1  208036200  208037200      5       2  150064       3.2962   0.00049004
enh55659     1  208046100  208047100      2       1  150064       2.4233    0.0076908
enh55660     1  208048900  208049900      2       1  150064       2.5735    0.0050343
enh55679     1  208263300  208264300      3       1  150064       2.8185    0.0024121
enh55683     1  208290200  208291200      2       1  150064       1.8702     0.030726
enh55684     1  208292600  208293600      2       1  150064       2.3136     0.010346
enh55685     1  208305300  208306300      3       2  150064       2.9641    0.0015178
enh55687     1  208314900  208315900      2       1  150064       1.6974     0.044813
enh55691     1  208337900  208338900      5       2  150064       1.8915      0.02928
enh55699     1  208386700  208387700      2       1  150064       2.0546     0.019961
enh55700     1  208392700  208393700      2       1  150064       2.4943    0.0063098
enh55705     1  208405900  208406900      4       2  150064       2.4225    0.0077063
enh55706     1  208408400  208409400      5       3  150064       1.8248     0.034019
enh55720     1  209124900  209125900      1       1  150064       2.2597      0.01192
enh55728     1  209572000  209573000      1       1  150064       2.1746      0.01483
enh55787     1  211402600  211403600      2       1  150064       2.8065    0.0025041
enh55789     1  211434400  211435400      6       4  150064       2.5508    0.0053739
enh55794     1  211507300  211508300      7       3  150064       1.9488      0.02566
enh55797     1  211514200  211515200      1       1  150064       2.4261     0.007632
enh55802     1  211556800  211557800      4       2  150064       2.1653     0.015181
enh55806     1  211686800  211687800      6       2  150064       2.1991     0.013937
enh55810     1  211715400  211716400      1       1  150064       1.8722      0.03059
enh55813     1  211732400  211733400      5       3  150064       1.6717     0.047295
enh55814     1  211747700  211748700      2       1  150064       1.9267     0.027006
enh55817     1  211780800  211781800      5       3  150064       2.2041     0.013757
enh55831     1  211912200  211913200      1       1  150064        1.815      0.03476
enh55878     1  212417400  212418400      2       1  150064       1.9624     0.024861
enh55879     1  212420300  212421300      2       1  150064       1.9187     0.027512
enh55880     1  212428700  212429700      7       2  150064       2.3348    0.0097762
enh55881     1  212431200  212432200      6       3  150064       1.7372     0.041175
enh55888     1  212474000  212475000      3       2  150064       1.8158     0.034698
enh55889     1  212483300  212484300      1       1  150064       2.2238      0.01308
enh55894     1  212607300  212608300      1       1  150064       2.1962      0.01404
enh55909     1  212769600  212770600      6       3  150064       1.9121      0.02793
enh55950     1  213843300  213844300     12       3  150064       2.0116      0.02213
enh55958     1  214175400  214176400      3       2  150064       2.9538    0.0015695
enh55970     1  214510500  214511500      3       2  150064        2.452    0.0071034
enh55983     1  214640000  214641000      4       1  150064       1.7721     0.038188
enh55987     1  214687600  214688600      2       1  150064       2.1348     0.016389
enh55991     1  214715300  214716300      5       2  150064       1.8872     0.029567
enh56017     1  217261500  217262500      3       2  150064       1.7196     0.042757
enh56052     1  220217500  220218500      2       1  150064       2.0112     0.022151
enh56057     1  220266500  220267500      2       1  150064        2.041     0.020624
enh56064     1  220398500  220399500      1       1  150064       1.6537      0.04909
enh56066     1  220442100  220443100      2       1  150064       1.7508      0.03999
enh56068     1  220446000  220447000      3       2  150064       1.7546     0.039665
enh56070     1  220551900  220552900      5       2  150064       1.7845     0.037173
enh56079     1  220905300  220906300      2       1  150064        1.773     0.038112
enh56122     1  221912000  221913000      3       1  150064       2.5101    0.0060354
enh56123     1  221916800  221917800      5       2  150064       3.1988   0.00068992
enh56133     1  222628000  222629000      3       1  150064       2.8637    0.0020939
enh56137     1  222763700  222764700      1       1  150064       2.1165      0.01715
enh56140     1  222818400  222819400      1       1  150064       2.1321       0.0165
enh56141     1  222827900  222828900      2       1  150064       2.3402    0.0096374
enh56175     1  223826800  223827800      2       1  150064       2.5357    0.0056107
enh56178     1  223853100  223854100      2       1  150064       1.7172     0.042973
enh56179     1  223888100  223889100      1       1  150064       1.9712      0.02435
enh56180     1  223893300  223894300      1       1  150064       3.1898    0.0007119
enh56182     1  223898400  223899400      5       2  150064       3.5449    0.0001964
enh56183     1  223899000  223900000      5       2  150064       3.3426   0.00041503
enh56184     1  223903200  223904200      3       2  150064       3.1691   0.00076461
enh56185     1  223906200  223907200      7       2  150064       3.0932   0.00098999
enh56186     1  223909100  223910100      7       1  150064       2.9523    0.0015773
enh56187     1  223910900  223911900      1       1  150064       2.8163     0.002429
enh56188     1  223913200  223914200      1       1  150064       2.8498     0.002187
enh56189     1  223914900  223915900      1       1  150064       2.6463     0.004069
enh56191     1  223925100  223926100      3       2  150064       2.2327     0.012785
enh56193     1  223929200  223930200      2       1  150064       1.6798     0.046502
enh56194     1  223935500  223936500      1       1  150064       1.9807      0.02381
enh56195     1  223952700  223953700      3       1  150064       2.5186    0.0058919
enh56196     1  223959200  223960200      4       2  150064       3.7196   9.9754e-05
enh56197     1  223963300  223964300      2       1  150064       2.9646    0.0015153
enh56200     1  224010400  224011400      5       2  150064       3.6324   0.00014041
enh56202     1  224014600  224015600      1       1  150064       3.5115    0.0002228
enh56203     1  224019200  224020200      4       2  150064       3.2273   0.00062475
enh56205     1  224023400  224024400      1       1  150064       3.4465     0.000284
enh56206     1  224029600  224030600      2       1  150064       2.9574    0.0015512
enh56207     1  224030300  224031300      1       1  150064       3.5734    0.0001762
enh56235     1  224543600  224544600      3       2  150064       1.9533     0.025394
enh56236     1  224546500  224547500      2       1  150064       2.3981    0.0082411
enh56237     1  224564900  224565900      4       2  150064        2.242     0.012481
enh56238     1  224566500  224567500      2       1  150064       2.4161    0.0078444
enh56240     1  224615000  224616000      1       1  150064       2.2869       0.0111
enh56241     1  224617200  224618200      2       1  150064       2.3121     0.010386
enh56245     1  224641900  224642900      2       1  150064       2.0662     0.019405
enh56246     1  224644200  224645200      4       2  150064       1.9456     0.025854
enh56247     1  224646700  224647700      3       1  150064       2.5168    0.0059212
enh56250     1  224686400  224687400      5       3  150064       2.5346    0.0056283
enh56251     1  224689900  224690900      3       2  150064         2.69    0.0035731
enh56264     1  225606200  225607200      1       1  150064       1.8539      0.03188
enh56309     1  225934200  225935200      3       2  150064       1.8934     0.029152
enh56316     1  225958400  225959400      2       1  150064       2.0841     0.018574
enh56324     1  226003100  226004100      1       1  150064       2.6396      0.00415
enh56335     1  226051800  226052800      2       1  150064       2.1749     0.014817
enh56336     1  226053600  226054600      2       1  150064         2.39    0.0084246
enh56338     1  226064500  226065500      5       2  150064       2.6703    0.0037894
enh56341     1  226077600  226078600      4       2  150064       1.7634     0.038913
enh56354     1  226184000  226185000      2       1  150064        1.676     0.046864
enh56363     1  226253700  226254700      2       1  150064        2.767    0.0028287
enh56370     1  226311200  226312200      1       1  150064       2.6169     0.004437
enh56380     1  226498000  226499000      2       1  150064       2.6384    0.0041644
enh56384     1  226591700  226592700      1       1  150064       1.8744      0.03044
enh56385     1  226593300  226594300      2       1  150064       1.7655     0.038741
enh56386     1  226595800  226596800      7       3  150064       2.1342     0.016412
enh56395     1  226790500  226791500      4       2  150064       2.1532     0.015653
enh56398     1  226821000  226822000      3       2  150064       1.8648     0.031103
enh56399     1  226825100  226826100      1       1  150064       2.5273     0.005747
enh56400     1  226831800  226832800      4       2  150064       1.8042     0.035604
enh56401     1  226846200  226847200      3       2  150064       2.4745    0.0066706
enh56404     1  226872300  226873300      4       2  150064       2.9496     0.001591
enh56414     1  226914800  226915800      2       1  150064       2.3349    0.0097731
enh56415     1  226916000  226917000      3       2  150064       2.4076    0.0080294
enh56416     1  226917500  226918500      1       1  150064       2.6623     0.003881
enh56417     1  226918700  226919700      2       1  150064       1.8456     0.032478
enh56418     1  226919800  226920800      5       2  150064       2.6231    0.0043573
enh56425     1  227014800  227015800      5       2  150064       2.1254     0.016775
enh56429     1  227061400  227062400      6       3  150064       1.9688     0.024489
enh56430     1  227062900  227063900      4       2  150064       1.6895     0.045558
enh56431     1  227071000  227072000      5       2  150064       2.2445     0.012402
enh56432     1  227073700  227074700      4       2  150064       2.2087     0.013598
enh56462     1  227544600  227545600      5       2  150064        2.537    0.0055896
enh56516     1  228557200  228558200      2       1  150064       1.9088     0.028145
enh56527     1  228800000  228801000      1       1  150064       2.0296       0.0212
enh56529     1  228873400  228874400      8       4  150064       1.8978     0.028863
enh56551     1  229035800  229036800      2       1  150064       1.9543     0.025331
enh56553     1  229066200  229067200      3       2  150064        1.754     0.039717
enh56559     1  229121900  229122900      6       2  150064       1.7394     0.040981
enh56563     1  229163300  229164300      1       1  150064       1.8157      0.03471
enh56598     1  229413000  229414000      1       1  150064       1.6464      0.04984
enh56640     1  230236600  230237600      8       2  150064       3.6151   0.00015013
enh56641     1  230237400  230238400      4       2  150064       3.7309    9.541e-05
enh56642     1  230238200  230239200      3       2  150064       3.3968    0.0003409
enh56643     1  230239100  230240100      3       1  150064       3.5544   0.00018939
enh56644     1  230242300  230243300      9       4  150064       3.5317   0.00020642
enh56645     1  230244600  230245600      6       2  150064       3.9115   4.5865e-05
enh56646     1  230246200  230247200      5       2  150064       3.2958    0.0004907
enh56648     1  230250000  230251000      3       1  150064       3.5765   0.00017411
enh56649     1  230252400  230253400      5       1  150064       3.6587   0.00012676
enh56651     1  230263700  230264700      9       3  150064        3.355   0.00039688
enh56652     1  230266800  230267800      4       2  150064       2.7483    0.0029948
enh56654     1  230272600  230273600     11       5  150064       3.5771   0.00017372
enh56655     1  230275500  230276500      8       4  150064       3.1945   0.00070042
enh56665     1  230310400  230311400      8       2  150064       1.9515     0.025501
enh56683     1  230443200  230444200      2       1  150064       2.2896     0.011023
enh56696     1  230844000  230845000      7       2  150064       1.9355     0.026465
enh56765     1  231971800  231972800      5       2  150064       1.8208     0.034318
enh56785     1  232571200  232572200      6       3  150064       2.2176     0.013292
enh56788     1  232608700  232609700      1       1  150064        2.439     0.007363
enh56789     1  232612900  232613900      1       1  150064       1.8193      0.03443
enh56790     1  232613600  232614600      2       1  150064       1.8114      0.03504
enh56820     1  232814100  232815100      5       2  150064       1.7679     0.038536
enh56868     1  234461800  234462800      3       2  150064       2.1089     0.017476
enh56874     1  234610800  234611800     11       2  150064       1.8984      0.02882
enh56875     1  234611600  234612600      7       3  150064       2.2207     0.013185
enh56878     1  234622800  234623800      4       2  150064       1.7362     0.041268
enh56879     1  234630700  234631700      6       2  150064       1.6752     0.046947
enh56880     1  234634300  234635300      7       3  150064       2.6283    0.0042902
enh56881     1  234636100  234637100      3       2  150064       1.8352     0.033238
enh56882     1  234638500  234639500      6       2  150064       2.6636    0.0038659
enh56883     1  234648000  234649000      5       2  150064       1.6483     0.049641
enh56884     1  234651100  234652100      2       1  150064       2.7282    0.0031841
enh56885     1  234652900  234653900      7       2  150064       2.9419    0.0016313
enh56890     1  234697800  234698800      2       1  150064       1.9754     0.024111
enh56944     1  235014800  235015800      4       1  150064       2.5034    0.0061504
enh56955     1  235095000  235096000      6       2  150064        1.916     0.027685
enh57012     1  235804700  235805700      1       1  150064       2.3335      0.00981
enh57074     1  236445600  236446600      1       1  150064       2.1571       0.0155
enh57079     1  236665700  236666700      1       1  150064       1.7372      0.04118
enh57107     1  239620800  239621800      3       1  150064       2.3417    0.0095987
enh57118     1  240276000  240277000      2       1  150064       2.0661     0.019409
enh57125     1  241365400  241366400      5       3  150064       1.7921     0.036558
enh57127     1  241392200  241393200      2       1  150064       1.9483      0.02569
enh57134     1  241790900  241791900      5       2  150064       2.6692    0.0038018
enh57140     1  243407400  243408400      1       1  150064       3.8631    5.598e-05
enh57141     1  243409900  243410900      2       1  150064       2.6922    0.0035494
enh57142     1  243411000  243412000      4       2  150064       3.7988   7.2691e-05
enh57143     1  243413900  243414900      4       2  150064       4.2609   1.0181e-05
enh57145     1  243420100  243421100      1       1  150064       4.8412    6.453e-07
enh57146     1  243427300  243428300      2       1  150064       3.9425   4.0322e-05
enh57147     1  243430600  243431600      1       1  150064       4.4273    4.771e-06
enh57148     1  243432500  243433500      1       1  150064       4.8999    4.794e-07
enh57149     1  243449200  243450200      1       1  150064       4.8785    5.346e-07
enh57159     1  243645800  243646800      1       1  150064       3.8909    4.993e-05
enh57162     1  243758800  243759800      1       1  150064       5.0012    2.848e-07
enh57163     1  243760400  243761400      1       1  150064       2.6992     0.003475
enh57164     1  243761400  243762400      3       1  150064       4.7549   9.9264e-07
enh57165     1  243890500  243891500      2       1  150064       2.9404    0.0016388
enh57166     1  243894100  243895100      2       1  150064       3.8836   5.1468e-05
enh57169     1  243954100  243955100      5       3  150064       3.4163   0.00031743
enh57170     1  243955400  243956400      2       1  150064       4.2876   9.0309e-06
enh57171     1  243956400  243957400      3       2  150064       3.4607   0.00026938
enh57172     1  243966700  243967700      2       1  150064       4.3381   7.1872e-06
enh57174     1  244011400  244012400      3       2  150064       3.0738    0.0010569
enh57183     1  244255600  244256600      4       1  150064       1.7768       0.0378
enh57186     1  244377300  244378300      6       2  150064       2.5072    0.0060851
enh57203     1  244559000  244560000      4       2  150064       3.0925    0.0009925
enh57206     1  244602500  244603500      4       2  150064       2.1017     0.017792
enh57208     1  244607900  244608900      1       1  150064       2.2307      0.01285
enh57209     1  244608900  244609900      2       1  150064       2.3236     0.010074
enh57210     1  244611600  244612600      2       1  150064       1.7693     0.038418
enh57211     1  244612600  244613600      1       1  150064       2.4323     0.007502
enh57216     1  244828600  244829600      7       3  150064       2.0573     0.019829
enh57221     1  244842000  244843000      6       3  150064       3.1325   0.00086674
enh57222     1  244843000  244844000      1       1  150064       1.7208      0.04264
enh57250     1  245558600  245559600      8       2  150064         1.66     0.048458
enh57251     1  245561400  245562400      4       2  150064       2.2318     0.012815
enh57252     1  245573000  245574000      8       3  150064       2.2944     0.010885
enh57263     1  246149500  246150500      3       2  150064       2.1807     0.014603
enh57267     1  246230600  246231600      7       3  150064       1.9767     0.024039
enh57272     1  246378400  246379400     12       2  150064       2.2639     0.011791
enh57273     1  246382600  246383600     10       3  150064       2.6579    0.0039311
enh57276     1  246670700  246671700     11       5  150064       2.4897    0.0063921
enh57277     1  246690500  246691500      8       4  150064       1.8793     0.030102
enh57287     1  246747200  246748200      3       2  150064       1.8515     0.032047
enh57291     1  246760500  246761500      2       1  150064       1.7267     0.042114
enh57295     1  246772000  246773000      2       1  150064       2.2501      0.01222
enh57296     1  246773800  246774800      4       2  150064       2.0202     0.021684
enh57297     1  246780400  246781400      2       1  150064       1.9448     0.025902
enh57304     1  246859400  246860400      5       2  150064       1.8059     0.035464
enh57306     1  246861600  246862600      6       3  150064        1.869     0.030814
enh57307     1  246866700  246867700      6       1  150064       2.6681    0.0038138
enh57366     1  249134200  249135200      1       1  150064       2.4173     0.007817
enh57369     1  249153700  249154700      1       1  150064       1.7791      0.03761
enh57370     1  249156400  249157400      1       1  150064       1.8718      0.03062
enh57371     1  249157600  249158600      4       1  150064       1.6878      0.04572
enh64795     2     826400     827400      3       2  150064       2.5051    0.0061206
enh64823     2    1732400    1733400      5       1  150064       2.1455     0.015958
enh64824     2    1734500    1735500      5       3  150064       1.7757      0.03789
enh64827     2    1745200    1746200      9       3  150064       2.3702    0.0088896
enh64834     2    3226700    3227700      4       1  150064       2.5833    0.0048931
enh64835     2    3246300    3247300      7       2  150064       1.8992     0.028767
enh64836     2    3250600    3251600      6       1  150064        1.868     0.030881
enh64859     2    3621800    3622800      1       1  150064       2.0286      0.02125
enh64860     2    3624300    3625300     12       4  150064       1.9716     0.024329
enh64863     2    3642300    3643300      4       2  150064        2.878    0.0020011
enh64874     2    6321600    6322600      2       1  150064       1.7199     0.042729
enh64889     2    7049900    7050900      6       3  150064       3.3802    0.0003622
enh64890     2    7053800    7054800      4       2  150064       3.9046   4.7186e-05
enh64891     2    7056600    7057600      3       2  150064       2.8319    0.0023136
enh64892     2    7060300    7061300      8       3  150064       1.7456     0.040438
enh64893     2    7063200    7064200      5       1  150064       2.8683    0.0020633
enh64894     2    7066800    7067800      2       1  150064       2.7035    0.0034308
enh64915     2    7571200    7572200      1       1  150064       1.9847      0.02359
enh64917     2    7590100    7591100      1       1  150064       3.4536    0.0002766
enh64918     2    7592000    7593000      3       1  150064       3.3375   0.00042262
enh64919     2    7607600    7608600      1       1  150064       3.1312    0.0008704
enh64923     2    7821800    7822800      5       2  150064       1.6605      0.04841
enh64959     2    8543600    8544600      7       3  150064       1.7001     0.044555
enh64965     2    8585400    8586400      5       1  150064       3.1424   0.00083791
enh64987     2    8738800    8739800      6       3  150064       3.8289   6.4357e-05
enh64989     2    8750700    8751700      7       3  150064       3.0165    0.0012787
enh64993     2    8784600    8785600      5       3  150064       2.7427     0.003047
enh64997     2    8961500    8962500      2       1  150064       2.3217     0.010124
enh65001     2    9025900    9026900      1       1  150064       1.6992      0.04464
enh65023     2    9330900    9331900      2       1  150064       2.0791     0.018805
enh65028     2    9353200    9354200      1       1  150064       3.2624    0.0005523
enh65033     2    9370500    9371500      1       1  150064       1.9795      0.02388
enh65034     2    9372600    9373600      1       1  150064       1.8161      0.03468
enh65036     2    9374300    9375300      2       1  150064       2.6857    0.0036193
enh65037     2    9375700    9376700      3       1  150064       1.7175     0.042942
enh65046     2    9404000    9405000      2       1  150064       2.7762    0.0027498
enh65047     2    9408600    9409600      5       2  150064       2.7128     0.003336
enh65051     2    9423200    9424200      4       2  150064       2.0882     0.018391
enh65071     2    9685600    9686600      3       2  150064       2.0401     0.020668
enh65085     2    9751000    9752000      1       1  150064       1.7362      0.04126
enh65122     2   10133600   10134600      7       2  150064       2.1175     0.017109
enh65180     2   10547400   10548400      5       2  150064       1.8294     0.033672
enh65210     2   10947700   10948700      9       2  150064       1.8183     0.034506
enh65212     2   10953200   10954200      6       3  150064       2.0708     0.019191
enh65213     2   10954300   10955300      4       2  150064       2.5586    0.0052546
enh65260     2   11533500   11534500      2       1  150064       2.2141     0.013412
enh65261     2   11535000   11536000      5       2  150064        1.661     0.048357
enh65286     2   11888200   11889200      1       1  150064       2.1851      0.01444
enh65291     2   11894600   11895600      2       1  150064       1.6794     0.046542
enh65296     2   11904400   11905400      2       1  150064       2.2351     0.012704
enh65297     2   11914800   11915800      4       2  150064       2.0882     0.018391
enh65301     2   11924600   11925600      2       1  150064       2.6214     0.004379
enh65311     2   12249400   12250400      5       2  150064       1.6559     0.048875
enh65312     2   12272000   12273000      3       2  150064       2.2404     0.012532
enh65313     2   12295300   12296300      2       1  150064       2.0491     0.020224
enh65316     2   12332700   12333700      3       2  150064       2.1241     0.016831
enh65328     2   12640600   12641600      4       2  150064       1.9469     0.025773
enh65331     2   12655000   12656000      4       2  150064       2.4517    0.0071088
enh65333     2   12677600   12678600      1       1  150064       1.7193      0.04278
enh65335     2   12695400   12696400      2       1  150064       1.8598     0.031459
enh65339     2   12777000   12778000      3       1  150064        3.304   0.00047661
enh65375     2   15081200   15082200      1       1  150064        1.652      0.04927
enh65379     2   15412900   15413900      3       1  150064       1.9469     0.025775
enh65380     2   15418500   15419500      1       1  150064       2.2417      0.01249
enh65382     2   15695700   15696700      2       1  150064       1.7456     0.040438
enh65383     2   15698400   15699400      2       1  150064       1.7773     0.037757
enh65434     2   17824500   17825500      3       2  150064       1.7718     0.038217
enh65437     2   17828200   17829200      3       2  150064       1.7582     0.039355
enh65438     2   17933000   17934000      1       1  150064       2.0415       0.0206
enh65439     2   17936400   17937400      1       1  150064       2.1711      0.01496
enh65440     2   17937900   17938900      1       1  150064       2.0909      0.01827
enh65441     2   17981600   17982600      2       1  150064       2.3354    0.0097612
enh65442     2   18074000   18075000      6       3  150064       3.7365   9.3316e-05
enh65443     2   18093200   18094200      7       4  150064       2.5386    0.0055653
enh65478     2   19548000   19549000      2       1  150064        2.264     0.011786
enh65494     2   20242100   20243100      3       1  150064       2.0448     0.020436
enh65497     2   20262100   20263100      5       2  150064       2.2205     0.013193
enh65504     2   20308300   20309300      3       1  150064       1.8766     0.030288
enh65543     2   20584600   20585600      2       1  150064       1.8131     0.034909
enh65562     2   20765400   20766400      4       2  150064         2.21     0.013553
enh65563     2   20773300   20774300      3       1  150064       2.7478    0.0030001
enh65568     2   20814100   20815100     10       2  150064       1.9004      0.02869
enh65592     2   23349700   23350700      5       2  150064       1.9314      0.02672
enh65610     2   23726200   23727200      5       2  150064       4.2256   1.1917e-05
enh65631     2   23980000   23981000      1       1  150064       2.0403      0.02066
enh65633     2   24066000   24067000      2       1  150064       2.5154    0.0059445
enh65635     2   24124800   24125800      1       1  150064       2.0809      0.01872
enh65636     2   24126400   24127400      4       2  150064       1.8267     0.033876
enh65637     2   24127700   24128700      1       1  150064        2.071      0.01918
enh65638     2   24139400   24140400      4       2  150064       2.2374      0.01263
enh65643     2   24166800   24167800      6       3  150064       2.3826    0.0085959
enh65651     2   24347300   24348300      2       1  150064       1.6722     0.047238
enh65668     2   24657900   24658900      2       1  150064       3.1423   0.00083799
enh65689     2   24799000   24800000      2       1  150064       2.0062     0.022417
enh65694     2   24811100   24812100      2       1  150064       2.1461     0.015933
enh65695     2   24836000   24837000      2       1  150064       1.8495     0.032195
enh65729     2   25321100   25322100      2       1  150064       1.9089     0.028136
enh65730     2   25351500   25352500      6       3  150064        4.357    6.593e-06
enh65732     2   25427000   25428000      2       1  150064       3.4872   0.00024409
enh65733     2   25439300   25440300      2       1  150064       3.4026   0.00033375
enh65734     2   25452400   25453400      4       2  150064       3.9435   4.0149e-05
enh65744     2   25526700   25527700      3       2  150064       1.7129      0.04337
enh65745     2   25531700   25532700      2       1  150064       4.1932   1.3752e-05
enh65746     2   25536000   25537000      1       1  150064       2.8611     0.002111
enh65748     2   25551300   25552300      2       1  150064       2.5484    0.0054113
enh65753     2   25559200   25560200      1       1  150064       1.7268       0.0421
enh65761     2   25599000   25600000      4       2  150064       3.6667   0.00012283
enh65767     2   25676100   25677100      2       1  150064       1.6521     0.049258
enh65777     2   25840700   25841700      1       1  150064       2.0558       0.0199
enh65778     2   25887100   25888100      2       1  150064       1.8753     0.030376
enh65791     2   26161700   26162700      1       1  150064       1.9976      0.02288
enh65795     2   26214400   26215400      3       1  150064        3.715   0.00010161
enh65796     2   26220300   26221300      7       3  150064       2.8477    0.0022021
enh65798     2   26225800   26226800      4       2  150064       2.3369    0.0097224
enh65799     2   26231300   26232300      5       1  150064         1.72     0.042716
enh65803     2   26249300   26250300      3       2  150064        2.245     0.012384
enh65805     2   26262600   26263600      2       1  150064       2.6277    0.0042987
enh65807     2   26267200   26268200      2       1  150064       3.0726    0.0010609
enh65812     2   26320800   26321800      2       1  150064       2.9095      0.00181
enh65834     2   26828900   26829900      3       2  150064       1.9089      0.02814
enh65845     2   26985900   26986900      2       1  150064       3.1708   0.00076023
enh65847     2   26989800   26990800      4       2  150064       3.0451     0.001163
enh65848     2   26991400   26992400      2       1  150064       3.1258   0.00088647
enh65850     2   26994200   26995200      4       2  150064       3.3436   0.00041347
enh65851     2   26995600   26996600      1       1  150064       3.3202    0.0004497
enh65852     2   27170000   27171000      2       1  150064       3.3282   0.00043702
enh65857     2   27213800   27214800      1       1  150064       2.5416     0.005518
enh65860     2   27243200   27244200      1       1  150064       3.3071    0.0004713
enh65862     2   27254400   27255400      1       1  150064       3.0193     0.001267
enh65865     2   27271800   27272800      2       1  150064       3.4335   0.00029787
enh65867     2   27286300   27287300      2       1  150064       3.9856    3.366e-05
enh65868     2   27292000   27293000      1       1  150064       2.9839     0.001423
enh65869     2   27297000   27298000      2       1  150064        2.323     0.010089
enh65870     2   27300200   27301200      1       1  150064       2.6139     0.004476
enh65872     2   27307600   27308600      2       1  150064       2.5213    0.0058457
enh65883     2   27404100   27405100      3       2  150064       3.4904   0.00024114
enh65884     2   27405100   27406100      3       2  150064       2.4638    0.0068738
enh65886     2   27432400   27433400      7       3  150064       2.4129     0.007913
enh65888     2   27441300   27442300      7       3  150064       2.4104    0.0079678
enh65889     2   27504800   27505800      2       1  150064        2.138     0.016259
enh65890     2   27525500   27526500      2       1  150064       1.9622      0.02487
enh65892     2   27543600   27544600      2       1  150064       1.9898     0.023304
enh65899     2   27604000   27605000      1       1  150064       3.0578     0.001115
enh65900     2   27630200   27631200      1       1  150064       3.1035    0.0009562
enh65901     2   27632800   27633800      2       1  150064       2.0799     0.018769
enh65904     2   27665000   27666000      1       1  150064       3.1687    0.0007655
enh65905     2   27668200   27669200      2       1  150064        1.806     0.035459
enh65906     2   27712800   27713800      2       1  150064        2.505    0.0061232
enh65908     2   27807200   27808200      4       2  150064       2.3097     0.010454
enh65909     2   27819000   27820000      4       2  150064       1.7866     0.037004
enh65910     2   27850400   27851400      2       1  150064       1.8163      0.03466
enh65911     2   27888400   27889400      2       1  150064        1.985     0.023573
enh65917     2   27937400   27938400      2       1  150064       2.0899     0.018314
enh65918     2   27942400   27943400      3       2  150064       2.1704     0.014989
enh65921     2   27951800   27952800      3       1  150064       3.8446   6.0373e-05
enh65926     2   27988000   27989000      1       1  150064       4.1169     1.92e-05
enh65927     2   27988900   27989900      2       1  150064       2.9112    0.0018005
enh65928     2   27993400   27994400      1       1  150064       3.8587      5.7e-05
enh65930     2   28001600   28002600      2       1  150064       3.3491   0.00040542
enh65933     2   28020000   28021000      3       1  150064       4.2659   9.9555e-06
enh65934     2   28023400   28024400      4       2  150064       5.2017   9.8762e-08
enh65935     2   28031600   28032600      2       1  150064       4.1818   1.4459e-05
enh65936     2   28037600   28038600      1       1  150064       4.4963    3.458e-06
enh65938     2   28106900   28107900      1       1  150064       3.5229    0.0002134
enh65939     2   28107500   28108500      2       1  150064       2.9512    0.0015829
enh65942     2   28114400   28115400      1       1  150064       1.9473      0.02575
enh65944     2   28128500   28129500      2       1  150064        3.089    0.0010041
enh65945     2   28137500   28138500      2       1  150064       1.9275     0.026958
enh65946     2   28138700   28139700      2       1  150064       2.4002    0.0081929
enh65947     2   28143600   28144600      2       1  150064       3.4346   0.00029668
enh65950     2   28152700   28153700      2       1  150064       3.0591    0.0011101
enh65951     2   28154800   28155800      4       2  150064        3.221   0.00063877
enh65952     2   28169000   28170000      1       1  150064       3.4674    0.0002628
enh65953     2   28175800   28176800      4       2  150064       3.6496   0.00013132
enh65956     2   28189000   28190000      3       2  150064       2.8324    0.0023101
enh65958     2   28202800   28203800      2       1  150064         4.51   3.2416e-06
enh65962     2   28219000   28220000      3       1  150064        3.679   0.00011709
enh65964     2   28257800   28258800      2       1  150064       3.2946   0.00049281
enh65966     2   28303500   28304500      4       2  150064       2.6781    0.0037018
enh66005     2   28611800   28612800      2       1  150064       3.1887   0.00071447
enh66006     2   28623000   28624000      3       1  150064        2.608    0.0045542
enh66007     2   28628800   28629800      3       1  150064       2.4675    0.0068037
enh66011     2   28646500   28647500      6       3  150064       3.0378    0.0011914
enh66012     2   28659100   28660100      3       2  150064       3.1227   0.00089589
enh66049     2   28992500   28993500      3       2  150064       2.3535    0.0092993
enh66050     2   28994600   28995600      2       1  150064        2.601    0.0046479
enh66051     2   28997800   28998800      4       2  150064       2.6867     0.003608
enh66052     2   29032500   29033500      2       1  150064        3.181   0.00073373
enh66054     2   29093600   29094600      6       3  150064         1.99     0.023295
enh66072     2   29717800   29718800      1       1  150064       1.6909      0.04543
enh66075     2   30368200   30369200      2       1  150064       1.8372     0.033087
enh66077     2   30378400   30379400      1       1  150064       1.7063      0.04398
enh66079     2   30401000   30402000      1       1  150064       1.8217      0.03425
enh66083     2   30446200   30447200      2       1  150064       1.9126     0.027899
enh66103     2   30583600   30584600      3       1  150064       1.8711     0.030665
enh66104     2   30588900   30589900      1       1  150064       1.8188      0.03447
enh66173     2   32183200   32184200      2       1  150064       1.9374     0.026349
enh66182     2   32236600   32237600      3       2  150064       2.2825     0.011229
enh66241     2   33546100   33547100      2       1  150064       2.0047     0.022498
enh66242     2   33546800   33547800      2       1  150064       1.8257     0.033946
enh66260     2   34467000   34468000      2       1  150064       2.4568    0.0070092
enh66287     2   36632100   36633100      5       3  150064       1.7881     0.036876
enh66289     2   36636200   36637200      1       1  150064       1.8342      0.03331
enh66292     2   36641000   36642000      3       2  150064       1.8467     0.032392
enh66296     2   36647400   36648400      1       1  150064       2.3588     0.009167
enh66297     2   36650600   36651600      5       2  150064       2.0236     0.021504
enh66298     2   36656100   36657100      4       2  150064       1.9531     0.025405
enh66302     2   36661000   36662000      1       1  150064       2.1714      0.01495
enh66303     2   36661600   36662600      1       1  150064       2.1714      0.01495
enh66307     2   36676100   36677100      1       1  150064       2.2365      0.01266
enh66309     2   36679400   36680400      1       1  150064       1.7459      0.04041
enh66315     2   36688100   36689100      2       1  150064       2.0103     0.022198
enh66320     2   36709500   36710500      2       1  150064       2.3593    0.0091541
enh66321     2   36710500   36711500      4       2  150064       1.6997     0.044598
enh66322     2   36712500   36713500      4       1  150064       1.8349     0.033259
enh66329     2   36822100   36823100      6       2  150064       1.7792     0.037606
enh66332     2   37034200   37035200      6       2  150064       1.8652     0.031078
enh66333     2   37046300   37047300      9       3  150064       2.3802    0.0086526
enh66334     2   37048200   37049200     11       3  150064       2.7424    0.0030499
enh66336     2   37085800   37086800      4       2  150064       1.7538     0.039729
enh66337     2   37116800   37117800      3       1  150064       1.7748     0.037965
enh66338     2   37154000   37155000      5       3  150064       2.3421    0.0095886
enh66339     2   37178000   37179000      4       2  150064       1.8639     0.031171
enh66340     2   37178500   37179500      5       3  150064        1.859     0.031515
enh66341     2   37179500   37180500      1       1  150064       3.2131    0.0006566
enh66342     2   37190500   37191500      4       2  150064       1.7158     0.043097
enh66345     2   37227100   37228100      5       2  150064       3.0395    0.0011848
enh66353     2   37379600   37380600      3       2  150064       1.7334     0.041516
enh66355     2   37394900   37395900      5       3  150064       1.9394     0.026228
enh66357     2   37424600   37425600      3       2  150064       1.7105      0.04359
enh66358     2   37425600   37426600      2       1  150064       2.8072    0.0024987
enh66359     2   37456400   37457400      3       2  150064       2.2591     0.011938
enh66360     2   37459800   37460800      5       2  150064       2.2188     0.013252
enh66361     2   37528200   37529200      8       3  150064        3.653   0.00012961
enh66362     2   37531800   37532800      6       3  150064       3.5524   0.00019087
enh66364     2   37539800   37540800      5       2  150064       3.5422   0.00019844
enh66366     2   37548600   37549600      2       1  150064       3.6531   0.00012954
enh66367     2   37570600   37571600      7       3  150064        3.884   5.1384e-05
enh66368     2   37572200   37573200      5       3  150064       1.9198     0.027439
enh66375     2   37733200   37734200      2       1  150064       2.0154     0.021932
enh66376     2   37733700   37734700      4       1  150064       1.8585     0.031551
enh66424     2   38209100   38210100      2       1  150064        1.731     0.041726
enh66442     2   38605000   38606000      5       3  150064       1.8909     0.029318
enh66445     2   38633400   38634400      1       1  150064       2.1375      0.01628
enh66447     2   38645400   38646400      1       1  150064       3.1539    0.0008056
enh66487     2   38935700   38936700      3       2  150064       1.7953     0.036306
enh66489     2   38948600   38949600      5       2  150064       2.5385    0.0055665
enh66495     2   39016700   39017700      4       1  150064       2.3185     0.010212
enh66497     2   39057400   39058400      1       1  150064       2.1365      0.01632
enh66513     2   39443300   39444300      3       1  150064       2.4227    0.0077019
enh66514     2   39445200   39446200      8       3  150064       2.5999    0.0046622
enh66521     2   39608500   39609500      1       1  150064        2.056      0.01989
enh66551     2   39795000   39796000      1       1  150064       2.5077     0.006076
enh66552     2   39795600   39796600      2       1  150064       2.4136    0.0078969
enh66557     2   39970300   39971300      6       3  150064       2.0941     0.018126
enh66558     2   39999300   40000300      6       3  150064       2.5035    0.0061493
enh66559     2   40000700   40001700      1       1  150064       2.0746      0.01901
enh66561     2   40003800   40004800      2       1  150064       2.1676     0.015094
enh66562     2   40006400   40007400      2       1  150064       2.0011      0.02269
enh66569     2   40392300   40393300      5       2  150064        1.653     0.049163
enh66571     2   40420400   40421400      6       2  150064       2.0929     0.018181
enh66572     2   40421500   40422500      3       1  150064       1.8052     0.035519
enh66575     2   40467000   40468000      5       2  150064       2.5466    0.0054393
enh66577     2   40473200   40474200      9       2  150064       2.5716     0.005062
enh66584     2   40558800   40559800      4       2  150064       2.3806    0.0086431
enh66585     2   40573500   40574500      4       2  150064       2.1551     0.015577
enh66587     2   40579900   40580900      3       2  150064       2.3671     0.008964
enh66588     2   40598700   40599700      6       2  150064       1.9226     0.027263
enh66589     2   40610700   40611700      7       2  150064       1.8198     0.034392
enh66591     2   40645800   40646800      1       1  150064       1.9016      0.02861
enh66595     2   40660600   40661600      5       2  150064       1.9355     0.026467
enh66596     2   40661600   40662600      6       2  150064       2.2159     0.013348
enh66598     2   40681500   40682500      3       2  150064       2.9861     0.001413
enh66600     2   40715100   40716100      4       2  150064       1.9466     0.025791
enh66602     2   40739200   40740200      4       1  150064       3.0293    0.0012257
enh66604     2   41824500   41825500      4       1  150064       1.9595     0.025028
enh66609     2   42054100   42055100      4       2  150064       2.9411     0.001635
enh66610     2   42055800   42056800      3       1  150064       1.6689     0.047567
enh66611     2   42068500   42069500      5       1  150064       2.4789    0.0065887
enh66612     2   42086800   42087800      4       2  150064       2.2208     0.013182
enh66699     2   42980900   42981900      2       1  150064       1.9769     0.024025
enh66701     2   43013200   43014200      5       2  150064        2.311     0.010417
enh66702     2   43014700   43015700      7       2  150064       1.7034     0.044249
enh66713     2   43072800   43073800      4       1  150064       2.3666    0.0089753
enh66717     2   43106600   43107600      3       1  150064       1.6831     0.046179
enh66741     2   43253400   43254400      9       4  150064       1.7744        0.038
enh66743     2   43268000   43269000      3       2  150064        2.064     0.019511
enh66761     2   43379800   43380800      5       2  150064       1.9536     0.025374
enh66763     2   43389400   43390400      6       2  150064       1.7241     0.042346
enh66849     2   44324800   44325800      3       2  150064       2.0409     0.020633
enh66858     2   44410600   44411600      3       1  150064       1.7371     0.041184
enh66859     2   44415700   44416700      4       2  150064       1.6708     0.047376
enh66860     2   44418000   44419000      1       1  150064       1.7877      0.03691
enh66890     2   45881000   45882000      3       1  150064       1.6803     0.046453
enh66891     2   45896100   45897100      4       2  150064        2.375    0.0087753
enh66893     2   45901700   45902700      5       3  150064       1.7354     0.041334
enh66915     2   46049500   46050500      5       3  150064       1.8345      0.03329
enh66918     2   46068600   46069600      8       3  150064       1.7943     0.036386
enh66928     2   46149300   46150300      4       1  150064        1.812     0.034993
enh66938     2   46219600   46220600      3       2  150064       2.4645    0.0068611
enh66940     2   46233100   46234100      7       2  150064        1.978     0.023964
enh66946     2   46269100   46270100      4       2  150064        2.281     0.011273
enh66947     2   46284900   46285900      5       3  150064        2.454    0.0070639
enh66948     2   46290100   46291100      4       2  150064         3.29    0.0005009
enh66958     2   46350400   46351400      2       1  150064       2.4922    0.0063486
enh67019     2   46727200   46728200      2       1  150064       1.8606     0.031399
enh67029     2   46791500   46792500      4       2  150064       1.6589     0.048568
enh67035     2   46845100   46846100      1       1  150064       1.9138      0.02782
enh67056     2   47040300   47041300      4       2  150064         1.95     0.025589
enh67108     2   47435700   47436700      3       1  150064       2.2505     0.012207
enh67109     2   47438200   47439200      6       2  150064       2.1761     0.014775
enh67110     2   47444300   47445300      5       2  150064       2.1809     0.014595
enh67125     2   47563600   47564600      3       1  150064       1.6973     0.044819
enh67140     2   47881200   47882200      5       3  150064       1.7957     0.036269
enh67141     2   47979000   47980000      3       2  150064       1.6925     0.045279
enh67142     2   47994600   47995600      3       2  150064        2.471    0.0067377
enh67144     2   48012100   48013100      6       3  150064       2.3277    0.0099645
enh67145     2   48013100   48014100      2       1  150064       1.7933     0.036465
enh67146     2   48069600   48070600      1       1  150064       2.0264      0.02136
enh67149     2   48092300   48093300      3       1  150064       2.5359    0.0056078
enh67150     2   48095900   48096900      1       1  150064       2.6681     0.003814
enh67154     2   48129200   48130200      1       1  150064       2.9361     0.001662
enh67160     2   48340500   48341500      1       1  150064       2.0415       0.0206
enh67163     2   48447300   48448300      3       2  150064       2.8733    0.0020308
enh67165     2   48476200   48477200      1       1  150064       2.1128      0.01731
enh67167     2   48539600   48540600      2       1  150064       2.0353      0.02091
enh67168     2   48543800   48544800      1       1  150064       2.8941     0.001901
enh67170     2   48547600   48548600      3       1  150064       2.4079    0.0080221
enh67171     2   48552800   48553800      5       2  150064       2.6788    0.0036946
enh67172     2   48555200   48556200      4       2  150064       2.1299     0.016589
enh67174     2   48558200   48559200      8       4  150064       1.7196     0.042757
enh67175     2   48559100   48560100      2       1  150064       3.2332    0.0006121
enh67177     2   48568400   48569400      5       2  150064       3.3176   0.00045403
enh67179     2   48571600   48572600      5       2  150064       2.2334     0.012762
enh67180     2   48573100   48574100      2       1  150064        3.744   9.0567e-05
enh67183     2   48579800   48580800      2       1  150064       1.9463     0.025807
enh67184     2   48580900   48581900      3       2  150064       1.7895     0.036764
enh67187     2   48622700   48623700      4       2  150064       2.1457     0.015947
enh67189     2   48639600   48640600      2       1  150064        2.089     0.018353
enh67190     2   48642200   48643200      4       2  150064         1.76     0.039204
enh67191     2   48647200   48648200      4       2  150064       2.5545    0.0053166
enh67193     2   48671200   48672200      4       2  150064        2.113       0.0173
enh67195     2   48674100   48675100      3       2  150064        2.315     0.010305
enh67199     2   48701400   48702400      2       1  150064       2.2353     0.012699
enh67203     2   48736700   48737700      3       2  150064       2.8665    0.0020754
enh67210     2   48787200   48788200      6       2  150064       1.8341     0.033317
enh67212     2   48942200   48943200      5       3  150064       2.6766     0.003719
enh67216     2   50719100   50720100      1       1  150064       3.0002     0.001349
enh67223     2   53995700   53996700      4       2  150064       2.0615     0.019627
enh67227     2   54046500   54047500      2       1  150064       2.7585     0.002903
enh67228     2   54053800   54054800      3       2  150064       2.6099    0.0045285
enh67229     2   54176800   54177800      4       2  150064       2.6881    0.0035929
enh67230     2   54184200   54185200      2       1  150064       2.3289    0.0099325
enh67231     2   54188300   54189300      2       1  150064       2.4166    0.0078321
enh67235     2   54194400   54195400      5       2  150064       2.2426     0.012463
enh67239     2   54221200   54222200      3       2  150064       1.7087     0.043754
enh67240     2   54240800   54241800      3       1  150064       2.3212     0.010139
enh67241     2   54242600   54243600      1       1  150064       2.2655      0.01174
enh67242     2   54280000   54281000      4       2  150064       2.8099    0.0024776
enh67243     2   54315200   54316200      2       1  150064       1.8354     0.033224
enh67245     2   54330700   54331700      4       2  150064       2.5832    0.0048945
enh67246     2   54341400   54342400      5       2  150064        2.161     0.015346
enh67255     2   54628400   54629400      5       2  150064        2.692    0.0035511
enh67259     2   54659100   54660100      6       2  150064       2.7306    0.0031611
enh67261     2   54667000   54668000      1       1  150064       2.5264     0.005762
enh67262     2   54687200   54688200      5       2  150064       1.9017     0.028608
enh67268     2   54700700   54701700      6       4  150064       1.7264      0.04214
enh67287     2   54753100   54754100      2       1  150064       1.8279     0.033784
enh67288     2   54756700   54757700      5       3  150064       2.1516     0.015715
enh67290     2   54762500   54763500      2       1  150064       2.0302     0.021171
enh67291     2   54765600   54766600      4       2  150064       1.9549     0.025297
enh67294     2   54773100   54774100      2       1  150064       2.0531      0.02003
enh67296     2   54778400   54779400      4       2  150064       1.8371     0.033095
enh67302     2   54789600   54790600      1       1  150064       1.9019      0.02859
enh67306     2   54808900   54809900      2       1  150064       1.8656     0.031047
enh67308     2   54817000   54818000      6       3  150064       1.6763     0.046837
enh67309     2   54818500   54819500      3       1  150064        1.707     0.043912
enh67310     2   54820800   54821800      3       1  150064       2.0824     0.018652
enh67312     2   54823700   54824700      4       2  150064       1.9645     0.024737
enh67313     2   54828900   54829900      5       2  150064       2.5436    0.0054855
enh67316     2   54840400   54841400      5       2  150064       2.0938     0.018138
enh67318     2   54851700   54852700      2       1  150064       2.8326    0.0023083
enh67322     2   54863400   54864400      3       2  150064       2.2396      0.01256
enh67324     2   54884900   54885900      5       2  150064       3.2844   0.00051093
enh67325     2   54894200   54895200      1       1  150064       2.4722     0.006714
enh67328     2   54907500   54908500      7       3  150064       2.0777     0.018869
enh67331     2   55099800   55100800      3       2  150064       1.9656     0.024671
enh67336     2   55132000   55133000      4       2  150064       2.1971     0.014006
enh67337     2   55172700   55173700      5       2  150064       2.3761    0.0087491
enh67338     2   55190000   55191000      3       1  150064         1.66     0.048462
enh67347     2   55222400   55223400      5       2  150064       2.7688     0.002813
enh67348     2   55224900   55225900      1       1  150064       2.2283      0.01293
enh67350     2   55231000   55232000      6       3  150064        2.299     0.010753
enh67353     2   55241700   55242700      2       1  150064       2.2825     0.011231
enh67358     2   55264200   55265200      3       2  150064       1.7492     0.040128
enh67359     2   55267200   55268200      3       2  150064       2.0004     0.022729
enh67362     2   55272900   55273900      2       1  150064         2.21     0.013552
enh67363     2   55273900   55274900      1       1  150064       1.7422      0.04074
enh67364     2   55279000   55280000      3       2  150064        1.742     0.040758
enh67371     2   55346700   55347700      8       4  150064       1.8709     0.030682
enh67374     2   55365700   55366700      3       2  150064       1.7538     0.039735
enh67386     2   55635700   55636700      4       2  150064       2.1742     0.014847
enh67400     2   56098300   56099300      1       1  150064       1.9554      0.02527
enh67402     2   56235600   56236600      2       1  150064        2.049     0.020231
enh67406     2   56609400   56610400      1       1  150064       2.7491     0.002988
enh67409     2   57987000   57988000      3       2  150064       5.7603   4.1982e-09
enh67411     2   58272200   58273200      3       1  150064       3.1905   0.00071004
enh67412     2   58274900   58275900      1       1  150064       4.4393    4.513e-06
enh67414     2   58339400   58340400      1       1  150064       3.5187    0.0002168
enh67415     2   58466300   58467300      3       2  150064        3.836   6.2534e-05
enh67417     2   58663400   58664400      3       2  150064       3.2801   0.00051891
enh67418     2   58674700   58675700      3       2  150064       2.7116    0.0033483
enh67429     2   60440600   60441600      3       2  150064        2.635    0.0042066
enh67438     2   60592900   60593900      3       2  150064       1.9126       0.0279
enh67441     2   60637500   60638500      1       1  150064       1.6527       0.0492
enh67450     2   60722000   60723000      3       1  150064       3.6764   0.00011827
enh67451     2   60724800   60725800      1       1  150064       4.0529    2.529e-05
enh67452     2   60727000   60728000      4       2  150064       4.0389   2.6851e-05
enh67455     2   60735100   60736100      2       1  150064       1.6603     0.048424
enh67456     2   60740900   60741900      2       1  150064       3.0157     0.001282
enh67487     2   61372600   61373600      2       1  150064       1.6976     0.044788
enh67497     2   61583100   61584100      3       2  150064       2.6574     0.003937
enh67498     2   61583800   61584800      3       2  150064       2.0802     0.018755
enh67500     2   61641600   61642600      2       1  150064       3.2804   0.00051833
enh67503     2   61652000   61653000      2       1  150064       2.6985    0.0034829
enh67504     2   61658100   61659100      1       1  150064       3.1069    0.0009454
enh67506     2   61666400   61667400      1       1  150064       3.3974    0.0003401
enh67508     2   61670800   61671800      3       2  150064       2.7295    0.0031713
enh67547     2   62432200   62433200      1       1  150064       2.6856      0.00362
enh67560     2   62570100   62571100      3       1  150064       1.8445     0.032554
enh67566     2   62677300   62678300      3       2  150064       4.3113   8.1138e-06
enh67567     2   62683400   62684400      1       1  150064       1.9283      0.02691
enh67568     2   62684400   62685400      1       1  150064       1.9612      0.02493
enh67569     2   62701700   62702700      3       2  150064       1.8237     0.034096
enh67570     2   62702800   62703800      3       2  150064       2.7505    0.0029754
enh67572     2   62713100   62714100      2       1  150064       2.3474     0.009452
enh67573     2   62727900   62728900      5       1  150064       2.3475    0.0094496
enh67575     2   62767700   62768700      2       1  150064       1.7676     0.038566
enh67578     2   62889200   62890200      3       2  150064       2.9105    0.0018042
enh67579     2   62890800   62891800      3       1  150064       2.3306    0.0098876
enh67580     2   62891600   62892600      2       1  150064       1.8688     0.030828
enh67583     2   62934800   62935800      1       1  150064       3.1879    0.0007165
enh67584     2   62952200   62953200      1       1  150064       2.6627     0.003876
enh67585     2   62954600   62955600      2       1  150064       2.7505     0.002975
enh67688     2   64822400   64823400      1       1  150064       2.2417      0.01249
enh67689     2   64827400   64828400      3       2  150064       2.5948    0.0047325
enh67719     2   65024200   65025200      1       1  150064       1.8649       0.0311
enh67799     2   65571400   65572400      3       1  150064        1.876     0.030326
enh67826     2   65634400   65635400      3       1  150064       1.6661     0.047848
enh67837     2   65755000   65756000      3       2  150064       2.8641    0.0020912
enh67838     2   65772700   65773700      1       1  150064       3.1367    0.0008544
enh67839     2   65779900   65780900      2       1  150064       1.6843     0.046065
enh67860     2   66749100   66750100      8       2  150064         2.45    0.0071431
enh67864     2   66756200   66757200      6       1  150064       2.5719    0.0050577
enh67866     2   66763800   66764800      2       1  150064       2.1276     0.016683
enh67867     2   66770800   66771800      2       1  150064       2.8505    0.0021823
enh67869     2   66782300   66783300      2       1  150064       2.3121     0.010385
enh67871     2   66794600   66795600      1       1  150064        1.728      0.04199
enh67877     2   66925300   66926300      1       1  150064       1.7252      0.04225
enh67890     2   67615500   67616500      4       2  150064       1.6789      0.04659
enh67902     2   68288400   68289400      2       1  150064       1.8412     0.032794
enh67905     2   68362200   68363200      2       1  150064       1.9944     0.023054
enh67909     2   68386000   68387000      5       2  150064       2.8937    0.0019034
enh67910     2   68415600   68416600      2       1  150064       2.5703    0.0050809
enh67914     2   68433300   68434300      2       1  150064       2.3133     0.010352
enh67915     2   68434400   68435400      2       1  150064       1.9074     0.028232
enh67918     2   68451000   68452000      1       1  150064       3.0282      0.00123
enh67922     2   68473700   68474700      1       1  150064        2.958     0.001548
enh67924     2   68482800   68483800      1       1  150064       2.8455     0.002217
enh67935     2   68651300   68652300      4       2  150064       2.0284     0.021259
enh67936     2   68654300   68655300      1       1  150064       1.7041      0.04418
enh67938     2   68661700   68662700      1       1  150064       1.7723      0.03817
enh68014     2   69534600   69535600      1       1  150064       2.2815      0.01126
enh68015     2   69536500   69537500      1       1  150064       1.9178      0.02757
enh68017     2   69606000   69607000      1       1  150064       2.0466      0.02035
enh68025     2   69662400   69663400      1       1  150064       2.0166      0.02187
enh68077     2   69961700   69962700      5       1  150064       2.0631     0.019551
enh68088     2   70016800   70017800      5       2  150064       1.7414     0.040805
enh68092     2   70055200   70056200      5       3  150064       2.4311    0.0075272
enh68100     2   70144900   70145900      3       1  150064       1.8214      0.03427
enh68101     2   70153800   70154800      4       1  150064       1.8322     0.033464
enh68106     2   70191000   70192000      1       1  150064       2.1937      0.01413
enh68107     2   70200200   70201200      1       1  150064       1.9103      0.02805
enh68116     2   70296300   70297300      2       1  150064       2.1038       0.0177
enh68141     2   70486900   70487900      2       1  150064       1.6595     0.048504
enh68142     2   70488400   70489400      2       1  150064       2.0876     0.018417
enh68144     2   70518800   70519800      2       1  150064       1.6909     0.045424
enh68145     2   70527400   70528400      2       1  150064       2.0229     0.021543
enh68179     2   71561800   71562800      3       1  150064       2.2041     0.013757
enh68181     2   71566800   71567800      5       3  150064       3.0834    0.0010233
enh68183     2   71679000   71680000      2       1  150064       2.3736    0.0088076
enh68196     2   71943200   71944200      2       1  150064       2.1713     0.014954
enh68198     2   71947400   71948400      1       1  150064       2.6898     0.003575
enh68209     2   72319100   72320100      4       2  150064       1.6714     0.047326
enh68210     2   72365000   72366000      1       1  150064        2.597     0.004702
enh68222     2   72905200   72906200      2       1  150064       2.0716     0.019151
enh68232     2   73210200   73211200      1       1  150064       4.2718    9.693e-06
enh68233     2   73216800   73217800      1       1  150064        4.059    2.464e-05
enh68234     2   73227900   73228900      1       1  150064       4.1277    1.832e-05
enh68236     2   73271000   73272000      4       2  150064       3.9549   3.8288e-05
enh68238     2   73295600   73296600      1       1  150064       3.5033    0.0002298
enh68241     2   73311900   73312900      3       1  150064       2.0993     0.017897
enh68242     2   73316500   73317500      3       1  150064       2.3541    0.0092831
enh68243     2   73318700   73319700      3       1  150064       3.0385    0.0011887
enh68244     2   73319500   73320500      2       1  150064       3.1168   0.00091398
enh68245     2   73321000   73322000      5       2  150064       2.9955    0.0013701
enh68246     2   73330000   73331000      5       2  150064        3.059    0.0011102
enh68247     2   73334100   73335100      2       1  150064       3.4372   0.00029392
enh68249     2   73439900   73440900      2       1  150064       2.4099    0.0079777
enh68250     2   73442100   73443100      4       2  150064       2.4479     0.007184
enh68251     2   73462700   73463700      3       1  150064       3.7782   7.8976e-05
enh68254     2   73611600   73612600      2       1  150064       3.7349   9.3901e-05
enh68256     2   73652900   73653900      3       1  150064       4.4218   4.8938e-06
enh68257     2   73852400   73853400      3       1  150064       2.8526    0.0021682
enh68259     2   73867600   73868600      3       1  150064       4.0881   2.1749e-05
enh68260     2   73869500   73870500      6       1  150064       1.8767     0.030276
enh68261     2   73912600   73913600      2       1  150064       2.0516     0.020106
enh68274     2   74118200   74119200      4       2  150064        2.119     0.017045
enh68294     2   74247700   74248700      1       1  150064       2.1868      0.01438
enh68296     2   74252400   74253400      3       2  150064       2.5212    0.0058484
enh68297     2   74253600   74254600      1       1  150064       3.0007     0.001347
enh68298     2   74258000   74259000      4       1  150064        2.161     0.015348
enh68299     2   74260100   74261100      2       1  150064       2.5036    0.0061474
enh68301     2   74267600   74268600      2       1  150064       2.8441    0.0022268
enh68302     2   74269800   74270800      2       1  150064       2.0478     0.020291
enh68304     2   74277800   74278800      3       1  150064       2.7165    0.0032987
enh68305     2   74280100   74281100      3       1  150064       2.0792     0.018801
enh68307     2   74306800   74307800      1       1  150064       2.8324      0.00231
enh68310     2   74401500   74402500      6       2  150064       1.8334      0.03337
enh68312     2   74407800   74408800      2       1  150064       2.0891      0.01835
enh68313     2   74408600   74409600      1       1  150064       2.1993      0.01393
enh68345     2   74697600   74698600      1       1  150064       2.0558       0.0199
enh68362     2   74967700   74968700      6       1  150064       2.0549     0.019946
enh68379     2   75120300   75121300      2       1  150064       2.6601    0.0039054
enh68397     2   76356600   76357600      8       2  150064        3.723   9.8453e-05
enh68400     2   79268400   79269400      2       1  150064       2.1442     0.016008
enh68406     2   80358800   80359800      1       1  150064       2.0517       0.0201
enh68413     2   83758000   83759000      4       2  150064       1.7278     0.042008
enh68501     2   85518300   85519300      3       1  150064       1.8199     0.034384
enh68509     2   85623600   85624600      3       1  150064       2.2708     0.011579
enh68511     2   85637800   85638800      3       1  150064       3.2094   0.00066513
enh68513     2   85644600   85645600      5       2  150064       3.2498   0.00057749
enh68514     2   85646700   85647700      5       3  150064       1.9963     0.022953
enh68516     2   85654900   85655900      4       2  150064       2.6035    0.0046137
enh68547     2   85832300   85833300      1       1  150064       1.8192      0.03444
enh68551     2   85844400   85845400      1       1  150064       2.0794      0.01879
enh68567     2   85998000   85999000      2       1  150064        2.375    0.0087748
enh68599     2   86295200   86296200      5       2  150064       2.1538      0.01563
enh68621     2   86521800   86522800      1       1  150064       1.6685      0.04761
enh68634     2   86695300   86696300      1       1  150064       2.0143      0.02199
enh68643     2   86859200   86860200      4       2  150064       1.9584     0.025092
enh68646     2   86902600   86903600      2       1  150064       2.3893    0.0084397
enh68649     2   86974200   86975200      4       2  150064       4.0406    2.666e-05
enh68650     2   86974600   86975600      3       2  150064       3.0095    0.0013083
enh68651     2   87010600   87011600      1       1  150064       2.1132      0.01729
enh68705     2   88928100   88929100      2       1  150064       2.2154     0.013366
enh68737     2   96056400   96057400      4       2  150064       2.2059     0.013694
enh68752     2   96814400   96815400      1       1  150064       1.9042      0.02844
enh68753     2   96823100   96824100      1       1  150064        2.975     0.001465
enh68756     2   96861100   96862100      1       1  150064       4.0923    2.136e-05
enh68761     2   96871900   96872900      2       1  150064       2.6324    0.0042391
enh68765     2   96902200   96903200      3       1  150064       3.7265   9.7092e-05
enh68766     2   96903400   96904400      1       1  150064       3.1324    0.0008668
enh68773     2   96927400   96928400      1       1  150064        3.299    0.0004851
enh68782     2   97010500   97011500      1       1  150064       2.9216     0.001741
enh68799     2   97205200   97206200      1       1  150064       1.9382       0.0263
enh68800     2   97206900   97207900      5       3  150064       1.9535     0.025377
enh68805     2   97260000   97261000      1       1  150064       1.6771      0.04676
enh68809     2   97288000   97289000      1       1  150064       1.9919      0.02319
enh68811     2   97297600   97298600      1       1  150064        2.562     0.005203
enh68817     2   97351100   97352100      2       1  150064       2.5752    0.0050088
enh68818     2   97379800   97380800      1       1  150064       3.7135    0.0001022
enh68821     2   97406000   97407000      1       1  150064       1.9779      0.02397
enh68822     2   97424900   97425900      3       1  150064        2.197     0.014011
enh68823     2   97430400   97431400      1       1  150064        2.061      0.01965
enh68830     2   97477200   97478200      1       1  150064        2.391     0.008401
enh68831     2   97483700   97484700      1       1  150064       2.1714      0.01495
enh68833     2   97488900   97489900      2       1  150064       2.9683    0.0014971
enh68834     2   97489800   97490800      2       1  150064       1.8944     0.029085
enh68835     2   97497900   97498900      1       1  150064       2.0026      0.02261
enh68836     2   97504700   97505700      1       1  150064       2.0077      0.02234
enh68839     2   97532100   97533100      1       1  150064       2.6807     0.003673
enh68840     2   97536600   97537600      2       1  150064       1.9317     0.026699
enh68841     2   97539900   97540900      2       1  150064        2.489    0.0064044
enh68842     2   97547100   97548100      1       1  150064       1.7491      0.04014
enh68846     2   97561300   97562300      6       2  150064       2.3819    0.0086126
enh68847     2   97572600   97573600      3       1  150064        3.547   0.00019479
enh68848     2   97579200   97580200      2       1  150064       3.5059   0.00022755
enh68851     2   97592800   97593800      2       1  150064       2.9489    0.0015945
enh68852     2   97593500   97594500      3       2  150064       4.4539   4.2162e-06
enh68855     2   97621300   97622300      3       1  150064       1.9017     0.028603
enh68860     2   97760900   97761900      5       1  150064       2.6068      0.00457
enh68861     2   98260800   98261800      2       1  150064       2.3703    0.0088868
enh68862     2   98266000   98267000      1       1  150064       1.6491      0.04956
enh68870     2   98361700   98362700      2       1  150064       2.5966    0.0047079
enh68876     2   98460600   98461600      2       1  150064       1.9684     0.024509
enh68885     2   98567000   98568000      6       3  150064       2.1762     0.014772
enh68888     2   98599400   98600400      3       2  150064       2.7334     0.003134
enh68892     2   98609100   98610100      1       1  150064       2.9188     0.001757
enh68893     2   98612900   98613900      3       1  150064       2.9854     0.001416
enh68903     2   98704100   98705100      2       1  150064       1.6794     0.046533
enh68915     2   99062800   99063800      5       2  150064       2.1669     0.015122
enh68916     2   99063200   99064200      4       1  150064       2.1696     0.015019
enh68917     2   99064900   99065900      2       1  150064       1.6915     0.045375
enh68918     2   99068000   99069000      1       1  150064        1.848       0.0323
enh68919     2   99070700   99071700      1       1  150064       1.7237      0.04238
enh68920     2   99074900   99075900      2       1  150064       1.7638     0.038884
enh68921     2   99078600   99079600      1       1  150064         1.86      0.03144
enh68924     2   99084700   99085700      4       1  150064       1.7108     0.043559
enh68926     2   99088400   99089400      5       1  150064       1.7535     0.039756
enh68932     2   99100400   99101400      1       1  150064       1.8484      0.03227
enh68936     2   99107400   99108400      2       1  150064       1.8631     0.031224
enh68937     2   99108900   99109900      2       1  150064       1.7642     0.038849
enh68943     2   99133400   99134400      1       1  150064        1.882      0.02992
enh68947     2   99178600   99179600      1       1  150064       1.8114      0.03504
enh68949     2   99200200   99201200      2       1  150064        2.947    0.0016045
enh68950     2   99222700   99223700      3       1  150064       1.6702     0.047443
enh68958     2   99280100   99281100      1       1  150064       2.0208      0.02165
enh68986     2   99422500   99423500      3       1  150064       2.1389      0.01622
enh68990     2   99449200   99450200      5       2  150064       1.7134      0.04332
enh69020     2  100252600  100253600      2       1  150064       3.1745   0.00075046
enh69051     2  101363800  101364800      4       2  150064       2.3063     0.010548
enh69071     2  101494000  101495000      4       2  150064       1.9468     0.025777
enh69107     2  101850500  101851500      2       1  150064       2.4755    0.0066531
enh69111     2  101867700  101868700      3       2  150064       1.9112     0.027987
enh69118     2  101917100  101918100      4       2  150064       2.3517    0.0093431
enh69121     2  101943800  101944800      1       1  150064       1.7071       0.0439
enh69122     2  101945800  101946800      1       1  150064       1.7149      0.04318
enh69205     2  102689000  102690000      3       1  150064       1.8303     0.033606
enh69207     2  102718200  102719200      3       1  150064       2.7429    0.0030454
enh69209     2  102728200  102729200      3       2  150064       1.8882     0.029497
enh69210     2  102731500  102732500      7       3  150064       1.9667     0.024608
enh69212     2  102737500  102738500      6       2  150064       2.0762     0.018937
enh69213     2  102742900  102743900      2       1  150064       1.8628     0.031247
enh69214     2  102745600  102746600      4       2  150064       2.7921    0.0026187
enh69215     2  102754400  102755400      1       1  150064       2.8171     0.002423
enh69218     2  102763600  102764600      3       2  150064       1.6996     0.044599
enh69222     2  102775400  102776400      1       1  150064        1.752      0.03989
enh69224     2  102777700  102778700      5       3  150064       1.8146     0.034791
enh69249     2  103207900  103208900      4       2  150064       1.8661     0.031012
enh69250     2  103209000  103210000      1       1  150064       2.1701        0.015
enh69252     2  103256300  103257300      2       1  150064       2.1047     0.017659
enh69256     2  103314800  103315800      3       1  150064       2.2597      0.01192
enh69257     2  103351000  103352000      3       1  150064       2.6778    0.0037058
enh69261     2  104995400  104996400      3       2  150064       1.8521     0.032007
enh69287     2  106001700  106002700      3       2  150064       1.6687     0.047591
enh69323     2  106350000  106351000      6       3  150064       1.8671     0.030942
enh69325     2  106359700  106360700      2       1  150064       2.2947     0.010874
enh69327     2  106369200  106370200      4       2  150064       2.2837     0.011193
enh69328     2  106371400  106372400      4       1  150064       1.8943      0.02909
enh69332     2  106380200  106381200      7       2  150064       1.6886     0.045649
enh69368     2  106519400  106520400      1       1  150064       2.2389      0.01258
enh69408     2  108742200  108743200      2       1  150064       2.3188     0.010204
enh69410     2  108835800  108836800      3       2  150064       1.8453     0.032494
enh69412     2  108884600  108885600      8       3  150064       1.8399      0.03289
enh69419     2  109039200  109040200      3       1  150064        2.033     0.021029
enh69425     2  109158000  109159000      2       1  150064       1.8603     0.031424
enh69438     2  109200400  109201400      6       3  150064       1.6519      0.04928
enh69442     2  109208200  109209200      7       3  150064       2.2184     0.013264
enh69449     2  109228300  109229300      2       1  150064       1.8527     0.031962
enh69515     2  109872200  109873200      3       2  150064        1.872     0.030607
enh69540     2  110271300  110272300      3       2  150064        3.763   8.3956e-05
enh69543     2  110315900  110316900      3       2  150064       4.2529   1.0551e-05
enh69544     2  110351800  110352800      3       2  150064        3.831   6.3821e-05
enh69547     2  110364000  110365000      2       1  150064       3.9318   4.2148e-05
enh69548     2  110365200  110366200      1       1  150064       3.0332      0.00121
enh69549     2  110366800  110367800      4       2  150064       2.2476     0.012302
enh69550     2  110368000  110369000      2       1  150064       2.5291    0.0057185
enh69551     2  110368900  110369900      5       3  150064       3.4337   0.00029767
enh69552     2  110374300  110375300      2       1  150064       2.7704    0.0027992
enh69554     2  110380600  110381600      4       2  150064       2.8322    0.0023114
enh69555     2  110389300  110390300      6       3  150064       3.4028   0.00033352
enh69556     2  110395300  110396300      3       1  150064        2.386    0.0085156
enh69557     2  110402000  110403000      3       2  150064       2.6335    0.0042256
enh69569     2  110858000  110859000      3       2  150064       1.8023     0.035747
enh69572     2  110870400  110871400      2       1  150064       1.9072     0.028249
enh69573     2  110877300  110878300      2       1  150064       2.1717     0.014941
enh69605     2  111905800  111906800      4       2  150064       2.3252     0.010032
enh69609     2  111934100  111935100      4       2  150064       1.7348     0.041387
enh69610     2  111936100  111937100      2       1  150064        2.345    0.0095133
enh69611     2  111942800  111943800      5       1  150064       2.2103     0.013541
enh69612     2  111964800  111965800      2       1  150064       1.9369     0.026382
enh69629     2  112249000  112250000      3       1  150064       1.8719     0.030608
enh69630     2  112252600  112253600      1       1  150064        2.238      0.01261
enh69652     2  112676600  112677600      2       1  150064       2.1086     0.017491
enh69653     2  112703700  112704700      3       1  150064       1.7818     0.037389
enh69656     2  112731500  112732500      1       1  150064       2.4535     0.007073
enh69657     2  112743800  112744800      8       2  150064       1.8739     0.030473
enh69658     2  112745300  112746300      3       2  150064       1.7783     0.037679
enh69659     2  112752600  112753600      4       1  150064        2.013     0.022057
enh69663     2  112778700  112779700      3       2  150064       2.4394    0.0073558
enh69667     2  112798800  112799800      5       2  150064       1.6849        0.046
enh69697     2  113431800  113432800      1       1  150064       2.4515     0.007114
enh69768     2  114081800  114082800      4       2  150064        1.824     0.034076
enh69783     2  114634800  114635800      4       2  150064       2.5767     0.004988
enh69791     2  114667600  114668600      4       2  150064       2.4829    0.0065155
enh69816     2  118862800  118863800      2       1  150064       2.4804    0.0065621
enh69817     2  118871400  118872400      6       3  150064       2.8275    0.0023454
enh69829     2  119982900  119983900      6       3  150064       1.7663     0.038673
enh69832     2  120072500  120073500      4       2  150064       1.8852     0.029703
enh69842     2  120182600  120183600      3       2  150064       1.6812     0.046361
enh69876     2  120987400  120988400      2       1  150064       1.6583      0.04863
enh69886     2  121027600  121028600      1       1  150064       1.8309      0.03356
enh69888     2  121030300  121031300      1       1  150064       1.7773      0.03776
enh69901     2  121370500  121371500      2       1  150064       2.0818     0.018681
enh69927     2  121954400  121955400      3       1  150064       1.7022     0.044361
enh69937     2  122120500  122121500      2       1  150064       1.8867     0.029603
enh69951     2  122289500  122290500      6       2  150064       1.8393     0.032938
enh69952     2  122290300  122291300      2       1  150064        2.287     0.011099
enh69975     2  122494900  122495900      2       1  150064       2.3082     0.010494
enh69977     2  122529600  122530600      4       2  150064       1.7308     0.041743
enh69978     2  122535900  122536900      2       1  150064       1.7488     0.040163
enh69983     2  124838700  124839700      3       1  150064       1.7983     0.036062
enh69996     2  127703600  127704600      1       1  150064       1.6914      0.04538
enh70008     2  127840800  127841800      5       2  150064       1.9701     0.024411
enh70009     2  127844100  127845100      4       1  150064       2.3871    0.0084916
enh70011     2  127852700  127853700      1       1  150064       3.3938    0.0003446
enh70012     2  127856000  127857000      1       1  150064       3.3916    0.0003474
enh70013     2  127857400  127858400      1       1  150064        2.648     0.004049
enh70014     2  127860100  127861100      3       1  150064        2.621    0.0043841
enh70016     2  127872700  127873700      6       3  150064       2.6372    0.0041797
enh70017     2  127885800  127886800      5       1  150064       2.0111     0.022158
enh70045     2  128222100  128223100      2       1  150064       1.7947     0.036347
enh70087     2  128612900  128613900      2       1  150064       1.9235     0.027207
enh70094     2  128782400  128783400      1       1  150064         1.67      0.04746
enh70096     2  128786300  128787300      2       1  150064       1.7097     0.043657
enh70122     2  129165800  129166800      8       4  150064       2.2796     0.011317
enh70156     2  131134000  131135000      3       2  150064       1.7561     0.039535
enh70161     2  131149500  131150500      1       1  150064       2.1072      0.01755
enh70166     2  131848900  131849900      1       1  150064       2.5573     0.005274
enh70167     2  131852000  131853000      2       1  150064       2.6769    0.0037155
enh70168     2  131858700  131859700      1       1  150064       3.3626    0.0003861
enh70169     2  131861200  131862200      4       2  150064        3.335   0.00042656
enh70170     2  131864500  131865500      2       1  150064        2.684    0.0036368
enh70171     2  131867600  131868600      3       1  150064        3.016    0.0012808
enh70185     2  133345800  133346800      5       3  150064       1.8317     0.033495
enh70204     2  134875600  134876600      2       1  150064       2.7512    0.0029685
enh70206     2  134879300  134880300      4       2  150064       2.8228      0.00238
enh70207     2  134880500  134881500      2       1  150064       2.8151    0.0024384
enh70209     2  134889100  134890100      1       1  150064       2.7632     0.002862
enh70211     2  134893300  134894300      1       1  150064       2.5116     0.006009
enh70212     2  134896000  134897000      3       2  150064        2.987    0.0014085
enh70213     2  134897700  134898700      3       2  150064       3.6291    0.0001422
enh70214     2  134899900  134900900      4       2  150064       2.5705    0.0050783
enh70221     2  134921000  134922000      1       1  150064       2.4341     0.007465
enh70295     2  135674200  135675200      1       1  150064       3.0217     0.001257
enh70296     2  135678400  135679400      2       1  150064         2.09      0.01831
enh70363     2  139033600  139034600      4       2  150064       1.6769     0.046781
enh70371     2  139465100  139466100      5       3  150064       2.3918    0.0083829
enh70382     2  143899000  143900000      4       2  150064       2.0224     0.021568
enh70383     2  143909000  143910000      4       1  150064       2.0726     0.019104
enh70385     2  144015400  144016400      6       3  150064       1.9044     0.028427
enh70408     2  144994900  144995900      1       1  150064       2.0335        0.021
enh70414     2  145090400  145091400      1       1  150064       3.2093    0.0006652
enh70415     2  145129800  145130800      1       1  150064       2.7902     0.002634
enh70417     2  145135600  145136600      1       1  150064       4.2102    1.276e-05
enh70422     2  145161100  145162100      2       1  150064       4.2078   1.2891e-05
enh70423     2  145161900  145162900      1       1  150064       4.6469    1.685e-06
enh70424     2  145171100  145172100      4       2  150064        3.185   0.00072385
enh70426     2  145184400  145185400      2       1  150064       3.1832   0.00072837
enh70427     2  145186900  145187900      1       1  150064        3.432    0.0002996
enh70428     2  145187700  145188700      1       1  150064        3.432    0.0002996
enh70430     2  145196000  145197000      1       1  150064       4.5173    3.132e-06
enh70431     2  145198100  145199100      6       3  150064       2.3436    0.0095487
enh70432     2  145201900  145202900      1       1  150064       4.3878    5.724e-06
enh70438     2  145214200  145215200      3       1  150064       4.0622   2.4309e-05
enh70440     2  145219200  145220200      3       2  150064       3.6757   0.00011861
enh70461     2  145259400  145260400      1       1  150064       1.9658      0.02466
enh70486     2  146514600  146515600      3       2  150064       1.7806     0.037492
enh70513     2  148612300  148613300      2       1  150064       2.1293     0.016614
enh70515     2  148620200  148621200      2       1  150064       1.6453     0.049952
enh70518     2  148636800  148637800      3       2  150064       1.8244     0.034046
enh70523     2  149258800  149259800      1       1  150064       2.4484     0.007175
enh70524     2  149309800  149310800      2       1  150064       2.9679     0.001499
enh70525     2  149310500  149311500      2       1  150064       3.1153   0.00091871
enh70528     2  149403800  149404800      3       1  150064       1.7192     0.042789
enh70530     2  149411500  149412500      3       2  150064       4.4006    5.397e-06
enh70543     2  149875300  149876300      2       1  150064       2.2297     0.012884
enh70547     2  149985900  149986900      6       2  150064       1.9774     0.023998
enh70557     2  150212400  150213400      2       1  150064       1.7989     0.036018
enh70564     2  150454000  150455000      3       2  150064       2.2572     0.011997
enh70573     2  151165800  151166800      4       2  150064          2.1     0.017866
enh70601     2  152697000  152698000      1       1  150064       2.4157     0.007852
enh70609     2  153022600  153023600      1       1  150064        3.211    0.0006614
enh70610     2  153025300  153026300      2       1  150064       2.4332     0.007482
enh70613     2  153029700  153030700      3       2  150064       3.2124   0.00065821
enh70615     2  153079600  153080600      1       1  150064       2.8087     0.002487
enh70616     2  153193800  153194800      2       1  150064       1.7091     0.043713
enh70619     2  153228600  153229600      6       2  150064        2.457    0.0070057
enh70622     2  153261200  153262200      1       1  150064       1.6925      0.04528
enh70629     2  153277300  153278300      1       1  150064       2.4169     0.007827
enh70630     2  153278400  153279400      1       1  150064       2.5947     0.004734
enh70631     2  153282300  153283300      5       2  150064       1.9843     0.023611
enh70633     2  153289600  153290600      2       1  150064       2.4729    0.0067002
enh70666     2  153450500  153451500      3       1  150064       1.8641     0.031157
enh70667     2  153468300  153469300      4       1  150064       2.1423     0.016087
enh70668     2  153504100  153505100      3       2  150064       1.8362     0.033163
enh70671     2  153576800  153577800      2       1  150064        2.911    0.0018013
enh70672     2  153586900  153587900      3       2  150064       2.3158     0.010286
enh70746     2  158694900  158695900      1       1  150064       1.7127      0.04338
enh70759     2  158863200  158864200      1       1  150064        1.912      0.02794
enh70776     2  159315700  159316700      5       3  150064       2.3756    0.0087603
enh70777     2  159317000  159318000      3       2  150064       2.9502    0.0015879
enh70778     2  159333600  159334600      1       1  150064       3.0841     0.001021
enh70779     2  159343000  159344000      5       2  150064        2.627    0.0043076
enh70781     2  159349600  159350600      6       2  150064       2.8574    0.0021356
enh70788     2  159395500  159396500      1       1  150064       1.8639      0.03117
enh70789     2  159401200  159402200      1       1  150064       2.6665     0.003832
enh70790     2  159402600  159403600      5       3  150064       3.1457   0.00082843
enh70857     2  160374400  160375400      1       1  150064        2.404     0.008109
enh70859     2  160448000  160449000      4       2  150064       2.2423      0.01247
enh70860     2  160448600  160449600      5       2  150064       2.7421     0.003052
enh70861     2  160452000  160453000      2       1  150064       2.1157     0.017185
enh70862     2  160456800  160457800      1       1  150064       2.4167     0.007832
enh70863     2  160461700  160462700      5       2  150064       2.3077     0.010507
enh70864     2  160465000  160466000      3       2  150064       1.9367     0.026389
enh70865     2  160466300  160467300      4       2  150064       2.6527    0.0039921
enh70866     2  160468600  160469600      2       1  150064       2.9327      0.00168
enh70867     2  160476500  160477500      3       2  150064       1.8384     0.033002
enh70869     2  160572200  160573200      5       1  150064       2.5574    0.0052728
enh70870     2  160578400  160579400      5       3  150064        1.766     0.038694
enh70876     2  160654900  160655900      3       1  150064       2.7305    0.0031624
enh70895     2  161021800  161022800      2       1  150064       2.4418    0.0073079
enh70934     2  161201800  161202800      4       2  150064       2.0584     0.019777
enh70950     2  161236600  161237600      3       2  150064       1.9082     0.028185
enh70957     2  161249300  161250300      2       1  150064       1.8314     0.033523
enh70958     2  161254500  161255500      1       1  150064       1.9493      0.02563
enh70965     2  161284100  161285100      3       1  150064       3.0143    0.0012879
enh70976     2  161317600  161318600      4       2  150064       2.3572    0.0092059
enh70977     2  161320200  161321200      2       1  150064       2.3861    0.0085146
enh70980     2  161328200  161329200      2       1  150064        2.366    0.0089914
enh70990     2  161373000  161374000      4       2  150064       2.1235     0.016855
enh70994     2  161508700  161509700      1       1  150064       1.7418      0.04077
enh70996     2  161560200  161561200      4       2  150064       1.6628     0.048171
enh71016     2  162018200  162019200      1       1  150064       2.3141      0.01033
enh71018     2  162020000  162021000      2       1  150064       1.7514     0.039938
enh71019     2  162022500  162023500      2       1  150064       1.8588     0.031525
enh71027     2  162812900  162813900      1       1  150064       3.2365     0.000605
enh71028     2  162835800  162836800      1       1  150064       4.8645    5.737e-07
enh71031     2  162851500  162852500      1       1  150064       3.3511    0.0004025
enh71032     2  162868100  162869100      1       1  150064       3.4048    0.0003311
enh71033     2  162869900  162870900      2       1  150064       1.6887     0.045639
enh71034     2  162871800  162872800      1       1  150064       3.9292    4.261e-05
enh71035     2  162883900  162884900      1       1  150064       2.6015     0.004641
enh71036     2  162885400  162886400      2       1  150064       3.1838   0.00072676
enh71053     2  163227000  163228000      1       1  150064       2.0302      0.02117
enh71056     2  163941400  163942400      3       2  150064       1.8018     0.035786
enh71087     2  166659300  166660300      4       2  150064       3.4104   0.00032436
enh71088     2  166726800  166727800      3       2  150064       1.9464     0.025801
enh71089     2  166807200  166808200      3       2  150064       2.0156     0.021921
enh71091     2  166810800  166811800      2       1  150064       3.2935   0.00049468
enh71104     2  168802400  168803400      1       1  150064       2.3522     0.009331
enh71160     2  169315400  169316400      3       2  150064       2.2001     0.013901
enh71165     2  169326400  169327400      1       1  150064       2.2774      0.01138
enh71174     2  169351600  169352600      4       2  150064       2.5439    0.0054808
enh71176     2  169374600  169375600      3       1  150064        1.888     0.029515
enh71177     2  169375000  169376000      5       2  150064       1.9554     0.025268
enh71178     2  169377500  169378500      2       1  150064       1.8727     0.030553
enh71179     2  169380100  169381100      1       1  150064       1.6585      0.04861
enh71181     2  169382900  169383900      5       3  150064       1.7572     0.039444
enh71182     2  169386100  169387100      3       1  150064       1.7742     0.038014
enh71183     2  169387800  169388800      1       1  150064       1.8059      0.03547
enh71185     2  169398900  169399900      1       1  150064       3.4662    0.0002639
enh71187     2  169406800  169407800      4       2  150064       2.4677    0.0067991
enh71192     2  169438000  169439000      2       1  150064       2.5969    0.0047033
enh71198     2  169482300  169483300      5       2  150064       3.2136   0.00065548
enh71201     2  169496200  169497200      4       1  150064       3.2382   0.00060139
enh71206     2  169526800  169527800      1       1  150064       1.7219      0.04254
enh71209     2  169541800  169542800      3       2  150064       2.3649    0.0090175
enh71212     2  169555100  169556100      6       2  150064       1.8284     0.033746
enh71216     2  169568100  169569100      2       1  150064       1.7969     0.036174
enh71223     2  169621500  169622500      3       1  150064        2.214     0.013414
enh71228     2  169668100  169669100      1       1  150064       2.1827      0.01453
enh71229     2  169681300  169682300      5       2  150064       2.5357    0.0056109
enh71232     2  169866100  169867100      3       2  150064        1.735     0.041374
enh71243     2  169948100  169949100      1       1  150064        2.361     0.009114
enh71294     2  171942900  171943900      2       1  150064       2.5562    0.0052908
enh71295     2  171993400  171994400      5       2  150064       1.7528     0.039816
enh71297     2  171999000  172000000      2       1  150064       1.7314     0.041692
enh71299     2  172002600  172003600      3       1  150064       2.1945       0.0141
enh71302     2  172014300  172015300      2       1  150064       1.9045     0.028423
enh71321     2  172543200  172544200      4       2  150064       3.5842   0.00016909
enh71323     2  172734400  172735400      1       1  150064       4.1989    1.341e-05
enh71327     2  172812500  172813500      7       3  150064        3.976   3.5049e-05
enh71329     2  172865200  172866200      3       1  150064        3.113   0.00092594
enh71330     2  172876800  172877800      2       1  150064       3.7264   9.7134e-05
enh71343     2  173149500  173150500      5       2  150064       2.0878     0.018406
enh71345     2  173158500  173159500      5       2  150064       2.2216     0.013155
enh71391     2  173687700  173688700      1       1  150064       2.2274      0.01296
enh71395     2  173724100  173725100      2       1  150064       1.8579     0.031589
enh71396     2  173727200  173728200      3       2  150064       1.6726     0.047198
enh71406     2  173942900  173943900      5       2  150064       2.7521    0.0029611
enh71411     2  173955900  173956900      3       2  150064       1.6887     0.045641
enh71413     2  173988900  173989900      3       2  150064         2.95    0.0015887
enh71414     2  174012900  174013900      2       1  150064       2.4692    0.0067712
enh71417     2  174024800  174025800      3       2  150064       1.7499     0.040064
enh71419     2  174052800  174053800      4       2  150064       2.7049    0.0034158
enh71421     2  174075100  174076100      6       3  150064       2.7938    0.0026043
enh71422     2  174083000  174084000      3       2  150064       2.1942     0.014112
enh71423     2  174091700  174092700      4       2  150064       2.1194     0.017029
enh71445     2  174763000  174764000      4       2  150064       1.8982     0.028836
enh71446     2  174778800  174779800      1       1  150064        2.247      0.01232
enh71447     2  174786400  174787400      3       1  150064       2.6058    0.0045836
enh71452     2  174805500  174806500      5       3  150064       2.2863     0.011119
enh71454     2  174811200  174812200      3       2  150064       1.8972     0.028902
enh71455     2  174814600  174815600      5       1  150064       2.0835     0.018605
enh71458     2  174824600  174825600      6       3  150064       1.7813     0.037428
enh71466     2  174875000  174876000      7       2  150064       2.7231    0.0032334
enh71468     2  174878700  174879700      2       1  150064       1.7088     0.043747
enh71471     2  174892400  174893400      4       2  150064       1.7098     0.043648
enh71472     2  174896100  174897100      6       3  150064        1.851     0.032083
enh71473     2  174897200  174898200      2       1  150064       2.7309    0.0031579
enh71482     2  175108300  175109300      2       1  150064       2.0202     0.021682
enh71483     2  175113600  175114600      3       2  150064       2.9971    0.0013628
enh71486     2  175352300  175353300      1       1  150064       3.7024    0.0001068
enh71495     2  175452800  175453800      2       1  150064       1.6616     0.048296
enh71497     2  175456300  175457300      3       2  150064       1.6973     0.044824
enh71499     2  175464500  175465500      1       1  150064       1.9423      0.02605
enh71500     2  175467500  175468500      3       1  150064       2.0291     0.021226
enh71501     2  175471100  175472100      2       1  150064       2.0666     0.019385
enh71502     2  175472600  175473600      2       1  150064       1.7895     0.036768
enh71503     2  175474900  175475900      3       2  150064       2.8635    0.0020949
enh71504     2  175477700  175478700      2       1  150064       1.6745     0.047013
enh71513     2  175545200  175546200      2       1  150064       2.6965    0.0035033
enh71514     2  175623800  175624800      2       1  150064       1.6485     0.049627
enh71525     2  175892600  175893600      4       2  150064       1.6482     0.049657
enh71526     2  175895200  175896200      3       1  150064       1.7631     0.038939
enh71538     2  177156100  177157100      2       1  150064       1.8023     0.035745
enh71543     2  177325600  177326600      2       1  150064       2.2756     0.011434
enh71550     2  177430200  177431200      4       2  150064         1.68     0.046477
enh71611     2  178976300  178977300      2       1  150064       1.9619     0.024889
enh71612     2  178978200  178979200      2       1  150064       2.7261    0.0032045
enh71652     2  180325000  180326000      4       2  150064       4.0775   2.2765e-05
enh71659     2  180870000  180871000      2       1  150064       2.6466    0.0040648
enh71747     2  183874500  183875500      2       1  150064       3.0777     0.001043
enh71751     2  183893900  183894900      4       2  150064       2.0579     0.019801
enh71754     2  183921800  183922800      3       2  150064       2.2836     0.011196
enh71757     2  183990600  183991600     10       4  150064       1.8414     0.032778
enh71788     2  187919700  187920700      2       1  150064       1.7201     0.042704
enh71797     2  188411700  188412700      3       1  150064       1.6685     0.047606
enh71803     2  189163200  189164200      3       2  150064       1.8551     0.031793
enh71805     2  189198400  189199400      2       1  150064       2.6501    0.0040238
enh71806     2  189246600  189247600      2       1  150064       2.9245     0.001725
enh71809     2  189494200  189495200      4       2  150064       1.6971     0.044842
enh71810     2  189651400  189652400      2       1  150064       2.6071    0.0045662
enh71853     2  190398700  190399700      1       1  150064        1.646      0.04988
enh71863     2  190433700  190434700      2       1  150064       2.1181     0.017084
enh71894     2  191210000  191211000      1       1  150064       2.5887     0.004817
enh71896     2  191220800  191221800      2       1  150064       2.5847    0.0048729
enh71900     2  191274200  191275200      1       1  150064       2.8772     0.002006
enh71902     2  191277900  191278900      1       1  150064       1.8367      0.03313
enh71904     2  191281600  191282600      3       2  150064       1.8238     0.034087
enh71910     2  191328800  191329800      3       2  150064       2.6303    0.0042649
enh71918     2  191393600  191394600      5       2  150064       1.8003     0.035908
enh71920     2  191400600  191401600      3       2  150064       1.7662     0.038684
enh71921     2  191425800  191426800      1       1  150064        1.784      0.03721
enh71923     2  191437400  191438400      1       1  150064       1.6626       0.0482
enh71925     2  191448100  191449100      1       1  150064       2.3852     0.008536
enh71927     2  191492800  191493800      2       1  150064       2.4091    0.0079953
enh71942     2  191677600  191678600      4       2  150064       1.7972     0.036153
enh71945     2  191719300  191720300      5       2  150064       1.8915     0.029281
enh71947     2  191723900  191724900      3       1  150064       1.6957      0.04497
enh71954     2  191756200  191757200      2       1  150064       1.8837     0.029805
enh71964     2  191886800  191887800      5       3  150064       2.0585     0.019771
enh71968     2  191896900  191897900      1       1  150064       2.2945      0.01088
enh71970     2  191906200  191907200      1       1  150064       2.1558      0.01555
enh72063     2  194492200  194493200      1       1  150064       4.8604    5.857e-07
enh72067     2  196398000  196399000      6       3  150064       2.5365    0.0055987
enh72068     2  196400600  196401600      4       2  150064       2.8262    0.0023549
enh72069     2  196408500  196409500      2       1  150064       3.3192   0.00045145
enh72070     2  196425100  196426100      3       2  150064       2.5677    0.0051188
enh72074     2  196477000  196478000      5       2  150064       1.7236     0.042387
enh72084     2  196932300  196933300      6       3  150064        3.575    0.0001751
enh72088     2  196965700  196966700      3       1  150064       1.9611     0.024932
enh72089     2  197023200  197024200      6       2  150064       1.8215     0.034265
enh72091     2  197026900  197027900      2       1  150064        1.849     0.032229
enh72093     2  197029500  197030500      3       1  150064       1.6608     0.048376
enh72094     2  197039100  197040100      2       1  150064        1.817     0.034609
enh72095     2  197042900  197043900      3       1  150064       2.3926    0.0083639
enh72096     2  197047000  197048000      1       1  150064       2.1494       0.0158
enh72097     2  197048700  197049700      5       3  150064       1.7115     0.043495
enh72098     2  197065600  197066600      3       1  150064       2.7123    0.0033407
enh72099     2  197071100  197072100      3       2  150064       1.6588     0.048578
enh72111     2  197139300  197140300      5       3  150064       1.6986     0.044695
enh72112     2  197159000  197160000      2       1  150064       1.8905     0.029343
enh72116     2  197471400  197472400      2       1  150064       2.9931     0.001381
enh72126     2  197830800  197831800      2       1  150064       2.1154     0.017198
enh72129     2  197941700  197942700      4       1  150064       2.6553    0.0039615
enh72136     2  198006000  198007000      4       2  150064       2.0509     0.020139
enh72141     2  198017000  198018000      4       2  150064       2.1824      0.01454
enh72144     2  198026200  198027200      2       1  150064       2.2899     0.011013
enh72145     2  198028500  198029500      1       1  150064       2.3384     0.009683
enh72161     2  198107000  198108000      1       1  150064        1.867      0.03095
enh72163     2  198114400  198115400      3       1  150064       2.5013     0.006186
enh72165     2  198123200  198124200      1       1  150064       2.6007     0.004652
enh72168     2  198130400  198131400      4       2  150064       1.8806     0.030011
enh72173     2  198143100  198144100      6       3  150064       3.4586   0.00027153
enh72174     2  198144300  198145300      4       1  150064       4.3087    8.211e-06
enh72175     2  198145700  198146700      3       2  150064       5.3461   4.4943e-08
enh72179     2  198155200  198156200      1       1  150064       5.4047    3.246e-08
enh72182     2  198160100  198161100      1       1  150064       5.3695    3.947e-08
enh72183     2  198162200  198163200      1       1  150064       5.4332    2.767e-08
enh72184     2  198166800  198167800      2       1  150064       4.7655    9.417e-07
enh72185     2  198168900  198169900      4       2  150064       5.1597   1.2367e-07
enh72186     2  198170300  198171300      5       1  150064       5.0369   2.3653e-07
enh72187     2  198171500  198172500      3       2  150064       5.2905   6.0986e-08
enh72189     2  198187500  198188500      1       1  150064       5.5826    1.185e-08
enh72192     2  198243100  198244100      1       1  150064       4.7819    8.681e-07
enh72195     2  198295200  198296200      2       1  150064       1.6989     0.044668
enh72203     2  198436400  198437400      1       1  150064       6.1104    4.969e-10
enh72204     2  198478800  198479800      1       1  150064       1.9758      0.02409
enh72205     2  198513000  198514000      3       1  150064       4.8472   6.2596e-07
enh72206     2  198513800  198514800      2       1  150064       5.2128   9.2999e-08
enh72207     2  198572900  198573900      2       1  150064        4.101   2.0565e-05
enh72208     2  198667600  198668600      2       1  150064       4.1812   1.4498e-05
enh72209     2  198668200  198669200      5       3  150064       4.8872    5.114e-07
enh72210     2  198701800  198702800      2       1  150064       2.3539    0.0092895
enh72211     2  198703000  198704000      1       1  150064       3.0064     0.001322
enh72214     2  198743400  198744400      3       1  150064       5.0854   1.8339e-07
enh72215     2  198756100  198757100      2       1  150064        3.961   3.7311e-05
enh72216     2  198758300  198759300      2       1  150064       4.0666   2.3857e-05
enh72218     2  198808600  198809600      4       1  150064       4.6965   1.3233e-06
enh72219     2  198860400  198861400      3       2  150064        5.072   1.9685e-07
enh72229     2  199818000  199819000      1       1  150064       2.1767      0.01475
enh72230     2  199830400  199831400      3       1  150064       2.6254    0.0043277
enh72231     2  199832600  199833600      3       1  150064       2.2481     0.012283
enh72234     2  200306500  200307500      1       1  150064       2.2179      0.01328
enh72240     2  200714600  200715600      3       2  150064        6.421   6.7675e-11
enh72241     2  200774800  200775800      3       2  150064       5.8052   3.2138e-09
enh72242     2  200777200  200778200      3       2  150064        5.733   4.9335e-09
enh72243     2  200778500  200779500      3       2  150064       3.7227   9.8536e-05
enh72244     2  200806100  200807100      4       2  150064       5.1893   1.0554e-07
enh72245     2  200807000  200808000      1       1  150064       2.9114     0.001799
enh72246     2  200818000  200819000      4       2  150064       5.9462   1.3719e-09
enh72248     2  200822300  200823300      5       2  150064       3.5162   0.00021886
enh72250     2  200854000  200855000      1       1  150064       2.0135      0.02203
enh72251     2  200890400  200891400      5       3  150064       3.4141   0.00031996
enh72252     2  200915500  200916500      9       3  150064       6.5997   2.0605e-11
enh72253     2  200990700  200991700      2       1  150064       3.2627   0.00055185
enh72254     2  200995200  200996200      3       2  150064       2.3616    0.0090976
enh72255     2  201001700  201002700      4       2  150064       3.4516   0.00027861
enh72256     2  201023900  201024900      2       1  150064       5.4442   2.6026e-08
enh72258     2  201085400  201086400      6       3  150064       1.6943     0.045106
enh72260     2  201167200  201168200      4       2  150064       3.7059   0.00010532
enh72262     2  201173500  201174500      1       1  150064       4.7124    1.224e-06
enh72263     2  201175100  201176100      3       1  150064       4.6922   1.3513e-06
enh72264     2  201180700  201181700      1       1  150064       2.5725     0.005049
enh72265     2  201181800  201182800      4       2  150064       4.1246   1.8572e-05
enh72267     2  201184100  201185100      2       1  150064       1.8411     0.032803
enh72269     2  201193900  201194900      4       2  150064       2.8612    0.0021102
enh72270     2  201199800  201200800      2       1  150064        4.056   2.4955e-05
enh72281     2  201221200  201222200      3       2  150064       3.8805   5.2131e-05
enh72282     2  201224000  201225000      2       1  150064       4.0502   2.5586e-05
enh72283     2  201224700  201225700      1       1  150064       3.5893    0.0001658
enh72286     2  201239800  201240800      5       2  150064       5.0095   2.7279e-07
enh72290     2  201267400  201268400      3       2  150064       1.8093     0.035203
enh72292     2  201269500  201270500      3       2  150064       2.3572    0.0092073
enh72293     2  201272200  201273200      3       2  150064       2.5622    0.0052006
enh72296     2  201308900  201309900      2       1  150064       3.2876   0.00050519
enh72297     2  201320000  201321000      1       1  150064       3.8819    5.182e-05
enh72298     2  201321000  201322000      3       1  150064       3.5841   0.00016912
enh72299     2  201331900  201332900      2       1  150064       3.1392   0.00084705
enh72300     2  201334000  201335000      2       1  150064       2.5503    0.0053822
enh72303     2  201373000  201374000      5       3  150064       2.0277     0.021297
enh72310     2  201606300  201607300      5       2  150064       1.9379     0.026317
enh72323     2  201751800  201752800      2       1  150064       2.0896     0.018329
enh72352     2  202021500  202022500      5       2  150064       1.9704     0.024399
enh72354     2  202046800  202047800      1       1  150064       1.8405      0.03285
enh72365     2  202093600  202094600      1       1  150064       2.3302     0.009897
enh72371     2  202118900  202119900      9       4  150064       3.3699   0.00037591
enh72372     2  202127100  202128100      8       4  150064       2.3391     0.009666
enh72409     2  202839000  202840000     12       3  150064        1.834     0.033326
enh72441     2  203453100  203454100      2       1  150064       1.7147     0.043196
enh72449     2  203510600  203511600      1       1  150064       1.7649      0.03879
enh72453     2  203537200  203538200      1       1  150064       2.8652     0.002084
enh72455     2  203621400  203622400      2       1  150064       2.9166    0.0017695
enh72456     2  203637900  203638900      1       1  150064       1.7616      0.03907
enh72461     2  203866800  203867800      2       1  150064       2.8747    0.0020218
enh72462     2  203881900  203882900      3       2  150064       3.0312    0.0012177
enh72465     2  203902000  203903000      1       1  150064       2.9995     0.001352
enh72466     2  203905500  203906500      1       1  150064       2.0439      0.02048
enh72468     2  203970600  203971600      1       1  150064       1.9398       0.0262
enh72470     2  204105300  204106300      3       1  150064        2.359    0.0091633
enh72476     2  204349000  204350000      2       1  150064       2.4373    0.0073984
enh72477     2  204354400  204355400      1       1  150064       2.4107     0.007962
enh72481     2  204366300  204367300      4       2  150064       1.6829     0.046198
enh72482     2  204375500  204376500      1       1  150064       2.3611     0.009111
enh72496     2  204520900  204521900      2       1  150064       1.8384     0.033003
enh72497     2  204524200  204525200      1       1  150064       1.8369      0.03311
enh72501     2  204554800  204555800      1       1  150064       1.9738       0.0242
enh72551     2  206342000  206343000      4       1  150064       1.9334     0.026594
enh72562     2  206578500  206579500      1       1  150064       2.1306      0.01656
enh72584     2  206773300  206774300      2       1  150064       2.4395    0.0073548
enh72598     2  206947600  206948600      3       1  150064       2.2145     0.013396
enh72618     2  207905800  207906800      1       1  150064        1.648      0.04968
enh72619     2  207911100  207912100      2       1  150064        1.793      0.03649
enh72642     2  208089200  208090200      3       2  150064       2.3638    0.0090448
enh72653     2  208272800  208273800      3       2  150064       2.2472     0.012315
enh72655     2  208332600  208333600      4       2  150064       3.3243   0.00044323
enh72658     2  208362900  208363900      4       2  150064        3.779   7.8745e-05
enh72659     2  208364000  208365000      2       1  150064       2.7784    0.0027312
enh72662     2  208369000  208370000      3       1  150064       3.2021   0.00068218
enh72665     2  208391900  208392900      3       2  150064       2.6708    0.0037839
enh72667     2  208398600  208399600      2       1  150064       3.6579   0.00012715
enh72671     2  208481500  208482500      3       1  150064       3.7659    8.296e-05
enh72757     2  211449000  211450000      4       2  150064       1.6653      0.04793
enh72822     2  216880200  216881200      2       1  150064       1.7857     0.037073
enh72835     2  217087300  217088300      1       1  150064       1.9552      0.02528
enh72841     2  217277900  217278900      3       1  150064       2.8614    0.0021086
enh72845     2  217396800  217397800      1       1  150064       2.2004      0.01389
enh72852     2  217484100  217485100      4       2  150064       1.9169     0.027628
enh72858     2  217523100  217524100      1       1  150064       1.9774        0.024
enh72890     2  217939500  217940500     10       3  150064       1.8883     0.029496
enh72922     2  218492700  218493700      2       1  150064       2.4716    0.0067248
enh72946     2  218654600  218655600      2       1  150064       2.6739    0.0037486
enh73057     2  219944900  219945900      5       2  150064       2.7108    0.0033559
enh73064     2  220005000  220006000      3       1  150064        2.734    0.0031286
enh73066     2  220024000  220025000      2       1  150064       2.6937    0.0035333
enh73067     2  220025600  220026600      2       1  150064       2.6891    0.0035818
enh73068     2  220034900  220035900      3       1  150064       4.2122   1.2643e-05
enh73069     2  220039800  220040800      2       1  150064       3.3886   0.00035125
enh73071     2  220047000  220048000      1       1  150064       4.1332    1.789e-05
enh73077     2  220092100  220093100      1       1  150064        2.173      0.01489
enh73113     2  221823600  221824600      1       1  150064       2.5469     0.005435
enh73115     2  222308600  222309600      4       1  150064       1.6987     0.044684
enh73121     2  222393400  222394400      4       2  150064       2.8771     0.002007
enh73122     2  222397000  222398000      3       2  150064       2.0497     0.020198
enh73125     2  222644700  222645700      4       1  150064       2.2288     0.012912
enh73171     2  223769000  223770000      1       1  150064       1.8174      0.03458
enh73219     2  224890100  224891100      5       3  150064       1.7043     0.044167
enh73222     2  225010900  225011900      2       1  150064       2.1875     0.014352
enh73225     2  225265700  225266700      1       1  150064       2.8624     0.002102
enh73226     2  225266600  225267600      7       2  150064       2.7121    0.0033427
enh73227     2  225270100  225271100      6       2  150064        2.747    0.0030072
enh73228     2  225349800  225350800      2       1  150064       1.9061     0.028321
enh73229     2  225381800  225382800      1       1  150064       2.3599     0.009139
enh73231     2  225385100  225386100      3       2  150064       3.5683   0.00017969
enh73233     2  225390400  225391400      3       1  150064       5.0926   1.7657e-07
enh73234     2  225392700  225393700      7       2  150064       3.0817     0.001029
enh73235     2  225403600  225404600      4       2  150064       3.6877   0.00011317
enh73236     2  225410900  225411900      2       1  150064       2.7169    0.0032953
enh73237     2  225426000  225427000      5       3  150064       3.4056   0.00033006
enh73238     2  225428400  225429400      3       2  150064       1.7376      0.04114
enh73239     2  225432200  225433200      2       1  150064       4.4717   3.8796e-06
enh73240     2  225434700  225435700      1       1  150064       1.6773      0.04674
enh73241     2  225436800  225437800      4       2  150064        4.282   9.2614e-06
enh73246     2  225478700  225479700      4       2  150064       2.5306    0.0056928
enh73250     2  225542700  225543700      1       1  150064       1.9343      0.02654
enh73252     2  225759300  225760300      3       2  150064       2.0598      0.01971
enh73253     2  225774600  225775600      8       3  150064       1.7529     0.039808
enh73255     2  225786800  225787800      6       3  150064       1.7546     0.039663
enh73286     2  225917200  225918200      2       1  150064       1.9264     0.027026
enh73287     2  225920000  225921000      2       1  150064       1.9606     0.024963
enh73335     2  227699100  227700100      3       2  150064       2.6478    0.0040509
enh73336     2  227702400  227703400      5       1  150064       1.8918     0.029257
enh73337     2  227703200  227704200      1       1  150064       1.8286      0.03373
enh73338     2  227703700  227704700      3       1  150064       1.8996      0.02874
enh73339     2  227704700  227705700      3       1  150064       1.7194     0.042769
enh73344     2  227780600  227781600      2       1  150064       2.1147     0.017227
enh73359     2  228262000  228263000      6       2  150064       2.7527    0.0029553
enh73360     2  228263600  228264600      6       2  150064       2.7807     0.002712
enh73361     2  228265900  228266900     19       2  150064       2.7698    0.0028048
enh73363     2  228276400  228277400      2       1  150064       2.4091    0.0079961
enh73365     2  228280100  228281100      4       2  150064       2.6493    0.0040327
enh73369     2  228318900  228319900      2       1  150064       2.2063     0.013681
enh73371     2  228327000  228328000      3       1  150064       2.2849     0.011159
enh73372     2  228329100  228330100      9       5  150064       2.0739     0.019045
enh73376     2  228347200  228348200      2       1  150064       2.2438     0.012421
enh73386     2  228383300  228384300      7       4  150064       2.7107    0.0033574
enh73396     2  228647700  228648700      5       2  150064        2.978    0.0014508
enh73399     2  228660900  228661900      4       1  150064       1.9594     0.025033
enh73400     2  228663500  228664500      5       3  150064       1.9017     0.028605
enh73401     2  228664400  228665400      2       1  150064       3.1404   0.00084369
enh73413     2  229953500  229954500      4       2  150064       1.9176     0.027583
enh73415     2  230018000  230019000      4       2  150064       2.2565     0.012018
enh73416     2  230024800  230025800      5       2  150064       1.8154     0.034734
enh73420     2  230165300  230166300      2       1  150064       1.6727     0.047192
enh73436     2  230845000  230846000      1       1  150064        2.353     0.009312
enh73451     2  231190100  231191100      6       2  150064       1.9679     0.024542
enh73469     2  231337800  231338800      2       1  150064       1.7103     0.043601
enh73474     2  231466200  231467200      4       2  150064       2.7809    0.0027101
enh73563     2  232264100  232265100      3       2  150064       1.6577     0.048685
enh73571     2  232330100  232331100      2       1  150064       2.7802    0.0027166
enh73583     2  232470100  232471100      2       1  150064       1.7846      0.03716
enh73585     2  232481100  232482100      2       1  150064       1.8806     0.030016
enh73597     2  232526600  232527600      4       1  150064       2.0705     0.019203
enh73598     2  232528600  232529600      3       1  150064       2.1975     0.013994
enh73600     2  232542000  232543000      5       3  150064       1.8461     0.032437
enh73622     2  233003600  233004600      2       1  150064       2.5532    0.0053371
enh73631     2  233183800  233184800      2       1  150064       1.7724     0.038162
enh73645     2  233453000  233454000      4       1  150064       1.7787     0.037648
enh73646     2  233457900  233458900      2       1  150064       1.9191     0.027486
enh73651     2  233565700  233566700      3       2  150064        5.358   4.2063e-08
enh73652     2  233636400  233637400      2       1  150064       5.4359   2.7262e-08
enh73654     2  233641300  233642300      3       1  150064       4.3075   8.2555e-06
enh73655     2  233642800  233643800      1       1  150064       4.5079    3.273e-06
enh73656     2  233643900  233644900      2       1  150064       5.6406   8.4732e-09
enh73657     2  233646300  233647300      4       2  150064       4.2163    1.242e-05
enh73659     2  233698300  233699300      3       2  150064       5.8612   2.2983e-09
enh73660     2  233700100  233701100      6       3  150064       4.0566   2.4895e-05
enh73661     2  233702700  233703700      1       1  150064       3.5443    0.0001968
enh73662     2  233718100  233719100      3       2  150064       5.9004    1.813e-09
enh73664     2  233724300  233725300      3       1  150064       2.3138     0.010341
enh73665     2  233725400  233726400      3       1  150064       3.1001   0.00096714
enh73668     2  233845100  233846100      7       3  150064       1.6677     0.047691
enh73720     2  234310700  234311700      2       1  150064       1.7588     0.039303
enh73741     2  234473600  234474600      1       1  150064       2.1638      0.01524
enh73777     2  235354100  235355100      7       2  150064        1.982     0.023741
enh73797     2  235781800  235782800      4       2  150064       1.9651     0.024701
enh73830     2  236079900  236080900     12       5  150064        1.707     0.043908
enh73863     2  236471800  236472800      1       1  150064       2.0511      0.02013
enh73872     2  236514000  236515000      1       1  150064       1.8251      0.03399
enh73873     2  236516700  236517700      3       2  150064       1.9775     0.023993
enh73877     2  236543400  236544400      2       1  150064       1.8264     0.033891
enh73878     2  236548600  236549600      4       2  150064       2.3769    0.0087296
enh73879     2  236552500  236553500      4       1  150064       1.6685     0.047606
enh73898     2  236616700  236617700      6       2  150064       2.0647     0.019478
enh73899     2  236618000  236619000      8       4  150064       2.2327     0.012783
enh73909     2  237242900  237243900      5       1  150064       2.6116     0.004506
enh73910     2  237246000  237247000      2       1  150064       2.9081    0.0018181
enh73923     2  237551000  237552000      4       2  150064       2.2977     0.010791
enh73942     2  237897100  237898100      4       1  150064       1.8289     0.033704
enh73979     2  238162200  238163200      1       1  150064       1.6558      0.04888
enh74057     2  238648300  238649300      6       2  150064       2.0924     0.018201
enh74058     2  238651900  238652900      8       2  150064       1.8747     0.030416
enh74132     2  239850800  239851800      3       2  150064       1.6723      0.04723
enh74230     2  240884400  240885400      4       2  150064       1.6697     0.047489
enh74245     2  241331400  241332400      4       2  150064       2.3036     0.010623
enh74247     2  241386500  241387500     11       4  150064       1.7088     0.043744
enh74249     2  241393800  241394800      1       1  150064       1.7524      0.03985
enh74286     2  241948300  241949300      5       3  150064       1.8338     0.033341
enh74290     2  242034200  242035200      3       1  150064       2.3272    0.0099777
enh74304     2  242224300  242225300      3       1  150064       2.0142     0.021997
enh74311     2  242251700  242252700      2       1  150064       1.9405     0.026157
enh74325     2  242317500  242318500      4       2  150064       2.6362    0.0041916
enh74328     2  242320300  242321300      3       2  150064       2.6115    0.0045079
enh74347     2  242555600  242556600      2       1  150064       2.3737    0.0088059
enh74349     2  242574300  242575300      3       2  150064       1.8432     0.032647
enh74350     2  242578400  242579400      3       1  150064       2.3244     0.010052
enh74351     2  242579800  242580800      3       1  150064       2.1179      0.01709
enh74353     2  242604800  242605800      4       1  150064       2.0333      0.02101
enh74378     2  242841200  242842200      6       2  150064       1.6543     0.049038
enh74403     3    3233600    3234600      5       2  150064       1.7883     0.036867
enh74415     3    4348200    4349200      2       1  150064       2.5024    0.0061681
enh74416     3    4349900    4350900      1       1  150064        1.671      0.04736
enh74468     3    4886800    4887800      2       1  150064       2.3082     0.010494
enh74469     3    4891100    4892100      4       1  150064        2.359     0.009161
enh74470     3    4894800    4895800      1       1  150064       2.3182      0.01022
enh74472     3    4907900    4908900      2       1  150064       1.7891     0.036799
enh74478     3    4990400    4991400      5       2  150064       1.8952     0.029036
enh74500     3    5209400    5210400      2       1  150064        1.761     0.039116
enh74507     3    5259500    5260500      7       2  150064       1.7606     0.039154
enh74508     3    5263000    5264000     11       2  150064       2.2924     0.010943
enh74558     3    9069400    9070400      7       3  150064        2.941    0.0016359
enh74576     3    9403200    9404200      2       1  150064       2.4557    0.0070301
enh74582     3    9451900    9452900      1       1  150064       2.0714      0.01916
enh74584     3    9455700    9456700      3       2  150064       2.1035     0.017711
enh74586     3    9460600    9461600      1       1  150064       2.5563     0.005289
enh74587     3    9462300    9463300      2       1  150064       2.5539    0.0053266
enh74588     3    9463600    9464600      4       2  150064       2.7018    0.0034483
enh74589     3    9465100    9466100      2       1  150064       1.9569     0.025179
enh74593     3    9757000    9758000      5       2  150064       1.9452     0.025878
enh74645     3   10240300   10241300      2       1  150064       1.7216     0.042573
enh74684     3   11426800   11427800      2       1  150064       1.8283     0.033751
enh74686     3   11435600   11436600      1       1  150064        2.231      0.01284
enh74692     3   11521700   11522700      2       1  150064       1.7186     0.042843
enh74702     3   11601800   11602800      3       1  150064       1.6568      0.04878
enh74703     3   11608700   11609700      3       1  150064       1.9176      0.02758
enh74705     3   11612300   11613300      3       2  150064       2.1981      0.01397
enh74726     3   11664200   11665200      4       2  150064       2.0189     0.021748
enh74729     3   11672600   11673600      4       1  150064       2.5373    0.0055861
enh74732     3   11680900   11681900      4       2  150064        2.301     0.010695
enh74733     3   11685400   11686400      1       1  150064       4.0817    2.235e-05
enh74734     3   11702200   11703200      4       2  150064       3.2625   0.00055222
enh74744     3   11886100   11887100      7       1  150064       2.3975    0.0082534
enh74745     3   11888700   11889700      1       1  150064       2.3023      0.01066
enh74746     3   12147200   12148200      3       2  150064       2.6153    0.0044581
enh74749     3   12185700   12186700      6       3  150064        1.695     0.045039
enh74750     3   12188500   12189500      4       2  150064       3.2799   0.00051915
enh74755     3   12219100   12220100      1       1  150064       2.1998      0.01391
enh74756     3   12221200   12222200      2       1  150064       2.6385    0.0041636
enh74764     3   12333900   12334900      4       2  150064       1.7438     0.040599
enh74767     3   12391500   12392500      4       1  150064       1.9562      0.02522
enh74768     3   12392500   12393500      1       1  150064       2.2495      0.01224
enh74780     3   12471400   12472400      5       3  150064       2.2084     0.013608
enh74781     3   12480400   12481400      4       2  150064        2.697    0.0034987
enh74783     3   12486100   12487100      6       3  150064       2.5045    0.0061311
enh74784     3   12502700   12503700      3       2  150064       1.8922     0.029232
enh74785     3   12512500   12513500      2       1  150064       2.4851     0.006476
enh74787     3   12521600   12522600      3       2  150064       1.9019     0.028593
enh74788     3   12524100   12525100      2       1  150064       1.9554     0.025269
enh74790     3   12549300   12550300      4       2  150064       2.2149     0.013384
enh74793     3   12601100   12602100      3       1  150064       2.5321    0.0056684
enh74794     3   12603000   12604000      1       1  150064       2.2235      0.01309
enh74796     3   12663400   12664400      2       1  150064       1.8685     0.030845
enh74805     3   12697800   12698800      2       1  150064       2.2178     0.013283
enh74808     3   12717800   12718800      3       2  150064       1.7119     0.043457
enh74810     3   12723500   12724500      1       1  150064       2.3974     0.008255
enh74813     3   12761200   12762200      2       1  150064       1.7678     0.038545
enh74835     3   13011700   13012700      1       1  150064       1.6955      0.04499
enh74837     3   13027600   13028600      3       2  150064       2.4871    0.0064386
enh74846     3   13087700   13088700      3       1  150064       2.5621    0.0052018
enh74847     3   13110800   13111800      9       3  150064       2.3205     0.010156
enh74848     3   13129400   13130400      5       2  150064       1.9464     0.025803
enh74852     3   13304300   13305300      4       2  150064       1.9098     0.028079
enh74859     3   13462300   13463300      4       2  150064       2.1871     0.014368
enh74881     3   14217000   14218000      5       2  150064       1.8216     0.034258
enh74897     3   14338000   14339000      2       1  150064       1.7062     0.043983
enh74906     3   14418700   14419700     11       2  150064       2.4227    0.0077038
enh74910     3   14442800   14443800      1       1  150064       1.7653      0.03876
enh74929     3   14565600   14566600      5       2  150064       2.0161     0.021894
enh74930     3   14567000   14568000      5       2  150064       1.9321     0.026674
enh74934     3   14675400   14676400      1       1  150064       2.0695      0.01925
enh74935     3   14690400   14691400      3       1  150064       1.7636     0.038897
enh74940     3   14845500   14846500      2       1  150064       1.8175     0.034573
enh74941     3   14855200   14856200      2       1  150064       1.7496     0.040094
enh74943     3   14872700   14873700      3       1  150064       2.7673    0.0028259
enh74948     3   14894100   14895100     11       5  150064       1.9282     0.026917
enh74952     3   14919400   14920400      7       3  150064       2.0278     0.021292
enh75040     3   16024400   16025400      4       2  150064       1.6832     0.046164
enh75050     3   16144600   16145600      4       2  150064       1.6756     0.046913
enh75065     3   16293700   16294700      2       1  150064       1.7385     0.041059
enh75078     3   16359000   16360000     10       3  150064       1.7269     0.042088
enh75086     3   16440900   16441900      5       2  150064       2.0809      0.01872
enh75090     3   16455800   16456800      6       2  150064       2.2068     0.013666
enh75092     3   16460600   16461600      4       2  150064       1.7414     0.040808
enh75126     3   16841600   16842600      3       1  150064       2.5798    0.0049432
enh75127     3   16842700   16843700      1       1  150064       2.6594     0.003914
enh75128     3   16879400   16880400      1       1  150064       1.8239      0.03408
enh75131     3   16890800   16891800      5       3  150064       1.8073     0.035355
enh75144     3   16947200   16948200      1       1  150064       2.7404     0.003068
enh75145     3   16948300   16949300      3       2  150064       1.6755      0.04692
enh75148     3   16958800   16959800      4       1  150064       3.3368   0.00042379
enh75149     3   16960800   16961800      3       2  150064       2.9651    0.0015131
enh75150     3   16964200   16965200      1       1  150064       3.2939    0.0004941
enh75151     3   16969900   16970900      4       2  150064       1.7256     0.042208
enh75152     3   16974200   16975200      4       2  150064       1.7915     0.036606
enh75153     3   16977300   16978300      3       1  150064       1.7499     0.040067
enh75154     3   16978300   16979300      1       1  150064       1.8719      0.03061
enh75162     3   17055200   17056200      1       1  150064         2.53     0.005703
enh75163     3   17064000   17065000      2       1  150064       2.2825      0.01123
enh75164     3   17075200   17076200      2       1  150064        1.952     0.025467
enh75165     3   17081300   17082300      3       2  150064       1.8085     0.035267
enh75169     3   17118200   17119200      4       2  150064       1.7193     0.042784
enh75171     3   17130200   17131200      3       2  150064       2.8742    0.0020252
enh75172     3   17193100   17194100      5       2  150064       2.7512    0.0029687
enh75173     3   17231700   17232700      1       1  150064       4.6319    1.812e-06
enh75174     3   17236900   17237900      2       1  150064       3.8841   5.1359e-05
enh75175     3   17443100   17444100      4       1  150064       3.0978   0.00097479
enh75176     3   17465400   17466400      2       1  150064        3.761   8.4606e-05
enh75178     3   17661100   17662100      2       1  150064       4.3834   5.8411e-06
enh75179     3   17728700   17729700      3       1  150064       4.8967   4.8736e-07
enh75180     3   17771400   17772400      2       1  150064       3.7124   0.00010265
enh75181     3   17780300   17781300      3       2  150064       4.6669   1.5285e-06
enh75182     3   17784800   17785800      4       1  150064         2.91     0.001807
enh75183     3   17788300   17789300      5       2  150064       4.6373   1.7649e-06
enh75184     3   17790700   17791700      1       1  150064       3.0272     0.001234
enh75188     3   18442000   18443000      4       2  150064       1.9426     0.026031
enh75189     3   18457900   18458900      1       1  150064       2.2682      0.01166
enh75206     3   19929700   19930700      4       2  150064       1.6829     0.046197
enh75208     3   19942600   19943600      1       1  150064       2.6904     0.003568
enh75210     3   19990800   19991800      6       3  150064       2.0977     0.017964
enh75211     3   19998300   19999300      3       1  150064       1.9189     0.027496
enh75215     3   20082800   20083800      3       2  150064       2.0147     0.021967
enh75261     3   23850600   23851600      1       1  150064       2.4976     0.006252
enh75264     3   23859000   23860000      3       2  150064        2.074     0.019039
enh75270     3   23877900   23878900      2       1  150064       2.3853    0.0085317
enh75281     3   23989200   23990200      5       2  150064        1.698     0.044755
enh75290     3   24160600   24161600      1       1  150064       3.2787    0.0005214
enh75292     3   24179700   24180700      1       1  150064       3.0797     0.001036
enh75293     3   24181800   24182800      2       1  150064       2.1646      0.01521
enh75295     3   24226900   24227900      4       2  150064       2.5787    0.0049592
enh75296     3   24254000   24255000      6       3  150064       3.1199   0.00090454
enh75320     3   24523500   24524500      6       3  150064       2.2687     0.011642
enh75321     3   24526700   24527700      3       2  150064       2.3344    0.0097875
enh75323     3   24531500   24532500      5       2  150064        3.236   0.00060598
enh75324     3   24532800   24533800      5       3  150064       2.2592     0.011936
enh75326     3   24544700   24545700      3       1  150064       2.5069    0.0060904
enh75327     3   24546800   24547800      3       1  150064       2.5126    0.0059918
enh75335     3   25158600   25159600      2       1  150064       2.7774    0.0027397
enh75338     3   25421300   25422300      4       1  150064       1.7061     0.043994
enh75352     3   25524400   25525400      1       1  150064       1.8719      0.03061
enh75357     3   25634600   25635600      1       1  150064       2.2734       0.0115
enh75364     3   25822200   25823200      1       1  150064       2.0353      0.02091
enh75423     3   29451400   29452400      4       2  150064       3.0084     0.001313
enh75424     3   29469100   29470100      5       2  150064       1.9878     0.023417
enh75425     3   29475800   29476800      3       2  150064        3.281   0.00051713
enh75435     3   29800200   29801200      2       1  150064       3.1553   0.00080157
enh75436     3   29802400   29803400      8       1  150064       2.8784    0.0019988
enh75438     3   30123400   30124400      9       3  150064       2.6687    0.0038068
enh75439     3   30126300   30127300      8       2  150064       2.6836    0.0036414
enh75443     3   30269500   30270500      3       2  150064       2.2904     0.010999
enh75444     3   30272400   30273400      4       2  150064       3.0129    0.0012937
enh75445     3   30303800   30304800      3       1  150064       2.0972     0.017987
enh75448     3   30333600   30334600      1       1  150064        2.155      0.01558
enh75449     3   30340900   30341900      4       2  150064       2.4321    0.0075062
enh75451     3   30373700   30374700      3       2  150064        2.272     0.011544
enh75453     3   30385600   30386600      1       1  150064       1.7551      0.03962
enh75455     3   30391100   30392100      5       2  150064       2.0295     0.021205
enh75460     3   30514700   30515700      3       2  150064       1.7238     0.042375
enh75461     3   30518100   30519100      1       1  150064       2.0844      0.01856
enh75526     3   31489800   31490800      2       1  150064        1.684     0.046087
enh75527     3   31503700   31504700      5       2  150064       2.5007    0.0061967
enh75528     3   31544600   31545600      2       1  150064       2.7674    0.0028254
enh75531     3   31571800   31572800      2       1  150064       3.0998   0.00096833
enh75538     3   31588800   31589800      2       1  150064       2.6997    0.0034698
enh75541     3   31610200   31611200      1       1  150064       1.6709      0.04737
enh75545     3   31637400   31638400      3       2  150064       2.2756     0.011434
enh75546     3   31677300   31678300      2       1  150064       1.6942     0.045115
enh75556     3   31976000   31977000      3       1  150064       2.4676    0.0068009
enh75557     3   31978400   31979400      7       3  150064       1.8355     0.033216
enh75565     3   32011300   32012300      6       2  150064       3.2447   0.00058781
enh75566     3   32012000   32013000      6       2  150064       3.2501   0.00057673
enh75568     3   32020000   32021000      3       1  150064       2.4148     0.007872
enh75569     3   32023200   32024200      7       2  150064       2.1443     0.016005
enh75570     3   32059600   32060600      1       1  150064       3.1554    0.0008015
enh75592     3   32343700   32344700      6       3  150064       1.6664     0.047817
enh75593     3   32345400   32346400      3       1  150064       2.1335     0.016442
enh75638     3   32744700   32745700      5       3  150064       1.6734     0.047124
enh75641     3   32881700   32882700      1       1  150064       1.7591      0.03928
enh75644     3   32891800   32892800      2       1  150064       1.8081     0.035298
enh75654     3   33103600   33104600      1       1  150064       1.6983      0.04473
enh75660     3   33396200   33397200      3       2  150064       2.2748     0.011458
enh75662     3   33401500   33402500      1       1  150064       2.2253      0.01303
enh75663     3   33413900   33414900      1       1  150064       3.0412     0.001178
enh75664     3   33466600   33467600      5       3  150064       2.7032    0.0034338
enh75665     3   33468100   33469100      1       1  150064       2.5452     0.005461
enh75666     3   33471200   33472200      2       1  150064       2.2573     0.011995
enh75667     3   33473100   33474100      3       2  150064       3.3894   0.00035028
enh75668     3   33474800   33475800      7       3  150064         2.96    0.0015383
enh75670     3   33478000   33479000      4       2  150064        3.137   0.00085329
enh75671     3   33483200   33484200      6       3  150064       2.7076    0.0033882
enh75679     3   33844000   33845000      4       1  150064       1.8373     0.033082
enh75680     3   33845300   33846300      3       1  150064       1.8187     0.034482
enh75694     3   34393700   34394700      2       1  150064        2.188     0.014334
enh75697     3   34720600   34721600      7       2  150064       2.5679    0.0051159
enh75698     3   35083900   35084900      1       1  150064       3.7588    8.535e-05
enh75705     3   36917100   36918100      2       1  150064       2.9571    0.0015525
enh75706     3   36918000   36919000      3       1  150064       3.1373   0.00085264
enh75707     3   36919200   36920200      4       2  150064        5.249   7.6482e-08
enh75708     3   36932400   36933400      4       2  150064       2.5009    0.0061945
enh75709     3   36934500   36935500      3       1  150064       3.0222    0.0012545
enh75710     3   36937200   36938200      6       2  150064       3.2197   0.00064167
enh75711     3   36942200   36943200      2       1  150064       2.6908    0.0035639
enh75718     3   36979000   36980000      3       1  150064       2.8507    0.0021812
enh75720     3   36986400   36987400      4       2  150064       2.6413    0.0041289
enh75722     3   36998900   36999900      3       2  150064       2.8052    0.0025142
enh75723     3   37010800   37011800      2       1  150064       2.8671     0.002071
enh75726     3   37035800   37036800      3       2  150064       3.0748    0.0010533
enh75727     3   37095500   37096500      3       2  150064       2.6262    0.0043168
enh75728     3   37115300   37116300      2       1  150064       2.7987    0.0025657
enh75730     3   37144600   37145600      1       1  150064       2.9363     0.001661
enh75732     3   37156600   37157600      1       1  150064       3.0861     0.001014
enh75734     3   37172800   37173800      1       1  150064       3.0572     0.001117
enh75735     3   37178200   37179200      1       1  150064       3.0538      0.00113
enh75736     3   37180900   37181900      2       1  150064       2.7607    0.0028837
enh75739     3   37204200   37205200      3       1  150064       3.0441    0.0011669
enh75740     3   37211100   37212100      3       1  150064       2.9795    0.0014437
enh75743     3   37225200   37226200      7       3  150064       2.6194    0.0044044
enh75744     3   37254400   37255400      2       1  150064       2.1823     0.014545
enh75746     3   37270100   37271100      4       2  150064       2.0826     0.018644
enh75750     3   37298600   37299600      6       3  150064       2.0675     0.019341
enh75758     3   37539900   37540900      3       1  150064       1.9193     0.027476
enh75760     3   37548000   37549000      6       3  150064       2.0724     0.019112
enh75763     3   37579100   37580100      5       2  150064       2.4097    0.0079819
enh75775     3   37681400   37682400      4       2  150064        2.154      0.01562
enh75776     3   37687000   37688000      3       2  150064       2.4512    0.0071182
enh75777     3   37694000   37695000      6       1  150064       2.1961     0.014044
enh75778     3   37703300   37704300      5       2  150064       1.7472     0.040303
enh75780     3   37716500   37717500      2       1  150064       2.0647     0.019474
enh75784     3   37771800   37772800      4       2  150064       1.7547     0.039658
enh75788     3   37828500   37829500      2       1  150064       2.2195     0.013226
enh75802     3   37940400   37941400      3       2  150064       3.3878   0.00035229
enh75806     3   37948900   37949900      3       2  150064       2.0896     0.018327
enh75807     3   37950500   37951500      2       1  150064       3.6389   0.00013692
enh75808     3   37952700   37953700      3       1  150064       3.3409   0.00041755
enh75809     3   37961600   37962600      5       2  150064       3.5259   0.00021105
enh75810     3   37963900   37964900      2       1  150064       3.7265   9.7082e-05
enh75811     3   37966500   37967500      4       2  150064       2.8943    0.0019001
enh75812     3   37973600   37974600      7       3  150064       3.9796   3.4522e-05
enh75813     3   37977400   37978400      3       2  150064        3.341    0.0004174
enh75815     3   37991100   37992100      2       1  150064       2.6342    0.0042167
enh75816     3   37995500   37996500      2       1  150064       1.8401     0.032875
enh75817     3   37997700   37998700      2       1  150064       2.0516     0.020107
enh75820     3   38015700   38016700      3       2  150064       1.6536     0.049107
enh75838     3   38190700   38191700      1       1  150064       1.7923      0.03654
enh75853     3   38468200   38469200      3       2  150064       2.8695    0.0020558
enh75854     3   38494100   38495100      3       1  150064       3.1473   0.00082402
enh75855     3   38500000   38501000      3       2  150064       2.6357    0.0041986
enh75857     3   38513500   38514500      2       1  150064       3.2491    0.0005789
enh75860     3   38583400   38584400      2       1  150064       1.6676       0.0477
enh75863     3   39092200   39093200      1       1  150064       2.7488     0.002991
enh75868     3   39149800   39150800      8       4  150064       2.0115     0.022138
enh75886     3   39331300   39332300      1       1  150064       1.8839      0.02979
enh75918     3   40732300   40733300      3       1  150064       1.8355     0.033214
enh75919     3   40783000   40784000      2       1  150064       1.9293     0.026846
enh76011     3   42190700   42191700      1       1  150064       3.0188     0.001269
enh76013     3   42202700   42203700      1       1  150064       1.7506      0.04001
enh76015     3   42206300   42207300      3       1  150064        2.118     0.017088
enh76018     3   42214600   42215600      1       1  150064         2.26      0.01191
enh76019     3   42217600   42218600      3       2  150064       2.5686    0.0051049
enh76020     3   42221100   42222100      3       1  150064        2.453    0.0070843
enh76021     3   42223600   42224600      6       2  150064       2.5029    0.0061595
enh76022     3   42224800   42225800      4       2  150064       2.2091     0.013584
enh76023     3   42230800   42231800     10       3  150064        2.079     0.018808
enh76024     3   42233800   42234800      6       2  150064       2.4383    0.0073782
enh76053     3   42692800   42693800      2       1  150064       2.1973     0.013999
enh76059     3   42743000   42744000      2       1  150064       1.9889     0.023356
enh76100     3   43332800   43333800      1       1  150064       2.1077      0.01753
enh76107     3   43343600   43344600      1       1  150064       1.7861      0.03704
enh76109     3   43358500   43359500      2       1  150064       1.7782     0.037685
enh76113     3   43368300   43369300      2       1  150064       2.3457    0.0094948
enh76116     3   43386500   43387500      2       1  150064       1.8421      0.03273
enh76117     3   43404600   43405600      4       2  150064       1.9069     0.028268
enh76122     3   43432600   43433600      3       2  150064       2.4738    0.0066849
enh76123     3   43435100   43436100      3       2  150064       2.4605    0.0069373
enh76127     3   43464600   43465600      3       1  150064       2.1292     0.016619
enh76139     3   43680000   43681000      1       1  150064       1.7368      0.04121
enh76140     3   43688400   43689400      2       1  150064       2.1929     0.014158
enh76144     3   43737900   43738900      4       2  150064       3.2514   0.00057409
enh76146     3   43771300   43772300      1       1  150064       3.6538    0.0001292
enh76147     3   43777900   43778900      1       1  150064       3.6714    0.0001206
enh76150     3   43799600   43800600      3       2  150064        2.988    0.0014042
enh76155     3   44225800   44226800      5       3  150064       2.1993     0.013929
enh76156     3   44239700   44240700      4       2  150064       2.0554      0.01992
enh76157     3   44242800   44243800      6       2  150064       2.3924    0.0083703
enh76163     3   44388400   44389400      3       2  150064       2.9162    0.0017716
enh76167     3   44512800   44513800      1       1  150064       3.7984    7.281e-05
enh76173     3   44597300   44598300      1       1  150064       3.0287     0.001228
enh76218     3   45179400   45180400      7       4  150064       2.4578    0.0069905
enh76232     3   45414500   45415500      4       2  150064       1.7833     0.037269
enh76333     3   46132600   46133600      3       2  150064       1.6796     0.046513
enh76342     3   46172000   46173000      5       3  150064       1.7078     0.043839
enh76379     3   46581100   46582100      2       1  150064       1.6802      0.04646
enh76385     3   46616000   46617000      2       1  150064        1.924     0.027176
enh76493     3   47824200   47825200      2       1  150064       1.6567     0.048795
enh76500     3   47930300   47931300      2       1  150064       1.6513     0.049334
enh76510     3   48064100   48065100      1       1  150064       1.8167      0.03463
enh76518     3   48105500   48106500      1       1  150064        1.977      0.02402
enh76524     3   48153500   48154500      1       1  150064       1.8158       0.0347
enh76525     3   48160300   48161300      1       1  150064       1.8275      0.03381
enh76527     3   48192700   48193700      4       1  150064       1.8757     0.030347
enh76531     3   48274000   48275000      2       1  150064       2.8184    0.0024135
enh76561     3   48661200   48662200      1       1  150064        2.289      0.01104
enh76562     3   48671000   48672000      2       1  150064       2.3372    0.0097139
enh76567     3   48724100   48725100      2       1  150064       2.5576    0.0052695
enh76570     3   48733400   48734400      2       1  150064       1.9281     0.026919
enh76571     3   48737800   48738800      3       1  150064       2.1449      0.01598
enh76572     3   48745900   48746900      2       1  150064       1.6997     0.044593
enh76574     3   48754800   48755800      1       1  150064       2.1125      0.01732
enh76577     3   48764700   48765700      2       1  150064       2.0582     0.019787
enh76583     3   48850000   48851000      2       1  150064        1.655     0.048962
enh76585     3   48863400   48864400      1       1  150064        1.765      0.03878
enh76589     3   48890900   48891900      1       1  150064       1.8124      0.03496
enh76596     3   48968600   48969600      1       1  150064       1.7662      0.03868
enh76597     3   49003900   49004900      1       1  150064       1.8945      0.02908
enh76600     3   49035600   49036600      1       1  150064        1.878      0.03019
enh76612     3   49145600   49146600      1       1  150064       1.8037      0.03564
enh76613     3   49156400   49157400      2       1  150064       2.1108     0.017397
enh76622     3   49211100   49212100      2       1  150064       2.1347     0.016391
enh76624     3   49275600   49276600      5       2  150064       1.7737     0.038055
enh76625     3   49285800   49286800      3       2  150064       1.9876     0.023429
enh76628     3   49303600   49304600      2       1  150064       1.8698     0.030754
enh76632     3   49334200   49335200      4       2  150064       1.8961     0.028972
enh76639     3   49415000   49416000      2       1  150064       1.9668     0.024604
enh76643     3   49423500   49424500      5       3  150064       2.2637     0.011796
enh76644     3   49425600   49426600      2       1  150064       2.6292    0.0042788
enh76650     3   49450800   49451800      3       2  150064       1.7453     0.040468
enh76652     3   49457400   49458400      2       1  150064       1.8726     0.030559
enh76653     3   49459200   49460200      2       1  150064       2.2189     0.013248
enh76654     3   49465400   49466400      2       1  150064       2.3632    0.0090586
enh76655     3   49467200   49468200      1       1  150064        2.313      0.01036
enh76660     3   49502900   49503900      2       1  150064        1.769     0.038446
enh76666     3   49532300   49533300      2       1  150064       1.7921     0.036557
enh76667     3   49535100   49536100      1       1  150064        2.107      0.01756
enh76683     3   49788000   49789000      2       1  150064       1.6982     0.044736
enh76686     3   49818600   49819600      1       1  150064       1.7784      0.03767
enh76687     3   49821800   49822800      1       1  150064       2.3219      0.01012
enh76690     3   49843500   49844500      1       1  150064       2.0166      0.02187
enh76691     3   49849600   49850600      1       1  150064       2.3804     0.008648
enh76692     3   49851500   49852500      1       1  150064       2.2098      0.01356
enh76693     3   49876600   49877600      1       1  150064       1.9625      0.02485
enh76695     3   49892600   49893600      2       1  150064       2.2205     0.013191
enh76696     3   49910500   49911500      4       2  150064       1.8309     0.033557
enh76697     3   49918600   49919600      1       1  150064       1.9222      0.02729
enh76698     3   49937400   49938400      2       1  150064       2.3419    0.0095922
enh76700     3   49944400   49945400      1       1  150064       2.0409      0.02063
enh76701     3   49961800   49962800      1       1  150064       2.1409      0.01614
enh76703     3   49964700   49965700      3       2  150064       1.7315      0.04168
enh76704     3   49968200   49969200      1       1  150064       3.0538      0.00113
enh76705     3   49978700   49979700      2       1  150064        2.531    0.0056873
enh76707     3   49997100   49998100      2       1  150064       2.9361    0.0016618
enh76708     3   50003700   50004700      1       1  150064       3.0519     0.001137
enh76711     3   50128100   50129100      3       1  150064       2.8328    0.0023068
enh76712     3   50159000   50160000      3       2  150064       2.9354    0.0016657
enh76718     3   50247700   50248700      2       1  150064         2.54    0.0055431
enh76722     3   50267300   50268300      1       1  150064       2.4402     0.007339
enh76728     3   50287600   50288600      2       1  150064       2.1402     0.016169
enh76730     3   50291700   50292700      4       2  150064       3.0069    0.0013198
enh76761     3   50409500   50410500      3       2  150064       3.0316    0.0012165
enh76765     3   50552800   50553800      2       1  150064        2.688    0.0035943
enh76789     3   51426200   51427200      1       1  150064        2.068      0.01932
enh76794     3   51543600   51544600      1       1  150064       2.1669      0.01512
enh76797     3   51593500   51594500      3       1  150064       2.5281    0.0057334
enh76800     3   51655400   51656400      3       1  150064       1.8953     0.029025
enh76831     3   52142400   52143400      2       1  150064       2.0145     0.021978
enh76832     3   52143800   52144800      1       1  150064       2.0967      0.01801
enh76839     3   52216500   52217500      1       1  150064       3.5508     0.000192
enh76840     3   52223400   52224400      1       1  150064       3.4801    0.0002506
enh76843     3   52233200   52234200      1       1  150064       3.9421    4.039e-05
enh76844     3   52236200   52237200      1       1  150064        3.771    8.131e-05
enh76845     3   52237900   52238900      3       1  150064       3.7404    9.187e-05
enh76849     3   52255900   52256900      1       1  150064       4.1248    1.855e-05
enh76850     3   52259700   52260700      1       1  150064       3.0852     0.001017
enh76855     3   52286900   52287900      2       1  150064       5.4157   3.0521e-08
enh76857     3   52307100   52308100      3       1  150064       3.0683    0.0010763
enh76861     3   52322000   52323000      3       1  150064       4.6373   1.7645e-06
enh76863     3   52333100   52334100      4       2  150064        5.256   7.3611e-08
enh76864     3   52340500   52341500      2       1  150064       4.0216   2.8898e-05
enh76866     3   52347500   52348500      2       1  150064       2.8812     0.001981
enh76869     3   52406600   52407600      3       2  150064       4.0901   2.1562e-05
enh76874     3   52466700   52467700      4       2  150064       3.9566   3.8006e-05
enh76879     3   52490800   52491800      2       1  150064       3.4041   0.00033195
enh76884     3   52532200   52533200      1       1  150064       3.8262    6.506e-05
enh76885     3   52558300   52559300      2       1  150064       3.3604    0.0003892
enh76886     3   52559500   52560500      2       1  150064       4.4057   5.2729e-06
enh76887     3   52563200   52564200      3       1  150064        3.892   4.9718e-05
enh76888     3   52564800   52565800      3       1  150064       3.3555   0.00039616
enh76889     3   52568400   52569400      2       1  150064       4.5023    3.361e-06
enh76891     3   52572400   52573400      5       2  150064        3.742   9.1272e-05
enh76892     3   52572900   52573900      4       2  150064       4.1864   1.4171e-05
enh76893     3   52640500   52641500      1       1  150064        4.617    1.947e-06
enh76898     3   52717600   52718600      2       1  150064       4.4416   4.4639e-06
enh76899     3   52721200   52722200      1       1  150064       4.9238    4.245e-07
enh76900     3   52737300   52738300      2       1  150064        3.823   6.5922e-05
enh76901     3   52737800   52738800      1       1  150064       4.5918    2.197e-06
enh76902     3   52741300   52742300      1       1  150064       3.4679    0.0002623
enh76903     3   52748600   52749600      2       1  150064       4.2773   9.4603e-06
enh76904     3   52755100   52756100      4       2  150064       4.3469   6.9045e-06
enh76905     3   52773800   52774800      2       1  150064       4.0313   2.7737e-05
enh76906     3   52803000   52804000      1       1  150064       5.0609    2.086e-07
enh76908     3   52809100   52810100      2       1  150064       4.7884   8.4064e-07
enh76909     3   52827400   52828400      2       1  150064       4.5645   2.5031e-06
enh76910     3   52865300   52866300      4       2  150064       3.4579   0.00027219
enh76911     3   52869200   52870200      3       2  150064       5.6433   8.3402e-09
enh76912     3   52878500   52879500      1       1  150064       5.6423    8.392e-09
enh76913     3   52909000   52910000      1       1  150064       5.0388    2.342e-07
enh76914     3   52925200   52926200      1       1  150064       4.9932    2.969e-07
enh76915     3   52927400   52928400      3       1  150064       5.1139   1.5783e-07
enh76916     3   52929000   52930000      2       1  150064       2.3767     0.008734
enh76918     3   52931800   52932800      2       1  150064        4.483   3.6795e-06
enh76920     3   53039700   53040700      4       2  150064       4.5501   2.6816e-06
enh76926     3   53074300   53075300      2       1  150064       2.9567    0.0015545
enh76927     3   53077500   53078500      2       1  150064       4.0936   2.1237e-05
enh76928     3   53105700   53106700      2       1  150064       2.1692     0.015032
enh76930     3   53117700   53118700      2       1  150064       2.4634     0.006881
enh76947     3   53229600   53230600      4       2  150064       3.2444    0.0005884
enh76948     3   53230500   53231500      4       2  150064       2.8982    0.0018767
enh76949     3   53269400   53270400     10       2  150064       2.2952      0.01086
enh76950     3   53270500   53271500      8       2  150064       1.8191     0.034449
enh76951     3   53272100   53273100      4       2  150064       2.9854    0.0014158
enh76953     3   53281800   53282800      4       2  150064       3.3454   0.00041082
enh76955     3   53284600   53285600      3       2  150064       3.1891    0.0007136
enh76956     3   53290000   53291000      4       2  150064       2.6459    0.0040737
enh76957     3   53303800   53304800      1       1  150064       1.9089      0.02814
enh76960     3   53376300   53377300      1       1  150064       4.0947    2.114e-05
enh76961     3   53379500   53380500      1       1  150064        4.146    1.692e-05
enh76964     3   53388700   53389700      2       1  150064       3.5769   0.00017387
enh76965     3   53456600   53457600      5       2  150064       2.1065     0.017579
enh76966     3   53512400   53513400      2       1  150064       3.2651   0.00054707
enh76967     3   53514200   53515200      3       1  150064        4.334   7.3198e-06
enh76969     3   53523500   53524500      2       1  150064       3.6698   0.00012135
enh76970     3   53532500   53533500      1       1  150064       3.5172    0.0002181
enh76972     3   53551800   53552800      3       2  150064       2.0698     0.019234
enh77005     3   56224700   56225700      2       1  150064       1.9218     0.027318
enh77007     3   56662900   56663900      1       1  150064       2.4286     0.007579
enh77008     3   56712400   56713400      4       2  150064       1.9439     0.025955
enh77033     3   56889600   56890600      2       1  150064         1.66     0.048452
enh77073     3   57572400   57573400      3       2  150064       1.7503     0.040037
enh77131     3   58022700   58023700      1       1  150064       1.7185      0.04285
enh77154     3   58105800   58106800      2       1  150064       2.0228     0.021544
enh77156     3   58149700   58150700      2       1  150064       1.8904      0.02935
enh77159     3   58164000   58165000      5       2  150064       1.7836     0.037246
enh77161     3   58174400   58175400      2       1  150064       1.7697     0.038385
enh77177     3   58326600   58327600      2       1  150064       2.0399     0.020679
enh77181     3   58337400   58338400      2       1  150064       1.8801     0.030046
enh77185     3   58371200   58372200      4       2  150064       2.1847     0.014455
enh77186     3   58373200   58374200      6       1  150064         2.13     0.016584
enh77187     3   58399900   58400900      2       1  150064       1.8105     0.035106
enh77188     3   58405000   58406000      7       2  150064       2.2735     0.011499
enh77189     3   58407700   58408700      6       3  150064         2.32      0.01017
enh77190     3   58417700   58418700      2       1  150064       2.2582     0.011967
enh77191     3   58420500   58421500      4       2  150064       1.6809     0.046386
enh77194     3   58456700   58457700      3       2  150064       2.0161     0.021894
enh77196     3   58470000   58471000      2       1  150064       2.5911    0.0047839
enh77235     3   59639700   59640700      4       2  150064       2.2378     0.012618
enh77240     3   59744800   59745800     10       3  150064       2.5525    0.0053484
enh77244     3   59842400   59843400      2       1  150064       1.9123     0.027921
enh77248     3   61207200   61208200      3       1  150064       1.8367     0.033127
enh77249     3   61222000   61223000      2       1  150064       1.7241     0.042347
enh77250     3   61225400   61226400      4       2  150064       2.1778     0.014709
enh77284     3   61826800   61827800      3       1  150064       1.7369     0.041207
enh77285     3   61833300   61834300      2       1  150064       1.9982     0.022847
enh77287     3   61848300   61849300      1       1  150064       1.8774      0.03023
enh77288     3   61857400   61858400      1       1  150064       1.9515       0.0255
enh77323     3   63850800   63851800      4       2  150064       2.2454      0.01237
enh77324     3   63857700   63858700      2       1  150064       2.8442     0.002226
enh77326     3   63865700   63866700      3       2  150064       4.0613   2.4403e-05
enh77327     3   63880800   63881800      2       1  150064       3.4688   0.00026138
enh77328     3   63881200   63882200      1       1  150064       3.1377    0.0008513
enh77329     3   63896100   63897100      4       2  150064       2.3692    0.0089141
enh77330     3   63899500   63900500      1       1  150064       5.1478    1.318e-07
enh77331     3   63913800   63914800      2       1  150064       4.1739   1.4972e-05
enh77332     3   63917000   63918000      3       2  150064       4.0164   2.9551e-05
enh77333     3   63919200   63920200      1       1  150064       2.6535     0.003983
enh77336     3   63925200   63926200      1       1  150064       1.6676       0.0477
enh77343     3   63950100   63951100      4       2  150064       2.9428    0.0016261
enh77348     3   63962300   63963300      4       2  150064       2.8265    0.0023532
enh77350     3   63964800   63965800      6       3  150064       3.6984   0.00010847
enh77351     3   64007000   64008000      3       2  150064       2.3156     0.010291
enh77352     3   64016000   64017000      4       2  150064       1.7161      0.04307
enh77353     3   64058800   64059800      3       2  150064       1.9931     0.023123
enh77356     3   64129600   64130600      4       2  150064       1.6517     0.049295
enh77357     3   64135900   64136900      5       3  150064       2.9951     0.001372
enh77360     3   64173700   64174700      4       1  150064       2.7712    0.0027929
enh77361     3   64176100   64177100      7       3  150064       2.2291     0.012905
enh77366     3   64204200   64205200      4       2  150064       1.7169     0.042998
enh77367     3   64206300   64207300      3       1  150064       2.4644     0.006862
enh77368     3   64207800   64208800      3       2  150064       1.9626     0.024847
enh77371     3   64212200   64213200      3       2  150064       2.4025    0.0081425
enh77373     3   64242600   64243600      3       2  150064       2.8856    0.0019532
enh77376     3   64249600   64250600      3       2  150064       2.6781    0.0037023
enh77388     3   64367000   64368000      1       1  150064       1.8639      0.03117
enh77391     3   64426400   64427400      8       3  150064       1.7125     0.043405
enh77396     3   64628100   64629100      2       1  150064       1.7028     0.044302
enh77409     3   64751000   64752000      6       2  150064       2.4083    0.0080132
enh77439     3   65604800   65605800      5       2  150064       1.8333     0.033382
enh77449     3   65869200   65870200      9       2  150064       1.8502     0.032144
enh77515     3   66531300   66532300      1       1  150064       1.7962      0.03623
enh77534     3   66885200   66886200      3       1  150064       1.6769     0.046785
enh77536     3   67004500   67005500      1       1  150064       2.3588     0.009167
enh77539     3   67047500   67048500      1       1  150064       2.2613      0.01187
enh77548     3   67685000   67686000      4       2  150064       1.8481     0.032296
enh77549     3   67688400   67689400      2       1  150064       1.7652     0.038767
enh77551     3   67699300   67700300      5       2  150064       2.3192     0.010192
enh77552     3   67702600   67703600      4       1  150064       2.1123     0.017329
enh77553     3   67705400   67706400      3       2  150064       1.7361     0.041276
enh77555     3   67712600   67713600      3       1  150064       1.8401     0.032877
enh77581     3   69247100   69248100      3       1  150064       1.6533     0.049134
enh77587     3   69297500   69298500      2       1  150064       2.1239     0.016838
enh77589     3   69355000   69356000      2       1  150064       2.7099    0.0033647
enh77592     3   69375400   69376400      1       1  150064       3.3497    0.0004045
enh77596     3   69387900   69388900      4       2  150064       2.6914    0.0035573
enh77597     3   69390200   69391200      2       1  150064       3.1718    0.0007574
enh77598     3   69400900   69401900      8       2  150064       2.1879      0.01434
enh77599     3   69406000   69407000      8       2  150064       2.5621    0.0052028
enh77600     3   69412900   69413900      8       2  150064        2.369    0.0089192
enh77601     3   69417200   69418200     11       1  150064       2.9979    0.0013593
enh77602     3   69419400   69420400      2       1  150064       2.8526    0.0021682
enh77604     3   69469700   69470700      3       2  150064       2.3952    0.0083052
enh77610     3   69794000   69795000      1       1  150064       3.0732     0.001059
enh77611     3   69794400   69795400      4       1  150064       3.4025   0.00033391
enh77612     3   69796500   69797500      3       1  150064       3.3623   0.00038646
enh77614     3   69834800   69835800      1       1  150064       3.2866     0.000507
enh77615     3   69840600   69841600      2       1  150064       3.6867   0.00011358
enh77616     3   69870600   69871600      6       2  150064       3.3979   0.00033951
enh77620     3   70313600   70314600      6       3  150064       1.9557     0.025251
enh77640     3   71100800   71101800      3       2  150064       1.7975     0.036128
enh77641     3   71105000   71106000      1       1  150064       1.9914      0.02322
enh77647     3   71117200   71118200      1       1  150064       1.8504      0.03213
enh77649     3   71122000   71123000      2       1  150064       1.6546     0.049006
enh77650     3   71126100   71127100      3       2  150064       3.0428    0.0011718
enh77651     3   71127700   71128700      4       1  150064       1.8485     0.032265
enh77652     3   71128400   71129400      1       1  150064       1.7362      0.04126
enh77653     3   71129400   71130400      4       2  150064       2.0209     0.021646
enh77656     3   71150700   71151700      3       1  150064       2.7376    0.0030947
enh77658     3   71154600   71155600      4       2  150064       2.9771    0.0014547
enh77659     3   71156700   71157700      1       1  150064       2.2562      0.01203
enh77660     3   71158300   71159300      1       1  150064        2.213      0.01345
enh77661     3   71161500   71162500      3       2  150064       3.5233   0.00021307
enh77662     3   71166600   71167600      1       1  150064       3.1354    0.0008581
enh77663     3   71168100   71169100      1       1  150064       1.7172      0.04297
enh77664     3   71169100   71170100      3       1  150064       2.6697    0.0037959
enh77665     3   71170000   71171000      4       2  150064       2.3833    0.0085783
enh77666     3   71172200   71173200      4       2  150064       2.7826     0.002696
enh77667     3   71173700   71174700      2       1  150064       2.7731    0.0027758
enh77668     3   71174400   71175400      7       2  150064        2.806    0.0025081
enh77669     3   71175400   71176400      8       2  150064       2.2052     0.013719
enh77670     3   71183100   71184100      1       1  150064       1.6936      0.04517
enh77685     3   71254300   71255300      1       1  150064       5.1579    1.249e-07
enh77686     3   71257600   71258600      4       1  150064       1.7293     0.041879
enh77691     3   71288800   71289800      2       1  150064       3.6057   0.00015566
enh77695     3   71295900   71296900      3       1  150064       2.3281    0.0099535
enh77697     3   71301400   71302400      1       1  150064       1.9632      0.02481
enh77700     3   71311800   71312800      1       1  150064       2.4199     0.007763
enh77701     3   71314100   71315100      2       1  150064       4.1254   1.8505e-05
enh77702     3   71318800   71319800      7       3  150064       2.3719    0.0088473
enh77705     3   71353700   71354700      2       1  150064       2.6003    0.0046568
enh77706     3   71355000   71356000      2       1  150064       2.3747    0.0087808
enh77707     3   71359300   71360300      3       1  150064       3.1417   0.00083982
enh77709     3   71364800   71365800      3       1  150064       1.7128     0.043375
enh77710     3   71367400   71368400      1       1  150064       4.1666    1.546e-05
enh77711     3   71374400   71375400      2       1  150064       2.7391    0.0030806
enh77712     3   71375400   71376400      2       1  150064       3.5016   0.00023119
enh77713     3   71397200   71398200      2       1  150064       4.5228    3.051e-06
enh77714     3   71400200   71401200      3       1  150064       2.3425    0.0095774
enh77727     3   71471900   71472900      3       2  150064        2.349    0.0094126
enh77728     3   71477100   71478100      2       1  150064       1.6827     0.046221
enh77735     3   71504500   71505500      1       1  150064       3.2727    0.0005326
enh77736     3   71505500   71506500      3       1  150064       2.4465    0.0072122
enh77738     3   71514800   71515800      2       1  150064       2.0771     0.018897
enh77739     3   71517500   71518500      3       1  150064       3.5408   0.00019947
enh77741     3   71532200   71533200      5       3  150064       4.5207   3.0819e-06
enh77742     3   71536000   71537000      5       1  150064       2.3992    0.0082145
enh77743     3   71537200   71538200      3       1  150064       2.4642    0.0068662
enh77744     3   71542000   71543000      1       1  150064       4.7729    9.079e-07
enh77745     3   71543100   71544100      2       1  150064       4.1547   1.6286e-05
enh77746     3   71545100   71546100      4       2  150064       3.9227   4.3781e-05
enh77747     3   71546300   71547300      5       1  150064       2.7416    0.0030572
enh77748     3   71547200   71548200      1       1  150064       4.8233     7.06e-07
enh77750     3   71564500   71565500      2       1  150064       4.1978   1.3478e-05
enh77752     3   71585600   71586600      2       1  150064       3.1861   0.00072098
enh77753     3   71589400   71590400      5       2  150064       2.9481    0.0015984
enh77755     3   71592000   71593000      1       1  150064       3.4803    0.0002504
enh77756     3   71594800   71595800      3       1  150064       3.1147   0.00092072
enh77758     3   71611800   71612800      2       1  150064       2.4623    0.0069027
enh77763     3   71678400   71679400      4       2  150064       4.3117   8.1018e-06
enh77779     3   71778500   71779500      6       2  150064       2.4784    0.0065989
enh77799     3   72235000   72236000      5       2  150064       2.0673     0.019352
enh77808     3   72345200   72346200      5       3  150064       2.3868    0.0084989
enh77809     3   72347700   72348700      4       2  150064       2.2237     0.013086
enh77810     3   72352600   72353600      4       2  150064       1.9033     0.028502
enh77813     3   72378300   72379300      2       1  150064       2.3925    0.0083672
enh77836     3   72507500   72508500      4       2  150064       2.3745    0.0087865
enh77837     3   72531200   72532200      4       1  150064       1.9651     0.024701
enh77840     3   72572000   72573000      2       1  150064       1.7675     0.038576
enh77841     3   72598600   72599600      2       1  150064       2.3116       0.0104
enh77842     3   72617000   72618000      4       2  150064       2.1014     0.017804
enh77867     3   73006100   73007100      3       1  150064       2.0631      0.01955
enh77872     3   73044800   73045800      2       1  150064       2.0258     0.021392
enh77875     3   73057600   73058600      6       1  150064        2.187     0.014371
enh77877     3   73065600   73066600      3       1  150064       2.0573     0.019827
enh77878     3   73068900   73069900      1       1  150064       2.0716      0.01915
enh77879     3   73070800   73071800      2       1  150064       1.7264     0.042141
enh77883     3   73086400   73087400      2       1  150064       1.9033     0.028498
enh77884     3   73088400   73089400      7       2  150064       1.8921     0.029237
enh77885     3   73090400   73091400      4       2  150064        1.948     0.025707
enh77886     3   73093600   73094600      7       2  150064       1.9529     0.025415
enh77887     3   73104700   73105700      1       1  150064       1.6871      0.04579
enh77909     3   73565900   73566900      2       1  150064       1.8688     0.030822
enh77935     3   73668800   73669800      8       2  150064       1.7364      0.04125
enh77957     3   77021400   77022400      1       1  150064       1.7745      0.03799
enh77962     3   80745300   80746300      2       1  150064       4.1029     2.04e-05
enh77965     3   81047100   81048100      4       2  150064       2.1613     0.015335
enh78009     3   93798900   93799900      2       1  150064       2.0702     0.019216
enh78014     3   95641800   95642800      3       2  150064       1.9964     0.022946
enh78021     3   97620400   97621400      2       1  150064       1.6937      0.04516
enh78060     3   99363200   99364200      3       2  150064       1.9448       0.0259
enh78141     3  100144600  100145600      1       1  150064       1.6565      0.04881
enh78161     3  100599000  100600000      7       2  150064       1.7423     0.040732
enh78211     3  101779400  101780400      6       3  150064       2.1128     0.017308
enh78212     3  101797600  101798600      4       2  150064        1.746     0.040403
enh78215     3  101808300  101809300      2       1  150064       1.8906     0.029337
enh78227     3  102202400  102203400      2       1  150064       2.1947     0.014092
enh78234     3  105089000  105090000      1       1  150064       2.4325     0.007497
enh78248     3  105504400  105505400      2       1  150064       2.3988    0.0082247
enh78249     3  105509100  105510100      3       2  150064       1.7655     0.038743
enh78250     3  105511100  105512100      3       2  150064       1.7735     0.038075
enh78251     3  105516300  105517300      4       2  150064       2.2013     0.013856
enh78255     3  105520600  105521600      4       2  150064        1.708     0.043815
enh78256     3  105527700  105528700      3       2  150064       2.0647     0.019475
enh78257     3  105528400  105529400      1       1  150064       2.3677     0.008949
enh78258     3  105530800  105531800      1       1  150064       2.3545     0.009275
enh78272     3  105576500  105577500      1       1  150064        2.297      0.01081
enh78275     3  105582700  105583700      5       3  150064       1.7373     0.041169
enh78276     3  105583900  105584900      4       2  150064       2.1044     0.017672
enh78278     3  105589800  105590800      4       2  150064       2.1179     0.017093
enh78296     3  107361800  107362800      5       2  150064       1.9043     0.028435
enh78297     3  107369400  107370400      3       2  150064       1.6742     0.047048
enh78298     3  107380400  107381400      1       1  150064       2.2708      0.01158
enh78300     3  107402900  107403900      1       1  150064       2.6608     0.003898
enh78314     3  107810400  107811400      2       1  150064       1.8906     0.029342
enh78316     3  107818000  107819000      3       2  150064        2.417    0.0078241
enh78319     3  107843700  107844700      3       2  150064       2.8475    0.0022029
enh78320     3  107845900  107846900      2       1  150064       3.5055   0.00022785
enh78326     3  107907800  107908800      8       1  150064       3.2066   0.00067147
enh78327     3  107938300  107939300      3       1  150064       2.5331    0.0056531
enh78328     3  107942400  107943400      3       2  150064       1.9197     0.027449
enh78367     3  111040300  111041300      7       2  150064       2.0106     0.022185
enh78423     3  111846200  111847200      2       1  150064       1.9087     0.028152
enh78448     3  112212000  112213000      1       1  150064       2.0257       0.0214
enh78487     3  112912800  112913800      2       1  150064       1.9134     0.027848
enh78521     3  113458000  113459000      2       1  150064       2.3717    0.0088526
enh78534     3  113631600  113632600      7       3  150064       2.2205     0.013194
enh78547     3  114025700  114026700      1       1  150064       1.8097      0.03517
enh78553     3  114057500  114058500      1       1  150064       2.6984     0.003484
enh78567     3  114170400  114171400      1       1  150064       4.4478    4.337e-06
enh78568     3  114173900  114174900      1       1  150064       3.2368    0.0006044
enh78569     3  114175400  114176400      3       2  150064       3.4937    0.0002382
enh78576     3  114284700  114285700      1       1  150064       2.8465      0.00221
enh78582     3  114341000  114342000      7       2  150064        3.199   0.00068946
enh78584     3  114345200  114346200      1       1  150064       1.7002      0.04455
enh78585     3  114378200  114379200      5       3  150064       2.8274    0.0023466
enh78598     3  114564800  114565800      2       1  150064       2.0951     0.018083
enh78635     3  116847800  116848800      5       1  150064       1.7048     0.044114
enh78648     3  118929400  118930400      2       1  150064       1.8258     0.033937
enh78669     3  119049400  119050400      2       1  150064       2.5343    0.0056329
enh78672     3  119064600  119065600      6       3  150064       1.9084     0.028172
enh78678     3  119186600  119187600      4       2  150064       1.6637     0.048088
enh78682     3  119219300  119220300      4       2  150064       1.7291     0.041899
enh78735     3  120069200  120070200      1       1  150064       1.7053      0.04407
enh78761     3  120286000  120287000      5       3  150064        2.852    0.0021725
enh78784     3  121713800  121714800      3       1  150064        2.163     0.015272
enh78785     3  121716600  121717600      2       1  150064       2.1789     0.014668
enh78786     3  121721400  121722400      5       3  150064       2.2881     0.011067
enh78829     3  122473600  122474600      3       1  150064       1.7455      0.04045
enh78831     3  122486300  122487300      5       2  150064       1.9829     0.023687
enh78835     3  122506400  122507400      2       1  150064       1.9871     0.023456
enh78837     3  122510900  122511900      5       3  150064       1.6935     0.045178
enh78842     3  122608600  122609600      1       1  150064        3.126    0.0008861
enh78843     3  122650900  122651900      4       2  150064       1.8704     0.030711
enh78854     3  122787600  122788600      5       2  150064       2.9058    0.0018317
enh78855     3  122790200  122791200      5       3  150064       2.1634     0.015256
enh78860     3  122816900  122817900      2       1  150064       2.0628     0.019564
enh78861     3  122822900  122823900      6       3  150064       3.3621   0.00038671
enh78884     3  123138400  123139400      3       2  150064       2.0197      0.02171
enh78886     3  123148000  123149000      1       1  150064       2.1024      0.01776
enh78891     3  123301700  123302700      1       1  150064       2.1419       0.0161
enh78896     3  123339500  123340500      1       1  150064       1.7916       0.0366
enh78898     3  123354800  123355800      4       2  150064       1.8847     0.029732
enh78936     3  123954000  123955000      5       2  150064       2.3445     0.009527
enh78937     3  123967600  123968600      4       2  150064       3.1128   0.00092672
enh78939     3  123978900  123979900      4       1  150064       3.3847    0.0003563
enh78941     3  123995000  123996000      1       1  150064       3.8505    5.893e-05
enh78942     3  124078900  124079900      2       1  150064       4.0054   3.0961e-05
enh78943     3  124082300  124083300      1       1  150064       4.5459    2.735e-06
enh78951     3  124231400  124232400      6       3  150064       1.6968     0.044867
enh78953     3  124272000  124273000      2       1  150064       1.7218     0.042553
enh78996     3  124570300  124571300      3       1  150064       1.8537     0.031891
enh78997     3  124577600  124578600      3       2  150064       2.4668    0.0068169
enh78999     3  124595000  124596000      4       2  150064       1.7681     0.038524
enh79001     3  124597400  124598400      2       1  150064       1.8847     0.029737
enh79002     3  124598000  124599000      3       1  150064        2.243     0.012449
enh79005     3  124602800  124603800      7       1  150064       2.0639     0.019512
enh79011     3  124686800  124687800      6       4  150064       1.7414      0.04081
enh79014     3  124701300  124702300      3       1  150064       1.7302     0.041798
enh79017     3  124711200  124712200      5       2  150064       1.6994     0.044619
enh79020     3  124718300  124719300      3       1  150064       2.1158     0.017181
enh79043     3  124839000  124840000      3       1  150064       1.8167     0.034631
enh79044     3  124844600  124845600      8       3  150064       3.3295   0.00043499
enh79053     3  124926900  124927900      9       3  150064       2.3988    0.0082249
enh79054     3  124938300  124939300      2       1  150064       2.4305    0.0075395
enh79064     3  125078200  125079200      1       1  150064       2.6884      0.00359
enh79077     3  125236900  125237900      6       3  150064       1.7114     0.043499
enh79084     3  125315100  125316100      5       3  150064       1.9109     0.028007
enh79123     3  126644400  126645400     10       3  150064       1.6701     0.047446
enh79140     3  127306000  127307000      1       1  150064       1.9075      0.02823
enh79202     3  127870500  127871500      1       1  150064       3.5232    0.0002132
enh79206     3  127897800  127898800      3       2  150064       3.9156   4.5091e-05
enh79207     3  127912600  127913600      2       1  150064       2.6484    0.0040443
enh79208     3  127914000  127915000      3       1  150064       3.4563   0.00027381
enh79209     3  127924600  127925600      2       1  150064       4.6537   1.6304e-06
enh79210     3  127937400  127938400      4       2  150064        3.718    0.0001004
enh79222     3  128067400  128068400      2       1  150064       1.8786     0.030149
enh79223     3  128072400  128073400      3       2  150064       2.4577    0.0069909
enh79224     3  128073200  128074200      3       2  150064       2.9747    0.0014662
enh79229     3  128121200  128122200      3       2  150064       1.9249     0.027122
enh79269     3  128724700  128725700      3       2  150064       2.5465    0.0054407
enh79281     3  128805700  128806700      1       1  150064       2.0976      0.01797
enh79284     3  128841600  128842600      2       1  150064       1.7523      0.03986
enh79285     3  128877800  128878800      2       1  150064       1.6767     0.046798
enh79294     3  128930300  128931300      1       1  150064        2.084      0.01858
enh79299     3  128966600  128967600      3       1  150064       2.7164    0.0033002
enh79300     3  128978500  128979500      2       1  150064       3.0155    0.0012828
enh79301     3  128996000  128997000      2       1  150064       3.1611   0.00078597
enh79302     3  128998800  128999800      2       1  150064         3.13   0.00087403
enh79303     3  129000500  129001500      3       1  150064       3.2125   0.00065798
enh79304     3  129001700  129002700      2       1  150064       2.8918    0.0019149
enh79305     3  129023500  129024500      1       1  150064       3.6939    0.0001104
enh79306     3  129030400  129031400      1       1  150064       3.4387    0.0002923
enh79309     3  129068100  129069100      2       1  150064       2.3862     0.008511
enh79327     3  129209000  129210000      3       1  150064       1.7024     0.044341
enh79341     3  129310700  129311700      5       3  150064       2.1873     0.014359
enh79343     3  129318800  129319800      2       1  150064       1.9711     0.024356
enh79346     3  129335500  129336500      3       1  150064       2.1413     0.016125
enh79376     3  130452200  130453200      1       1  150064       1.9696      0.02444
enh79379     3  130491200  130492200      2       1  150064       1.7198     0.042736
enh79394     3  130746000  130747000      3       2  150064       1.8342     0.033309
enh79427     3  132930000  132931000      2       1  150064        2.422    0.0077176
enh79428     3  133160200  133161200      2       1  150064       1.7137     0.043293
enh79443     3  133259600  133260600      3       1  150064       1.8878     0.029523
enh79455     3  133601000  133602000      2       1  150064       3.0157     0.001282
enh79461     3  133683200  133684200      4       2  150064       2.0005     0.022726
enh79462     3  133698400  133699400      1       1  150064       2.7828     0.002695
enh79518     3  135683100  135684100      2       1  150064       3.2415   0.00059451
enh79519     3  135686100  135687100      2       1  150064       2.7036    0.0034297
enh79521     3  135692600  135693600      1       1  150064       3.8187    6.709e-05
enh79524     3  135741200  135742200      5       3  150064       3.6273   0.00014319
enh79531     3  135891100  135892100      1       1  150064       3.1545    0.0008038
enh79536     3  135906500  135907500      2       1  150064       3.4748   0.00025557
enh79537     3  135916400  135917400      2       1  150064       2.8409    0.0022496
enh79538     3  135968200  135969200      2       1  150064       3.6371   0.00013789
enh79543     3  136068900  136069900      4       2  150064       3.9783   3.4701e-05
enh79544     3  136315200  136316200      3       2  150064       2.1021     0.017772
enh79545     3  136335500  136336500      1       1  150064       2.6841     0.003636
enh79546     3  136344000  136345000      2       1  150064       2.8073    0.0024978
enh79547     3  136344800  136345800      2       1  150064       2.8073    0.0024978
enh79548     3  136351000  136352000      4       2  150064        1.773     0.038114
enh79550     3  136384600  136385600      3       1  150064       2.5511    0.0053688
enh79553     3  136444400  136445400      3       2  150064       5.2031   9.7987e-08
enh79557     3  136464000  136465000      2       1  150064         2.49     0.006388
enh79559     3  136465800  136466800      5       2  150064       3.7947   7.3912e-05
enh79560     3  136467800  136468800      3       2  150064       3.8258    6.517e-05
enh79561     3  136472500  136473500      3       2  150064       3.2031   0.00067987
enh79563     3  136505800  136506800      3       2  150064       3.0324    0.0012131
enh79564     3  136520400  136521400      2       1  150064       2.3237      0.01007
enh79565     3  136521200  136522200      2       1  150064       2.3337    0.0098062
enh79566     3  136539000  136540000      3       1  150064       2.9199    0.0017506
enh79567     3  136554200  136555200      1       1  150064       3.0806     0.001033
enh79568     3  136557900  136558900      3       1  150064       3.4112   0.00032336
enh79569     3  136577000  136578000      3       2  150064       4.0592   2.4621e-05
enh79570     3  136578900  136579900      1       1  150064       3.0474     0.001154
enh79571     3  136582200  136583200      3       1  150064       2.8193    0.0024062
enh79572     3  136602000  136603000      1       1  150064       3.0454     0.001162
enh79573     3  136603800  136604800      3       1  150064       3.1109   0.00093257
enh79574     3  136612500  136613500      1       1  150064       3.0285     0.001229
enh79575     3  136615000  136616000      4       2  150064       3.9551   3.8256e-05
enh79576     3  136617500  136618500      2       1  150064       2.4929    0.0063349
enh79577     3  136625400  136626400      2       1  150064       2.5703    0.0050805
enh79581     3  136643200  136644200      2       1  150064       1.8349      0.03326
enh79582     3  136648600  136649600      4       1  150064        2.867    0.0020716
enh79583     3  136650300  136651300      2       1  150064       2.6076    0.0045595
enh79584     3  136651700  136652700      3       2  150064       2.9111    0.0018007
enh79586     3  136659600  136660600      5       2  150064       3.0903   0.00099972
enh79587     3  136661600  136662600      3       2  150064       2.6271    0.0043052
enh79588     3  136674200  136675200      3       2  150064       3.5954   0.00016192
enh79589     3  136703300  136704300      4       1  150064       3.8156   6.7914e-05
enh79590     3  136708400  136709400      2       1  150064       3.1077   0.00094271
enh79591     3  136713600  136714600      2       1  150064       1.9002     0.028701
enh79600     3  137904800  137905800      2       1  150064       1.9238     0.027192
enh79605     3  137924000  137925000      1       1  150064       2.1035      0.01771
enh79606     3  137932400  137933400      2       1  150064       3.3817   0.00036024
enh79620     3  138387400  138388400      1       1  150064        1.669      0.04756
enh79624     3  138405200  138406200      1       1  150064       2.0525      0.02006
enh79625     3  138406000  138407000      2       1  150064       2.0947     0.018098
enh79628     3  138499500  138500500      1       1  150064       1.9213      0.02735
enh79629     3  138522000  138523000      2       1  150064       1.9634     0.024798
enh79631     3  138536600  138537600      1       1  150064       1.8135      0.03488
enh79635     3  138568300  138569300      2       1  150064       1.9324     0.026657
enh79643     3  138609400  138610400      3       1  150064       1.7531     0.039794
enh79699     3  141022200  141023200      5       3  150064       1.7786     0.037652
enh79726     3  141138600  141139600      5       2  150064       2.2662      0.01172
enh79746     3  141220800  141221800      1       1  150064        2.099      0.01791
enh79776     3  141613200  141614200      3       2  150064       2.4923    0.0063461
enh79826     3  142721800  142722800      1       1  150064       2.6068     0.004569
enh79827     3  142722800  142723800      4       2  150064       1.7109     0.043548
enh79842     3  143026000  143027000      3       2  150064       1.6952     0.045015
enh79846     3  143148700  143149700      4       2  150064        2.101     0.017821
enh79899     3  146229100  146230100      1       1  150064       2.0542      0.01998
enh79934     3  148915100  148916100      4       1  150064       2.1274     0.016692
enh79936     3  148939400  148940400      4       2  150064       2.4525    0.0070927
enh79943     3  149016000  149017000      3       2  150064       2.2015     0.013849
enh79992     3  149298100  149299100      1       1  150064       1.7712      0.03826
enh80062     3  150067100  150068100      3       2  150064        1.648     0.049676
enh80082     3  150236300  150237300      2       1  150064       1.8907     0.029329
enh80098     3  150457300  150458300      3       1  150064       1.9566       0.0252
enh80197     3  152036000  152037000      3       2  150064       2.3114     0.010405
enh80207     3  152049100  152050100      1       1  150064       2.1107       0.0174
enh80218     3  152081800  152082800      1       1  150064       2.5358      0.00561
enh80220     3  152092100  152093100      2       1  150064       1.8112     0.035054
enh80242     3  152311000  152312000      3       2  150064       2.4228    0.0077008
enh80249     3  152436400  152437400      1       1  150064        2.134      0.01642
enh80250     3  152441400  152442400      3       2  150064       2.1043     0.017676
enh80251     3  152529400  152530400      4       1  150064       2.2293     0.012897
enh80252     3  152551600  152552600      3       1  150064       2.8442    0.0022259
enh80253     3  152556600  152557600      1       1  150064       2.5498     0.005389
enh80275     3  153852800  153853800      3       1  150064       1.6613     0.048323
enh80296     3  155323500  155324500      4       2  150064       2.0345     0.020949
enh80300     3  155456100  155457100      2       1  150064       1.9315      0.02671
enh80334     3  156390600  156391600      3       2  150064       1.8838     0.029796
enh80354     3  156808900  156809900      1       1  150064       1.7382      0.04109
enh80355     3  156818000  156819000      2       1  150064       2.2336     0.012756
enh80358     3  156833100  156834100      2       1  150064       2.4107     0.007961
enh80397     3  159479600  159480600      4       2  150064       1.7059     0.044012
enh80406     3  159513100  159514100      2       1  150064        2.003     0.022586
enh80421     3  159554800  159555800      2       1  150064       1.6544     0.049027
enh80424     3  159563200  159564200      3       1  150064       2.2407     0.012523
enh80465     3  160396800  160397800      5       2  150064       2.6805    0.0036757
enh80467     3  160519200  160520200      3       1  150064       2.0256     0.021403
enh80468     3  160525600  160526600      6       3  150064       2.6245    0.0043391
enh80476     3  160821600  160822600      2       1  150064       2.4988    0.0062306
enh80477     3  160823000  160824000      3       2  150064       2.1065     0.017582
enh80478     3  160941200  160942200      1       1  150064       3.3399     0.000419
enh80479     3  161033500  161034500      2       1  150064       2.4745    0.0066712
enh80480     3  161133800  161134800      2       1  150064       2.0542      0.01998
enh80483     3  164828600  164829600      2       1  150064       1.9286     0.026892
enh80499     3  167375000  167376000      2       1  150064       1.9257     0.027072
enh80504     3  167453800  167454800      3       1  150064       3.6233   0.00014542
enh80505     3  167530900  167531900      3       2  150064       1.9432     0.025995
enh80508     3  167594300  167595300      3       2  150064        1.731      0.04173
enh80509     3  167625800  167626800      1       1  150064       1.9307      0.02676
enh80524     3  167801600  167802600      4       1  150064       2.3552    0.0092568
enh80525     3  167803000  167804000      3       1  150064        1.909     0.028132
enh80526     3  167804100  167805100      1       1  150064       2.4413     0.007318
enh80528     3  167814300  167815300      2       1  150064       2.0918      0.01823
enh80529     3  167833700  167834700      7       1  150064       2.1306     0.016563
enh80530     3  167835000  167836000      2       1  150064       2.0134     0.022036
enh80538     3  168590600  168591600      1       1  150064       2.5924     0.004765
enh80555     3  169055000  169056000      3       1  150064       1.8175     0.034572
enh80559     3  169081000  169082000      3       2  150064       1.6456     0.049924
enh80571     3  169480800  169481800      1       1  150064       2.2445       0.0124
enh80573     3  169565400  169566400      4       2  150064       2.3025     0.010655
enh80583     3  169688500  169689500      2       1  150064       2.0416     0.020596
enh80585     3  169719800  169720800      3       1  150064       2.2959      0.01084
enh80596     3  169869000  169870000      1       1  150064       2.5128     0.005989
enh80629     3  170315400  170316400      1       1  150064       2.4466      0.00721
enh80642     3  170683700  170684700      2       1  150064       1.6526     0.049206
enh80645     3  170728800  170729800      3       1  150064       2.6304    0.0042646
enh80650     3  170763000  170764000      7       2  150064       2.2705     0.011588
enh80655     3  170883400  170884400      2       1  150064       1.7317     0.041666
enh80667     3  170983900  170984900      2       1  150064       1.7873     0.036944
enh80693     3  171135200  171136200      2       1  150064        1.944     0.025946
enh80699     3  171173900  171174900      2       1  150064        1.803     0.035695
enh80714     3  171429600  171430600      1       1  150064       1.6568      0.04878
enh80715     3  171447200  171448200      6       2  150064       1.8893     0.029425
enh80718     3  171459200  171460200      2       1  150064       1.7329     0.041553
enh80735     3  171512800  171513800      4       2  150064       2.4916     0.006359
enh80737     3  171516200  171517200      3       2  150064       1.7381     0.041098
enh80738     3  171519600  171520600      3       1  150064         2.18     0.014629
enh80846     3  172231500  172232500      5       2  150064        2.203     0.013797
enh80863     3  172310600  172311600      4       1  150064       2.3875    0.0084821
enh80864     3  172313700  172314700      6       2  150064       2.8667    0.0020741
enh80877     3  172409000  172410000      5       2  150064       1.9615     0.024913
enh80883     3  172419300  172420300      5       2  150064       1.8783      0.03017
enh80892     3  173850200  173851200      6       2  150064       1.9109     0.028006
enh80903     3  176758800  176759800      1       1  150064        2.666     0.003838
enh80906     3  176777400  176778400      2       1  150064       2.5752    0.0050097
enh80907     3  176781200  176782200      3       1  150064        2.876    0.0020137
enh80911     3  176806600  176807600      4       2  150064        1.838     0.033032
enh80913     3  176816000  176817000      4       2  150064       1.6976     0.044793
enh80926     3  176845600  176846600      5       2  150064       2.1246     0.016809
enh80927     3  176849300  176850300      3       2  150064       2.5124     0.005996
enh80934     3  176867800  176868800      5       3  150064       2.1024     0.017758
enh80935     3  176870300  176871300      1       1  150064       1.8315      0.03351
enh80956     3  177004100  177005100      3       1  150064       2.9975    0.0013611
enh80957     3  177009000  177010000      4       2  150064       2.5125     0.005994
enh80963     3  177054200  177055200      2       1  150064        2.517    0.0059173
enh81006     3  177314200  177315200      2       1  150064        2.111     0.017387
enh81011     3  177332700  177333700      4       2  150064       2.7936    0.0026061
enh81028     3  177541500  177542500      1       1  150064       1.7585      0.03933
enh81039     3  177919500  177920500      4       2  150064        2.908    0.0018186
enh81042     3  178037500  178038500      5       2  150064       2.5436    0.0054851
enh81043     3  178041900  178042900      2       1  150064       1.8422      0.03272
enh81047     3  178225400  178226400      6       1  150064       2.1366     0.016317
enh81102     3  180632000  180633000      4       2  150064       5.8872   1.9634e-09
enh81103     3  180637300  180638300      4       2  150064       4.9469     3.77e-07
enh81104     3  180648600  180649600      5       2  150064       4.9515   3.6826e-07
enh81106     3  180707900  180708900      1       1  150064       6.0471    7.372e-10
enh81108     3  182324200  182325200      1       1  150064       2.9911      0.00139
enh81111     3  182354800  182355800      2       1  150064       1.8186     0.034487
enh81126     3  182515400  182516400      1       1  150064        1.855       0.0318
enh81132     3  182538800  182539800      2       1  150064       1.8693     0.030791
enh81133     3  182613300  182614300      2       1  150064       2.0375       0.0208
enh81134     3  182631300  182632300      2       1  150064       1.6934     0.045185
enh81136     3  182642900  182643900      2       1  150064       2.1807     0.014604
enh81148     3  182698800  182699800      1       1  150064       1.6873      0.04577
enh81152     3  182903000  182904000      2       1  150064       2.0109     0.022167
enh81201     3  183304600  183305600      3       1  150064       1.8845     0.029751
enh81217     3  183600200  183601200      4       2  150064       1.9349       0.0265
enh81218     3  183602800  183603800      7       3  150064       1.8104     0.035115
enh81219     3  183610200  183611200      1       1  150064        2.689     0.003583
enh81283     3  184452700  184453700      4       2  150064       2.3005     0.010711
enh81287     3  184473600  184474600      3       2  150064       2.2035     0.013778
enh81295     3  184515800  184516800      2       1  150064       1.8657      0.03104
enh81299     3  184531600  184532600      2       1  150064       2.2819     0.011248
enh81300     3  184534600  184535600      3       2  150064       1.7067     0.043941
enh81301     3  184539600  184540600      2       1  150064       1.7193     0.042783
enh81309     3  184797400  184798400      7       4  150064       2.9766    0.0014574
enh81310     3  184852100  184853100      6       2  150064       1.7014     0.044438
enh81329     3  185217000  185218000      1       1  150064       1.9695      0.02445
enh81331     3  185229000  185230000      3       1  150064        2.165     0.015194
enh81334     3  185257200  185258200      3       1  150064       1.6628     0.048179
enh81350     3  185411400  185412400      2       1  150064       2.2588     0.011948
enh81351     3  185419400  185420400      1       1  150064       1.8946      0.02907
enh81353     3  185420800  185421800      4       2  150064        2.578    0.0049689
enh81354     3  185426000  185427000      2       1  150064       2.3257     0.010018
enh81355     3  185426700  185427700      1       1  150064       2.6721     0.003769
enh81360     3  185446100  185447100      3       2  150064       2.2944     0.010883
enh81364     3  185456800  185457800      1       1  150064       2.3019      0.01067
enh81370     3  185481900  185482900      1       1  150064       2.1268      0.01672
enh81378     3  185514500  185515500      2       1  150064       2.4146    0.0078752
enh81391     3  185676500  185677500      1       1  150064       2.4354     0.007437
enh81396     3  185811200  185812200      3       1  150064       1.7306     0.041762
enh81433     3  186507900  186508900      5       2  150064       1.9559     0.025237
enh81450     3  186692700  186693700      2       1  150064       1.7404      0.04089
enh81476     3  186891400  186892400      5       3  150064       1.7043     0.044163
enh81479     3  186927100  186928100      2       1  150064       2.7487    0.0029916
enh81491     3  187453400  187454400      2       1  150064       1.9236     0.027202
enh81499     3  187529000  187530000      1       1  150064       1.6763      0.04684
enh81534     3  187877000  187878000      7       4  150064       1.9113     0.027981
enh81536     3  187881900  187882900      2       1  150064       1.6832      0.04617
enh81537     3  187884600  187885600      6       2  150064       1.8134     0.034884
enh81538     3  187888100  187889100      6       3  150064       1.7779     0.037713
enh81603     3  188079600  188080600     10       3  150064       2.0514     0.020113
enh81605     3  188096200  188097200      4       2  150064       2.0514     0.020112
enh81607     3  188102600  188103600      1       1  150064       1.6734      0.04712
enh81612     3  188117900  188118900      4       1  150064       1.9962     0.022959
enh81613     3  188118600  188119600      3       1  150064       1.9731     0.024241
enh81614     3  188134700  188135700      1       1  150064       2.4189     0.007783
enh81619     3  188186200  188187200      1       1  150064       2.9475     0.001602
enh81620     3  188188000  188189000      3       2  150064       1.6698      0.04748
enh81622     3  188194500  188195500      2       1  150064       2.9073    0.0018226
enh81636     3  188341500  188342500      4       2  150064       1.8739     0.030475
enh81637     3  188352800  188353800      4       2  150064       2.9446     0.001617
enh81638     3  188364500  188365500      4       2  150064       2.1003     0.017852
enh81653     3  188550200  188551200      2       1  150064       1.6838     0.046108
enh81659     3  188618700  188619700      4       2  150064       1.8019     0.035784
enh81664     3  188661800  188662800      1       1  150064       1.7079      0.04383
enh81675     3  188905700  188906700      1       1  150064       2.0073      0.02236
enh81721     3  192444500  192445500      3       1  150064       1.8201     0.034374
enh81759     3  193499200  193500200      2       1  150064       2.2104      0.01354
enh81760     3  193506000  193507000      6       2  150064       1.9538     0.025362
enh81768     3  193549200  193550200      2       1  150064       1.6609     0.048366
enh81769     3  193552000  193553000      2       1  150064       2.1948     0.014089
enh81802     3  193799200  193800200      3       1  150064       2.7274    0.0031917
enh81803     3  193807000  193808000      4       2  150064       2.4049    0.0080891
enh81818     3  193866000  193867000      7       2  150064       2.7371    0.0030991
enh81862     3  194341600  194342600      4       2  150064         2.12     0.017004
enh81874     3  194461600  194462600      3       2  150064       1.8006     0.035882
enh81893     3  194761400  194762400      9       3  150064       1.8391     0.032953
enh81922     3  194928900  194929900      1       1  150064       1.7171      0.04298
enh81931     3  194981500  194982500      1       1  150064       2.3337     0.009805
enh81935     3  195006600  195007600      2       1  150064        1.707     0.043912
enh81937     3  195115800  195116800      1       1  150064       1.8906      0.02934
enh81950     3  195258800  195259800      4       1  150064       1.7614     0.039084
enh81980     3  195602900  195603900      3       2  150064       1.7212      0.04261
enh82018     3  195929100  195930100      6       3  150064       2.4566     0.007013
enh82022     3  195945300  195946300      3       2  150064       2.5484    0.0054108
enh82023     3  195946300  195947300      2       1  150064        2.403    0.0081312
enh82025     3  196005100  196006100      7       3  150064       2.3365    0.0097315
enh82026     3  196006200  196007200      4       1  150064       1.7797     0.037563
enh82028     3  196010200  196011200      1       1  150064       1.8952      0.02903
enh82031     3  196145400  196146400      3       2  150064       2.7982     0.002569
enh82032     3  196149300  196150300      2       1  150064       2.3914    0.0083912
enh82033     3  196156800  196157800      3       2  150064       1.8914     0.029284
enh82034     3  196159900  196160900      1       1  150064       2.2209      0.01318
enh82035     3  196225600  196226600      1       1  150064       1.7678      0.03855
enh82064     3  196481200  196482200      3       2  150064       3.0527    0.0011339
enh82068     3  196519700  196520700      2       1  150064       3.2558   0.00056539
enh82085     3  196907000  196908000      2       1  150064       2.2705      0.01159
enh82086     3  196929500  196930500      1       1  150064       2.8786     0.001997
enh82087     3  196930400  196931400      2       1  150064       1.6528     0.049188
enh82088     3  196931200  196932200      6       3  150064       1.7827     0.037321
enh82091     3  196946200  196947200      2       1  150064       2.0038     0.022548
enh82092     3  196948600  196949600      5       2  150064       2.9314    0.0016873
enh82093     3  196955400  196956400      6       3  150064       1.8626     0.031256
enh82094     3  196961600  196962600      1       1  150064       2.0492      0.02022
enh82095     3  196964100  196965100      5       3  150064       2.0702     0.019215
enh82096     3  196980600  196981600      5       2  150064       1.7049      0.04411
enh82098     3  196997600  196998600      1       1  150064        2.408      0.00802
enh82099     3  197020200  197021200      7       1  150064       2.6481     0.004047
enh82113     3  197180600  197181600      5       2  150064       1.9921      0.02318
enh82117     3  197195500  197196500      4       2  150064       2.3219     0.010119
enh82118     3  197221100  197222100      3       1  150064        3.404   0.00033198
enh82124     3  197247900  197248900      6       2  150064       1.7079     0.043827
enh82125     3  197266300  197267300      7       4  150064       1.7874     0.036937
enh82166     4     656400     657400      3       1  150064       2.1924     0.014177
enh82167     4     657800     658800      2       1  150064       1.9956     0.022989
enh82168     4     666400     667400      3       2  150064        2.863    0.0020979
enh82169     4     670500     671500      2       1  150064       2.8569    0.0021387
enh82174     4     683500     684500      5       2  150064       2.4845    0.0064868
enh82176     4     698400     699400      8       3  150064       1.7181     0.042889
enh82177     4     702900     703900      4       1  150064       2.4724    0.0067099
enh82179     4     714600     715600      2       1  150064       2.0964     0.018022
enh82180     4     717400     718400      1       1  150064       1.9425      0.02604
enh82182     4     719800     720800      3       1  150064       1.9845     0.023598
enh82184     4     732600     733600      7       3  150064       4.2463   1.0865e-05
enh82213     4    1129400    1130400      5       3  150064       1.8624     0.031275
enh82214     4    1160200    1161200      4       2  150064       1.7705     0.038321
enh82239     4    1331200    1332200      3       2  150064       2.2477     0.012297
enh82240     4    1338600    1339600      4       1  150064       2.2306     0.012855
enh82241     4    1342200    1343200      4       2  150064       1.9268     0.027005
enh82242     4    1345300    1346300      6       3  150064       2.1873      0.01436
enh82243     4    1542400    1543400      6       2  150064        2.195     0.014083
enh82244     4    1546100    1547100      6       2  150064       1.7186     0.042839
enh82266     4    1800700    1801700      3       1  150064        2.086      0.01849
enh82269     4    1851600    1852600      2       1  150064       1.8622     0.031285
enh82280     4    1883300    1884300      2       1  150064       1.8136     0.034869
enh82303     4    2267700    2268700      3       2  150064       2.4332    0.0074822
enh82415     4    3343400    3344400      3       2  150064       1.9386     0.026278
enh82441     4    4475200    4476200      7       3  150064       3.0729      0.00106
enh82442     4    4479100    4480100      4       2  150064       2.5209    0.0058526
enh82447     4    4541200    4542200      4       2  150064       2.4288    0.0075743
enh82477     4    6691000    6692000      1       1  150064       1.8193      0.03443
enh82520     4    6915900    6916900      2       1  150064       1.8666     0.030981
enh82534     4    6953500    6954500      1       1  150064       1.9286      0.02689
enh82559     4    7136500    7137500      8       3  150064       2.1365     0.016321
enh82661     4    8395600    8396600      1       1  150064       1.6801      0.04647
enh82662     4    8404200    8405200      8       4  150064       1.9625     0.024851
enh82665     4    8430400    8431400      3       1  150064         1.77     0.038365
enh82667     4    8437900    8438900      1       1  150064       1.6643      0.04803
enh82668     4    8439400    8440400      2       1  150064       1.7125     0.043404
enh82669     4    8440300    8441300      5       3  150064       2.1675     0.015099
enh82685     4    9882000    9883000      4       1  150064       1.6761     0.046862
enh82706     4   10163900   10164900      4       2  150064       2.1896     0.014276
enh82708     4   10174700   10175700      7       2  150064       1.7318     0.041658
enh82713     4   10956000   10957000      6       3  150064       2.1005     0.017842
enh82745     4   13627200   13628200      2       1  150064       1.7364     0.041251
enh82769     4   15033200   15034200      5       2  150064       1.7776     0.037735
enh82794     4   15661100   15662100      3       2  150064       1.9296     0.026829
enh82813     4   15907200   15908200      3       1  150064       1.7644     0.038833
enh82818     4   16057800   16058800      3       2  150064       1.6783     0.046642
enh82828     4   16207700   16208700      7       3  150064       2.0126      0.02208
enh82829     4   16208200   16209200     11       4  150064       2.1296       0.0166
enh82832     4   16219000   16220000      4       2  150064       2.5969    0.0047028
enh82836     4   16599800   16600800      4       2  150064       1.9317       0.0267
enh82852     4   17577600   17578600      5       1  150064       2.1161      0.01717
enh82853     4   17581800   17582800      2       1  150064       2.1565     0.015523
enh82854     4   17617200   17618200      6       1  150064       2.1848     0.014453
enh82855     4   17617900   17618900      4       1  150064        2.376    0.0087514
enh82857     4   17809400   17810400      4       1  150064       1.9515     0.025501
enh82859     4   17815500   17816500      2       1  150064       1.8942     0.029097
enh82860     4   18013200   18014200      1       1  150064       2.2473      0.01231
enh82862     4   18021000   18022000      3       1  150064       2.2472     0.012315
enh82866     4   18296000   18297000      5       3  150064       2.3836    0.0085715
enh82868     4   18403000   18404000      5       1  150064       2.2976     0.010791
enh82869     4   18406000   18407000      3       2  150064       3.0294     0.001225
enh82872     4   19195100   19196100      2       1  150064       1.9868      0.02347
enh82873     4   19695500   19696500      4       2  150064       2.7101    0.0033635
enh82878     4   20620000   20621000      2       1  150064       2.5003    0.0062051
enh82879     4   20626100   20627100      1       1  150064       3.2885    0.0005037
enh82882     4   20702800   20703800      5       2  150064       1.9287     0.026885
enh82955     4   24897200   24898200      1       1  150064        2.905     0.001836
enh82956     4   24912900   24913900      2       1  150064       1.7957     0.036271
enh82979     4   25423300   25424300      1       1  150064       1.8773      0.03024
enh82993     4   25854200   25855200      2       1  150064       2.5638    0.0051762
enh83004     4   25921000   25922000      3       2  150064       2.0725     0.019108
enh83008     4   25939600   25940600      1       1  150064        2.215      0.01338
enh83035     4   26239500   26240500      4       2  150064       2.3838    0.0085668
enh83039     4   26319900   26320900      1       1  150064       2.1165      0.01715
enh83046     4   26357000   26358000      2       1  150064       2.2508       0.0122
enh83049     4   26379300   26380300      2       1  150064       1.6624      0.04822
enh83057     4   26750000   26751000      2       1  150064       2.7641    0.0028541
enh83060     4   26804800   26805800      2       1  150064        3.133   0.00086519
enh83061     4   26813500   26814500      2       1  150064       2.4518    0.0071075
enh83062     4   26823500   26824500      4       2  150064       1.9593     0.025041
enh83064     4   26830600   26831600      3       2  150064       1.6764     0.046831
enh83069     4   26866300   26867300      4       2  150064       1.7861     0.037042
enh83072     4   26870200   26871200      1       1  150064       2.7227     0.003238
enh83075     4   26874700   26875700      2       1  150064       1.8768     0.030271
enh83080     4   26888100   26889100      3       2  150064       1.8306     0.033582
enh83084     4   26906500   26907500      1       1  150064       2.1555      0.01556
enh83087     4   26917600   26918600      1       1  150064       2.1236      0.01685
enh83089     4   26938300   26939300      2       1  150064       1.8996     0.028743
enh83094     4   27004900   27005900      2       1  150064       1.7483     0.040209
enh83097     4   27127800   27128800      3       2  150064       1.8403     0.032859
enh83102     4   30867600   30868600      2       1  150064       2.4965    0.0062718
enh83104     4   30906100   30907100      2       1  150064        2.138     0.016259
enh83105     4   30931400   30932400      4       1  150064       2.0246     0.021455
enh83107     4   30947000   30948000      2       1  150064       1.6863     0.045873
enh83108     4   30952300   30953300      2       1  150064       2.6713    0.0037775
enh83115     4   36226500   36227500      2       1  150064       1.8163      0.03466
enh83136     4   37465600   37466600      5       3  150064       1.7737     0.038054
enh83154     4   37659400   37660400      2       1  150064       1.7116     0.043483
enh83179     4   37817700   37818700      2       1  150064       1.7824     0.037343
enh83180     4   37826600   37827600      2       1  150064       1.8273     0.033828
enh83203     4   38000800   38001800      3       2  150064       1.9363     0.026415
enh83206     4   38006600   38007600      6       2  150064       1.7735     0.038076
enh83216     4   38073200   38074200      5       3  150064         1.89     0.029376
enh83224     4   38114000   38115000      4       2  150064       2.1479     0.015862
enh83279     4   38565100   38566100      2       1  150064       1.9341     0.026552
enh83293     4   38662900   38663900      4       2  150064       1.8361      0.03317
enh83302     4   38697200   38698200      1       1  150064       1.9636      0.02479
enh83310     4   38859500   38860500      4       1  150064       1.6666       0.0478
enh83355     4   39599200   39600200      1       1  150064       2.9398     0.001642
enh83358     4   39615900   39616900      5       2  150064       2.0502      0.02017
enh83360     4   39625700   39626700      2       1  150064       2.1503     0.015766
enh83363     4   39637400   39638400      2       1  150064       2.5878    0.0048293
enh83364     4   39641500   39642500      1       1  150064       2.5731      0.00504
enh83385     4   40066600   40067600      2       1  150064       1.6894      0.04557
enh83386     4   40126400   40127400      4       2  150064       1.7163     0.043051
enh83462     4   40589100   40590100      1       1  150064       2.6921      0.00355
enh83465     4   40624400   40625400      1       1  150064       2.1251      0.01679
enh83536     4   42475000   42476000      5       2  150064       2.2622     0.011842
enh83542     4   42627700   42628700      5       3  150064       2.4376    0.0073931
enh83560     4   44766800   44767800      2       1  150064       2.2131     0.013445
enh83564     4   46658100   46659100      1       1  150064        1.982      0.02374
enh83571     4   47488400   47489400      5       3  150064        2.309     0.010473
enh83573     4   47495400   47496400      1       1  150064       2.2414       0.0125
enh83584     4   48017000   48018000      1       1  150064       1.6585      0.04861
enh83594     4   48131500   48132500      6       2  150064       1.8992     0.028767
enh83612     4   48372000   48373000      3       1  150064       2.7516    0.0029649
enh83614     4   48605100   48606100      2       1  150064       2.1294     0.016612
enh83620     4   48644600   48645600      2       1  150064       1.8341     0.033319
enh83621     4   48655400   48656400      1       1  150064       1.7022      0.04436
enh83623     4   48663000   48664000      3       1  150064       1.8806     0.030011
enh83625     4   48666300   48667300      3       2  150064       2.3788    0.0086836
enh83639     4   48742300   48743300      2       1  150064       2.1288     0.016636
enh83642     4   48748400   48749400      1       1  150064       2.4588      0.00697
enh83650     4   48776900   48777900      1       1  150064       2.1063      0.01759
enh83651     4   48778000   48779000      3       1  150064       2.1507     0.015752
enh83653     4   48783200   48784200      1       1  150064        2.482     0.006533
enh83707     4   53987600   53988600      6       3  150064        1.804     0.035618
enh83728     4   54511300   54512300      4       2  150064       1.8045     0.035576
enh83759     4   54986100   54987100      4       2  150064       1.6653     0.047924
enh83760     4   55079700   55080700      3       1  150064       3.0451    0.0011631
enh83772     4   55434000   55435000      3       1  150064       1.6485     0.049624
enh83774     4   55527800   55528800      4       2  150064       2.1825     0.014536
enh83775     4   55542400   55543400      7       2  150064       2.1166     0.017147
enh83780     4   55795200   55796200      1       1  150064       1.6903      0.04549
enh83799     4   56419500   56420500      4       2  150064       1.9678     0.024544
enh83803     4   56717800   56718800      3       2  150064       1.7581     0.039365
enh83806     4   56731100   56732100      3       2  150064       1.8377     0.033056
enh83892     4   57967800   57968800      1       1  150064       1.6622      0.04824
enh83893     4   57969200   57970200      1       1  150064        2.077       0.0189
enh83905     4   60463500   60464500      6       2  150064       2.2712     0.011568
enh83907     4   61666100   61667100      3       2  150064       2.1071     0.017554
enh83910     4   62382700   62383700      3       1  150064       1.9906     0.023265
enh83911     4   62406500   62407500      4       2  150064       2.2184     0.013265
enh83915     4   63415400   63416400      2       1  150064       1.8638     0.031173
enh83922     4   68564600   68565600      3       1  150064       2.7744    0.0027653
enh83923     4   68567600   68568600      4       2  150064       3.3077   0.00047037
enh83924     4   68579600   68580600      2       1  150064       3.2434   0.00059065
enh84028     4   72577200   72578200      2       1  150064       2.6849    0.0036276
enh84029     4   72698600   72699600      7       3  150064       1.6717     0.047288
enh84046     4   74140200   74141200      1       1  150064       1.7348      0.04139
enh84047     4   74210700   74211700      1       1  150064       1.6591      0.04855
enh84055     4   74473200   74474200      1       1  150064       2.3471     0.009459
enh84085     4   75022200   75023200      1       1  150064       2.1452      0.01597
enh84090     4   75071200   75072200      1       1  150064       1.7774      0.03775
enh84098     4   75400200   75401200      4       2  150064       2.2095     0.013571
enh84112     4   75680600   75681600      4       2  150064       2.0556      0.01991
enh84127     4   76213000   76214000     10       2  150064       1.7831     0.037288
enh84129     4   76434400   76435400      1       1  150064       2.0753      0.01898
enh84130     4   76435100   76436100      3       1  150064       1.7819     0.037384
enh84151     4   76841100   76842100      1       1  150064       2.0895      0.01833
enh84152     4   76842500   76843500      1       1  150064       1.8123      0.03497
enh84157     4   76933000   76934000      3       2  150064       1.9994     0.022781
enh84172     4   77127900   77128900      4       2  150064       2.2661     0.011724
enh84176     4   77199300   77200300      4       2  150064       2.3038     0.010617
enh84178     4   77203800   77204800      1       1  150064       2.0456       0.0204
enh84185     4   77296900   77297900      1       1  150064       2.1095      0.01745
enh84186     4   77298300   77299300      2       1  150064       1.7072     0.043889
enh84195     4   77490000   77491000      2       1  150064       2.3186     0.010209
enh84202     4   77516400   77517400      5       2  150064       2.0515     0.020108
enh84204     4   77528300   77529300      2       1  150064       1.8516     0.032039
enh84212     4   77579400   77580400      1       1  150064        1.732      0.04164
enh84213     4   77579900   77580900      1       1  150064        1.732      0.04164
enh84218     4   77608400   77609400      2       1  150064       1.6707     0.047388
enh84229     4   77626800   77627800      4       1  150064       1.7366     0.041225
enh84252     4   77823200   77824200      7       2  150064       1.6546     0.049005
enh84296     4   78485300   78486300      1       1  150064       2.6993     0.003474
enh84302     4   78591100   78592100      3       2  150064       1.8414     0.032784
enh84335     4   79086800   79087800      3       2  150064       2.4334     0.007479
enh84336     4   79087600   79088600      3       2  150064       2.3883    0.0084643
enh84337     4   79097200   79098200      1       1  150064       2.0529      0.02004
enh84357     4   79563900   79564900      2       1  150064       1.8125     0.034958
enh84367     4   79592800   79593800      2       1  150064       1.9845     0.023601
enh84399     4   80990100   80991100      1       1  150064       3.0418     0.001176
enh84402     4   81046500   81047500      1       1  150064       1.6914      0.04538
enh84409     4   81256300   81257300      1       1  150064       2.4495     0.007152
enh84443     4   82414800   82415800      1       1  150064       2.1049      0.01765
enh84446     4   82440300   82441300      5       2  150064       2.4105    0.0079648
enh84447     4   82445000   82446000      6       3  150064       2.1437     0.016028
enh84448     4   82471500   82472500      2       1  150064       2.5831    0.0048963
enh84464     4   82644600   82645600      4       2  150064       1.8688     0.030828
enh84473     4   83189100   83190100      3       1  150064        2.799    0.0025631
enh84476     4   83281500   83282500      4       2  150064       1.8524     0.031985
enh84478     4   83288400   83289400      2       1  150064       2.2999     0.010726
enh84495     4   83754800   83755800      4       1  150064       1.7723     0.038172
enh84504     4   83910000   83911000      4       1  150064        2.513    0.0059848
enh84505     4   83911000   83912000      2       1  150064       2.2414     0.012499
enh84518     4   84071100   84072100      1       1  150064       1.7183      0.04287
enh84524     4   84138800   84139800      1       1  150064       2.0847      0.01855
enh84536     4   84218400   84219400      2       1  150064       2.1569     0.015507
enh84546     4   84469100   84470100      2       1  150064       2.1792     0.014659
enh84548     4   84477600   84478600      4       1  150064       2.4674    0.0068054
enh84549     4   84494700   84495700      3       1  150064       1.8346     0.033283
enh84550     4   84503000   84504000      3       1  150064       2.7951     0.002594
enh84551     4   84523900   84524900      4       2  150064       3.0479    0.0011521
enh84552     4   84526700   84527700      5       1  150064       2.6988    0.0034797
enh84553     4   84539600   84540600      2       1  150064       2.2656     0.011738
enh84554     4   84546600   84547600      2       1  150064       1.9548     0.025304
enh84556     4   84548200   84549200      5       2  150064       2.5338    0.0056423
enh84557     4   84551200   84552200      1       1  150064       1.9612      0.02493
enh84566     4   85582100   85583100      1       1  150064       1.9328      0.02663
enh84607     4   86850600   86851600      5       3  150064       1.8481     0.032295
enh84609     4   86858800   86859800      1       1  150064       2.0716      0.01915
enh84620     4   87813600   87814600      4       1  150064       2.5698    0.0050886
enh84622     4   87839200   87840200      2       1  150064          2.3     0.010724
enh84628     4   87860100   87861100      1       1  150064       2.8133     0.002452
enh84631     4   87867700   87868700      2       1  150064       2.8693    0.0020568
enh84637     4   87888100   87889100      3       1  150064        2.104      0.01769
enh84639     4   87892000   87893000      3       1  150064       3.2055   0.00067407
enh84642     4   87899400   87900400      2       1  150064       1.6459     0.049892
enh84644     4   87915200   87916200      4       2  150064       2.4191    0.0077793
enh84650     4   87936300   87937300      2       1  150064       2.2384     0.012598
enh84651     4   87939500   87940500      3       1  150064       2.6285    0.0042886
enh84652     4   87946500   87947500      3       1  150064       2.5648    0.0051625
enh84653     4   87950500   87951500      3       2  150064       2.6331    0.0042302
enh84655     4   87954600   87955600      3       1  150064       2.4916    0.0063581
enh84656     4   87955700   87956700      2       1  150064       1.7688      0.03846
enh84658     4   87959600   87960600      4       2  150064        2.444    0.0072626
enh84661     4   87964000   87965000      1       1  150064       2.6265     0.004313
enh84662     4   87965400   87966400      2       1  150064       2.1038     0.017699
enh84665     4   87971700   87972700      4       2  150064       1.8828     0.029861
enh84666     4   87974900   87975900      1       1  150064       2.2748      0.01146
enh84667     4   87979000   87980000      1       1  150064       2.2514      0.01218
enh84735     4   89031200   89032200      5       2  150064       2.2254     0.013029
enh84774     4   89750000   89751000      3       1  150064       1.8513     0.032064
enh84781     4   89854600   89855600      6       3  150064       2.0069     0.022381
enh84819     4   90674100   90675100      3       2  150064       1.9803     0.023833
enh84820     4   90815700   90816700      3       2  150064       1.7464     0.040372
enh84821     4   90819200   90820200      7       2  150064       1.7171     0.042985
enh84822     4   90915100   90916100      1       1  150064       3.0718     0.001064
enh84823     4   90916000   90917000      3       1  150064       2.9936    0.0013786
enh84824     4   90917000   90918000      2       1  150064       2.8568    0.0021396
enh84825     4   91039600   91040600      5       2  150064       1.8084     0.035276
enh84830     4   91136600   91137600      4       1  150064       1.8329     0.033405
enh84885     4   96214200   96215200      1       1  150064       2.2517      0.01217
enh84886     4   96459900   96460900      3       2  150064       1.7131     0.043346
enh84898     4   99467400   99468400      8       3  150064       1.9748     0.024146
enh84950     4  100244800  100245800      3       2  150064       2.3579    0.0091905
enh84952     4  100304200  100305200      8       4  150064       1.7658     0.038711
enh84970     4  100741900  100742900      4       2  150064       2.4745    0.0066703
enh84972     4  100753200  100754200      7       3  150064       2.4707    0.0067433
enh84975     4  100767900  100768900      5       2  150064       2.8006    0.0025508
enh84979     4  100815900  100816900      6       2  150064       1.7416     0.040791
enh84981     4  100865300  100866300      3       2  150064       2.6049    0.0045952
enh84983     4  101014000  101015000      5       2  150064       1.7922     0.036551
enh84984     4  101014500  101015500      2       1  150064        2.258     0.011974
enh84987     4  101711700  101712700      3       2  150064       2.0327     0.021039
enh84994     4  102024600  102025600      1       1  150064         2.09      0.01831
enh84997     4  102058200  102059200      3       2  150064       2.1628      0.01528
enh85001     4  102093800  102094800      4       2  150064       2.2234     0.013094
enh85006     4  102112600  102113600      3       1  150064       1.9254     0.027088
enh85013     4  102159700  102160700      3       1  150064       1.7503     0.040034
enh85031     4  102256200  102257200      1       1  150064       1.7044      0.04415
enh85039     4  102756000  102757000      2       1  150064       1.9178     0.027569
enh85044     4  103375800  103376800      4       2  150064        2.832    0.0023129
enh85049     4  103427400  103428400      1       1  150064       1.9243      0.02716
enh85056     4  103480400  103481400      3       2  150064       1.6981     0.044745
enh85067     4  103655800  103656800      2       1  150064       2.1671     0.015114
enh85069     4  103678500  103679500      2       1  150064       2.3234     0.010078
enh85070     4  103679600  103680600      1       1  150064       2.4385     0.007374
enh85071     4  103682700  103683700      2       1  150064       2.6844    0.0036333
enh85072     4  103700500  103701500      4       1  150064       3.6298   0.00014181
enh85073     4  103731800  103732800      4       2  150064       4.2111   1.2705e-05
enh85074     4  103734300  103735300      2       1  150064       3.3258    0.0004408
enh85075     4  103735200  103736200      1       1  150064        3.712    0.0001028
enh85076     4  103735700  103736700      3       1  150064       3.8649    5.557e-05
enh85078     4  103750400  103751400      2       1  150064       3.4804   0.00025034
enh85079     4  103788200  103789200      1       1  150064       3.8858      5.1e-05
enh85081     4  103932700  103933700      4       2  150064       2.5792     0.004952
enh85082     4  103939200  103940200      2       1  150064       3.5984   0.00016012
enh85089     4  104121700  104122700      3       2  150064        1.971     0.024361
enh85092     4  105338400  105339400      2       1  150064       1.7006     0.044512
enh85093     4  105407700  105408700      2       1  150064       3.0774    0.0010442
enh85094     4  105414800  105415800      2       1  150064       2.1968     0.014018
enh85096     4  105512300  105513300      2       1  150064         1.84     0.032881
enh85097     4  105513000  105514000      2       1  150064       1.8278     0.033792
enh85098     4  105513600  105514600      6       3  150064       2.8888    0.0019335
enh85105     4  106083100  106084100      2       1  150064       1.6467     0.049805
enh85135     4  106507600  106508600      2       1  150064       1.9099     0.028073
enh85141     4  106603700  106604700      2       1  150064       1.9437     0.025968
enh85142     4  106631000  106632000      3       1  150064        1.696     0.044939
enh85180     4  108851400  108852400      3       1  150064        2.431    0.0075285
enh85181     4  108853400  108854400      4       1  150064       1.8969     0.028921
enh85195     4  109060200  109061200      2       1  150064       1.8816     0.029947
enh85198     4  109259200  109260200      2       1  150064       2.0427     0.020541
enh85226     4  110567200  110568200      7       2  150064       1.9483      0.02569
enh85227     4  110568800  110569800      6       2  150064       1.6682      0.04764
enh85238     4  110833500  110834500      1       1  150064       3.3573    0.0003935
enh85241     4  110893600  110894600      2       1  150064       2.4073    0.0080345
enh85242     4  110909500  110910500      1       1  150064       2.8272     0.002348
enh85261     4  111285900  111286900      2       1  150064       3.1344    0.0008609
enh85262     4  111315300  111316300      5       2  150064       1.8934     0.029152
enh85263     4  111316100  111317100      5       2  150064       2.1518     0.015708
enh85305     4  114030300  114031300      5       2  150064       2.9785    0.0014483
enh85306     4  114067800  114068800      2       1  150064       3.2427   0.00059209
enh85327     4  114554400  114555400      2       1  150064        1.914     0.027812
enh85333     4  114587400  114588400      5       2  150064       1.7596     0.039235
enh85342     4  114616700  114617700      2       1  150064       2.1916     0.014206
enh85343     4  114621400  114622400      3       1  150064       2.2875     0.011084
enh85356     4  114746600  114747600      5       2  150064       1.7184     0.042864
enh85391     4  119270000  119271000      2       1  150064       2.4402    0.0073397
enh85392     4  119511800  119512800      2       1  150064       1.7728     0.038132
enh85398     4  119675200  119676200      2       1  150064       1.6984     0.044716
enh85399     4  119677200  119678200      1       1  150064       1.8357       0.0332
enh85400     4  119678300  119679300      3       1  150064       2.2885     0.011053
enh85403     4  119685600  119686600      1       1  150064       1.8913      0.02929
enh85420     4  119841800  119842800      3       2  150064       2.8276     0.002345
enh85431     4  119904600  119905600      5       3  150064       1.8725     0.030571
enh85432     4  119905200  119906200      3       2  150064       2.4827    0.0065198
enh85457     4  120111400  120112400      3       2  150064       1.6537     0.049091
enh85486     4  120655600  120656600      2       1  150064       2.2107     0.013527
enh85490     4  120974400  120975400      3       2  150064       1.7692     0.038428
enh85495     4  121676400  121677400      2       1  150064       1.7256     0.042213
enh85511     4  122113000  122114000      2       1  150064       1.7234     0.042406
enh85521     4  122720600  122721600      3       1  150064       2.0174     0.021828
enh85522     4  122740000  122741000      3       1  150064       1.7562      0.03953
enh85530     4  123379500  123380500      2       1  150064       1.7955     0.036284
enh85543     4  123845200  123846200      8       4  150064       2.2575     0.011988
enh85551     4  124273200  124274200      1       1  150064       1.9164      0.02766
enh85564     4  124373600  124374600      1       1  150064       1.6998      0.04458
enh85579     4  124541300  124542300      5       2  150064       1.7248      0.04228
enh85625     4  129204000  129205000      1       1  150064       1.8543      0.03185
enh85626     4  129205100  129206100      1       1  150064       1.7304      0.04178
enh85627     4  129210300  129211300      1       1  150064       1.9004      0.02869
enh85636     4  129307200  129308200      5       3  150064       2.6322    0.0042423
enh85639     4  129345000  129346000      3       1  150064       1.9829      0.02369
enh85642     4  129389300  129390300      2       1  150064       1.8834     0.029823
enh85700     4  139326200  139327200      4       2  150064       2.5925    0.0047642
enh85701     4  139483200  139484200      4       2  150064       2.0211     0.021632
enh85714     4  139937800  139938800      3       1  150064       3.2198   0.00064145
enh85718     4  140002500  140003500      1       1  150064       2.6525     0.003995
enh85721     4  140065600  140066600      4       2  150064       2.3645    0.0090284
enh85722     4  140074600  140075600      1       1  150064       3.2176    0.0006463
enh85724     4  140084400  140085400      1       1  150064       2.5525     0.005348
enh85726     4  140093100  140094100      3       2  150064       1.9157     0.027702
enh85728     4  140099800  140100800      4       2  150064       1.9009     0.028657
enh85729     4  140128700  140129700      2       1  150064       2.0973     0.017983
enh85730     4  140129600  140130600      5       2  150064       3.3709   0.00037468
enh85731     4  140134900  140135900      3       2  150064       1.7847     0.037154
enh85732     4  140187800  140188800      2       1  150064       1.8131     0.034907
enh85751     4  140471700  140472700      1       1  150064       2.9567     0.001555
enh85754     4  140480200  140481200      1       1  150064       1.9643      0.02475
enh85770     4  140609800  140610800      1       1  150064       2.1735      0.01487
enh85780     4  140735900  140736900      4       1  150064       3.1349   0.00085947
enh85793     4  140888400  140889400      3       2  150064       1.9453      0.02587
enh85796     4  140899100  140900100      1       1  150064       1.7377      0.04113
enh85805     4  140959300  140960300      2       1  150064       1.7342     0.041446
enh85810     4  140974700  140975700      5       2  150064       1.8339     0.033338
enh85822     4  141016300  141017300      1       1  150064       2.7132     0.003332
enh85825     4  141023300  141024300     11       2  150064        2.154      0.01562
enh85860     4  141444100  141445100      1       1  150064       1.7094      0.04369
enh85885     4  142143000  142144000      2       1  150064       2.3606    0.0091234
enh85919     4  143477000  143478000      7       4  150064       1.9838      0.02364
enh85924     4  143528600  143529600      5       3  150064       2.4247      0.00766
enh85925     4  143529400  143530400      4       2  150064       1.7376      0.04114
enh85930     4  143628200  143629200      4       2  150064       1.6717     0.047288
enh85931     4  143734800  143735800      4       1  150064       1.7655     0.038741
enh85932     4  143845000  143846000      2       1  150064       2.5259    0.0057696
enh85950     4  144285200  144286200      4       2  150064       2.0195     0.021717
enh85952     4  144290700  144291700      2       1  150064       1.6468     0.049805
enh85953     4  144293100  144294100      5       2  150064       1.8806     0.030014
enh85954     4  144296400  144297400      2       1  150064       1.7799     0.037544
enh85955     4  144297600  144298600      5       2  150064       1.7068     0.043927
enh85959     4  144304600  144305600      4       2  150064        2.385      0.00854
enh85963     4  144308400  144309400      5       2  150064       1.8432     0.032651
enh85966     4  144318600  144319600      1       1  150064       2.8923     0.001912
enh85976     4  144479400  144480400      5       2  150064       2.8259    0.0023571
enh85993     4  146269000  146270000      3       2  150064        2.009     0.022269
enh86002     4  146413600  146414600      1       1  150064       1.7686      0.03848
enh86033     4  146804200  146805200      1       1  150064       1.7237      0.04238
enh86065     4  148024100  148025100      5       2  150064       3.1704   0.00076123
enh86066     4  148038200  148039200      2       1  150064       2.0913     0.018249
enh86132     4  148978100  148979100      1       1  150064       2.1399      0.01618
enh86138     4  149102500  149103500      4       2  150064       1.7979     0.036093
enh86141     4  149137300  149138300      4       2  150064       1.7993     0.035988
enh86151     4  149205800  149206800      3       2  150064       1.8949     0.029052
enh86152     4  149209300  149210300      2       1  150064       2.4307    0.0075341
enh86154     4  149214000  149215000      2       1  150064       2.6044    0.0046024
enh86155     4  149232200  149233200      2       1  150064       1.8907     0.029331
enh86156     4  149265200  149266200      4       2  150064       1.7394     0.040982
enh86159     4  149280600  149281600      2       1  150064       3.1307   0.00087195
enh86160     4  149282200  149283200      3       2  150064       1.6944     0.045091
enh86162     4  149318200  149319200      1       1  150064       4.0893    2.163e-05
enh86163     4  149326500  149327500      2       1  150064       2.8891    0.0019319
enh86177     4  149771800  149772800      1       1  150064       1.7621      0.03903
enh86193     4  151145800  151146800      1       1  150064        1.985      0.02357
enh86216     4  151871600  151872600      2       1  150064         1.79     0.036729
enh86293     4  153320000  153321000      1       1  150064       1.7942      0.03639
enh86340     4  153920700  153921700      2       1  150064        1.927     0.026992
enh86351     4  154056000  154057000      2       1  150064       2.0554      0.01992
enh86368     4  154158800  154159800      4       1  150064       1.9715     0.024336
enh86386     4  154360000  154361000      2       1  150064       1.9025     0.028556
enh86443     4  156512800  156513800      3       2  150064        1.896      0.02898
enh86455     4  156695000  156696000      3       1  150064       2.8047    0.0025184
enh86461     4  156862700  156863700      3       2  150064       2.1067     0.017573
enh86462     4  156865400  156866400      9       5  150064       1.8958     0.028995
enh86483     4  158725000  158726000      1       1  150064       1.8679      0.03089
enh86511     4  159688700  159689700      1       1  150064       1.8692       0.0308
enh86512     4  159692600  159693600      2       1  150064       1.6637     0.048088
enh86514     4  159696300  159697300      1       1  150064        2.304      0.01061
enh86515     4  159696900  159697900      8       3  150064       1.9235     0.027209
enh86518     4  159702800  159703800      1       1  150064       1.9214      0.02734
enh86520     4  159704700  159705700      1       1  150064       2.3787     0.008688
enh86521     4  159708000  159709000      4       2  150064       1.6465     0.049828
enh86532     4  159741400  159742400      2       1  150064       1.7578     0.039394
enh86537     4  159750700  159751700      3       1  150064       2.0319     0.021082
enh86539     4  159758800  159759800      3       2  150064        1.659     0.048557
enh86540     4  159766100  159767100      1       1  150064        2.155      0.01558
enh86543     4  159823300  159824300      2       1  150064       1.8648     0.031107
enh86601     4  160485500  160486500      5       3  150064       2.2339     0.012745
enh86619     4  165710700  165711700      6       2  150064       1.8698     0.030754
enh86621     4  165898700  165899700      2       1  150064       1.8408     0.032823
enh86627     4  166143100  166144100      2       1  150064       2.8915    0.0019169
enh86631     4  166215700  166216700      2       1  150064       2.2098     0.013559
enh86717     4  169989100  169990100      8       3  150064       2.1235     0.016857
enh86718     4  169991300  169992300      5       2  150064       2.4822    0.0065291
enh86719     4  170000300  170001300      2       1  150064       1.9724     0.024281
enh86721     4  170020400  170021400      2       1  150064       2.7468    0.0030094
enh86722     4  170036000  170037000      1       1  150064       2.2591      0.01194
enh86723     4  170059000  170060000      2       1  150064       2.4046    0.0080948
enh86724     4  170069900  170070900      1       1  150064        2.344     0.009538
enh86725     4  170077100  170078100      5       1  150064       2.4436    0.0072707
enh86728     4  170086000  170087000      2       1  150064       2.2185     0.013259
enh86742     4  170162300  170163300      4       2  150064       1.7415     0.040796
enh86755     4  170213800  170214800      2       1  150064       3.6903   0.00011201
enh86756     4  170232600  170233600      1       1  150064       3.8965    4.879e-05
enh86757     4  170234000  170235000      3       1  150064       4.3958   5.5183e-06
enh86758     4  170236100  170237100      4       1  150064       4.4245   4.8336e-06
enh86759     4  170332100  170333100      3       1  150064       4.1522   1.6463e-05
enh86760     4  170358400  170359400      3       1  150064         1.69     0.045513
enh86762     4  170406600  170407600      3       1  150064       1.9236     0.027205
enh86766     4  170543600  170544600      2       1  150064        3.486   0.00024516
enh86770     4  170570600  170571600      4       2  150064       2.0193     0.021727
enh86772     4  170579300  170580300      3       2  150064       3.4897   0.00024176
enh86773     4  170582500  170583500      2       1  150064        3.358   0.00039257
enh86774     4  170584400  170585400      7       3  150064       3.5987    0.0001599
enh86775     4  170586100  170587100      1       1  150064       4.3915    5.628e-06
enh86776     4  170595600  170596600      3       2  150064       3.6581   0.00012707
enh86779     4  170896600  170897600      1       1  150064       1.8626      0.03126
enh86780     4  171011000  171012000      2       1  150064       1.6788     0.046591
enh86795     4  174106800  174107800      2       1  150064       1.7183     0.042869
enh86804     4  174185500  174186500      4       2  150064       1.7445     0.040533
enh86812     4  174336400  174337400      1       1  150064       2.6598     0.003909
enh86852     4  178213800  178214800      7       3  150064       1.7433     0.040644
enh86863     4  182741800  182742800      2       1  150064       2.7118    0.0033462
enh86874     4  184039600  184040600      4       1  150064       2.2833     0.011205
enh86875     4  184046600  184047600      1       1  150064       2.2688      0.01164
enh86888     4  184183100  184184100      2       1  150064       1.7548     0.039651
enh86905     4  184492200  184493200      8       2  150064       2.2386      0.01259
enh86918     4  184796500  184797500      3       1  150064       2.4679    0.0067953
enh86929     4  184985600  184986600      3       2  150064       1.6987     0.044689
enh86945     4  185234800  185235800      1       1  150064       1.9182      0.02754
enh86946     4  185240100  185241100      4       2  150064       1.9096     0.028095
enh86955     4  185285300  185286300      5       2  150064       2.3427    0.0095727
enh86959     4  185313900  185314900      5       3  150064       1.8537     0.031889
enh86967     4  185344100  185345100      4       2  150064       1.8811     0.029981
enh86970     4  185349000  185350000      3       2  150064       1.6788     0.046597
enh86988     4  185392100  185393100      4       1  150064        2.034     0.020978
enh87004     4  185566400  185567400      2       1  150064       1.8073     0.035355
enh87011     4  185667900  185668900      3       1  150064       1.9627     0.024843
enh87047     4  186172200  186173200      3       1  150064       1.9134     0.027851
enh87048     4  186176500  186177500      6       1  150064       2.0533     0.020021
enh87057     4  186425600  186426600      2       1  150064        1.861     0.031369
enh87094     4  186988800  186989800      3       2  150064       2.5305    0.0056955
enh87127     4  187670500  187671500      5       2  150064       1.8896     0.029408
enh87138     4  187766200  187767200      8       3  150064       1.9588     0.025071
enh87143     4  187856300  187857300      4       2  150064       2.0212     0.021631
enh87149     4  188131200  188132200      6       2  150064       1.7125     0.043405
enh87152     4  189909800  189910800      3       2  150064       2.1516     0.015715
enh87210     5    1097200    1098200      8       4  150064       2.0965     0.018021
enh87211     5    1100000    1101000      4       2  150064        1.893     0.029178
enh87212     5    1102800    1103800      5       2  150064       2.1049     0.017649
enh87213     5    1112500    1113500      7       2  150064       2.1306     0.016561
enh87223     5    1200300    1201300      4       2  150064       2.0812      0.01871
enh87224     5    1204600    1205600     11       2  150064       1.8616     0.031331
enh87243     5    1516500    1517500      4       2  150064       2.4959    0.0062821
enh87246     5    1536800    1537800      1       1  150064       1.6978      0.04477
enh87263     5    5419000    5420000      7       2  150064       2.7739    0.0027693
enh87265     5    5424500    5425500      1       1  150064       2.8418     0.002243
enh87266     5    5429400    5430400      1       1  150064        3.608    0.0001543
enh87267     5    5432400    5433400      3       2  150064       2.7274    0.0031922
enh87268     5    5480600    5481600      4       2  150064       4.0036   3.1187e-05
enh87269     5    5493900    5494900      3       2  150064       2.4642    0.0068667
enh87270     5    5494700    5495700      4       2  150064       2.5949    0.0047313
enh87271     5    5572600    5573600      3       2  150064       2.6081    0.0045528
enh87279     5    6634900    6635900      8       3  150064       1.9633     0.024804
enh87281     5    6659900    6660900      6       3  150064       2.1156     0.017191
enh87282     5    6704300    6705300      4       2  150064       2.4971    0.0062599
enh87285     5    6720200    6721200      6       2  150064       2.7104    0.0033599
enh87286     5    6723200    6724200     10       4  150064        1.864     0.031161
enh87287     5    6728400    6729400      4       2  150064       2.3417    0.0095985
enh87288     5    6732100    6733100      7       3  150064       2.9876    0.0014058
enh87289     5    6734400    6735400      4       2  150064       2.5008    0.0061955
enh87290     5    6736300    6737300      5       2  150064       2.9898    0.0013956
enh87293     5    6766800    6767800      3       1  150064       1.6875     0.045758
enh87297     5    7209200    7210200      2       1  150064       2.3749     0.008778
enh87299     5    7815800    7816800      2       1  150064       2.4416    0.0073109
enh87386     5   10631800   10632800     12       2  150064       2.1134     0.017284
enh87387     5   10633500   10634500      6       2  150064       2.1128     0.017308
enh87388     5   10635000   10636000      5       1  150064       2.3296    0.0099132
enh87458     5   14242700   14243700      1       1  150064       1.6453      0.04995
enh87491     5   14483500   14484500      1       1  150064       1.7662      0.03868
enh87504     5   14597600   14598600      1       1  150064       2.0122       0.0221
enh87554     5   16483300   16484300      3       2  150064       1.8026     0.035724
enh87565     5   16539400   16540400      2       1  150064       2.5106    0.0060262
enh87568     5   16569200   16570200      1       1  150064       1.6963      0.04491
enh87576     5   16717300   16718300      4       1  150064       2.4904    0.0063791
enh87577     5   16720900   16721900      2       1  150064       2.2437     0.012426
enh87631     5   17220400   17221400      2       1  150064       1.8196     0.034407
enh87663     5   32019900   32020900      5       3  150064       1.7374     0.041161
enh87683     5   32206800   32207800      1       1  150064       1.9061      0.02832
enh87729     5   32583500   32584500      3       2  150064       1.8004       0.0359
enh87740     5   33308600   33309600      3       2  150064       2.3579    0.0091893
enh87741     5   33309700   33310700      4       2  150064       1.9565     0.025206
enh87742     5   33320000   33321000      5       2  150064       2.3209     0.010147
enh87805     5   35172400   35173400      3       2  150064       1.9493     0.025629
enh87806     5   35185400   35186400      5       2  150064       1.8869     0.029587
enh87816     5   35478700   35479700      2       1  150064       1.6872     0.045786
enh87818     5   35483700   35484700      2       1  150064       1.7638     0.038887
enh87821     5   35672900   35673900      1       1  150064       1.7337      0.04149
enh87854     5   36301100   36302100      4       2  150064       1.8088     0.035237
enh87856     5   36418600   36419600      3       2  150064       1.8451      0.03251
enh87897     5   37371600   37372600      1       1  150064       1.7507         0.04
enh87903     5   37662300   37663300      3       1  150064       1.9457     0.025846
enh87904     5   37665400   37666400      3       2  150064        1.661     0.048358
enh87910     5   37738000   37739000      1       1  150064       1.6496      0.04951
enh87928     5   38634500   38635500      3       1  150064       1.6569     0.048765
enh87935     5   38809000   38810000      1       1  150064       2.0195      0.02172
enh87942     5   38923400   38924400      4       2  150064       2.0714     0.019162
enh87943     5   39015200   39016200      2       1  150064         2.25     0.012223
enh87944     5   39021300   39022300      3       2  150064       2.4869    0.0064434
enh87947     5   39057400   39058400      3       1  150064       2.1993     0.013928
enh87949     5   39062600   39063600      3       1  150064       2.5214    0.0058437
enh87951     5   39072100   39073100      3       2  150064       2.3459    0.0094907
enh87983     5   39396800   39397800      4       2  150064       2.0437     0.020493
enh87985     5   39402000   39403000      1       1  150064       2.5456     0.005454
enh87990     5   39417800   39418800      2       1  150064       1.7356     0.041316
enh87991     5   39420700   39421700      1       1  150064       1.9815      0.02377
enh87992     5   39425900   39426900      7       2  150064       1.9951     0.023015
enh87994     5   39432800   39433800      3       1  150064       2.3613    0.0091061
enh87997     5   39450800   39451800      3       2  150064       2.0803     0.018749
enh88021     5   40495000   40496000      1       1  150064       1.7906      0.03668
enh88025     5   40551200   40552200      2       1  150064       1.9139     0.027815
enh88036     5   40672400   40673400      4       2  150064        1.677     0.046768
enh88086     5   42812200   42813200      1       1  150064        1.685      0.04599
enh88105     5   43120000   43121000      2       1  150064       1.7263     0.042146
enh88121     5   43421800   43422800      1       1  150064       1.9728      0.02426
enh88130     5   44810600   44811600      2       1  150064       3.2993   0.00048464
enh88132     5   49703600   49704600      3       1  150064       4.3508   6.7823e-06
enh88133     5   49716000   49717000      2       1  150064       3.8362   6.2486e-05
enh88134     5   49734800   49735800      2       1  150064       4.0829    2.224e-05
enh88135     5   49740700   49741700      1       1  150064       4.4309    4.692e-06
enh88138     5   49931000   49932000      4       2  150064       1.7198     0.042735
enh88143     5   49975000   49976000      1       1  150064         3.17    0.0007622
enh88144     5   49998300   49999300      1       1  150064       1.6669      0.04777
enh88149     5   50038200   50039200      3       1  150064       2.3157     0.010287
enh88152     5   50521600   50522600      2       1  150064       2.6851    0.0036256
enh88199     5   52333400   52334400      4       2  150064       2.0309     0.021133
enh88207     5   52872500   52873500      2       1  150064       2.0748     0.019002
enh88208     5   52898600   52899600      2       1  150064       2.1356     0.016358
enh88224     5   53585400   53586400      4       2  150064       1.6571     0.048746
enh88226     5   53597400   53598400      2       1  150064       2.6232    0.0043557
enh88228     5   53607300   53608300      1       1  150064       1.9791       0.0239
enh88247     5   53897600   53898600      4       2  150064       2.3674    0.0089562
enh88249     5   53912200   53913200      2       1  150064       1.7093     0.043701
enh88252     5   53927800   53928800      6       4  150064        1.682     0.046284
enh88254     5   53939400   53940400      3       1  150064       1.8124     0.034962
enh88256     5   53942800   53943800      7       2  150064       1.6931     0.045222
enh88268     5   54131400   54132400      1       1  150064        2.778     0.002735
enh88270     5   54140500   54141500      6       2  150064       2.5919    0.0047731
enh88324     5   55209100   55210100      4       2  150064        2.376    0.0087498
enh88326     5   55219300   55220300      5       3  150064       2.6588    0.0039205
enh88365     5   55459900   55460900      3       1  150064       1.6582     0.048637
enh88366     5   55465200   55466200      4       2  150064       1.8751      0.03039
enh88467     5   56594600   56595600      6       3  150064       1.9785     0.023936
enh88491     5   57367000   57368000      2       1  150064       1.8094     0.035193
enh88494     5   57750200   57751200      2       1  150064       2.3123      0.01038
enh88504     5   58218200   58219200      1       1  150064       1.9632      0.02481
enh88505     5   58297900   58298900     10       3  150064       2.4339    0.0074683
enh88506     5   58316700   58317700      3       1  150064       2.6925    0.0035462
enh88507     5   58331200   58332200      4       2  150064       2.0063     0.022414
enh88555     5   58820900   58821900      1       1  150064       2.0621       0.0196
enh88558     5   58855900   58856900      4       2  150064       2.1915     0.014208
enh88559     5   58858600   58859600      3       2  150064       2.7821    0.0027005
enh88564     5   58885900   58886900      1       1  150064         1.96        0.025
enh88565     5   58886900   58887900      1       1  150064       1.8245      0.03404
enh88567     5   58920600   58921600      3       2  150064        2.656    0.0039542
enh88568     5   58944700   58945700      3       2  150064       2.6196    0.0044022
enh88570     5   58956200   58957200      1       1  150064        1.657      0.04876
enh88582     5   59947600   59948600      3       1  150064       3.2962   0.00049005
enh88584     5   59967700   59968700      1       1  150064       3.3189    0.0004519
enh88588     5   60097600   60098600      1       1  150064       4.6324    1.807e-06
enh88591     5   60273600   60274600      3       1  150064       2.3603    0.0091304
enh88593     5   60347300   60348300      3       2  150064        2.199     0.013938
enh88594     5   60418300   60419300      3       2  150064       2.1261     0.016749
enh88597     5   60541200   60542200      1       1  150064       2.8933     0.001906
enh88599     5   60559200   60560200      4       2  150064       2.1755     0.014795
enh88601     5   60573000   60574000      4       2  150064       3.9699   3.5957e-05
enh88602     5   60575900   60576900      4       1  150064       3.9375   4.1163e-05
enh88605     5   60597200   60598200      1       1  150064       1.6491      0.04956
enh88606     5   60600100   60601100      2       1  150064       3.8508    5.887e-05
enh88607     5   60616700   60617700      2       1  150064       3.9559    3.813e-05
enh88608     5   60624400   60625400      1       1  150064       6.6855    1.151e-11
enh88609     5   60631200   60632200      2       1  150064       1.9547      0.02531
enh88613     5   60642600   60643600      3       2  150064       5.4008   3.3169e-08
enh88617     5   60654800   60655800      1       1  150064       2.7293     0.003173
enh88619     5   60666500   60667500      2       1  150064       4.1491   1.6693e-05
enh88621     5   60698800   60699800      1       1  150064       4.7789    8.811e-07
enh88623     5   60703300   60704300      1       1  150064       2.5525     0.005347
enh88624     5   60705100   60706100      3       2  150064       2.8612    0.0021103
enh88626     5   60711700   60712700      1       1  150064       5.0953    1.741e-07
enh88628     5   60725200   60726200      1       1  150064       4.6812    1.426e-06
enh88629     5   60727700   60728700      2       1  150064       5.8212   2.9217e-09
enh88632     5   60759800   60760800      2       1  150064       4.5969   2.1442e-06
enh88633     5   60763800   60764800      1       1  150064       1.7159      0.04309
enh88644     5   60969400   60970400      1       1  150064       1.8512      0.03207
enh88647     5   61103600   61104600      4       2  150064       2.2184     0.013262
enh88652     5   61552200   61553200      7       3  150064       2.7457    0.0030194
enh88654     5   61582600   61583600      3       1  150064       3.1015   0.00096257
enh88655     5   61600600   61601600      1       1  150064       2.9993     0.001353
enh88656     5   61603700   61604700      2       1  150064       1.7886     0.036841
enh88657     5   61606000   61607000      3       2  150064       2.1313     0.016532
enh88658     5   61607300   61608300      5       3  150064       1.7001     0.044555
enh88661     5   61614800   61615800      1       1  150064       1.7762      0.03785
enh88662     5   61628800   61629800      3       2  150064       3.9918   3.2792e-05
enh88664     5   61697700   61698700      3       2  150064        1.959     0.025058
enh88665     5   61707400   61708400      1       1  150064       1.9596      0.02502
enh88666     5   61709400   61710400      2       1  150064       1.9192     0.027478
enh88673     5   63826400   63827400      1       1  150064       1.6582      0.04864
enh88679     5   64306600   64307600      2       1  150064       2.0728     0.019095
enh88680     5   64310900   64311900      4       1  150064       2.5881    0.0048256
enh88682     5   64330000   64331000      4       1  150064       2.6771    0.0037133
enh88693     5   64779000   64780000      6       3  150064       2.1085     0.017493
enh88695     5   64860300   64861300      3       2  150064       2.4384    0.0073765
enh88697     5   64917800   64918800      2       1  150064       1.8092     0.035211
enh88759     5   66361200   66362200      1       1  150064       1.8827      0.02987
enh88762     5   66388100   66389100      5       2  150064       2.0822     0.018662
enh88763     5   66390900   66391900      1       1  150064       2.8054     0.002513
enh88828     5   67482800   67483800      6       2  150064       1.6655     0.047903
enh88831     5   67509600   67510600      3       2  150064       1.9903      0.02328
enh88832     5   67515600   67516600      3       2  150064       1.7567     0.039487
enh88836     5   67527900   67528900      2       1  150064        2.198     0.013976
enh88846     5   67545500   67546500      5       2  150064       2.5973    0.0046981
enh88864     5   67587800   67588800      3       2  150064       2.0796     0.018783
enh88868     5   67627000   67628000      2       1  150064       1.9025     0.028553
enh88869     5   67639600   67640600      3       2  150064       3.0335    0.0012087
enh88874     5   67681000   67682000      3       2  150064       2.7437    0.0030379
enh88875     5   67688400   67689400      2       1  150064       1.7965     0.036205
enh88879     5   67710900   67711900      2       1  150064        2.807    0.0025005
enh88886     5   67773900   67774900      3       2  150064       1.7132     0.043339
enh88938     5   70752700   70753700      2       1  150064        1.686       0.0459
enh88955     5   71234400   71235400      1       1  150064       1.6544      0.04902
enh88974     5   71541000   71542000      3       2  150064       2.0201     0.021689
enh88980     5   71578600   71579600      3       1  150064       1.9181     0.027546
enh88981     5   71602500   71603500      1       1  150064        2.217      0.01331
enh88989     5   71697800   71698800      3       1  150064       1.7186     0.042839
enh88990     5   71698600   71699600      3       1  150064       1.6774     0.046728
enh89029     5   72433400   72434400      4       1  150064       2.2568      0.01201
enh89030     5   72446300   72447300     12       2  150064       1.9177     0.027575
enh89046     5   72913200   72914200      3       2  150064       1.8972     0.028898
enh89122     5   74238400   74239400      3       1  150064       1.7554     0.039598
enh89132     5   74344200   74345200      6       2  150064       1.7837     0.037235
enh89142     5   74572900   74573900      1       1  150064       1.8322      0.03346
enh89146     5   74663700   74664700      1       1  150064       2.5934     0.004751
enh89150     5   74768600   74769600      3       2  150064       2.8916    0.0019166
enh89153     5   74814400   74815400      2       1  150064        1.701     0.044474
enh89156     5   74861900   74862900      2       1  150064       2.6414    0.0041284
enh89161     5   74912900   74913900      1       1  150064       2.2603       0.0119
enh89162     5   74918000   74919000      2       1  150064       1.8006     0.035885
enh89165     5   74965300   74966300      2       1  150064        2.081     0.018715
enh89166     5   74973800   74974800      6       1  150064       3.1254   0.00088772
enh89260     5   77069100   77070100      3       1  150064       1.9461      0.02582
enh89264     5   77569000   77570000      2       1  150064       3.5757   0.00017467
enh89265     5   77570100   77571100      3       1  150064       3.4964   0.00023583
enh89266     5   77581800   77582800      8       3  150064       3.9825   3.4093e-05
enh89267     5   77583500   77584500     10       2  150064       4.3893   5.6848e-06
enh89268     5   77587600   77588600      4       2  150064       3.1666   0.00077111
enh89269     5   77588700   77589700      4       2  150064       3.6686   0.00012193
enh89270     5   77591400   77592400      1       1  150064       2.6042     0.004604
enh89271     5   77654200   77655200      2       1  150064       1.9902     0.023287
enh89272     5   77657600   77658600      2       1  150064       1.6495      0.04952
enh89273     5   77665200   77666200      3       2  150064       2.6046    0.0045993
enh89276     5   77791800   77792800      2       1  150064       1.9786     0.023933
enh89278     5   77794900   77795900      3       1  150064       2.6398    0.0041472
enh89279     5   77795800   77796800      6       3  150064       2.0478     0.020291
enh89280     5   77797000   77798000      3       2  150064       2.3696    0.0089045
enh89281     5   77800400   77801400      6       3  150064       2.0508     0.020144
enh89282     5   77802500   77803500      4       2  150064       2.1165     0.017149
enh89286     5   77817100   77818100      2       1  150064       2.8541    0.0021578
enh89289     5   77820600   77821600      1       1  150064       1.8966      0.02894
enh89301     5   77887600   77888600      3       1  150064       2.1907     0.014236
enh89306     5   77900600   77901600      3       2  150064       1.7102      0.04361
enh89309     5   77919700   77920700      2       1  150064       2.0579       0.0198
enh89342     5   78326800   78327800      3       1  150064        1.897     0.028911
enh89343     5   78402700   78403700      4       1  150064       2.5683    0.0051094
enh89351     5   78806400   78807400      1       1  150064       2.7728     0.002779
enh89376     5   79500700   79501700      4       2  150064       2.0721      0.01913
enh89405     5   80258500   80259500      3       1  150064       1.9509     0.025535
enh89406     5   80259000   80260000      3       1  150064       1.9509     0.025535
enh89440     5   81073800   81074800      4       2  150064       2.2007     0.013878
enh89441     5   81075400   81076400      2       1  150064       1.8606     0.031401
enh89446     5   81115100   81116100      3       2  150064       2.4719    0.0067198
enh89450     5   81152800   81153800      2       1  150064       3.1561   0.00079939
enh89457     5   81572000   81573000      3       2  150064       2.9706    0.0014859
enh89474     5   82031200   82032200      2       1  150064        1.785     0.037131
enh89494     5   85748000   85749000      1       1  150064       1.7046      0.04413
enh89495     5   85757000   85758000      2       1  150064       1.7085     0.043772
enh89521     5   87468500   87469500      1       1  150064       2.3101      0.01044
enh89523     5   87546400   87547400      2       1  150064       2.2372     0.012636
enh89524     5   87562800   87563800      1       1  150064       3.0352     0.001202
enh89527     5   88030600   88031600      3       2  150064       2.8626    0.0021007
enh89529     5   88074200   88075200      2       1  150064        2.341    0.0096152
enh89534     5   88125400   88126400      1       1  150064       2.3685      0.00893
enh89541     5   88237500   88238500      3       1  150064       2.5526    0.0053455
enh89542     5   88238400   88239400      2       1  150064       2.4301    0.0075464
enh89559     5   90167400   90168400      1       1  150064       4.3032    8.416e-06
enh89564     5   90236000   90237000      7       3  150064       4.3175   7.8916e-06
enh89565     5   90245000   90246000      2       1  150064       2.4807    0.0065554
enh89566     5   90313100   90314100      1       1  150064       3.0448     0.001164
enh89567     5   90320900   90321900      2       1  150064       1.7269     0.042097
enh89570     5   90338800   90339800      2       1  150064       2.4935    0.0063254
enh89571     5   90348400   90349400      5       2  150064       3.7473    8.936e-05
enh89572     5   90349200   90350200      3       2  150064       3.3571   0.00039382
enh89574     5   90357800   90358800      1       1  150064       1.9888      0.02336
enh89576     5   90410100   90411100      4       2  150064        2.533    0.0056553
enh89577     5   90415700   90416700      2       1  150064       2.3015     0.010682
enh89578     5   90418500   90419500      3       2  150064       2.2923     0.010943
enh89579     5   90422200   90423200      2       1  150064       2.2067     0.013669
enh89580     5   90458000   90459000      3       1  150064        2.518    0.0059019
enh89581     5   90471500   90472500      6       2  150064       2.0529      0.02004
enh89584     5   90486100   90487100      2       1  150064       2.9127    0.0017915
enh89585     5   90490000   90491000      4       1  150064       1.7227     0.042473
enh89586     5   90507700   90508700      1       1  150064       2.1241      0.01683
enh89589     5   90561600   90562600      2       1  150064       1.7203     0.042687
enh89614     5   93581600   93582600      2       1  150064       1.8675     0.030913
enh89617     5   93952400   93953400      2       1  150064       2.6652    0.0038477
enh89619     5   93957300   93958300      4       1  150064       2.5655    0.0051515
enh89632     5   94979500   94980500      1       1  150064       1.9653      0.02469
enh89660     5   95198600   95199600      2       1  150064       2.4584    0.0069775
enh89663     5   95213800   95214800      1       1  150064       1.8473      0.03235
enh89667     5   95237200   95238200      6       2  150064       1.7302       0.0418
enh89681     5   95287000   95288000      2       1  150064       1.7482     0.040219
enh89689     5   95336700   95337700      1       1  150064       1.9079       0.0282
enh89690     5   95351200   95352200      4       2  150064        2.142     0.016097
enh89694     5   95403300   95404300      3       1  150064       1.8395      0.03292
enh89695     5   95418600   95419600      2       1  150064       2.2421     0.012477
enh89696     5   95428700   95429700      1       1  150064       1.6594      0.04852
enh89704     5   95492800   95493800      1       1  150064       1.8842      0.02977
enh89706     5   95532400   95533400      3       1  150064       3.0855     0.001016
enh89707     5   95535500   95536500      2       1  150064       3.0374     0.001193
enh89713     5   95672800   95673800      3       2  150064       2.7115    0.0033492
enh89723     5   95984700   95985700      3       2  150064       1.9883      0.02339
enh89724     5   95990600   95991600      3       1  150064        1.807     0.035378
enh89725     5   95992100   95993100      2       1  150064       2.2349      0.01271
enh89727     5   95999500   96000500      1       1  150064       2.2133      0.01344
enh89728     5   96000200   96001200      4       2  150064        1.679      0.04658
enh89730     5   96005200   96006200      2       1  150064       2.1706     0.014981
enh89742     5   96083100   96084100      2       1  150064       2.5023      0.00617
enh89753     5   96210800   96211800      8       4  150064       1.8176     0.034565
enh89758     5   96221100   96222100      4       1  150064       2.0314     0.021106
enh89760     5   96264200   96265200      2       1  150064       1.8656     0.031046
enh89762     5   96273100   96274100      4       1  150064       2.5183    0.0058969
enh89763     5   96273900   96274900      2       1  150064       2.6753    0.0037333
enh89764     5   96276000   96277000      4       1  150064       2.5433    0.0054911
enh89765     5   96281400   96282400      5       2  150064       1.9928     0.023144
enh89766     5   96288100   96289100      3       1  150064       2.5823    0.0049069
enh89767     5   96293200   96294200      3       1  150064       2.3884      0.00846
enh89768     5   96296800   96297800      2       1  150064       2.0114     0.022144
enh89776     5   96344400   96345400      2       1  150064        1.676     0.046866
enh89789     5   96883400   96884400      4       2  150064       1.8758     0.030339
enh89794     5   97853500   97854500      1       1  150064       2.0652      0.01945
enh89802     5   98122800   98123800      2       1  150064       1.8729     0.030543
enh89806     5   98131700   98132700      1       1  150064       1.9369      0.02638
enh89807     5   98152000   98153000      1       1  150064       2.6111     0.004513
enh89808     5   98246700   98247700      2       1  150064       2.1203     0.016991
enh89810     5   98267800   98268800      3       1  150064        2.181     0.014593
enh89811     5   98269600   98270600      3       1  150064       2.0025     0.022618
enh89812     5   98273800   98274800      2       1  150064       2.2805     0.011288
enh89814     5   98282600   98283600      4       2  150064       2.0133     0.022043
enh89817     5   98329400   98330400      7       1  150064       1.9734     0.024224
enh89818     5   98356100   98357100      2       1  150064       1.8156     0.034718
enh89819     5   98361300   98362300      4       2  150064       1.6709     0.047375
enh89822     5   98373200   98374200      2       1  150064       2.0066     0.022398
enh89838     5  101285200  101286200      5       2  150064       1.9381     0.026305
enh89839     5  101330400  101331400      3       2  150064       1.9875     0.023433
enh89841     5  101488400  101489400      1       1  150064       1.7143      0.04324
enh89842     5  101632300  101633300      4       2  150064       3.3781   0.00036497
enh89856     5  102153800  102154800      1       1  150064       2.6938     0.003532
enh89888     5  102904800  102905800      4       1  150064       2.2958     0.010844
enh89891     5  106700800  106701800      5       2  150064       2.3409    0.0096179
enh89893     5  106724000  106725000      3       1  150064       2.3799    0.0086579
enh89895     5  106767600  106768600      3       1  150064       2.1426     0.016073
enh89902     5  106878000  106879000      1       1  150064       3.3924    0.0003464
enh89907     5  107003500  107004500      1       1  150064        1.883      0.02985
enh89910     5  107101800  107102800      3       1  150064       2.2991     0.010751
enh89930     5  108352200  108353200      6       3  150064       2.5595     0.005241
enh89934     5  108723400  108724400      3       1  150064       2.1118      0.01735
enh89936     5  108730500  108731500      5       1  150064       1.7291     0.041897
enh89938     5  108736500  108737500      3       1  150064       1.7224     0.042501
enh89939     5  108742100  108743100      4       2  150064       2.8543    0.0021566
enh89940     5  108747000  108748000      7       3  150064       2.7297    0.0031699
enh89941     5  108748400  108749400      2       1  150064       2.2662      0.01172
enh89942     5  108790400  108791400      3       2  150064       1.9311     0.026734
enh89943     5  108791200  108792200      2       1  150064       2.7204    0.0032606
enh89944     5  108803900  108804900      2       1  150064       2.1804     0.014614
enh89946     5  108992600  108993600      4       2  150064       4.3304   7.4427e-06
enh89947     5  109023600  109024600      3       2  150064       4.4184   4.9725e-06
enh89949     5  109032700  109033700      2       1  150064       4.5211    3.076e-06
enh89950     5  109033400  109034400      3       2  150064       3.8631   5.5989e-05
enh89951     5  109035000  109036000      5       3  150064       3.8067   7.0427e-05
enh89952     5  109035800  109036800      5       3  150064       3.7691   8.1921e-05
enh89953     5  109037200  109038200      7       4  150064       3.6239   0.00014507
enh89954     5  109040100  109041100      3       2  150064       4.1078   1.9971e-05
enh89956     5  109043800  109044800      6       3  150064       2.6102    0.0045249
enh89957     5  109047000  109048000      5       3  150064       3.3835   0.00035789
enh89958     5  109050000  109051000      4       2  150064       4.1506   1.6582e-05
enh89960     5  109075400  109076400      3       2  150064       4.0192   2.9202e-05
enh89961     5  109079000  109080000      4       2  150064       3.0573    0.0011166
enh89962     5  109083900  109084900      2       1  150064       1.8155     0.034725
enh89963     5  109192600  109193600      2       1  150064       4.6616   1.5684e-06
enh89964     5  109193000  109194000      2       1  150064       4.6616   1.5684e-06
enh89965     5  109200900  109201900      5       3  150064       2.6816    0.0036637
enh89966     5  109236800  109237800      2       1  150064       2.0986     0.017925
enh89988     5  111016700  111017700      7       2  150064       1.8769     0.030267
enh89999     5  111084800  111085800      1       1  150064       2.2353       0.0127
enh90039     5  112311000  112312000      2       1  150064       2.6321    0.0042434
enh90040     5  112314100  112315100      3       1  150064         2.09     0.018307
enh90071     5  113142500  113143500      2       1  150064       1.9625     0.024852
enh90072     5  114525600  114526600      4       2  150064        1.787     0.036966
enh90082     5  114673500  114674500      1       1  150064        3.142    0.0008391
enh90083     5  114678400  114679400      7       4  150064       2.6211    0.0043819
enh90089     5  114758700  114759700      5       2  150064       1.6556     0.048902
enh90093     5  114795800  114796800      5       2  150064       2.1253      0.01678
enh90106     5  114943400  114944400      1       1  150064       2.0515      0.02011
enh90116     5  115374300  115375300      3       1  150064       1.7856     0.037081
enh90119     5  115494600  115495600      5       2  150064       2.8162    0.0024295
enh90122     5  115707400  115708400      4       2  150064       1.8411     0.032803
enh90141     5  115880800  115881800      6       3  150064       2.4401    0.0073411
enh90188     5  118655800  118656800      2       1  150064       1.6958     0.044965
enh90196     5  118675900  118676900      7       4  150064       2.1608     0.015356
enh90197     5  118677700  118678700      4       1  150064       2.5923    0.0047663
enh90198     5  118679400  118680400      4       2  150064       2.1244     0.016817
enh90200     5  118683000  118684000      6       3  150064       2.7711    0.0027934
enh90201     5  118684300  118685300      2       1  150064       2.7108    0.0033561
enh90213     5  118721200  118722200      3       2  150064       2.3704    0.0088853
enh90214     5  118721900  118722900      1       1  150064       1.7184      0.04286
enh90215     5  118723400  118724400      2       1  150064       1.6605     0.048403
enh90232     5  119724200  119725200      1       1  150064        1.645      0.04998
enh90249     5  121815800  121816800      1       1  150064       1.9516      0.02549
enh90266     5  122764500  122765500      5       3  150064       1.7247     0.042289
enh90273     5  122841200  122842200      2       1  150064       2.9792    0.0014448
enh90296     5  123624800  123625800      4       1  150064       2.7684    0.0028167
enh90304     5  123935000  123936000      4       2  150064       1.9146     0.027773
enh90305     5  123940700  123941700      2       1  150064       2.3494    0.0094009
enh90310     5  123976800  123977800      4       2  150064       1.8602     0.031427
enh90318     5  124004300  124005300      4       1  150064       1.6908      0.04544
enh90324     5  124022000  124023000      2       1  150064       1.9186     0.027519
enh90349     5  124145700  124146700      3       2  150064       1.7457     0.040429
enh90375     5  124594200  124595200      5       2  150064       2.4174    0.0078155
enh90379     5  124820800  124821800      2       1  150064       1.9563     0.025216
enh90380     5  124884800  124885800      2       1  150064       1.9556     0.025253
enh90385     5  125337600  125338600      7       3  150064       3.2581   0.00056089
enh90389     5  125699800  125700800      2       1  150064       2.5284    0.0057298
enh90393     5  125709300  125710300      2       1  150064       1.7938     0.036426
enh90397     5  125725700  125726700      3       2  150064       3.4084   0.00032667
[truncated: 886,661 more chars]
