# Supplementary material for: Identifying enhancer properties associated with genetic risk for complex traits using regulome-wide association studies
Source: PLoS Comput Biol. 2022 Sep 7;18(9):e1010430. doi: 10.1371/journal.pcbi.1010430 (PMC9484640; doi:10.1371/journal.pcbi.1010430)
Supplement: S3 Table — Sample names are as described in the ROADMAP epigenomics project integrative analysis portal: https://egg2.wustl.edu/roadmap/web_portal/meta.html. (ZIP) [file pcbi.1010430.s010.zip › supplemental_table3/E127skin_sig_enhancers05.gcov.out]

GENE       CHR      START       STOP  NSNPS  NPARAM       N        ZSTAT            P
enh43696     1     841700     842700      1       1  150064       1.8239      0.03408
enh43725     1    1172300    1173300      1       1  150064       2.0969        0.018
enh43803     1    1841200    1842200      3       1  150064       2.0797     0.018775
enh43812     1    2058600    2059600      1       1  150064       3.2129    0.0006569
enh43813     1    2063200    2064200      1       1  150064       2.0727       0.0191
enh43814     1    2065500    2066500      3       1  150064       3.2007    0.0006855
enh43815     1    2067500    2068500      2       1  150064       2.0175     0.021824
enh43816     1    2071200    2072200      5       2  150064       3.2169   0.00064792
enh43822     1    2126800    2127800      2       1  150064       2.5265    0.0057606
enh43826     1    2137100    2138100      3       2  150064       2.1045     0.017666
enh43827     1    2138000    2139000      4       2  150064       2.7426    0.0030479
enh43828     1    2140900    2141900      4       2  150064       2.0987     0.017921
enh43860     1    2346800    2347800      5       2  150064       1.7259     0.042185
enh43864     1    2373700    2374700      4       2  150064       2.8525    0.0021685
enh43865     1    2375600    2376600      2       1  150064       4.3393   7.1464e-06
enh43867     1    2380800    2381800      6       2  150064       4.8978   4.8457e-07
enh43868     1    2381900    2382900      1       1  150064       3.8554    5.777e-05
enh43869     1    2382800    2383800      4       2  150064       4.4113   5.1387e-06
enh43871     1    2396000    2397000      2       1  150064       4.0353   2.7271e-05
enh43872     1    2397600    2398600      7       3  150064       4.3084   8.2237e-06
enh43876     1    2437500    2438500      4       1  150064       1.6633     0.048122
enh43884     1    2486300    2487300      1       1  150064       2.5752     0.005009
enh43888     1    2516100    2517100      1       1  150064       3.2766    0.0005254
enh43890     1    2523900    2524900      7       1  150064       3.0434    0.0011695
enh43891     1    2525100    2526100      4       2  150064       2.4895     0.006397
enh43892     1    2542200    2543200      1       1  150064       2.6463     0.004069
enh43899     1    3229800    3230800      7       3  150064       1.7329     0.041557
enh43930     1    3604800    3605800      4       2  150064       1.9732     0.024239
enh43932     1    3607300    3608300      4       2  150064       1.8516      0.03204
enh43974     1    5719900    5720900      2       1  150064       1.9831      0.02368
enh43992     1    6260200    6261200      1       1  150064       1.7453      0.04047
enh43993     1    6264400    6265400      3       2  150064         2.25     0.012223
enh43994     1    6265000    6266000      1       1  150064       2.2842      0.01118
enh44027     1    6447000    6448000      2       1  150064       1.7695     0.038403
enh44028     1    6449600    6450600      3       2  150064       2.4151    0.0078652
enh44033     1    6531800    6532800      2       1  150064       2.2622     0.011844
enh44040     1    6561700    6562700      2       1  150064       2.0159     0.021905
enh44051     1    6649000    6650000      4       2  150064       1.7673     0.038589
enh44052     1    6656900    6657900      5       2  150064       1.6889      0.04562
enh44053     1    6658100    6659100      6       3  150064       1.6901     0.045505
enh44055     1    6668800    6669800      1       1  150064       1.8314      0.03352
enh44057     1    6684200    6685200      2       1  150064       2.1264     0.016733
enh44058     1    6686200    6687200      1       1  150064       3.9894    3.312e-05
enh44060     1    6759600    6760600      3       1  150064        3.954   3.8435e-05
enh44070     1    6846800    6847800      3       1  150064       1.7795     0.037581
enh44073     1    6862400    6863400      1       1  150064       1.6802      0.04646
enh44085     1    6976800    6977800      4       2  150064       1.6762     0.046847
enh44090     1    7085900    7086900      3       2  150064       1.9438     0.025961
enh44099     1    7315300    7316300      4       1  150064        1.857     0.031656
enh44188     1    8373800    8374800      3       2  150064        4.624   1.8821e-06
enh44190     1    8403100    8404100      5       3  150064       3.3751   0.00036895
enh44192     1    8411600    8412600      1       1  150064       2.0981      0.01795
enh44193     1    8427100    8428100      1       1  150064       2.9348     0.001669
enh44194     1    8430900    8431900      4       2  150064       3.9093    4.628e-05
enh44195     1    8432700    8433700      2       1  150064       1.7785     0.037663
enh44201     1    8444500    8445500      2       1  150064       4.8974   4.8548e-07
enh44202     1    8454400    8455400      2       1  150064       3.3185   0.00045251
enh44203     1    8457200    8458200      1       1  150064       1.6541      0.04905
enh44204     1    8467500    8468500      3       1  150064       5.1681   1.1824e-07
enh44206     1    8472600    8473600      2       1  150064       4.9856   3.0891e-07
enh44209     1    8484800    8485800      2       1  150064       4.3574   6.5811e-06
enh44212     1    8516000    8517000      2       1  150064       3.2735   0.00053114
enh44213     1    8523200    8524200      1       1  150064       2.4231     0.007694
enh44214     1    8535800    8536800      3       1  150064       4.3317   7.3971e-06
enh44217     1    8542800    8543800      2       1  150064       2.1847     0.014455
enh44218     1    8557300    8558300      3       1  150064       2.7505     0.002975
enh44224     1    8600500    8601500      2       1  150064       3.9022   4.7664e-05
enh44225     1    8614900    8615900      2       1  150064       3.0698    0.0010711
enh44226     1    8623300    8624300      3       2  150064       2.3761    0.0087482
enh44228     1    8646200    8647200      1       1  150064       2.5929     0.004759
enh44229     1    8651300    8652300      2       1  150064        2.581    0.0049255
enh44230     1    8657800    8658800      5       1  150064       2.9333    0.0016768
enh44231     1    8686100    8687100      1       1  150064       2.9013     0.001858
enh44232     1    8706800    8707800      2       1  150064       2.9936    0.0013784
enh44233     1    8707600    8708600      2       1  150064       2.9453    0.0016132
enh44234     1    8712100    8713100      2       1  150064       2.6253    0.0043289
enh44235     1    8719400    8720400      1       1  150064       2.4949       0.0063
enh44237     1    8725900    8726900      2       1  150064        2.806    0.0025081
enh44239     1    8729100    8730100      1       1  150064       1.9571      0.02517
enh44240     1    8730400    8731400      2       1  150064       2.3313     0.009868
enh44241     1    8734700    8735700      1       1  150064       2.7007      0.00346
enh44246     1    8772100    8773100      1       1  150064       1.7195      0.04276
enh44248     1    8800000    8801000      1       1  150064       1.7758      0.03788
enh44260     1    8950400    8951400      3       1  150064       2.8461    0.0022127
enh44261     1    8956900    8957900      3       2  150064       1.7266     0.042118
enh44262     1    8959500    8960500      4       2  150064       2.2143     0.013406
enh44264     1    8971100    8972100      3       2  150064       2.0245     0.021458
enh44265     1    9001600    9002600      6       3  150064       2.9046    0.0018385
enh44279     1    9221900    9222900      1       1  150064       1.9856      0.02354
enh44300     1    9351400    9352400      3       2  150064       2.4918    0.0063544
enh44344     1    9651400    9652400      1       1  150064       1.8634       0.0312
enh44387     1    9899500    9900500      1       1  150064       2.2414       0.0125
enh44390     1    9919500    9920500      1       1  150064       2.2695      0.01162
enh44396     1    9937300    9938300      1       1  150064        1.953      0.02541
enh44403     1    9959800    9960800      2       1  150064       1.7542     0.039694
enh44485     1   10783400   10784400      1       1  150064       2.0569      0.01985
enh44535     1   11335400   11336400      1       1  150064       2.0523      0.02007
enh44544     1   11712200   11713200      2       1  150064       1.7264     0.042136
enh44568     1   11998500   11999500      2       1  150064       1.9438      0.02596
enh44577     1   12112200   12113200      4       2  150064       1.7134     0.043322
enh44578     1   12128000   12129000      2       1  150064       2.6411    0.0041314
enh44579     1   12135200   12136200      5       2  150064       2.1026      0.01775
enh44624     1   12660000   12661000      6       3  150064       1.7259     0.042179
enh44640     1   14010400   14011400      7       3  150064       1.7772     0.037771
enh44659     1   14467100   14468100      8       2  150064       1.6549     0.048968
enh44669     1   14813000   14814000      4       2  150064       2.0007     0.022715
enh44684     1   15207500   15208500      4       2  150064       1.9605     0.024968
enh44690     1   15252600   15253600      3       1  150064       1.7984     0.036053
enh44729     1   15533400   15534400      2       1  150064       1.9332     0.026606
enh44748     1   15690900   15691900      2       1  150064       1.6764     0.046832
enh44793     1   16151900   16152900      8       1  150064        1.908     0.028199
enh44861     1   16542100   16543100      5       2  150064       1.9718     0.024318
enh44864     1   16564100   16565100      2       1  150064       2.7283    0.0031827
enh44865     1   16570400   16571400      1       1  150064        2.126      0.01675
enh44874     1   16648800   16649800      1       1  150064       1.9714      0.02434
enh44875     1   16650400   16651400      1       1  150064       2.2849      0.01116
enh44878     1   16679400   16680400      1       1  150064       2.0801      0.01876
enh44881     1   16698000   16699000      1       1  150064       1.8153      0.03474
enh44884     1   16703100   16704100      4       1  150064       1.9451     0.025883
enh44885     1   16711200   16712200      3       1  150064       1.7799     0.037547
enh44886     1   16713900   16714900      2       1  150064       1.8111     0.035064
enh44888     1   16722100   16723100      3       2  150064       1.7806     0.037488
enh44892     1   16824300   16825300      3       1  150064       1.8836     0.029809
enh44924     1   17308000   17309000      4       2  150064       2.1727     0.014903
enh44925     1   17310900   17311900      2       1  150064       2.5752    0.0050092
enh44931     1   17342400   17343400      5       2  150064       2.0112     0.022154
enh44932     1   17372200   17373200      4       1  150064       2.2589     0.011946
enh44933     1   17378300   17379300      2       1  150064       2.7791    0.0027255
enh44934     1   17381500   17382500      3       2  150064       2.1627     0.015283
enh44935     1   17385600   17386600      2       1  150064        2.242     0.012479
enh44936     1   17389100   17390100      7       3  150064       2.5833    0.0048926
enh44937     1   17390000   17391000      7       3  150064       2.3775    0.0087148
enh44956     1   17552400   17553400      4       2  150064       2.3533    0.0093034
enh44977     1   17675000   17676000      8       2  150064       1.7946     0.036363
enh45020     1   19217800   19218800      2       1  150064       2.1426     0.016073
enh45030     1   19256500   19257500      4       2  150064       1.7413     0.040819
enh45067     1   19641000   19642000      3       1  150064       2.1377     0.016271
enh45074     1   19695800   19696800      3       2  150064       1.8934     0.029151
enh45112     1   19831700   19832700      7       3  150064       1.9153     0.027725
enh45113     1   19835400   19836400      6       2  150064       1.6627     0.048186
enh45115     1   19890300   19891300      3       2  150064       1.6727     0.047189
enh45123     1   19966600   19967600      1       1  150064       2.3371     0.009718
enh45169     1   20732100   20733100      4       1  150064       2.2058     0.013698
enh45176     1   20819800   20820800      1       1  150064       1.7361      0.04127
enh45177     1   20822700   20823700      2       1  150064       2.0533      0.02002
enh45192     1   21043500   21044500      5       1  150064        2.545    0.0054636
enh45195     1   21061500   21062500      3       1  150064       1.7395     0.040969
enh45196     1   21065500   21066500      1       1  150064       2.3174      0.01024
enh45199     1   21114600   21115600      2       1  150064       2.4415    0.0073133
enh45200     1   21156300   21157300      2       1  150064       1.8852     0.029698
enh45201     1   21194400   21195400      2       1  150064        2.217      0.01331
enh45204     1   21342500   21343500      3       2  150064       2.9619    0.0015285
enh45206     1   21348800   21349800      2       1  150064       2.0738     0.019051
enh45207     1   21351100   21352100      4       2  150064       2.4808    0.0065551
enh45208     1   21369200   21370200      5       3  150064       2.6484    0.0040443
enh45210     1   21395600   21396600      2       1  150064       1.9849      0.02358
enh45211     1   21403000   21404000      3       1  150064       2.1445     0.015997
enh45212     1   21409400   21410400      2       1  150064       2.4697    0.0067617
enh45214     1   21416000   21417000      3       1  150064       2.7094    0.0033702
enh45215     1   21417400   21418400      2       1  150064       2.9799    0.0014419
enh45220     1   21477000   21478000      5       2  150064        2.379    0.0086793
enh45222     1   21491800   21492800      4       2  150064       2.5446    0.0054697
enh45223     1   21497500   21498500      3       1  150064       2.9716     0.001481
enh45224     1   21499800   21500800      3       1  150064       2.3763    0.0087447
enh45225     1   21516800   21517800      5       2  150064       2.5985    0.0046812
enh45226     1   21521000   21522000      2       1  150064        2.607    0.0045671
enh45227     1   21521500   21522500      1       1  150064       1.7381       0.0411
enh45272     1   21940800   21941800      4       1  150064       1.9238     0.027187
enh45278     1   21992100   21993100      6       3  150064        2.125     0.016793
enh45280     1   22029700   22030700      2       1  150064       1.8437     0.032617
enh45281     1   22032200   22033200      2       1  150064       1.9721     0.024299
enh45282     1   22090500   22091500      6       2  150064       1.6863     0.045866
enh45283     1   22091900   22092900      7       3  150064        2.111     0.017388
enh45320     1   22350200   22351200      4       2  150064       1.7882     0.036872
enh45324     1   22374700   22375700      2       1  150064       3.2572   0.00056259
enh45328     1   22389200   22390200      5       2  150064       2.5164    0.0059277
enh45330     1   22396600   22397600      3       2  150064       2.1207     0.016975
enh45331     1   22398600   22399600      1       1  150064       3.3647    0.0003831
enh45334     1   22418600   22419600      1       1  150064       1.7696       0.0384
enh45335     1   22433100   22434100      2       1  150064       1.9357      0.02645
enh45336     1   22441100   22442100      3       2  150064       1.9946     0.023042
enh45338     1   22448700   22449700      7       4  150064       1.7571     0.039447
enh45454     1   23888600   23889600      1       1  150064       2.2754      0.01144
enh45473     1   24106300   24107300      1       1  150064       1.6674      0.04772
enh45496     1   24372800   24373800      4       2  150064       2.5537      0.00533
enh45512     1   24522400   24523400      3       1  150064       1.9316     0.026702
enh45514     1   24529100   24530100      1       1  150064       2.0147      0.02197
enh45534     1   24690400   24691400      6       3  150064       2.2173     0.013303
enh45539     1   24711700   24712700      3       1  150064       1.7244     0.042314
enh45540     1   24717200   24718200      5       2  150064       1.7514     0.039939
enh45541     1   24719500   24720500      3       1  150064       2.3825    0.0085973
enh45542     1   24736200   24737200      2       1  150064       1.8781     0.030187
enh45548     1   24867500   24868500      7       3  150064       2.6823    0.0036556
enh45556     1   24920400   24921400      5       2  150064       2.0972     0.017987
enh45557     1   24945800   24946800      3       1  150064        1.789     0.036809
enh45558     1   24967400   24968400      2       1  150064       2.5702    0.0050815
enh45561     1   25004700   25005700      1       1  150064        3.688     0.000113
enh45711     1   26508000   26509000      4       2  150064       2.7792    0.0027246
enh45740     1   26701400   26702400      5       2  150064       1.7922     0.036551
enh45743     1   26712100   26713100      2       1  150064       2.0498      0.02019
enh45754     1   26851000   26852000      4       2  150064       2.1542     0.015613
enh45763     1   26881600   26882600      2       1  150064       1.8363     0.033157
enh45767     1   27013900   27014900      2       1  150064        1.933     0.026618
enh45773     1   27048900   27049900      1       1  150064       2.7248     0.003217
enh45774     1   27052100   27053100      3       1  150064       2.5882    0.0048246
enh45777     1   27069800   27070800      2       1  150064       2.0605     0.019674
enh45779     1   27078600   27079600      1       1  150064       2.7031     0.003435
enh45782     1   27094600   27095600      1       1  150064       2.7557     0.002928
enh45786     1   27112000   27113000      1       1  150064       2.4696     0.006764
enh45793     1   27174000   27175000      4       2  150064       2.2982     0.010776
enh45794     1   27175500   27176500      2       1  150064       2.4054    0.0080773
enh45797     1   27185700   27186700      3       1  150064       2.2937     0.010905
enh45799     1   27198800   27199800      2       1  150064       2.0508     0.020145
enh45801     1   27203400   27204400      3       1  150064       2.1692     0.015034
enh45802     1   27214500   27215500      1       1  150064       2.4794      0.00658
enh45803     1   27220200   27221200      2       1  150064       1.8236     0.034108
enh45804     1   27221100   27222100      4       2  150064       2.5261     0.005767
enh45806     1   27233800   27234800      2       1  150064       2.7458    0.0030178
enh45807     1   27239800   27240800      1       1  150064       2.5171     0.005916
enh45808     1   27247000   27248000      2       1  150064       2.7103    0.0033606
enh45809     1   27249700   27250700      1       1  150064        2.512     0.006003
enh45812     1   27284600   27285600      2       1  150064       3.7098   0.00010369
enh45826     1   27397200   27398200      2       1  150064       3.3197   0.00045054
enh45827     1   27424000   27425000      1       1  150064       1.8901      0.02937
enh45829     1   27431800   27432800      2       1  150064       2.9802    0.0014402
enh45834     1   27448700   27449700      1       1  150064       2.1775      0.01472
enh45853     1   27667100   27668100      3       2  150064       1.8403     0.032859
enh45859     1   27693700   27694700      1       1  150064       1.8301      0.03362
enh45860     1   27695400   27696400      1       1  150064       2.9448     0.001616
enh45866     1   27726500   27727500      1       1  150064       1.7424      0.04072
enh45896     1   27861300   27862300      1       1  150064       1.8429      0.03267
enh45919     1   27947700   27948700      2       1  150064       1.6501     0.049462
enh45920     1   27951500   27952500      1       1  150064       2.1084       0.0175
enh45921     1   27957500   27958500      7       3  150064       1.8081     0.035298
enh45963     1   28431400   28432400      3       2  150064        2.405    0.0080863
enh45968     1   28462100   28463100      1       1  150064       3.7917    7.481e-05
enh45973     1   28499800   28500800      2       1  150064       3.6693   0.00012161
enh45977     1   28522300   28523300      6       3  150064       2.0426     0.020545
enh45978     1   28523900   28524900      3       2  150064        1.923      0.02724
enh45992     1   28623000   28624000      3       2  150064       2.0438     0.020484
enh46000     1   28692200   28693200      6       1  150064       1.8321     0.033467
enh46003     1   28701000   28702000      2       1  150064       2.1404     0.016161
enh46004     1   28718200   28719200      4       1  150064       1.9943     0.023059
enh46005     1   28721400   28722400      5       1  150064       1.7638     0.038882
enh46006     1   28736200   28737200      7       2  150064       2.3137     0.010342
enh46007     1   28743400   28744400      2       1  150064       2.0408     0.020638
enh46009     1   28751700   28752700      1       1  150064       2.1095      0.01745
enh46011     1   28766000   28767000      2       1  150064       1.7025     0.044334
enh46014     1   28782100   28783100      2       1  150064       1.8159     0.034693
enh46016     1   28837900   28838900      4       2  150064       2.4913    0.0063641
enh46020     1   28878200   28879200      1       1  150064       2.8194     0.002406
enh46022     1   28900700   28901700      1       1  150064       2.8752     0.002019
enh46023     1   28904800   28905800      2       1  150064       2.7673    0.0028261
enh46024     1   28905200   28906200      2       1  150064       2.7673    0.0028261
enh46027     1   28925400   28926400      4       2  150064       1.8943     0.029094
enh46029     1   28967000   28968000      2       1  150064       2.2745     0.011467
enh46030     1   28970800   28971800      1       1  150064       2.3123      0.01038
enh46031     1   28973600   28974600      2       1  150064       2.0484     0.020261
enh46044     1   29186800   29187800      1       1  150064       1.7425      0.04071
enh46046     1   29210400   29211400      4       2  150064       2.7824    0.0026975
enh46047     1   29211900   29212900      5       1  150064       2.1952     0.014076
enh46051     1   29282000   29283000      1       1  150064       2.0212      0.02163
enh46054     1   29460000   29461000      2       1  150064       1.7028     0.044305
enh46055     1   29462600   29463600      5       3  150064       1.8254      0.03397
enh46066     1   29575400   29576400      3       2  150064       2.6613    0.0038925
enh46069     1   29585400   29586400      2       1  150064       2.6601    0.0039063
enh46084     1   30112300   30113300      3       2  150064       2.2786     0.011346
enh46093     1   30446700   30447700      3       2  150064       1.9486     0.025671
enh46094     1   30478500   30479500      2       1  150064       3.8019   7.1798e-05
enh46098     1   30851700   30852700      5       2  150064       2.8295    0.0023314
enh46115     1   31140800   31141800      2       1  150064       1.8753     0.030377
enh46117     1   31148200   31149200      3       1  150064       1.8175      0.03457
enh46118     1   31150000   31151000      1       1  150064        1.807      0.03538
enh46122     1   31180400   31181400     14       3  150064       1.7291     0.041895
enh46123     1   31187300   31188300      3       1  150064         1.91     0.028066
enh46125     1   31216200   31217200      1       1  150064       1.9473      0.02575
enh46151     1   31449100   31450100      1       1  150064       1.7721      0.03819
enh46175     1   31771600   31772600      5       2  150064       3.9229   4.3737e-05
enh46176     1   31778700   31779700      1       1  150064       2.1675       0.0151
enh46177     1   31799800   31800800      5       1  150064       2.9078    0.0018197
enh46178     1   31844800   31845800      3       2  150064       2.0867     0.018456
enh46179     1   31847000   31848000      2       1  150064       2.7671    0.0028278
enh46180     1   31849100   31850100      2       1  150064       2.5774    0.0049766
enh46181     1   31854100   31855100      4       2  150064       4.6026   2.0864e-06
enh46182     1   31862500   31863500      6       2  150064       3.8112   6.9138e-05
enh46183     1   31867600   31868600      2       1  150064       2.8315    0.0023167
enh46184     1   31869700   31870700      2       1  150064       3.7043   0.00010597
enh46185     1   31872400   31873400      2       1  150064       3.6379   0.00013741
enh46187     1   31879500   31880500      4       2  150064       2.3603    0.0091298
enh46188     1   31883100   31884100      4       1  150064       2.6203    0.0043924
enh46189     1   31884800   31885800      2       1  150064       2.6063    0.0045764
enh46190     1   31889100   31890100      1       1  150064       2.8345     0.002295
enh46191     1   31890900   31891900      1       1  150064        2.262      0.01185
enh46194     1   31896700   31897700      3       1  150064       2.7982    0.0025695
enh46195     1   31899300   31900300      1       1  150064       2.7268     0.003198
enh46196     1   31907000   31908000      1       1  150064       1.9219      0.02731
enh46286     1   32616400   32617400      1       1  150064       2.0177      0.02181
enh46300     1   32707900   32708900      2       1  150064       1.8096     0.035178
enh46301     1   32712700   32713700      1       1  150064       1.6948      0.04506
enh46341     1   33222600   33223600      2       1  150064       2.2327     0.012783
enh46343     1   33229200   33230200      4       2  150064       2.0103     0.022201
enh46344     1   33232700   33233700      2       1  150064       2.3703    0.0088876
enh46349     1   33257300   33258300      4       2  150064       2.1256     0.016767
enh46353     1   33279700   33280700      1       1  150064       1.7094      0.04369
enh46381     1   33502600   33503600      2       1  150064       1.8687     0.030829
enh46407     1   33724100   33725100      3       2  150064       2.2615     0.011863
enh46410     1   33761000   33762000      3       1  150064       1.8874     0.029554
enh46411     1   33766200   33767200      3       2  150064       2.3437    0.0095463
enh46435     1   33924700   33925700      6       2  150064        2.195     0.014081
enh46436     1   33936200   33937200      3       1  150064       1.7455     0.040446
enh46438     1   33968100   33969100      1       1  150064       1.8609      0.03138
enh46462     1   35317800   35318800      4       2  150064       1.9904     0.023276
enh46463     1   35322800   35323800      4       2  150064        1.898     0.028849
enh46472     1   35586000   35587000      2       1  150064       1.7055      0.04405
enh46497     1   36101700   36102700      1       1  150064       1.7839      0.03722
enh46501     1   36191000   36192000      2       1  150064       3.2608   0.00055552
enh46503     1   36275900   36276900      1       1  150064       1.7772      0.03777
enh46509     1   36400700   36401700      2       1  150064       2.7758    0.0027532
enh46514     1   36553400   36554400      1       1  150064       3.1405    0.0008432
enh46515     1   36555600   36556600      3       2  150064        3.192   0.00070642
enh46516     1   36564800   36565800      5       2  150064       2.1471     0.015892
enh46517     1   36565500   36566500      4       2  150064       2.6879    0.0035954
enh46518     1   36574200   36575200      2       1  150064         1.76     0.039204
enh46519     1   36580800   36581800      2       1  150064       1.8026     0.035725
enh46520     1   36593600   36594600      1       1  150064       3.8529    5.836e-05
enh46521     1   36600600   36601600      2       1  150064       3.3181   0.00045322
enh46522     1   36606000   36607000      1       1  150064       3.1162     0.000916
enh46523     1   36607500   36608500      2       1  150064       3.3975   0.00034006
enh46524     1   36612900   36613900      4       1  150064        3.802   7.1771e-05
enh46529     1   36631600   36632600      2       1  150064       3.9408   4.0604e-05
enh46532     1   36637000   36638000      1       1  150064       4.5633    2.518e-06
enh46536     1   36652800   36653800      4       2  150064       2.5498    0.0053889
enh46537     1   36653600   36654600      3       2  150064       1.9736     0.024214
enh46603     1   38204700   38205700      2       1  150064        1.783     0.037296
enh46605     1   38271800   38272800      4       2  150064       2.3417     0.009599
enh46606     1   38275700   38276700      2       1  150064       2.7272    0.0031936
enh46607     1   38294100   38295100      1       1  150064       3.0472     0.001155
enh46609     1   38326300   38327300      3       2  150064        2.918    0.0017613
enh46610     1   38327700   38328700      1       1  150064        2.751     0.002971
enh46611     1   38330900   38331900      2       1  150064       3.2236   0.00063292
enh46614     1   38395400   38396400      5       2  150064       2.8028     0.002533
enh46644     1   38910100   38911100      6       2  150064       2.8259    0.0023573
enh46649     1   39193900   39194900      3       1  150064        2.399    0.0082196
enh46665     1   39468800   39469800      1       1  150064       2.3639     0.009042
enh46667     1   39493000   39494000      5       2  150064       1.7435     0.040624
enh46669     1   39541900   39542900      2       1  150064       2.9168    0.0017683
enh46674     1   39574900   39575900      2       1  150064       1.7871     0.036959
enh46675     1   39577400   39578400      3       2  150064        2.424    0.0076743
enh46678     1   39589500   39590500      2       1  150064       1.6546        0.049
enh46681     1   39593500   39594500      2       1  150064       1.9828     0.023697
enh46691     1   39620800   39621800      4       2  150064         1.83     0.033622
enh46702     1   39652300   39653300      2       1  150064       1.9017     0.028608
enh46731     1   39862100   39863100      2       1  150064       1.6723     0.047237
enh46741     1   39974500   39975500      4       2  150064       2.3427    0.0095713
enh46747     1   40119000   40120000      3       2  150064       2.0009     0.022701
enh46749     1   40166700   40167700      2       1  150064       2.5858    0.0048577
enh46759     1   40317300   40318300      3       2  150064       1.9928      0.02314
enh46761     1   40346600   40347600      4       2  150064       2.1626     0.015285
enh46766     1   40385000   40386000      4       2  150064       3.5465    0.0001952
enh46799     1   40605800   40606800      1       1  150064       1.7743      0.03801
enh46829     1   40997900   40998900      2       1  150064       1.9879     0.023409
enh46832     1   41091400   41092400      2       1  150064       1.6966     0.044889
enh46836     1   41118400   41119400      1       1  150064       1.7088      0.04374
enh46840     1   41155600   41156600      3       2  150064       2.3236     0.010073
enh46846     1   41178500   41179500      2       1  150064        2.522    0.0058352
enh46863     1   41345800   41346800      4       2  150064       1.8542     0.031854
enh46872     1   41407200   41408200      5       3  150064       1.9137     0.027829
enh46877     1   41432500   41433500      7       3  150064       2.9236      0.00173
enh46878     1   41433900   41434900      2       1  150064       2.6679    0.0038158
enh46880     1   41448800   41449800      4       2  150064       1.7088     0.043747
enh46882     1   41469600   41470600      3       2  150064       2.1306     0.016563
enh46884     1   41474400   41475400      3       2  150064       1.7564     0.039509
enh46885     1   41486000   41487000      2       1  150064       2.4216     0.007727
enh46890     1   41574000   41575000      4       2  150064       1.6785     0.046622
enh46891     1   41576000   41577000      2       1  150064       2.5893    0.0048081
enh46892     1   41588700   41589700      2       1  150064       1.6467     0.049808
enh46909     1   41878100   41879100      7       2  150064       1.8742     0.030451
enh46911     1   41898100   41899100      6       3  150064       2.2582     0.011965
enh46912     1   41900900   41901900      7       3  150064       1.9809     0.023799
enh46915     1   41919800   41920800      1       1  150064         1.69      0.04551
enh46917     1   41931300   41932300      2       1  150064       1.7805     0.037494
enh46922     1   41951300   41952300      5       3  150064       2.0822     0.018664
enh46923     1   41959300   41960300      5       2  150064        1.871     0.030672
enh47034     1   43426900   43427900      7       2  150064       2.4583    0.0069804
enh47071     1   43739800   43740800      4       2  150064       1.8094     0.035197
enh47074     1   43759400   43760400      3       1  150064       2.9059    0.0018308
enh47078     1   43827000   43828000      1       1  150064       2.7397     0.003075
enh47080     1   43837700   43838700      1       1  150064       3.5252    0.0002116
enh47082     1   43856400   43857400      4       2  150064       4.1648   1.5578e-05
enh47084     1   43917400   43918400      4       2  150064       4.1706   1.5188e-05
enh47085     1   43920500   43921500      4       2  150064       4.1611   1.5834e-05
enh47086     1   43930600   43931600      1       1  150064       3.6313     0.000141
enh47089     1   43958100   43959100      2       1  150064       1.7402     0.040916
enh47091     1   43971800   43972800      1       1  150064       1.9042      0.02844
enh47098     1   44002700   44003700      2       1  150064       2.3372    0.0097154
enh47102     1   44010200   44011200      4       2  150064       2.6258    0.0043228
enh47103     1   44012300   44013300      1       1  150064       2.8397     0.002258
enh47104     1   44014700   44015700      3       1  150064       2.0947     0.018098
enh47106     1   44023400   44024400      1       1  150064       3.0287     0.001228
enh47107     1   44029000   44030000      1       1  150064       5.2188    9.004e-08
enh47108     1   44031700   44032700      2       1  150064       2.2048     0.013733
enh47110     1   44042900   44043900      4       2  150064       3.9293   4.2603e-05
enh47111     1   44046800   44047800      1       1  150064       1.9313      0.02672
enh47112     1   44048400   44049400      4       2  150064       4.7162   1.2012e-06
enh47113     1   44051900   44052900      7       2  150064       2.7012    0.0034542
enh47115     1   44109800   44110800      4       1  150064       3.4951   0.00023697
enh47116     1   44113700   44114700      2       1  150064       3.2617   0.00055365
enh47117     1   44117600   44118600      3       2  150064       4.0608   2.4453e-05
enh47119     1   44131000   44132000      1       1  150064       3.1772    0.0007435
enh47120     1   44133200   44134200      3       1  150064       3.0448     0.001164
enh47121     1   44137000   44138000      2       1  150064       2.7227    0.0032376
enh47122     1   44153800   44154800      1       1  150064       3.5304    0.0002075
enh47123     1   44170400   44171400      2       1  150064       2.8891     0.001932
enh47128     1   44197500   44198500      1       1  150064       4.5098    3.245e-06
enh47129     1   44228700   44229700      1       1  150064       3.2448    0.0005877
enh47131     1   44230800   44231800      3       1  150064       2.7625    0.0028682
enh47132     1   44233400   44234400      3       1  150064       2.8054    0.0025126
enh47133     1   44239600   44240600      2       1  150064       2.7456    0.0030204
enh47134     1   44241700   44242700      2       1  150064       2.4065    0.0080536
enh47135     1   44249000   44250000      4       2  150064       3.6857   0.00011403
enh47136     1   44255600   44256600      4       2  150064       3.5689   0.00017926
enh47140     1   44290000   44291000      1       1  150064       3.3334    0.0004289
enh47143     1   44318600   44319600      2       1  150064        3.435   0.00029627
enh47145     1   44326700   44327700      4       2  150064        3.453   0.00027723
enh47148     1   44333400   44334400      2       1  150064       2.8449    0.0022214
enh47149     1   44344600   44345600      2       1  150064       3.9801   3.4443e-05
enh47150     1   44348800   44349800      3       2  150064       3.4751   0.00025532
enh47151     1   44350300   44351300      3       2  150064       3.2264   0.00062671
enh47152     1   44353100   44354100      4       2  150064       3.6321   0.00014058
enh47153     1   44378100   44379100      3       2  150064       2.5971    0.0047002
enh47156     1   44392900   44393900      4       1  150064       2.5593    0.0052448
enh47157     1   44394700   44395700      3       2  150064       2.4054    0.0080779
enh47161     1   44414200   44415200      2       1  150064       2.8877    0.0019403
enh47163     1   44439200   44440200      3       2  150064       3.1146   0.00092101
enh47164     1   44442600   44443600      4       2  150064       2.3798    0.0086609
enh47167     1   44455800   44456800      2       1  150064       2.0308     0.021137
enh47168     1   44458000   44459000      1       1  150064       2.9213     0.001743
enh47182     1   44677600   44678600      1       1  150064       2.7892     0.002642
enh47183     1   44679900   44680900      1       1  150064       2.3252      0.01003
enh47184     1   44704500   44705500      2       1  150064       2.6077    0.0045579
enh47202     1   45019300   45020300      2       1  150064        1.649     0.049575
enh47336     1   46982000   46983000      7       3  150064       2.5719    0.0050569
enh47339     1   46987600   46988600      1       1  150064       1.7331      0.04154
enh47363     1   47640500   47641500      4       2  150064       1.8457     0.032464
enh47390     1   48224000   48225000      2       1  150064       1.8118     0.035009
enh47393     1   48274600   48275600      3       2  150064       1.9918     0.023196
enh47396     1   48347300   48348300      2       1  150064       1.9375      0.02634
enh47424     1   49334300   49335300      4       2  150064       2.4485    0.0071728
enh47430     1   49628800   49629800      1       1  150064       2.6826     0.003653
enh47466     1   51981600   51982600      8       3  150064       1.7506     0.040007
enh47467     1   51985800   51986800      3       1  150064       1.9132     0.027861
enh47574     1   53642100   53643100      3       2  150064        2.092     0.018219
enh47577     1   53661100   53662100      1       1  150064       2.0792       0.0188
enh47578     1   53664200   53665200      2       1  150064       3.0935   0.00098902
enh47579     1   53666600   53667600      2       1  150064       1.9618     0.024891
enh47580     1   53684400   53685400      1       1  150064       2.2179      0.01328
enh47582     1   53702000   53703000      2       1  150064       2.4523    0.0070978
enh47584     1   53739000   53740000      3       1  150064       2.6017    0.0046381
enh47611     1   54447400   54448400      1       1  150064       2.3782     0.008699
enh47612     1   54448200   54449200      2       1  150064       2.3025     0.010653
enh47621     1   54623300   54624300      1       1  150064       2.1553      0.01557
enh47625     1   54685000   54686000      4       2  150064       2.3985    0.0082308
enh47627     1   54694700   54695700      2       1  150064       2.0398     0.020687
enh47648     1   54801400   54802400      2       1  150064       1.6758     0.046885
enh47653     1   54836800   54837800      2       1  150064       2.0707     0.019196
enh47655     1   54850300   54851300      1       1  150064       2.1615      0.01533
enh47683     1   55326600   55327600      8       3  150064       2.1813      0.01458
enh47705     1   55529800   55530800      1       1  150064       1.7152      0.04315
enh47729     1   56038300   56039300      5       3  150064       1.8783     0.030168
enh47730     1   56046600   56047600      4       2  150064       2.7508    0.0029723
enh47732     1   56055200   56056200      4       2  150064       1.7337     0.041487
enh47738     1   56161200   56162200      9       2  150064       1.8404     0.032857
enh47741     1   56192300   56193300      1       1  150064       1.8387      0.03298
enh47764     1   57176000   57177000      1       1  150064       1.7957      0.03627
enh47767     1   57286300   57287300      5       2  150064       1.7706     0.038315
enh47773     1   57566500   57567500      2       1  150064       1.7107     0.043571
enh47775     1   57591800   57592800      2       1  150064       1.9561     0.025224
enh47776     1   57597900   57598900      1       1  150064       2.0425      0.02055
enh47875     1   59612700   59613700      2       1  150064       2.1872     0.014363
enh47877     1   59617200   59618200      1       1  150064       1.7215      0.04258
enh47880     1   59639200   59640200      1       1  150064       1.7361      0.04127
enh47899     1   59920500   59921500      1       1  150064       1.7022      0.04436
enh47929     1   60693000   60694000      2       1  150064       2.2664     0.011715
enh47930     1   60693500   60694500      3       2  150064       2.8734    0.0020306
enh47932     1   61034700   61035700      4       2  150064       3.4444   0.00028615
enh47934     1   61062100   61063100      3       1  150064       3.5079   0.00022584
enh47936     1   61340500   61341500      3       2  150064        1.782     0.037372
enh47942     1   61455400   61456400      2       1  150064       2.5657    0.0051491
enh47970     1   61709600   61710600      2       1  150064       2.0865     0.018466
enh47990     1   61946900   61947900      2       1  150064       2.2598     0.011916
enh47991     1   61961900   61962900      1       1  150064       2.4786     0.006595
enh47992     1   61970100   61971100      1       1  150064       2.3761     0.008748
enh47996     1   62070200   62071200      2       1  150064       1.9246     0.027137
enh48033     1   62849800   62850800      1       1  150064       2.0361      0.02087
enh48037     1   62891700   62892700      4       1  150064       1.8736     0.030491
enh48064     1   64135400   64136400      1       1  150064       1.7968      0.03618
enh48112     1   64579500   64580500      2       1  150064        1.829       0.0337
enh48149     1   65379300   65380300      2       1  150064        1.913     0.027875
enh48151     1   65383600   65384600      3       2  150064       2.4738    0.0066834
enh48153     1   65388800   65389800      4       2  150064       2.0678     0.019328
enh48155     1   65398300   65399300      3       1  150064       2.3488    0.0094178
enh48156     1   65400200   65401200      3       2  150064       3.3548   0.00039706
enh48158     1   65415800   65416800      2       1  150064       2.2473     0.012311
enh48159     1   65416600   65417600      3       1  150064       2.8992    0.0018706
enh48161     1   65421800   65422800      2       1  150064       2.4354    0.0074375
enh48162     1   65427900   65428900      5       2  150064       2.9459    0.0016099
enh48169     1   65607000   65608000      2       1  150064       2.1261     0.016749
enh48170     1   65615800   65616800      1       1  150064       2.0298      0.02119
enh48171     1   65619000   65620000      3       2  150064       2.0383     0.020759
enh48174     1   65640000   65641000      5       1  150064       1.8082     0.035289
enh48176     1   65644100   65645100      1       1  150064       2.0028       0.0226
enh48177     1   65650100   65651100      2       1  150064       1.9398     0.026202
enh48194     1   66277700   66278700      1       1  150064       1.6821      0.04627
enh48205     1   66732100   66733100      2       1  150064       2.6176    0.0044279
enh48206     1   66736000   66737000      4       2  150064       2.8558    0.0021463
enh48207     1   66737800   66738800      4       1  150064       2.2384     0.012597
enh48208     1   66740200   66741200      2       1  150064       2.2364     0.012662
enh48211     1   66751400   66752400      2       1  150064       2.1502     0.015772
enh48214     1   66766300   66767300      6       2  150064       2.1942      0.01411
enh48268     1   67800600   67801600      5       1  150064       1.9274     0.026967
enh48276     1   67865600   67866600      2       1  150064       2.0996      0.01788
enh48285     1   68000300   68001300      3       1  150064       1.7031     0.044274
enh48296     1   68078200   68079200      2       1  150064       1.6808     0.046401
enh48298     1   68083500   68084500      4       2  150064        2.658    0.0039299
enh48305     1   68145300   68146300      6       2  150064       2.1033     0.017721
enh48306     1   68147600   68148600      6       2  150064       1.8811      0.02998
enh48307     1   68154900   68155900      5       2  150064       2.4228    0.0077013
enh48308     1   68166200   68167200      4       2  150064       1.9657     0.024668
enh48310     1   68174900   68175900      2       1  150064       1.8513     0.032063
enh48316     1   68183800   68184800      1       1  150064       2.0137      0.02202
enh48328     1   68220500   68221500      1       1  150064       2.4668     0.006817
enh48339     1   68259000   68260000      2       1  150064       2.8362    0.0022828
enh48340     1   68268200   68269200      7       3  150064        2.067     0.019366
enh48341     1   68269900   68270900      1       1  150064       2.2365      0.01266
enh48344     1   68290100   68291100      4       2  150064       1.7831     0.037287
enh48345     1   68295400   68296400      3       2  150064       3.7091   0.00010398
enh48346     1   68303200   68304200      4       2  150064       4.0401   2.6718e-05
enh48347     1   68312300   68313300      3       2  150064       1.9199     0.027437
enh48349     1   68345600   68346600      2       1  150064       1.7791     0.037609
enh48352     1   68358500   68359500      5       2  150064       4.0178   2.9377e-05
enh48354     1   68363400   68364400      6       2  150064       2.9391     0.001646
enh48355     1   68373000   68374000      2       1  150064       2.7823    0.0026984
enh48360     1   68444600   68445600      1       1  150064       1.6489      0.04958
enh48397     1   69036600   69037600      1       1  150064       1.8468      0.03239
enh48406     1   69978700   69979700      3       2  150064        2.078     0.018857
enh48414     1   70448600   70449600      3       1  150064       2.2939     0.010899
enh48426     1   70792800   70793800      1       1  150064       2.5499     0.005388
enh48443     1   72132300   72133300      2       1  150064       3.4153   0.00031857
enh48449     1   72837100   72838100      3       1  150064       1.7706     0.038316
enh48453     1   74058200   74059200      4       2  150064       3.2624   0.00055242
enh48454     1   74059400   74060400      1       1  150064       1.8798      0.03007
enh48474     1   76620000   76621000      2       1  150064       1.6795     0.046531
enh48491     1   77976800   77977800      2       1  150064       1.7428     0.040683
enh48493     1   77987800   77988800      3       1  150064       1.8424      0.03271
enh48497     1   78003800   78004800      2       1  150064       1.6586     0.048597
enh48501     1   78107700   78108700      1       1  150064       1.8582      0.03157
enh48515     1   78352900   78353900      9       4  150064       2.7102    0.0033617
enh48519     1   78446700   78447700      1       1  150064        2.645     0.004084
enh48523     1   78475100   78476100      1       1  150064       2.0598      0.01971
enh48528     1   78561200   78562200      2       1  150064       1.7587     0.039313
enh48544     1   79155800   79156800      7       2  150064       1.8075     0.035345
enh48545     1   79181000   79182000      8       2  150064       2.1437     0.016028
enh48554     1   80520400   80521400      7       3  150064        1.961     0.024937
enh48568     1   81943600   81944600      6       4  150064        1.674     0.047063
enh48572     1   82146800   82147800      4       2  150064       1.8182     0.034516
enh48573     1   82147500   82148500      1       1  150064       3.0846     0.001019
enh48575     1   82164700   82165700      4       2  150064       2.7781    0.0027337
enh48576     1   82168700   82169700      4       2  150064       3.0071    0.0013188
enh48577     1   82172300   82173300      8       4  150064       3.1806    0.0007349
enh48602     1   84155000   84156000      2       1  150064       2.4521    0.0071005
enh48610     1   84542000   84543000      1       1  150064       1.8123      0.03497
enh48612     1   84566500   84567500      2       1  150064       2.2567     0.012013
enh48617     1   84611700   84612700      2       1  150064       1.9793     0.023889
enh48618     1   84621800   84622800      2       1  150064       2.1147     0.017226
enh48619     1   84639200   84640200      1       1  150064        1.923      0.02724
enh48660     1   85218800   85219800      4       1  150064        1.818     0.034532
enh48667     1   85319000   85320000      4       1  150064       2.3938    0.0083373
enh48669     1   85348700   85349700      3       2  150064       1.9429     0.026014
enh48671     1   85353100   85354100      3       2  150064       2.0725      0.01911
enh48676     1   85378800   85379800      4       1  150064       1.8566     0.031685
enh48680     1   85528400   85529400      5       2  150064       1.7374     0.041158
enh48687     1   85710100   85711100      4       2  150064       1.7827     0.037317
enh48691     1   85738400   85739400      4       2  150064       1.8228     0.034165
enh48697     1   85760700   85761700      2       1  150064       1.9812     0.023782
enh48698     1   85764200   85765200      2       1  150064       1.6905     0.045462
enh48702     1   85785800   85786800      2       1  150064       2.1548     0.015588
enh48712     1   85863800   85864800      4       2  150064       2.0858     0.018498
enh48715     1   85916700   85917700      1       1  150064       2.6717     0.003773
enh48717     1   85928600   85929600      4       2  150064       1.7184     0.042857
enh48746     1   86603000   86604000      4       2  150064       1.7676     0.038566
enh48863     1   89776600   89777600      3       2  150064       2.6202    0.0043942
enh48865     1   89830000   89831000      2       1  150064        2.075     0.018995
enh48882     1   90184600   90185600      1       1  150064       1.6991      0.04465
enh48883     1   90186600   90187600      1       1  150064       1.9352      0.02648
enh48885     1   90204100   90205100      1       1  150064       1.7364      0.04125
enh48888     1   90232500   90233500      3       1  150064       1.8544     0.031844
enh48889     1   90274000   90275000      1       1  150064       2.1419       0.0161
enh48892     1   90307600   90308600      3       2  150064       2.4101    0.0079752
enh48895     1   90312200   90313200      2       1  150064       2.7441    0.0030334
enh48896     1   90312600   90313600      2       1  150064       2.7441    0.0030334
enh48898     1   90321700   90322700      5       3  150064       2.0262     0.021373
enh48917     1   90437700   90438700      4       2  150064       1.9057     0.028345
enh48919     1   90445800   90446800      4       2  150064       1.8077     0.035326
enh48933     1   91391300   91392300      2       1  150064       2.1155     0.017195
enh48937     1   91483100   91484100      1       1  150064       2.3451      0.00951
enh48940     1   91965200   91966200      3       2  150064       2.3068     0.010532
enh48944     1   92021300   92022300      5       1  150064       1.7154     0.043137
enh48965     1   92246700   92247700      5       2  150064       1.9426     0.026034
enh48966     1   92248400   92249400      5       1  150064        2.186     0.014407
enh48992     1   92766000   92767000      4       2  150064       3.0186    0.0012699
enh48993     1   92791700   92792700      1       1  150064       3.1468    0.0008252
enh48994     1   92794700   92795700      3       1  150064       2.9094    0.0018108
enh48995     1   93003800   93004800      2       1  150064       3.2544   0.00056808
enh48998     1   93119200   93120200      2       1  150064       1.8106     0.035102
enh49000     1   93194000   93195000      2       1  150064        1.881     0.029985
enh49009     1   93324200   93325200      2       1  150064       1.8921     0.029236
enh49010     1   93348100   93349100      2       1  150064        1.731     0.041726
enh49013     1   93399500   93400500      3       1  150064       2.5166    0.0059253
enh49015     1   93416000   93417000      3       1  150064       1.8399     0.032888
enh49017     1   93438300   93439300      1       1  150064       1.6825      0.04624
enh49018     1   93454900   93455900      3       2  150064       1.6813     0.046352
enh49020     1   93481300   93482300      3       1  150064       1.8628     0.031247
enh49042     1   94031000   94032000      3       2  150064       1.6815     0.046337
enh49115     1   94533700   94534700      2       1  150064       1.6821     0.046279
enh49199     1   95349300   95350300      3       2  150064       2.2582     0.011965
enh49208     1   95403400   95404400      4       2  150064        1.869     0.030812
enh49216     1   95468100   95469100      1       1  150064        1.982      0.02374
enh49220     1   95500400   95501400      2       1  150064       1.9152     0.027736
enh49222     1   95507400   95508400      2       1  150064       2.0905     0.018287
enh49223     1   95552600   95553600      4       2  150064            2     0.022752
enh49239     1   96772000   96773000      4       1  150064       2.7933    0.0026084
enh49240     1   96774700   96775700      6       2  150064       2.4151    0.0078664
enh49241     1   96822300   96823300      2       1  150064       2.7839    0.0026859
enh49242     1   96825800   96826800      3       1  150064       2.2154     0.013367
enh49244     1   96835800   96836800      5       1  150064       2.7802    0.0027162
enh49247     1   96881800   96882800      4       2  150064       2.8778    0.0020024
enh49248     1   96938800   96939800      2       1  150064       2.6058     0.004583
enh49249     1   96952800   96953800      2       1  150064       2.3162     0.010272
enh49252     1   97189100   97190100      3       1  150064       3.8812   5.1973e-05
enh49253     1   97196100   97197100      4       2  150064       3.0533    0.0011315
enh49260     1   97609700   97610700      2       1  150064       2.7533    0.0029496
enh49261     1   97639500   97640500      2       1  150064        2.822    0.0023861
enh49263     1   97658000   97659000      1       1  150064       3.7842    7.709e-05
enh49264     1   97717000   97718000      6       2  150064       2.3111     0.010415
enh49266     1   97830000   97831000      8       4  150064       3.3906   0.00034876
enh49267     1   97842800   97843800      5       2  150064       3.2009   0.00068509
enh49268     1   97849800   97850800      7       2  150064       4.5794   2.3319e-06
enh49270     1   98315200   98316200      1       1  150064       6.4331    6.251e-11
enh49271     1   98359300   98360300      3       1  150064       5.5964   1.0941e-08
enh49272     1   98369600   98370600      4       2  150064       5.9064   1.7479e-09
enh49276     1   98403100   98404100      1       1  150064       5.2412    7.977e-08
enh49279     1   98464600   98465600      4       2  150064       6.5946   2.1318e-11
enh49280     1   98470600   98471600      1       1  150064       7.4728    3.926e-14
enh49282     1   98499600   98500600      4       2  150064       6.0297   8.2138e-10
enh49284     1   98567500   98568500      2       1  150064       3.3867   0.00035373
enh49285     1   98569200   98570200      1       1  150064        3.596    0.0001616
enh49293     1   98853700   98854700      3       2  150064        1.968     0.024534
enh49294     1   98932900   98933900      1       1  150064       1.7209      0.04263
enh49299     1   99142400   99143400      1       1  150064        2.136      0.01634
enh49302     1   99386300   99387300      6       2  150064        1.849     0.032227
enh49314     1  100109900  100110900      1       1  150064       3.0448     0.001164
enh49319     1  100147000  100148000      3       2  150064       1.9573     0.025156
enh49361     1  101331400  101332400      2       1  150064       3.2501   0.00057676
enh49388     1  101992000  101993000      4       2  150064       1.7002     0.044545
enh49397     1  103357300  103358300      5       3  150064        2.403    0.0081311
enh49416     1  107468900  107469900      1       1  150064       2.1044      0.01767
enh49433     1  108136300  108137300      2       1  150064       1.6461     0.049874
enh49449     1  108508200  108509200      5       3  150064       2.2686     0.011647
enh49466     1  108740000  108741000      5       2  150064        2.451    0.0071232
enh49560     1  110178600  110179600      4       2  150064        2.074     0.019042
enh49590     1  110438100  110439100      5       2  150064       1.9161     0.027674
enh49591     1  110444300  110445300      1       1  150064       2.1685      0.01506
enh49607     1  110530600  110531600      1       1  150064       2.2206      0.01319
enh49611     1  110545000  110546000      1       1  150064        1.927      0.02699
enh49614     1  110576000  110577000      1       1  150064       2.1318      0.01651
enh49617     1  110598800  110599800      1       1  150064       2.2328      0.01278
enh49626     1  110851300  110852300      6       3  150064       1.8731     0.030529
enh49631     1  110892700  110893700      2       1  150064       2.1775     0.014723
enh49634     1  110925800  110926800      4       2  150064         2.06     0.019699
enh49640     1  111019200  111020200      3       1  150064       2.3585    0.0091743
enh49644     1  111323000  111324000      4       2  150064       2.3344    0.0097885
enh49669     1  111994800  111995800      2       1  150064       1.8799     0.030059
enh49679     1  112134300  112135300      3       2  150064       2.8477     0.002202
enh49681     1  112147600  112148600      4       2  150064       2.5009     0.006194
enh49683     1  112164200  112165200      6       3  150064       2.1895     0.014281
enh49686     1  112247000  112248000      3       2  150064       1.8638     0.031171
enh49694     1  112462600  112463600      3       1  150064       2.4432    0.0072786
enh49695     1  112480600  112481600      7       4  150064       2.1599     0.015391
enh49698     1  112494400  112495400      1       1  150064       2.2682      0.01166
enh49699     1  112601300  112602300      7       2  150064       1.8761     0.030319
enh49700     1  112603500  112604500      8       1  150064       2.1157     0.017185
enh49710     1  112934000  112935000      2       1  150064       1.8858     0.029664
enh49711     1  112935200  112936200      3       1  150064       1.6799     0.046484
enh49712     1  112940800  112941800      4       1  150064       2.2752     0.011447
enh49713     1  112941800  112942800      3       1  150064        2.087     0.018442
enh49714     1  112944800  112945800      3       1  150064       2.7975    0.0025751
enh49715     1  112947200  112948200      3       1  150064       2.1838     0.014487
enh49716     1  112987100  112988100      3       1  150064       2.1693     0.015032
enh49718     1  113007000  113008000      1       1  150064       2.0222      0.02158
enh49720     1  113012900  113013900      1       1  150064       2.1123      0.01733
enh49722     1  113055300  113056300      1       1  150064       3.8697    5.448e-05
enh49730     1  113153800  113154800      5       2  150064       3.9085   4.6441e-05
enh49734     1  113169900  113170900      4       2  150064       1.7353     0.041344
enh49738     1  113188500  113189500      3       2  150064       2.2645     0.011772
enh49740     1  113215700  113216700      4       2  150064       3.9815   3.4237e-05
enh49741     1  113218600  113219600      2       1  150064       2.7755    0.0027562
enh49743     1  113230800  113231800      2       1  150064       2.4976    0.0062517
enh49744     1  113241300  113242300      2       1  150064       3.6366   0.00013811
enh49830     1  114525200  114526200      5       2  150064       2.0044     0.022515
enh49839     1  114853200  114854200      3       1  150064       2.3074     0.010518
enh49845     1  114977400  114978400      4       1  150064       2.1871     0.014367
enh49846     1  114997300  114998300      2       1  150064       1.9568     0.025187
enh49866     1  115261400  115262400      1       1  150064       3.1647    0.0007761
enh49876     1  115604200  115605200      6       2  150064       1.9961     0.022959
enh49877     1  115606300  115607300      5       3  150064       2.7831    0.0026919
enh49878     1  115610700  115611700      3       2  150064       1.8631     0.031224
enh49880     1  115627400  115628400      1       1  150064       1.7163      0.04305
enh49881     1  115632800  115633800      5       2  150064       1.8358     0.033193
enh49882     1  115641000  115642000      2       1  150064       1.8164     0.034656
enh49883     1  115642200  115643200      5       2  150064       3.6876   0.00011318
enh49885     1  115677200  115678200      2       1  150064        3.698   0.00010867
enh49888     1  115710800  115711800      2       1  150064       1.9822     0.023726
enh49889     1  115721800  115722800     12       4  150064       3.2508   0.00057533
enh49890     1  115724600  115725600      5       2  150064         2.54     0.005542
enh49893     1  115752700  115753700      7       3  150064       2.4916    0.0063576
enh49898     1  115794000  115795000      4       2  150064       3.1966   0.00069522
enh49903     1  115851100  115852100      3       1  150064       3.1119   0.00092947
enh49904     1  115855100  115856100      8       3  150064       2.5129    0.0059871
enh49905     1  115857000  115858000      4       2  150064       2.9137    0.0017856
enh49907     1  115874300  115875300      3       2  150064       2.1117     0.017355
enh49908     1  115879000  115880000      3       2  150064       2.1412     0.016129
enh49909     1  115943300  115944300      1       1  150064       2.2508       0.0122
enh49910     1  115954100  115955100      4       2  150064       1.7544     0.039685
enh49911     1  115971200  115972200      4       2  150064       2.7826     0.002696
enh49914     1  116012700  116013700      3       2  150064       1.9589     0.025064
enh49935     1  116248100  116249100      2       1  150064            2     0.022753
enh49945     1  116357300  116358300      6       3  150064       1.9731     0.024244
enh49959     1  116618500  116619500      3       2  150064       2.5357    0.0056119
enh50017     1  117253700  117254700      6       2  150064       1.6534      0.04912
enh50018     1  117264000  117265000      3       2  150064       1.8128     0.034931
enh50020     1  117312100  117313100      2       1  150064       2.7437     0.003038
enh50021     1  117320200  117321200      1       1  150064       3.5084    0.0002254
enh50022     1  117341600  117342600      3       1  150064       3.0152    0.0012839
enh50025     1  117362800  117363800      4       2  150064        3.243    0.0005913
enh50043     1  117514600  117515600      3       2  150064       1.9822     0.023729
enh50054     1  117689300  117690300      7       1  150064        1.791     0.036649
enh50091     1  118751800  118752800      7       2  150064       2.1244      0.01682
enh50284     1  145588200  145589200      2       1  150064       1.9785     0.023935
enh50294     1  145726800  145727800      1       1  150064        1.699      0.04466
enh50300     1  146502300  146503300      7       3  150064       2.2717     0.011552
enh50302     1  146633200  146634200      3       1  150064       2.2594     0.011929
enh50303     1  146637200  146638200      2       1  150064       1.7438     0.040594
enh50304     1  146638600  146639600      3       1  150064       2.0981     0.017948
enh50305     1  146645500  146646500      6       2  150064       2.0747     0.019009
enh50306     1  146649100  146650100      5       3  150064       1.7794     0.037588
enh50307     1  146708500  146709500      2       1  150064       2.5167    0.0059234
enh50309     1  146716400  146717400      5       2  150064       2.2623     0.011838
enh50310     1  146718700  146719700      5       3  150064       1.7537     0.039744
enh50322     1  147220500  147221500      3       2  150064       1.9172     0.027609
enh50323     1  147222100  147223100      5       2  150064       1.8102     0.035131
enh50324     1  147224700  147225700      2       1  150064       1.8651     0.031084
enh50326     1  147233600  147234600      4       2  150064       1.7592     0.039269
enh50347     1  149887600  149888600      1       1  150064       1.7468      0.04034
enh50348     1  149897100  149898100      3       1  150064       1.6494     0.049531
enh50354     1  149966800  149967800      1       1  150064       1.6967      0.04488
enh50356     1  149974100  149975100      2       1  150064       2.1726     0.014904
enh50359     1  149984600  149985600      4       1  150064       1.8379     0.033036
enh50361     1  149993400  149994400      3       1  150064       1.7071     0.043906
enh50363     1  150037100  150038100      1       1  150064       5.5334     1.57e-08
enh50365     1  150124200  150125200      2       1  150064        4.783   8.6332e-07
enh50366     1  150124600  150125600      4       2  150064       4.5844    2.276e-06
enh50368     1  150133300  150134300      4       1  150064       5.5692   1.2793e-08
enh50370     1  150158600  150159600      3       2  150064       4.7642   9.4794e-07
enh50371     1  150159500  150160500      1       1  150064       5.4736    2.205e-08
enh50372     1  150164100  150165100      1       1  150064       2.0092      0.02226
enh50373     1  150166400  150167400      4       2  150064       3.7656   8.3084e-05
enh50374     1  150185000  150186000      3       2  150064       4.6806   1.4303e-06
enh50375     1  150209000  150210000      2       1  150064       1.9992     0.022793
enh50376     1  150228900  150229900      1       1  150064        2.696     0.003509
enh50378     1  150234200  150235200      2       1  150064       1.7168     0.043009
enh50383     1  150267500  150268500      3       2  150064       2.1666     0.015132
enh50384     1  150334800  150335800      5       2  150064       4.6395   1.7465e-06
enh50387     1  150361800  150362800      3       2  150064       4.0914   2.1441e-05
enh50388     1  150449700  150450700      4       2  150064       4.7494   1.0199e-06
enh50389     1  150451300  150452300      4       2  150064       3.4845   0.00024654
enh50391     1  150460600  150461600      3       1  150064       4.5462   2.7315e-06
enh50392     1  150479700  150480700      5       2  150064       1.8588      0.03153
enh50393     1  150481600  150482600      5       3  150064       4.8443   6.3533e-07
enh50395     1  150488800  150489800      2       1  150064       4.4767   3.7907e-06
enh50398     1  150509400  150510400      3       2  150064       5.2733   6.6993e-08
enh50401     1  150536600  150537600      2       1  150064        2.174     0.014852
enh50405     1  150546100  150547100      5       2  150064       1.6844     0.046052
enh50408     1  150578700  150579700      1       1  150064       1.8314      0.03352
enh50410     1  150587300  150588300      3       2  150064       2.6146    0.0044666
enh50422     1  150738000  150739000      6       3  150064       1.8918     0.029256
enh50433     1  150951200  150952200      3       1  150064       2.2704     0.011591
enh50438     1  150973700  150974700      4       2  150064       4.2005   1.3315e-05
enh50449     1  151041700  151042700      2       1  150064       3.0844    0.0010198
enh50451     1  151069600  151070600      3       2  150064       2.5844    0.0048774
enh50452     1  151079200  151080200      2       1  150064       3.5595   0.00018577
enh50453     1  151119600  151120600      3       2  150064       2.7149    0.0033143
enh50464     1  151228200  151229200      2       1  150064       3.4523   0.00027791
enh50477     1  151373700  151374700      2       1  150064       3.1435   0.00083467
enh50478     1  151388600  151389600      2       1  150064       3.0277    0.0012323
enh50480     1  151428700  151429700      3       1  150064       2.1143     0.017243
enh50510     1  151611500  151612500      1       1  150064       2.6561     0.003953
enh50576     1  152414800  152415800      8       2  150064       2.0014     0.022674
enh50585     1  152552500  152553500      1       1  150064       1.8599      0.03145
enh50682     1  153777700  153778700      2       1  150064       3.7987   7.2743e-05
enh50686     1  153896400  153897400      2       1  150064        2.061     0.019652
enh50687     1  153901200  153902200      2       1  150064       1.8265      0.03389
enh50688     1  153916800  153917800      3       2  150064        2.213     0.013448
enh50689     1  153919300  153920300      2       1  150064       2.1054     0.017629
enh50691     1  153931400  153932400      5       3  150064       2.2696     0.011615
enh50693     1  153941100  153942100      2       1  150064       2.3994    0.0082099
enh50694     1  153947800  153948800      2       1  150064       2.2278     0.012946
enh50714     1  154324200  154325200      4       2  150064       2.4754    0.0066543
enh50725     1  154395700  154396700      4       2  150064       2.1786      0.01468
enh50727     1  154399300  154400300      2       1  150064       1.7126     0.043393
enh50728     1  154400900  154401900      1       1  150064       1.8287      0.03372
enh50729     1  154404700  154405700      3       2  150064       1.8075     0.035343
enh50730     1  154407300  154408300      2       1  150064       2.6222    0.0043686
enh50731     1  154408000  154409000      2       1  150064        1.719      0.04281
enh50732     1  154408600  154409600      4       2  150064        1.716     0.043082
enh50734     1  154414100  154415100      2       1  150064       2.7097    0.0033674
enh50735     1  154415200  154416200      5       3  150064       2.8384    0.0022667
enh50736     1  154417500  154418500      3       1  150064       2.3075     0.010513
enh50741     1  154451800  154452800      1       1  150064        1.801      0.03585
enh50745     1  154525600  154526600      2       1  150064       1.8993     0.028763
enh50746     1  154528000  154529000      2       1  150064       2.1382     0.016251
enh50750     1  154595400  154596400      3       2  150064       1.7237      0.04238
enh50762     1  154897900  154898900      1       1  150064       2.2952      0.01086
enh50765     1  154910800  154911800      5       1  150064       3.6992   0.00010816
enh50766     1  154912300  154913300      5       2  150064       3.7478    8.919e-05
enh50767     1  154914400  154915400      2       1  150064       3.8289   6.4357e-05
enh50768     1  154915900  154916900      5       2  150064       4.0097   3.0401e-05
enh50769     1  154926100  154927100      1       1  150064       2.0764      0.01893
enh50777     1  154983000  154984000      3       2  150064       1.6641      0.04805
enh50778     1  154985200  154986200      1       1  150064       2.0143      0.02199
enh50779     1  154988200  154989200      3       2  150064       2.4353      0.00744
enh50780     1  154990800  154991800      1       1  150064       2.3559      0.00924
enh50781     1  154994700  154995700      3       1  150064       3.7675   8.2451e-05
enh50782     1  154998600  154999600      1       1  150064       3.1848    0.0007242
enh50783     1  155006600  155007600      3       1  150064       3.2485   0.00058015
enh50785     1  155016900  155017900      2       1  150064       2.4019    0.0081556
enh50790     1  155042200  155043200      1       1  150064       1.8595      0.03148
enh50791     1  155043900  155044900      1       1  150064       2.5649     0.005161
enh50818     1  155214800  155215800      1       1  150064       2.2046      0.01374
enh50822     1  155241200  155242200      2       1  150064       2.0835     0.018604
enh50824     1  155248000  155249000      2       1  150064       2.2396     0.012558
enh50825     1  155275300  155276300      2       1  150064        2.481    0.0065508
enh50826     1  155277200  155278200      2       1  150064       2.5297     0.005708
enh50827     1  155281000  155282000      1       1  150064       1.8809      0.02999
enh50828     1  155281500  155282500      1       1  150064       1.8809      0.02999
enh50829     1  155282600  155283600      1       1  150064        2.495     0.006298
enh50832     1  155369200  155370200      2       1  150064       2.1066     0.017577
enh50834     1  155433500  155434500      1       1  150064        2.346     0.009487
enh50843     1  155570000  155571000      1       1  150064        2.154      0.01562
enh50844     1  155605300  155606300      1       1  150064       2.7108     0.003356
enh50845     1  155615900  155616900      1       1  150064       2.6751     0.003735
enh50846     1  155618300  155619300      2       1  150064       1.8937     0.029134
enh50854     1  155675600  155676600      1       1  150064        3.092     0.000994
enh50860     1  155827400  155828400      1       1  150064       2.1047      0.01766
enh50863     1  155861800  155862800      2       1  150064       1.9774     0.024001
enh50865     1  155879000  155880000      1       1  150064       1.9714      0.02434
enh50867     1  155898800  155899800      1       1  150064       3.3529    0.0003998
enh50868     1  155899600  155900600      2       1  150064       1.7528     0.039814
enh50869     1  155907800  155908800      2       1  150064       2.6992    0.0034752
enh50872     1  155914400  155915400      2       1  150064        1.843     0.032664
enh50873     1  155929400  155930400      6       2  150064       2.5731     0.005039
enh50876     1  155943300  155944300      1       1  150064        2.173      0.01489
enh50878     1  155958400  155959400      2       1  150064       2.2436      0.01243
enh50879     1  155958800  155959800      1       1  150064       2.1154       0.0172
enh50882     1  155974400  155975400      3       2  150064       3.7577   8.5757e-05
enh50886     1  156033100  156034100      1       1  150064       1.7568      0.03948
enh50889     1  156060200  156061200      1       1  150064       1.7503      0.04003
enh50891     1  156066800  156067800      1       1  150064       1.6961      0.04493
enh50892     1  156070700  156071700      1       1  150064       1.9914      0.02322
enh50895     1  156081700  156082700      1       1  150064       1.6693      0.04753
enh50896     1  156100200  156101200      5       1  150064       1.6464     0.049836
enh50900     1  156116300  156117300      2       1  150064       2.6298    0.0042723
enh50901     1  156120800  156121800      2       1  150064       1.8736      0.03049
enh50917     1  156228200  156229200      1       1  150064       1.6537      0.04909
enh50928     1  156444800  156445800      1       1  150064       1.6628      0.04818
enh50947     1  156627100  156628100      2       1  150064        1.661     0.048354
enh50960     1  156709200  156710200      3       2  150064        1.714     0.043261
enh50961     1  156711300  156712300      4       2  150064       2.4346    0.0074544
enh50969     1  156770900  156771900      2       1  150064       1.7927     0.036514
enh51010     1  157961900  157962900      1       1  150064        1.748      0.04023
enh51050     1  159083400  159084400      2       1  150064       2.6704    0.0037886
enh51053     1  159209300  159210300      4       2  150064       1.7248     0.042283
enh51086     1  159973400  159974400      3       1  150064       2.0831     0.018622
enh51087     1  159988500  159989500      6       1  150064       1.9949     0.023028
enh51103     1  160162600  160163600      7       2  150064       2.1637     0.015243
enh51104     1  160173900  160174900      1       1  150064       3.0586     0.001112
enh51109     1  160226400  160227400      2       1  150064       2.4212    0.0077354
enh51110     1  160229400  160230400      3       2  150064       2.3705    0.0088829
enh51113     1  160309900  160310900      1       1  150064       2.7614     0.002878
enh51114     1  160314000  160315000      1       1  150064       2.4281     0.007589
enh51115     1  160344100  160345100      2       1  150064       2.0206     0.021659
enh51176     1  161166500  161167500      1       1  150064       1.7808      0.03747
enh51181     1  161197500  161198500      1       1  150064       1.9315      0.02671
enh51229     1  162161400  162162400      4       2  150064       1.7349     0.041379
enh51230     1  162182800  162183800      2       1  150064       1.7972     0.036152
enh51247     1  162509000  162510000      2       1  150064       2.7145    0.0033192
enh51252     1  162529700  162530700      2       1  150064       1.9254      0.02709
enh51253     1  162535100  162536100      3       2  150064       1.8788     0.030133
enh51254     1  162537300  162538300      2       1  150064       2.1886     0.014314
enh51257     1  162553300  162554300      4       1  150064        2.729    0.0031764
enh51288     1  162954000  162955000      1       1  150064       2.7639     0.002856
enh51289     1  162957400  162958400      2       1  150064       2.0317      0.02109
enh51290     1  162967100  162968100      2       1  150064       1.6523     0.049241
enh51296     1  163137300  163138300      2       1  150064       2.6326    0.0042369
enh51298     1  163141100  163142100      4       2  150064       2.2854     0.011143
enh51303     1  163277300  163278300      5       3  150064       1.9737     0.024207
enh51304     1  163289800  163290800      2       1  150064       1.8664     0.030993
enh51306     1  163793100  163794100      3       1  150064       2.8249    0.0023646
enh51342     1  164739600  164740600      3       1  150064       1.8145       0.0348
enh51343     1  164742100  164743100      1       1  150064       1.7675      0.03857
enh51344     1  164743600  164744600      4       2  150064       1.7874     0.036938
enh51347     1  164763400  164764400      2       1  150064       1.8374     0.033078
enh51359     1  165570700  165571700      8       4  150064       1.9019     0.028591
enh51360     1  165598600  165599600      8       2  150064       1.8212     0.034289
enh51366     1  165739200  165740200      2       1  150064       2.3176     0.010235
enh51371     1  165811400  165812400      6       2  150064       2.0958     0.018051
enh51372     1  165820200  165821200      2       1  150064       1.7741      0.03802
enh51373     1  165822000  165823000      3       1  150064       2.2659     0.011728
enh51375     1  165826500  165827500      2       1  150064       2.5516    0.0053621
enh51390     1  166843500  166844500      2       1  150064       3.4847   0.00024635
enh51394     1  166921400  166922400      2       1  150064       1.7373     0.041168
enh51406     1  167127400  167128400      3       2  150064       1.8823     0.029897
enh51407     1  167131000  167132000      4       2  150064       1.8542     0.031853
enh51409     1  167140500  167141500      4       2  150064       1.7661     0.038686
enh51411     1  167144800  167145800      4       2  150064       2.4024    0.0081446
enh51412     1  167165100  167166100      2       1  150064       2.1517      0.01571
enh51413     1  167187800  167188800      1       1  150064       2.7692      0.00281
enh51484     1  168053700  168054700      1       1  150064       2.2271      0.01297
enh51500     1  168271300  168272300      1       1  150064       2.1095      0.01745
enh51505     1  168355800  168356800      1       1  150064       2.0929      0.01818
enh51506     1  168356700  168357700      3       2  150064       2.2226     0.013122
enh51509     1  168408600  168409600      2       1  150064       1.8315     0.033513
enh51538     1  169088300  169089300      7       3  150064       2.7534    0.0029491
enh51566     1  169883200  169884200      4       1  150064       1.7037     0.044222
enh51590     1  170667800  170668800      1       1  150064       1.9528      0.02542
enh51616     1  171366000  171367000      8       3  150064       2.3192     0.010192
enh51622     1  171436900  171437900      3       1  150064       1.8908     0.029328
enh51637     1  171751900  171752900      3       1  150064       2.1709     0.014968
enh51638     1  171756800  171757800      4       2  150064       1.8949     0.029052
enh51639     1  171757600  171758600      4       2  150064       2.0175     0.021824
enh51640     1  171758100  171759100      3       1  150064       2.0639     0.019512
enh51641     1  171762800  171763800      2       1  150064       1.7148     0.043193
enh51678     1  172292600  172293600      3       2  150064       2.5438    0.0054828
enh51680     1  172311600  172312600      1       1  150064       2.2439      0.01242
enh51683     1  172325700  172326700      3       2  150064       1.7834     0.037264
enh51684     1  172328900  172329900      1       1  150064       1.8053      0.03551
enh51685     1  172352400  172353400      2       1  150064       2.4364    0.0074169
enh51686     1  172359400  172360400      6       2  150064       2.4499    0.0071439
enh51687     1  172363200  172364200      6       2  150064       1.8056     0.035494
enh51688     1  172368000  172369000      3       2  150064       1.9916     0.023205
enh51702     1  172500000  172501000      3       2  150064       1.6888     0.045631
enh51729     1  172864400  172865400      1       1  150064       1.8182      0.03452
enh51732     1  172878500  172879500      3       2  150064       2.2874     0.011087
enh51733     1  172885800  172886800      3       2  150064       2.1389     0.016222
enh51734     1  172897600  172898600      3       1  150064       2.3776     0.008713
enh51738     1  172920600  172921600      3       1  150064       2.3632    0.0090601
enh51740     1  172929300  172930300      1       1  150064       2.6738      0.00375
enh51771     1  173388800  173389800      5       2  150064       2.6576    0.0039345
enh51772     1  173394000  173395000      2       1  150064       2.4076     0.008029
enh51773     1  173398000  173399000      4       2  150064       2.3375    0.0097071
enh51775     1  173422800  173423800      2       1  150064       2.2138     0.013423
enh51777     1  173448900  173449900      2       1  150064       2.3269    0.0099847
enh51780     1  173611000  173612000      1       1  150064       1.8425       0.0327
enh51782     1  173683000  173684000      1       1  150064       3.4023    0.0003341
enh51783     1  173685500  173686500      1       1  150064       3.4989    0.0002336
enh51785     1  173767200  173768200      1       1  150064       3.3872    0.0003531
enh51788     1  173831500  173832500      8       3  150064       2.6652     0.003847
enh51790     1  173862900  173863900      4       2  150064       3.3982   0.00033917
enh51792     1  173973800  173974800      3       2  150064       2.6899    0.0035733
enh51793     1  173974600  173975600      1       1  150064       3.4302    0.0003016
enh51794     1  173986700  173987700      3       1  150064       3.3595   0.00039041
enh51795     1  173988000  173989000      1       1  150064       3.4233    0.0003093
enh51796     1  173988800  173989800      2       1  150064       3.3167   0.00045536
enh51797     1  173992200  173993200      2       1  150064       2.9267    0.0017129
enh51798     1  174121900  174122900      2       1  150064       3.8232   6.5877e-05
enh51801     1  174176200  174177200      2       1  150064       2.4167    0.0078315
enh51803     1  174291100  174292100      2       1  150064       2.0466     0.020348
enh51805     1  174628900  174629900      1       1  150064       2.7995     0.002559
enh51809     1  174767700  174768700      1       1  150064       3.2494    0.0005783
enh51811     1  174784000  174785000      2       1  150064       1.9926     0.023153
enh51813     1  174797200  174798200      1       1  150064       2.2539       0.0121
enh51814     1  174840500  174841500      1       1  150064       2.2115       0.0135
enh51818     1  174945300  174946300      1       1  150064       2.8844     0.001961
enh51819     1  174958700  174959700      2       1  150064       1.7845     0.037175
enh51823     1  174984200  174985200      3       2  150064         1.86     0.031445
enh51825     1  174998100  174999100      1       1  150064       2.4331     0.007486
enh51830     1  175119500  175120500      4       2  150064        3.622   0.00014616
enh51831     1  175127100  175128100      5       2  150064       2.9934    0.0013796
enh51832     1  175137800  175138800      2       1  150064       2.6912    0.0035603
enh51834     1  175142400  175143400      5       2  150064       3.1402   0.00084406
enh51835     1  175143300  175144300      1       1  150064       3.2955    0.0004912
enh51839     1  175150800  175151800      3       2  150064       2.1544     0.015605
enh51841     1  175155600  175156600      5       2  150064       3.5617   0.00018423
enh51851     1  175288200  175289200      3       1  150064       1.6749     0.046977
enh51864     1  175945500  175946500      3       2  150064        1.937     0.026372
enh51869     1  176177300  176178300      1       1  150064       2.2069      0.01366
enh51876     1  176625600  176626600      3       2  150064       1.8445     0.032556
enh51881     1  176956300  176957300      1       1  150064       1.8188      0.03447
enh51883     1  176963800  176964800      3       1  150064       2.9213    0.0017427
enh51888     1  177243400  177244400      1       1  150064       4.1036    2.034e-05
enh51889     1  177247700  177248700      1       1  150064       4.7528    1.003e-06
enh51890     1  177251900  177252900      3       2  150064       3.7431   9.0899e-05
enh51891     1  177271300  177272300      4       2  150064       4.9563    3.592e-07
enh51892     1  177275300  177276300      3       1  150064       4.8293   6.8507e-07
enh51893     1  177284200  177285200      2       1  150064       2.7844    0.0026816
enh51901     1  177769500  177770500      4       2  150064       1.8572     0.031642
enh51909     1  177914500  177915500      5       3  150064       3.2393   0.00059919
enh51910     1  177939000  177940000      5       2  150064       1.8187     0.034475
enh51940     1  178124400  178125400      1       1  150064        2.104      0.01769
enh51942     1  178141700  178142700      4       2  150064       2.1307     0.016557
enh51960     1  178276400  178277400      2       1  150064       1.7214     0.042593
enh51966     1  178314500  178315500      1       1  150064       1.7373      0.04117
enh51970     1  178366200  178367200      2       1  150064       2.5179     0.005903
enh51972     1  178386900  178387900      2       1  150064       1.8688     0.030827
enh52017     1  179096900  179097900      3       2  150064       1.6568      0.04878
enh52018     1  179097800  179098800      4       2  150064       1.7121     0.043439
enh52019     1  179098200  179099200      4       1  150064       1.6833     0.046155
enh52020     1  179099200  179100200      3       1  150064       1.6662     0.047834
enh52022     1  179107000  179108000      1       1  150064       1.9187      0.02751
enh52024     1  179115400  179116400      1       1  150064       2.0951      0.01808
enh52027     1  179138700  179139700      1       1  150064       2.1591      0.01542
enh52036     1  179199500  179200500      1       1  150064       1.8435      0.03263
enh52038     1  179261800  179262800      1       1  150064       1.7587      0.03931
enh52042     1  179280200  179281200      1       1  150064       1.6813      0.04635
enh52044     1  179333800  179334800      5       3  150064       2.8804    0.0019862
enh52046     1  179783000  179784000      2       1  150064       1.8026     0.035728
enh52049     1  179844100  179845100      1       1  150064       1.9217      0.02732
enh52052     1  179895200  179896200      2       1  150064       1.8109     0.035077
enh52085     1  180496100  180497100      4       2  150064       1.8978     0.028859
enh52101     1  180605000  180606000      3       2  150064       4.0046   3.1056e-05
enh52104     1  180796100  180797100      2       1  150064       3.2614    0.0005544
enh52107     1  180891700  180892700      2       1  150064        2.083     0.018625
enh52109     1  180895200  180896200      6       3  150064       2.0865     0.018469
enh52142     1  181105000  181106000      1       1  150064       2.3382     0.009689
enh52156     1  181428200  181429200      7       3  150064       2.1083     0.017501
enh52157     1  181438600  181439600      3       2  150064       2.5023    0.0061696
enh52159     1  181510500  181511500      2       1  150064       1.7399     0.040943
enh52192     1  182730400  182731400      2       1  150064        2.077     0.018902
enh52244     1  183179100  183180100      1       1  150064       1.7623      0.03901
enh52269     1  183443400  183444400      2       1  150064       3.0031    0.0013362
enh52271     1  183449800  183450800      3       2  150064       2.6169    0.0044365
enh52274     1  183486100  183487100      1       1  150064       3.0022      0.00134
enh52276     1  183537500  183538500      4       2  150064       2.3604    0.0091275
enh52310     1  184022100  184023100      2       1  150064       2.1799     0.014632
enh52313     1  184125400  184126400      2       1  150064       1.7889     0.036814
enh52317     1  184191600  184192600      4       1  150064       1.6733     0.047132
enh52325     1  184384600  184385600      3       2  150064       1.6817     0.046309
enh52332     1  184453500  184454500      1       1  150064       2.4326     0.007495
enh52334     1  184460100  184461100      2       1  150064       2.6156    0.0044536
enh52335     1  184476300  184477300      1       1  150064       2.4618     0.006913
enh52337     1  184504100  184505100      2       1  150064       2.5883    0.0048226
enh52350     1  184633400  184634400      3       2  150064       2.1721     0.014923
enh52351     1  184725000  184726000      3       1  150064       2.1648       0.0152
enh52363     1  184924100  184925100      2       1  150064       2.1357     0.016351
enh52365     1  184939100  184940100      2       1  150064       2.8016    0.0025423
enh52366     1  184939900  184940900      2       1  150064       2.3995    0.0082089
enh52374     1  185127400  185128400      1       1  150064       1.9047      0.02841
enh52419     1  186124200  186125200      3       2  150064       1.9593     0.025038
enh52427     1  186177300  186178300      2       1  150064       1.9445     0.025916
enh52478     1  187811700  187812700      2       1  150064       1.7567     0.039487
enh52484     1  189627300  189628300     11       2  150064       1.7287     0.041935
enh52487     1  190833100  190834100      7       2  150064       2.2054     0.013714
enh52491     1  192102200  192103200      1       1  150064       2.6099     0.004528
enh52492     1  192116700  192117700      3       2  150064       2.2468     0.012325
enh52506     1  192670100  192671100      1       1  150064       2.0749        0.019
enh52509     1  192716400  192717400      1       1  150064       2.2052      0.01372
enh52513     1  192795600  192796600      4       2  150064       2.5129     0.005988
enh52516     1  192861800  192862800      3       1  150064       2.6925     0.003546
enh52517     1  192870400  192871400      3       2  150064       2.0194     0.021722
enh52518     1  192875200  192876200      6       3  150064       2.5661    0.0051431
enh52525     1  193072100  193073100      1       1  150064       3.0838     0.001022
enh52526     1  193074800  193075800      5       2  150064       2.2378     0.012616
enh52529     1  193093200  193094200      2       1  150064       3.2285   0.00062229
enh52531     1  193290300  193291300      8       2  150064       3.0851    0.0010174
enh52537     1  193538500  193539500      4       2  150064       1.7268     0.042105
enh52546     1  194504000  194505000      2       1  150064       1.9781     0.023957
enh52556     1  196129000  196130000      1       1  150064       1.6995      0.04461
enh52557     1  196150000  196151000      6       2  150064       2.9482    0.0015981
enh52559     1  196369700  196370700      1       1  150064       2.2115       0.0135
enh52571     1  197165400  197166400      3       2  150064       2.8876    0.0019407
enh52575     1  197652500  197653500      2       1  150064       2.5705     0.005078
enh52578     1  197741600  197742600      1       1  150064       2.5419     0.005513
enh52579     1  197745500  197746500      1       1  150064       2.5951     0.004728
enh52581     1  197755800  197756800      5       1  150064       2.4273    0.0076063
enh52582     1  197768000  197769000      6       2  150064       2.0587     0.019762
enh52583     1  197807400  197808400      1       1  150064        2.235      0.01271
enh52628     1  198574900  198575900      4       2  150064       1.9597     0.025016
enh52631     1  198637100  198638100      2       1  150064       1.8331     0.033396
enh52634     1  198650800  198651800      3       2  150064       2.0517     0.020101
enh52637     1  198806100  198807100      2       1  150064       2.4732    0.0066951
enh52657     1  199459900  199460900      5       2  150064       2.6812    0.0036676
enh52672     1  199826100  199827100      2       1  150064       1.7008     0.044489
enh52677     1  200141300  200142300      6       2  150064       2.1378     0.016268
enh52684     1  200201300  200202300      4       1  150064       2.6067     0.004571
enh52685     1  200270200  200271200      3       2  150064       2.2916     0.010963
enh52688     1  200303800  200304800      6       3  150064       2.0238     0.021497
enh52689     1  200305400  200306400      2       1  150064       2.1533     0.015649
enh52690     1  200321500  200322500      2       1  150064       2.7883     0.002649
enh52691     1  200333700  200334700      6       2  150064       2.7725    0.0027815
enh52693     1  200340900  200341900      2       1  150064       2.2222     0.013134
enh52695     1  200345500  200346500      2       1  150064       1.9188     0.027504
enh52696     1  200349200  200350200      5       2  150064       2.7283    0.0031826
enh52699     1  200379600  200380600      2       1  150064         2.31     0.010443
enh52701     1  200398200  200399200      3       2  150064       2.2123     0.013472
enh52702     1  200406300  200407300      1       1  150064       3.4739    0.0002565
enh52706     1  200446800  200447800      5       3  150064       2.2201     0.013205
enh52707     1  200452600  200453600      4       1  150064       2.1779     0.014706
enh52708     1  200457400  200458400      3       2  150064       2.6382    0.0041671
enh52709     1  200481000  200482000      8       4  150064       3.9551   3.8244e-05
enh52726     1  200713800  200714800      3       2  150064       1.7804     0.037506
enh52730     1  200725200  200726200      4       2  150064       2.0151     0.021945
enh52737     1  200771600  200772600      1       1  150064       2.3823     0.008602
enh52742     1  200870100  200871100      1       1  150064       2.9066     0.001827
enh52743     1  200874300  200875300      7       2  150064       3.5286   0.00020886
enh52744     1  200876700  200877700      1       1  150064       3.6921    0.0001112
enh52746     1  200885900  200886900      2       1  150064       3.6246   0.00014468
enh52747     1  200931600  200932600      4       2  150064       2.2895     0.011026
enh52748     1  200941000  200942000      8       3  150064       1.9368     0.026382
enh52750     1  200988700  200989700      2       1  150064       3.5022   0.00023074
enh52755     1  201106500  201107500      2       1  150064       1.7983     0.036062
enh52758     1  201142000  201143000      4       2  150064        2.498    0.0062452
enh52769     1  201251400  201252400      2       1  150064       2.3358    0.0097517
enh52783     1  201353400  201354400      7       3  150064       3.0307      0.00122
enh52802     1  201451200  201452200      7       2  150064       2.0246     0.021452
enh52861     1  201797000  201798000      3       2  150064       2.6745    0.0037417
enh52864     1  201814200  201815200      2       1  150064       1.7378      0.04112
enh52865     1  201818400  201819400      1       1  150064       1.6978      0.04477
enh52868     1  201856900  201857900      2       1  150064       2.2893     0.011031
enh52871     1  201873100  201874100      3       1  150064       2.3227     0.010097
enh52896     1  202111200  202112200      5       2  150064       2.1389      0.01622
enh52897     1  202114400  202115400      1       1  150064         1.77      0.03836
enh52938     1  202587400  202588400      1       1  150064       1.7735      0.03807
enh52963     1  203016000  203017000      2       1  150064       1.9891     0.023343
enh52965     1  203058100  203059100      3       1  150064       2.0643     0.019497
enh52966     1  203060400  203061400      3       1  150064       2.2558     0.012041
enh52967     1  203062600  203063600      3       1  150064       1.8829     0.029857
enh53068     1  204010500  204011500      3       2  150064       2.1398     0.016185
enh53069     1  204026300  204027300      4       2  150064        3.103   0.00095787
enh53071     1  204045000  204046000      3       2  150064       3.3525   0.00040037
enh53072     1  204047100  204048100      3       2  150064       3.0915   0.00099578
enh53073     1  204049900  204050900      2       1  150064       2.3558    0.0092406
enh53076     1  204057300  204058300      2       1  150064        3.731    9.535e-05
enh53078     1  204071400  204072400      2       1  150064       1.9284     0.026901
enh53096     1  204222800  204223800      1       1  150064       2.5598     0.005237
enh53128     1  204412400  204413400      2       1  150064       1.8946     0.029074
enh53129     1  204419000  204420000      1       1  150064       2.2698      0.01161
enh53131     1  204432700  204433700      1       1  150064       1.7394      0.04098
enh53132     1  204434800  204435800      2       1  150064       1.7308     0.041745
enh53134     1  204461000  204462000      1       1  150064       3.1617    0.0007842
enh53135     1  204464300  204465300      3       2  150064       2.2606     0.011893
enh53139     1  204489300  204490300      1       1  150064       3.3424    0.0004153
enh53141     1  204493300  204494300      2       1  150064       2.6076     0.004559
enh53143     1  204534200  204535200      4       2  150064       1.9212     0.027355
enh53144     1  204540700  204541700      4       2  150064       2.5316     0.005677
enh53145     1  204560600  204561600      4       2  150064        3.222    0.0006364
enh53146     1  204568500  204569500      2       1  150064       3.4056   0.00033011
enh53147     1  204592100  204593100      1       1  150064        2.313      0.01036
enh53161     1  204940900  204941900      1       1  150064        2.746     0.003016
enh53162     1  204982700  204983700      5       2  150064       1.6684     0.047616
enh53163     1  205042400  205043400      5       3  150064       4.1755   1.4867e-05
enh53164     1  205088600  205089600      3       1  150064       2.0764      0.01893
enh53166     1  205110300  205111300      5       2  150064       3.7788   7.8797e-05
enh53170     1  205144500  205145500      2       1  150064       3.8883   5.0474e-05
enh53171     1  205152800  205153800      6       2  150064       4.5969   2.1439e-06
enh53172     1  205168100  205169100      3       1  150064       4.0127   3.0014e-05
enh53173     1  205173100  205174100      4       1  150064       4.1403    1.734e-05
enh53174     1  205178600  205179600      4       2  150064       4.4417   4.4622e-06
enh53176     1  205198600  205199600      6       3  150064       2.8526    0.0021679
enh53177     1  205216400  205217400      5       2  150064       2.0254     0.021415
enh53178     1  205218000  205219000      3       2  150064       2.3691    0.0089157
enh53183     1  205245100  205246100      5       2  150064       2.1747     0.014827
enh53184     1  205248800  205249800      4       2  150064       1.9374     0.026346
enh53197     1  205321000  205322000      3       1  150064       1.7186     0.042845
enh53202     1  205344600  205345600      2       1  150064       2.3517    0.0093442
enh53207     1  205446800  205447800      6       3  150064       1.7076     0.043853
enh53209     1  205461200  205462200     10       3  150064        2.263     0.011817
enh53210     1  205462400  205463400      2       1  150064       2.6007    0.0046512
enh53211     1  205469500  205470500      4       2  150064       1.9385     0.026283
enh53219     1  205551400  205552400      4       2  150064       1.6664     0.047813
enh53221     1  205564900  205565900      4       2  150064       1.7289     0.041915
enh53231     1  205641000  205642000      2       1  150064       1.8798     0.030065
enh53244     1  205774700  205775700      3       1  150064       1.7156     0.043116
enh53245     1  205780000  205781000      1       1  150064       2.4157     0.007853
enh53264     1  206531400  206532400      1       1  150064       1.6921      0.04531
enh53269     1  206589200  206590200      2       1  150064       1.6656     0.047892
enh53278     1  206645600  206646600      5       2  150064       1.6572     0.048743
enh53279     1  206652600  206653600      2       1  150064       1.9277     0.026945
enh53281     1  206655600  206656600      6       3  150064        1.842     0.032735
enh53321     1  207039600  207040600      2       1  150064       2.6022    0.0046311
enh53340     1  207207500  207208500      2       1  150064       3.6605   0.00012588
enh53341     1  207218800  207219800      1       1  150064       3.3826     0.000359
enh53342     1  207220200  207221200      3       1  150064       3.1909   0.00070917
enh53343     1  207221600  207222600      4       2  150064       3.0572    0.0011171
enh53347     1  207250500  207251500      2       1  150064       2.6828    0.0036507
enh53367     1  207880600  207881600      9       2  150064       2.8662    0.0020771
enh53369     1  207922000  207923000      2       1  150064       2.8682    0.0020642
enh53370     1  207923500  207924500      2       1  150064       3.7753   7.9905e-05
enh53372     1  207960700  207961700      2       1  150064       4.0749    2.302e-05
enh53375     1  207976700  207977700      4       1  150064       3.1617   0.00078425
enh53376     1  207978600  207979600      5       2  150064       4.6209   1.9107e-06
enh53380     1  208001200  208002200      1       1  150064       4.9466    3.777e-07
enh53381     1  208004200  208005200      2       1  150064       1.6881     0.045692
enh53382     1  208005900  208006900      3       1  150064       4.5609   2.5465e-06
enh53383     1  208006500  208007500      4       2  150064       4.6652   1.5417e-06
enh53384     1  208010400  208011400      4       2  150064       2.7929    0.0026119
enh53385     1  208012100  208013100      1       1  150064       1.9286      0.02689
enh53386     1  208014700  208015700      3       2  150064       3.7542    8.695e-05
enh53387     1  208015600  208016600      1       1  150064       1.8442      0.03258
enh53388     1  208018100  208019100      5       2  150064       4.1152   1.9342e-05
enh53389     1  208020000  208021000      5       3  150064       2.0973     0.017986
enh53390     1  208021500  208022500      4       2  150064       3.2838     0.000512
enh53391     1  208022900  208023900      2       1  150064       1.7487     0.040174
enh53392     1  208026400  208027400      5       2  150064       2.5168    0.0059219
enh53393     1  208035000  208036000      7       3  150064       3.2372   0.00060348
enh53394     1  208037300  208038300      4       2  150064       3.5839   0.00016928
enh53396     1  208039100  208040100      6       3  150064       3.4125   0.00032188
enh53398     1  208044300  208045300      4       2  150064       2.4614    0.0069188
enh53399     1  208058300  208059300      4       1  150064       2.3278    0.0099622
enh53401     1  208085400  208086400      4       2  150064       1.7121     0.043439
enh53411     1  208263100  208264100      5       2  150064       2.8939    0.0019023
enh53412     1  208267100  208268100      2       1  150064       2.2526     0.012141
enh53413     1  208280900  208281900      3       2  150064       1.7986     0.036037
enh53414     1  208293200  208294200      5       2  150064       2.2735     0.011499
enh53415     1  208305300  208306300      3       2  150064       2.9641    0.0015178
enh53416     1  208323000  208324000      3       1  150064       2.1308     0.016553
enh53429     1  208380200  208381200      1       1  150064       2.4996     0.006217
enh53432     1  208386500  208387500      2       1  150064       2.0546     0.019961
enh53491     1  209576700  209577700      2       1  150064       2.2134     0.013435
enh53503     1  209741100  209742100      4       2  150064       2.0776     0.018873
enh53506     1  209760800  209761800      3       2  150064       1.6506     0.049407
enh53509     1  209799500  209800500      4       2  150064       1.7928     0.036499
enh53566     1  210410100  210411100      2       1  150064       1.8007     0.035876
enh53598     1  211210000  211211000      2       1  150064       1.9052     0.028377
enh53607     1  211529900  211530900      3       1  150064       2.3696    0.0089042
enh53609     1  211556800  211557800      4       2  150064       2.1653     0.015181
enh53612     1  211687300  211688300      5       2  150064       1.6472     0.049762
enh53618     1  211747700  211748700      2       1  150064       1.9267     0.027006
enh53621     1  211762600  211763600      4       2  150064       1.7313     0.041698
enh53641     1  211911700  211912700      1       1  150064        1.815      0.03476
enh53673     1  212607200  212608200      1       1  150064       2.1962      0.01404
enh53692     1  212769100  212770100      5       3  150064       2.1181     0.017082
enh53696     1  212829100  212830100      1       1  150064       2.0886      0.01837
enh53733     1  214389900  214390900      4       2  150064       1.6677     0.047685
enh53739     1  214469900  214470900      2       1  150064       1.8409     0.032815
enh53742     1  214510600  214511600      4       2  150064       2.3236     0.010075
enh53755     1  214600700  214601700     11       5  150064       1.6712     0.047346
enh53757     1  214615400  214616400      4       2  150064       1.7866        0.037
enh53764     1  214633300  214634300      6       1  150064        1.749     0.040146
enh53773     1  214671200  214672200      4       1  150064       1.8782     0.030174
enh53775     1  214677700  214678700      6       2  150064       2.2179     0.013281
enh53778     1  214693600  214694600      2       1  150064       1.9989     0.022807
enh53784     1  214731100  214732100      2       1  150064       2.1024     0.017761
enh53786     1  214745800  214746800      2       1  150064       1.7785     0.037662
enh53787     1  214747800  214748800      1       1  150064       1.8864      0.02962
enh53813     1  216018500  216019500      1       1  150064       2.3515     0.009349
enh53817     1  216637000  216638000      1       1  150064       2.6887     0.003587
enh53832     1  217801200  217802200      3       2  150064       1.7332     0.041531
enh53852     1  218583900  218584900      1       1  150064       1.6611      0.04835
enh53887     1  219047500  219048500      5       3  150064       1.8487     0.032253
enh53917     1  220266500  220267500      2       1  150064        2.041     0.020624
enh53918     1  220268500  220269500      3       2  150064       1.6464     0.049836
enh53920     1  220392100  220393100      4       2  150064       2.8033    0.0025288
enh53921     1  220442100  220443100      2       1  150064       1.7508      0.03999
enh53923     1  220447000  220448000      2       1  150064       1.6588     0.048577
enh53978     1  221938900  221939900      3       2  150064       2.1266     0.016727
enh54025     1  222818400  222819400      1       1  150064       2.1321       0.0165
enh54072     1  223889800  223890800      2       1  150064       2.9555    0.0015611
enh54073     1  223893100  223894100      1       1  150064       3.1898    0.0007119
enh54074     1  223896000  223897000      1       1  150064       1.8497      0.03218
enh54075     1  223898600  223899600      7       2  150064       3.8684   5.4769e-05
enh54076     1  223909000  223910000      6       1  150064       3.0402    0.0011821
enh54078     1  223915200  223916200      3       1  150064       2.7735    0.0027725
enh54079     1  223917200  223918200      4       2  150064       2.7225    0.0032395
enh54082     1  223926500  223927500      1       1  150064       1.6616       0.0483
enh54084     1  223929500  223930500      3       1  150064       1.6592     0.048533
enh54085     1  223935400  223936400      1       1  150064       1.9807      0.02381
enh54086     1  223936600  223937600      3       1  150064       2.5361    0.0056044
enh54087     1  223958400  223959400      2       1  150064       2.9528    0.0015744
enh54088     1  223960400  223961400      6       2  150064       2.1735     0.014873
enh54092     1  224007100  224008100      2       1  150064       3.1117   0.00093001
enh54093     1  224014600  224015600      1       1  150064       3.5115    0.0002228
enh54094     1  224019000  224020000      7       3  150064       3.4124     0.000322
enh54096     1  224021500  224022500      5       2  150064       2.3553    0.0092551
enh54097     1  224023200  224024200      2       1  150064        3.273     0.000532
enh54099     1  224028900  224029900      1       1  150064       3.7148    0.0001017
enh54100     1  224030200  224031200      1       1  150064       3.5734    0.0001762
enh54133     1  224546200  224547200      2       1  150064       2.3981    0.0082411
enh54134     1  224564300  224565300      3       1  150064       2.3911    0.0083999
enh54135     1  224565100  224566100      4       2  150064        2.242     0.012481
enh54136     1  224595300  224596300      3       2  150064       2.2521     0.012159
enh54137     1  224615000  224616000      1       1  150064       2.2869       0.0111
enh54138     1  224617300  224618300      3       2  150064       2.1806     0.014606
enh54139     1  224623900  224624900      1       1  150064        2.526     0.005768
enh54141     1  224641900  224642900      2       1  150064       2.0662     0.019405
enh54142     1  224644300  224645300      4       2  150064       1.9456     0.025854
enh54145     1  224684700  224685700      1       1  150064       2.0878      0.01841
enh54147     1  224689400  224690400      3       2  150064       2.1965     0.014029
enh54161     1  224824800  224825800      2       1  150064       1.6773     0.046737
enh54200     1  225934000  225935000      3       2  150064       1.8934     0.029152
enh54209     1  226000900  226001900      2       1  150064       1.9678     0.024547
enh54213     1  226053600  226054600      2       1  150064         2.39    0.0084246
enh54216     1  226065100  226066100      4       1  150064       2.1929     0.014158
enh54217     1  226067200  226068200      3       1  150064       2.2423      0.01247
enh54220     1  226084500  226085500      4       2  150064       1.7973      0.03614
enh54225     1  226184000  226185000      2       1  150064        1.676     0.046864
enh54226     1  226187600  226188600      3       2  150064       1.8656     0.031051
enh54231     1  226253600  226254600      2       1  150064        2.767    0.0028287
enh54232     1  226269800  226270800      2       1  150064       2.3561    0.0092342
enh54233     1  226283700  226284700      2       1  150064       1.9469     0.025776
enh54234     1  226284600  226285600      6       2  150064       1.6877     0.045734
enh54241     1  226311200  226312200      1       1  150064       2.6169     0.004437
enh54246     1  226322400  226323400      1       1  150064       2.6331     0.004231
enh54250     1  226402200  226403200      3       2  150064       1.9405      0.02616
enh54252     1  226460100  226461100      1       1  150064       2.2138      0.01342
enh54254     1  226497900  226498900      2       1  150064       2.6384    0.0041644
enh54256     1  226592000  226593000      3       1  150064       1.8195      0.03442
enh54261     1  226789400  226790400      6       3  150064       4.4533   4.2285e-06
enh54263     1  226811800  226812800      4       2  150064       2.4826    0.0065222
enh54268     1  226846400  226847400      2       1  150064       2.5549    0.0053116
enh54270     1  226851500  226852500      2       1  150064        1.695     0.045036
enh54281     1  226924400  226925400      1       1  150064        1.829       0.0337
enh54282     1  226927300  226928300      2       1  150064       2.0898     0.018317
enh54287     1  227014800  227015800      5       2  150064       2.1254     0.016775
enh54294     1  227063200  227064200      4       2  150064       1.6895     0.045558
enh54296     1  227070100  227071100      3       1  150064       2.2435     0.012432
enh54311     1  227531500  227532500      5       2  150064       1.8518     0.032026
enh54313     1  227543800  227544800      7       3  150064       1.7138     0.043285
enh54389     1  229163200  229164200      1       1  150064       1.8157      0.03471
enh54445     1  230209600  230210600      5       2  150064       1.6575     0.048706
enh54450     1  230226300  230227300      7       4  150064       2.3289    0.0099329
enh54451     1  230227900  230228900      5       2  150064       2.8931     0.001907
enh54452     1  230228800  230229800      3       1  150064        3.408   0.00032721
enh54453     1  230238200  230239200      3       2  150064       3.3968    0.0003409
enh54454     1  230241800  230242800      6       3  150064       3.6284    0.0001426
enh54455     1  230245500  230246500      2       1  150064       3.2993   0.00048469
enh54456     1  230246400  230247400      6       2  150064        3.593   0.00016342
enh54457     1  230248000  230249000      2       1  150064       3.1926    0.0007051
enh54458     1  230250000  230251000      3       1  150064       3.5765   0.00017411
enh54462     1  230269100  230270100      5       3  150064       1.8903     0.029356
enh54463     1  230269900  230270900      5       2  150064       2.8616    0.0021078
enh54464     1  230275700  230276700      5       3  150064       2.1215     0.016938
enh54469     1  230305400  230306400      3       2  150064       1.7605     0.039163
enh54472     1  230321300  230322300      3       2  150064       1.7254     0.042229
enh54474     1  230344400  230345400      3       1  150064       1.7023     0.044352
enh54481     1  230405600  230406600      3       2  150064       1.9923     0.023169
enh54482     1  230443100  230444100      2       1  150064       2.2896     0.011023
enh54484     1  230495500  230496500      7       2  150064       2.1542     0.015613
enh54574     1  232557900  232558900      2       1  150064       2.4009     0.008178
enh54575     1  232608300  232609300      3       1  150064       2.1716     0.014942
enh54576     1  232612800  232613800      1       1  150064       1.8193      0.03443
enh54577     1  232613600  232614600      2       1  150064       1.8114      0.03504
enh54578     1  232621900  232622900      5       2  150064        2.703    0.0034361
enh54627     1  233656100  233657100      5       2  150064       1.9912     0.023228
enh54633     1  233762800  233763800      5       2  150064       2.0893     0.018338
enh54661     1  234334700  234335700      7       2  150064        1.694     0.045136
enh54666     1  234353100  234354100      4       2  150064       1.8773     0.030242
enh54669     1  234395900  234396900      2       1  150064       2.3582    0.0091814
enh54670     1  234397600  234398600      1       1  150064       1.6906      0.04546
enh54672     1  234446600  234447600      3       2  150064       2.1496     0.015795
enh54681     1  234622300  234623300      4       2  150064       1.7362     0.041268
enh54685     1  234634000  234635000      7       2  150064       2.8238    0.0023726
enh54687     1  234640800  234641800      3       2  150064       2.0464     0.020359
enh54689     1  234650900  234651900      2       1  150064       1.9779     0.023968
enh54809     1  235804900  235805900      1       1  150064       2.3335      0.00981
enh54860     1  236665600  236666600      1       1  150064       1.7372      0.04118
enh54876     1  237922700  237923700      2       1  150064       1.6975     0.044801
enh54889     1  238341400  238342400      3       2  150064       2.6112    0.0045114
enh54900     1  239062100  239063100      2       1  150064        1.704     0.044188
enh54903     1  240194300  240195300      4       2  150064       3.1986   0.00069042
enh54927     1  241790900  241791900      5       2  150064       2.6692    0.0038018
enh54928     1  241799500  241800500      5       2  150064       2.1673     0.015105
enh54950     1  243267900  243268900      1       1  150064       1.7947      0.03635
enh54951     1  243368200  243369200      1       1  150064       3.2555    0.0005659
enh54952     1  243376200  243377200      2       1  150064       3.9066   4.6799e-05
enh54953     1  243410000  243411000      2       1  150064       2.6922    0.0035494
enh54954     1  243413800  243414800      4       2  150064       4.2609   1.0181e-05
enh54955     1  243420800  243421800      2       1  150064       4.0095   3.0424e-05
enh54959     1  243428100  243429100      1       1  150064       4.9067    4.631e-07
enh54961     1  243430900  243431900      1       1  150064       4.8918    4.997e-07
enh54962     1  243432900  243433900      2       1  150064       4.4701   3.9099e-06
enh54963     1  243443700  243444700      1       1  150064       4.5657    2.489e-06
enh54965     1  243450300  243451300      1       1  150064       4.8728    5.502e-07
enh54966     1  243457600  243458600      1       1  150064       5.0243    2.527e-07
enh54971     1  243617300  243618300      7       2  150064       3.8332   6.3252e-05
enh54973     1  243645200  243646200      1       1  150064       4.8235    7.053e-07
enh54975     1  243653800  243654800      1       1  150064       4.2856    9.112e-06
enh54977     1  243663900  243664900      4       2  150064       5.2183   9.0264e-08
enh54978     1  243676900  243677900      1       1  150064       3.9017    4.776e-05
enh54980     1  243712400  243713400      2       1  150064         4.03   2.7884e-05
enh54981     1  243760200  243761200      1       1  150064       1.9669       0.0246
enh54982     1  243806000  243807000      2       1  150064       4.4845    3.654e-06
enh54983     1  243821600  243822600      3       1  150064       4.8199   7.1819e-07
enh54988     1  243894600  243895600      2       1  150064       3.8836   5.1468e-05
enh54989     1  243897300  243898300      1       1  150064       4.7869     8.47e-07
enh54992     1  243962000  243963000      1       1  150064        2.476     0.006644
enh54993     1  243966700  243967700      2       1  150064       4.3381   7.1872e-06
enh54995     1  244011400  244012400      3       2  150064       3.0738    0.0010569
enh54996     1  244014400  244015400      3       2  150064       4.1088   1.9883e-05
enh55009     1  244377300  244378300      6       2  150064       2.5072    0.0060851
enh55011     1  244402400  244403400      1       1  150064       2.0913      0.01825
enh55018     1  244486800  244487800     10       2  150064       2.2771      0.01139
enh55032     1  244602400  244603400      4       2  150064       2.1017     0.017792
enh55034     1  244608000  244609000      1       1  150064       2.2307      0.01285
enh55035     1  244609200  244610200      1       1  150064       1.6759      0.04688
enh55037     1  244611800  244612800      1       1  150064       2.1862       0.0144
enh55038     1  244623400  244624400      3       2  150064       1.7861     0.037045
enh55043     1  244836600  244837600      3       2  150064       1.8423     0.032716
enh55064     1  245558600  245559600      8       2  150064         1.66     0.048458
enh55067     1  245762300  245763300      6       1  150064       2.5013    0.0061871
enh55083     1  246150000  246151000      4       2  150064       2.4657     0.006838
enh55084     1  246160600  246161600     10       3  150064       1.8984     0.028824
enh55104     1  246746700  246747700      3       2  150064         1.74     0.040928
enh55109     1  246760000  246761000      4       2  150064       1.7285     0.041952
enh55111     1  246772000  246773000      2       1  150064       2.2501      0.01222
enh55112     1  246776100  246777100      5       2  150064       2.0101     0.022209
enh55116     1  246859800  246860800      3       1  150064       1.7629     0.038958
enh55117     1  246861600  246862600      6       3  150064        1.869     0.030814
enh55118     1  246862400  246863400      5       3  150064       1.6525     0.049218
enh55119     1  246868200  246869200      2       1  150064       1.8139     0.034848
enh55120     1  246931900  246932900      1       1  150064       1.7346      0.04141
enh55125     1  247000700  247001700      2       1  150064       1.6564     0.048817
enh55127     1  247048400  247049400      1       1  150064       1.7963      0.03622
enh55131     1  247265600  247266600      1       1  150064       2.0738      0.01905
enh55145     1  247715100  247716100      3       1  150064       2.0772     0.018894
enh55158     1  249156400  249157400      1       1  150064       1.8718      0.03062
enh55159     1  249157600  249158600      4       1  150064       1.6878      0.04572
enh55161     1  249199100  249200100      1       1  150064       1.7708       0.0383
enh62315     2      47400      48400      2       1  150064       1.9365     0.026405
enh62316     2      70100      71100      4       1  150064       1.6584     0.048617
enh62333     2     568600     569600      5       2  150064       1.6653     0.047931
enh62378     2    1733400    1734400      8       3  150064       2.0296     0.021197
enh62381     2    1744000    1745000      4       2  150064       1.8452     0.032507
enh62382     2    1748800    1749800      7       2  150064       1.8909     0.029319
enh62384     2    1759000    1760000      4       2  150064       2.5946    0.0047347
enh62402     2    3307000    3308000      3       1  150064       2.8667     0.002074
enh62414     2    3621700    3622700      1       1  150064       2.0286      0.02125
enh62438     2    6511900    6512900      3       2  150064       2.0307     0.021142
enh62439     2    6646700    6647700      3       1  150064       1.7894     0.036772
enh62442     2    7056600    7057600      3       2  150064       2.8319    0.0023136
enh62454     2    7832400    7833400      2       1  150064        1.949     0.025649
enh62478     2    8551800    8552800      6       2  150064       1.9529     0.025413
enh62484     2    8680000    8681000      3       1  150064       2.4331    0.0074859
enh62485     2    8683500    8684500      3       2  150064       1.9324     0.026653
enh62498     2    8989100    8990100      3       2  150064       1.9191     0.027485
enh62499     2    8991600    8992600      2       1  150064        1.737     0.041194
enh62522     2    9253000    9254000      3       1  150064       1.7547      0.03966
enh62528     2    9314700    9315700      3       1  150064       2.0327     0.021043
enh62531     2    9327400    9328400      5       2  150064         1.94     0.026189
enh62532     2    9330900    9331900      2       1  150064       2.0791     0.018805
enh62537     2    9353400    9354400      1       1  150064       3.0893     0.001003
enh62539     2    9355500    9356500      3       1  150064       2.9002    0.0018646
enh62543     2    9359100    9360100      1       1  150064       1.7092      0.04371
enh62548     2    9368100    9369100      2       1  150064       2.7065    0.0033994
enh62554     2    9392200    9393200      1       1  150064       3.1605    0.0007874
enh62559     2    9404100    9405100      1       1  150064        3.188    0.0007163
enh62607     2    9751000    9752000      1       1  150064       1.7362      0.04126
enh62608     2    9752900    9753900      2       1  150064       1.7709     0.038287
enh62617     2    9795500    9796500      7       3  150064       2.3547    0.0092682
enh62618     2    9798700    9799700      1       1  150064       2.2914      0.01097
enh62669     2   10159200   10160200      8       4  150064        2.151     0.015739
enh62710     2   10543700   10544700      6       2  150064       1.8623     0.031279
enh62711     2   10549100   10550100      4       2  150064       1.7831     0.037288
enh62746     2   10953200   10954200      6       3  150064       2.0708     0.019191
enh62785     2   11533600   11534600      2       1  150064       2.2141     0.013412
enh62788     2   11570700   11571700      2       1  150064       1.8436     0.032623
enh62810     2   11915200   11916200      2       1  150064       1.6887     0.045636
enh62811     2   11918600   11919600      2       1  150064        1.751      0.03997
enh62813     2   11924700   11925700      2       1  150064       2.6214     0.004379
enh62815     2   11964600   11965600      2       1  150064       1.6495     0.049523
enh62821     2   12078000   12079000      6       3  150064       3.4787   0.00025196
enh62828     2   12148400   12149400      6       2  150064       1.7209     0.042634
enh62833     2   12259400   12260400      2       1  150064       2.7107    0.0033572
enh62839     2   12368000   12369000      3       1  150064       2.9012    0.0018589
enh62857     2   12644300   12645300      3       2  150064       1.6727      0.04719
enh62858     2   12647200   12648200      2       1  150064       1.7335       0.0415
enh62860     2   12695100   12696100      2       1  150064       1.8598     0.031459
enh62901     2   14329800   14330800      6       1  150064       1.8083     0.035276
enh62908     2   14656700   14657700      8       3  150064       2.3195     0.010183
enh62923     2   15310500   15311500      6       2  150064       2.5621    0.0052025
enh62924     2   15317000   15318000      3       2  150064        2.255     0.012068
enh62925     2   15363900   15364900      2       1  150064       2.6988    0.0034797
enh62931     2   15593100   15594100      3       1  150064       1.7246     0.042296
enh62935     2   15697500   15698500      5       1  150064       1.6567     0.048793
enh62936     2   15698000   15699000      2       1  150064       1.8407      0.03283
enh62937     2   15699100   15700100      4       1  150064       1.8447     0.032539
enh62956     2   16803600   16804600      1       1  150064       2.2738      0.01149
enh62961     2   17042100   17043100      2       1  150064       2.3836    0.0085712
enh62984     2   17780300   17781300      7       3  150064       1.7885     0.036848
enh62990     2   17854200   17855200      4       1  150064       1.9498       0.0256
enh62993     2   17932500   17933500      3       1  150064       1.9908     0.023252
enh62994     2   17937600   17938600      1       1  150064       2.0909      0.01827
enh62996     2   17993700   17994700      2       1  150064       1.9517     0.025486
enh62997     2   17996200   17997200      1       1  150064       2.7708     0.002796
enh62998     2   18011200   18012200      3       2  150064       2.0112      0.02215
enh62999     2   18074000   18075000      6       3  150064       3.7365   9.3316e-05
enh63000     2   18082100   18083100      2       1  150064       3.5259     0.000211
enh63003     2   18258400   18259400      8       2  150064        1.903      0.02852
enh63004     2   18335400   18336400     10       2  150064       2.6711    0.0037805
enh63045     2   19320300   19321300      4       2  150064       2.4301    0.0075471
enh63046     2   19323400   19324400      3       1  150064       1.8783      0.03017
enh63055     2   19548100   19549100      2       1  150064        2.264     0.011786
enh63056     2   19673700   19674700      2       1  150064       1.8197     0.034405
enh63087     2   20240100   20241100      2       1  150064        1.747     0.040321
enh63090     2   20262200   20263200      5       2  150064       2.2205     0.013193
enh63111     2   20365900   20366900      2       1  150064       1.6935     0.045183
enh63112     2   20369800   20370800      4       2  150064        1.729     0.041903
enh63120     2   20406800   20407800      4       2  150064       2.5634    0.0051831
enh63171     2   20768200   20769200      8       3  150064       2.3397    0.0096494
enh63172     2   20773400   20774400      4       2  150064       2.9595    0.0015409
enh63173     2   20775000   20776000      7       2  150064       2.7326    0.0031419
enh63174     2   20776900   20777900      7       2  150064       2.0754     0.018975
enh63175     2   20779600   20780600      5       2  150064       2.7354    0.0031151
enh63178     2   20789700   20790700      5       2  150064       1.8173     0.034583
enh63180     2   20798600   20799600      3       2  150064       2.2061      0.01369
enh63184     2   20813800   20814800      6       2  150064       1.6763     0.046836
enh63186     2   20820300   20821300      1       1  150064       2.5299     0.005704
enh63189     2   20841600   20842600      4       2  150064       2.0273     0.021318
enh63203     2   23039500   23040500      2       1  150064       1.7106      0.04358
enh63224     2   23703500   23704500      4       2  150064       1.8388     0.032972
enh63226     2   23714900   23715900      4       2  150064       1.8927     0.029196
enh63252     2   23980100   23981100      1       1  150064       2.0403      0.02066
enh63253     2   23984200   23985200      5       3  150064       2.0232     0.021528
enh63260     2   24047400   24048400      5       2  150064       1.6605     0.048402
enh63261     2   24049300   24050300      2       1  150064       2.8464    0.0022105
enh63263     2   24122600   24123600      4       2  150064       2.2744      0.01147
enh63265     2   24125200   24126200      2       1  150064       1.7552     0.039614
enh63266     2   24127700   24128700      1       1  150064        2.071      0.01918
enh63267     2   24139300   24140300      3       2  150064       2.2082     0.013614
enh63269     2   24151100   24152100      2       1  150064       1.9116     0.027966
enh63270     2   24161600   24162600      1       1  150064       2.2362      0.01267
enh63272     2   24167100   24168100      5       2  150064       2.4735    0.0066904
enh63303     2   25029200   25030200      3       2  150064       1.6831      0.04618
enh63316     2   25320800   25321800      2       1  150064       1.9089     0.028136
enh63319     2   25328000   25329000      2       1  150064       3.7146   0.00010178
enh63320     2   25351600   25352600      6       3  150064        4.357    6.593e-06
enh63325     2   25486400   25487400      4       2  150064       3.4615    0.0002686
enh63326     2   25498000   25499000      1       1  150064       2.1462      0.01593
enh63327     2   25501400   25502400      2       1  150064       1.7057      0.04403
enh63328     2   25513600   25514600      2       1  150064       2.3009     0.010698
enh63331     2   25528900   25529900      1       1  150064       3.7197    9.974e-05
enh63338     2   25585400   25586400      5       2  150064       1.6943     0.045104
enh63341     2   25598600   25599600      2       1  150064        4.143   1.7136e-05
enh63353     2   25840200   25841200      1       1  150064       2.0558       0.0199
enh63358     2   25878300   25879300      2       1  150064       1.8848     0.029732
enh63359     2   25879900   25880900      3       2  150064       2.2664     0.011712
enh63366     2   25942100   25943100      3       1  150064        2.181     0.014591
enh63378     2   26187400   26188400      4       2  150064       1.7664     0.038662
enh63379     2   26202700   26203700      1       1  150064       2.0723      0.01912
enh63380     2   26205600   26206600      2       1  150064       1.6586     0.048595
enh63381     2   26214900   26215900      3       1  150064       2.4577    0.0069913
enh63382     2   26220300   26221300      7       3  150064       2.8477    0.0022021
enh63384     2   26231400   26232400      5       1  150064         1.72     0.042716
enh63389     2   26267300   26268300      3       1  150064       2.7318    0.0031492
enh63396     2   26302900   26303900      2       1  150064       1.9167     0.027639
enh63397     2   26308900   26309900      4       2  150064       2.0709     0.019183
enh63404     2   26492100   26493100      2       1  150064       2.1871     0.014367
enh63410     2   26523400   26524400      3       2  150064       1.6587     0.048589
enh63420     2   26580200   26581200      3       2  150064        1.769     0.038448
enh63425     2   26700300   26701300      5       2  150064       2.1119     0.017347
enh63427     2   26829100   26830100      3       2  150064       1.9089      0.02814
enh63434     2   26979100   26980100      1       1  150064       3.3366    0.0004241
enh63436     2   26986000   26987000      1       1  150064       3.3389    0.0004206
enh63438     2   26990300   26991300      3       1  150064       3.0209      0.00126
enh63439     2   26991200   26992200      1       1  150064       3.3193    0.0004512
enh63441     2   26995100   26996100      1       1  150064       3.3202    0.0004497
enh63444     2   27028200   27029200      5       3  150064       1.9772      0.02401
enh63445     2   27031700   27032700      4       2  150064       3.4085   0.00032666
enh63446     2   27184300   27185300      3       2  150064       2.1409     0.016141
enh63449     2   27211200   27212200      1       1  150064       3.2155     0.000651
enh63450     2   27233400   27234400      3       1  150064       3.1054   0.00095019
enh63452     2   27243900   27244900      1       1  150064       3.3136    0.0004605
enh63453     2   27254200   27255200      1       1  150064       3.0193     0.001267
enh63455     2   27271800   27272800      2       1  150064       3.4335   0.00029787
enh63457     2   27291800   27292800      1       1  150064       2.9839     0.001423
enh63458     2   27295300   27296300      1       1  150064       2.9142     0.001783
enh63460     2   27300600   27301600      2       1  150064       3.1008   0.00096492
enh63464     2   27307600   27308600      2       1  150064       2.5213    0.0058457
enh63465     2   27309800   27310800      1       1  150064        2.979     0.001446
enh63468     2   27404200   27405200      3       2  150064       3.4904   0.00024114
enh63470     2   27432500   27433500      6       3  150064       2.5913    0.0047811
enh63472     2   27443700   27444700      4       2  150064       2.3075     0.010513
enh63474     2   27504900   27505900      2       1  150064        2.138     0.016259
enh63476     2   27525400   27526400      1       1  150064       2.1382      0.01625
enh63479     2   27557500   27558500      1       1  150064       2.2842      0.01118
enh63483     2   27595000   27596000      2       1  150064       2.3713    0.0088636
enh63484     2   27604100   27605100      1       1  150064       3.0578     0.001115
enh63485     2   27607300   27608300      1       1  150064       3.1068    0.0009457
enh63488     2   27632800   27633800      2       1  150064       2.0799     0.018769
enh63492     2   27668400   27669400      2       1  150064        1.806     0.035459
enh63493     2   27711200   27712200      4       2  150064       3.6298   0.00014183
enh63494     2   27712800   27713800      2       1  150064        2.505    0.0061232
enh63498     2   27749800   27750800      3       1  150064       1.7872     0.036952
enh63499     2   27789300   27790300      1       1  150064       3.0656     0.001086
enh63500     2   27807800   27808800      3       2  150064       2.1673     0.015106
enh63502     2   27819000   27820000      4       2  150064       1.7866     0.037004
enh63503     2   27821400   27822400      2       1  150064       1.6805     0.046428
enh63509     2   27888300   27889300      2       1  150064        1.985     0.023573
enh63512     2   27911900   27912900      2       1  150064       3.4993   0.00023321
enh63516     2   27934200   27935200      3       2  150064       2.2868     0.011104
enh63517     2   27937000   27938000      1       1  150064       2.8369     0.002278
enh63523     2   27974700   27975700      2       1  150064       4.2084   1.2859e-05
enh63524     2   27977000   27978000      1       1  150064       2.4741     0.006678
enh63526     2   27988000   27989000      1       1  150064       4.1169     1.92e-05
enh63527     2   27988800   27989800      3       2  150064       4.4211   4.9099e-06
enh63528     2   27993400   27994400      1       1  150064       3.8587      5.7e-05
enh63532     2   28020800   28021800      3       1  150064       5.0799    1.888e-07
enh63533     2   28032100   28033100      1       1  150064       4.3558    6.629e-06
enh63534     2   28054900   28055900      3       2  150064       3.2106   0.00066238
enh63536     2   28079100   28080100      3       1  150064       3.9255   4.3277e-05
enh63538     2   28093400   28094400      1       1  150064       3.3684     0.000378
enh63539     2   28108300   28109300      3       2  150064       1.6792     0.046557
enh63541     2   28114300   28115300      1       1  150064       1.9473      0.02575
enh63542     2   28123800   28124800      1       1  150064        3.996    3.221e-05
enh63544     2   28143000   28144000      1       1  150064       3.6355    0.0001387
enh63545     2   28152700   28153700      2       1  150064       3.0591    0.0011101
enh63546     2   28154900   28155900      4       2  150064        3.221   0.00063877
enh63547     2   28176300   28177300      2       1  150064       2.9283    0.0017041
enh63550     2   28184700   28185700      1       1  150064       3.5021    0.0002308
enh63552     2   28202600   28203600      2       1  150064         4.51   3.2416e-06
enh63558     2   28290200   28291200      2       1  150064       4.0072   3.0721e-05
enh63561     2   28303000   28304000      4       2  150064       1.6724     0.047223
enh63563     2   28324500   28325500      1       1  150064       2.2133      0.01344
enh63587     2   28550300   28551300      1       1  150064       2.5517      0.00536
enh63596     2   28601700   28602700      4       2  150064       2.2538     0.012105
enh63598     2   28607600   28608600      1       1  150064       2.5444     0.005474
enh63600     2   28611800   28612800      2       1  150064       3.1887   0.00071447
enh63601     2   28623100   28624100      2       1  150064       2.5793    0.0049499
enh63602     2   28628400   28629400      4       2  150064        2.443    0.0072837
enh63604     2   28632100   28633100      4       2  150064       1.6972     0.044833
enh63605     2   28636300   28637300      2       1  150064       1.9748     0.024147
enh63606     2   28658400   28659400      1       1  150064       2.8941     0.001901
enh63609     2   28667600   28668600      4       2  150064       1.8292     0.033687
enh63610     2   28670900   28671900      3       2  150064       1.8631     0.031227
enh63615     2   28766600   28767600      4       2  150064       1.7885     0.036847
enh63657     2   29032400   29033400      3       1  150064       3.1758   0.00074719
enh63676     2   29275900   29276900      6       2  150064       2.6776    0.0037075
enh63678     2   29330500   29331500      3       1  150064       1.9753     0.024119
enh63681     2   29342800   29343800      3       2  150064       2.5611    0.0052165
enh63683     2   29346900   29347900      1       1  150064       2.0777      0.01887
enh63684     2   29349800   29350800      1       1  150064       2.1387      0.01623
enh63685     2   29388100   29389100      3       1  150064       1.8139     0.034846
enh63694     2   29548100   29549100      4       2  150064       1.8705     0.030708
enh63724     2   30447400   30448400      5       2  150064       2.1539     0.015623
enh63736     2   30588800   30589800      2       1  150064       1.7303     0.041786
enh63750     2   31202300   31203300      6       2  150064       2.2195     0.013225
enh63772     2   31547400   31548400      2       1  150064       1.6604     0.048421
enh63780     2   31623800   31624800      2       1  150064       2.0845     0.018558
enh63797     2   32236600   32237600      3       2  150064       2.2825     0.011229
enh63802     2   32343800   32344800      2       1  150064       2.2383     0.012601
enh63845     2   33343300   33344300      3       2  150064       1.7607     0.039146
enh63880     2   36019800   36020800      8       1  150064       1.8173     0.034587
enh63889     2   36601700   36602700      3       2  150064       2.3787     0.008687
enh63896     2   36631900   36632900      7       4  150064       1.7478      0.04025
enh63898     2   36636500   36637500      1       1  150064       1.8342      0.03331
enh63903     2   36647400   36648400      1       1  150064       2.3588     0.009167
enh63904     2   36654500   36655500      8       3  150064       2.6461    0.0040711
enh63905     2   36656400   36657400      5       2  150064       2.1675       0.0151
enh63908     2   36661600   36662600      1       1  150064       2.1714      0.01495
enh63913     2   36675700   36676700      1       1  150064       2.2365      0.01266
enh63925     2   36710500   36711500      4       2  150064       1.6997     0.044598
enh63926     2   36714000   36715000      3       1  150064       1.7409     0.040853
enh63928     2   36719300   36720300      1       1  150064       2.1306      0.01656
enh63938     2   36822800   36823800      5       2  150064       2.1206     0.016979
enh63947     2   36927500   36928500     12       3  150064       1.7593     0.039259
enh63948     2   36929000   36930000     19       5  150064       2.0887     0.018369
enh63952     2   37116600   37117600      4       2  150064       1.8557     0.031747
enh63959     2   37190600   37191600      3       2  150064       2.1948     0.014089
enh63961     2   37227400   37228400      3       2  150064       3.0413    0.0011779
enh63962     2   37247900   37248900      2       1  150064       2.5028      0.00616
enh63963     2   37279500   37280500      4       2  150064       2.6686    0.0038082
enh63970     2   37395000   37396000      5       3  150064       1.9394     0.026228
enh63971     2   37406800   37407800      8       2  150064       2.2035     0.013781
enh63973     2   37424600   37425600      3       2  150064       1.7105      0.04359
enh63976     2   37510100   37511100      2       1  150064       2.7876    0.0026553
enh63977     2   37528200   37529200      8       3  150064        3.653   0.00012961
enh63978     2   37534400   37535400      3       2  150064       3.0357    0.0011999
enh63979     2   37535500   37536500      6       3  150064       2.0371     0.020821
enh63980     2   37536900   37537900      3       2  150064       2.2681     0.011661
enh63981     2   37544500   37545500      4       2  150064       3.9477   3.9447e-05
enh63983     2   37548500   37549500      3       1  150064       3.5822   0.00017033
enh63984     2   37570600   37571600      7       3  150064        3.884   5.1384e-05
enh63985     2   37572200   37573200      5       3  150064       1.9198     0.027439
enh63986     2   37577400   37578400      4       2  150064       1.7096     0.043671
enh63991     2   37615200   37616200      4       1  150064       1.6491      0.04956
enh64036     2   38023000   38024000      4       2  150064       2.0245     0.021458
enh64050     2   38209200   38210200      2       1  150064        1.731     0.041726
enh64051     2   38239900   38240900      1       1  150064       2.5435     0.005487
enh64055     2   38323300   38324300      3       1  150064       1.9375     0.026341
enh64076     2   38528900   38529900      4       1  150064       1.8547     0.031821
enh64082     2   38625100   38626100      6       2  150064       1.6481     0.049662
enh64083     2   38626000   38627000      2       1  150064       1.6578     0.048676
enh64088     2   38665900   38666900      3       2  150064       2.0174     0.021826
enh64090     2   38670300   38671300      2       1  150064       2.1099     0.017433
enh64109     2   38947500   38948500      1       1  150064       3.2525    0.0005719
enh64111     2   38992300   38993300      3       2  150064        1.769     0.038445
enh64119     2   39322000   39323000      1       1  150064       1.6606       0.0484
enh64128     2   39367900   39368900      3       2  150064       2.6904    0.0035682
enh64131     2   39608600   39609600      2       1  150064       1.7637     0.038888
enh64135     2   39636200   39637200      3       1  150064       1.9603     0.024983
enh64157     2   39795400   39796400      2       1  150064       2.4136    0.0078969
enh64161     2   39859000   39860000      2       1  150064       2.7981    0.0025706
enh64165     2   39962900   39963900      3       1  150064       2.6377    0.0041739
enh64166     2   39970300   39971300      6       3  150064       2.0941     0.018126
enh64167     2   39998500   39999500      4       1  150064       2.6811     0.003669
enh64171     2   40003500   40004500      1       1  150064       2.1843      0.01447
enh64172     2   40006400   40007400      2       1  150064       2.0011      0.02269
enh64173     2   40010000   40011000      1       1  150064       1.6763      0.04684
enh64180     2   40175000   40176000      2       1  150064       2.6604     0.003902
enh64181     2   40181400   40182400      6       3  150064       2.8149    0.0024393
enh64183     2   40223600   40224600      3       2  150064       2.3705    0.0088826
enh64184     2   40260200   40261200      2       1  150064       2.8164     0.002428
enh64190     2   40467000   40468000      5       2  150064       2.5466    0.0054393
enh64191     2   40470800   40471800      3       2  150064       2.3736    0.0088074
enh64197     2   40571100   40572100      6       3  150064       1.9339     0.026561
enh64199     2   40579400   40580400      3       2  150064       2.3671     0.008964
enh64203     2   40639000   40640000      4       2  150064        1.994     0.023078
enh64205     2   40661500   40662500      5       2  150064       1.9226     0.027268
enh64208     2   40715100   40716100      4       2  150064       1.9466     0.025791
enh64218     2   42067200   42068200      2       1  150064        2.308       0.0105
enh64219     2   42068600   42069600      5       1  150064       2.4789    0.0065887
enh64220     2   42086600   42087600      4       2  150064       2.2208     0.013182
enh64272     2   42963700   42964700      1       1  150064       2.1821      0.01455
enh64280     2   43072100   43073100      4       2  150064       1.9494     0.025626
enh64281     2   43078600   43079600      4       2  150064       1.7226     0.042485
enh64292     2   43134300   43135300      5       2  150064       1.9513     0.025513
enh64316     2   43253900   43254900      7       2  150064       1.9514     0.025502
enh64338     2   43379900   43380900      5       2  150064       1.9536     0.025374
enh64339     2   43382200   43383200      3       1  150064       1.6676     0.047698
enh64455     2   45781500   45782500      3       1  150064       1.6762      0.04685
enh64466     2   45901900   45902900      3       2  150064       1.9215     0.027334
enh64470     2   45982600   45983600      6       2  150064        2.001     0.022695
enh64471     2   45986300   45987300      2       1  150064       2.3983    0.0082368
enh64476     2   46077300   46078300      4       2  150064       1.7998     0.035947
enh64483     2   46149400   46150400      4       1  150064        1.812     0.034993
enh64496     2   46219200   46220200      5       3  150064       2.2403     0.012536
enh64502     2   46289900   46290900      4       2  150064         3.29    0.0005009
enh64503     2   46292800   46293800      4       2  150064       2.9166    0.0017696
enh64521     2   46409200   46410200      7       3  150064       1.7235       0.0424
enh64564     2   46845100   46846100      1       1  150064       1.9138      0.02782
enh64637     2   47371800   47372800      8       3  150064       2.0328     0.021038
enh64642     2   47426000   47427000      4       2  150064       2.5149    0.0059534
enh64643     2   47435700   47436700      3       1  150064       2.2505     0.012207
enh64647     2   47492500   47493500      4       2  150064       1.8052      0.03552
enh64650     2   47499900   47500900      1       1  150064        1.955      0.02529
enh64654     2   47516100   47517100      1       1  150064        1.907      0.02826
enh64678     2   47979000   47980000      3       2  150064       1.6925     0.045279
enh64679     2   47994600   47995600      3       2  150064        2.471    0.0067377
enh64681     2   48012300   48013300      7       3  150064       2.4451    0.0072404
enh64683     2   48094300   48095300      4       2  150064       2.5138    0.0059714
enh64684     2   48107600   48108600      3       2  150064       2.1297     0.016597
enh64685     2   48119200   48120200      5       3  150064       3.1034   0.00095655
enh64686     2   48120800   48121800      3       1  150064       2.5496    0.0053923
enh64690     2   48128900   48129900      1       1  150064       2.9361     0.001662
enh64693     2   48274100   48275100      4       2  150064       4.0028   3.1302e-05
enh64697     2   48340600   48341600      1       1  150064       2.0415       0.0206
enh64699     2   48400100   48401100      3       2  150064       2.2237     0.013086
enh64700     2   48424000   48425000      2       1  150064       2.2301      0.01287
enh64704     2   48476400   48477400      1       1  150064       2.1128      0.01731
enh64705     2   48533800   48534800      3       2  150064       1.8526     0.031967
enh64706     2   48539400   48540400      3       1  150064       2.5746    0.0050181
enh64708     2   48568400   48569400      5       2  150064       3.3176   0.00045403
enh64710     2   48571800   48572800      6       2  150064       2.0167     0.021866
enh64711     2   48573000   48574000      4       2  150064       4.5346   2.8856e-06
enh64712     2   48579800   48580800      2       1  150064       1.9463     0.025807
enh64714     2   48642200   48643200      4       2  150064         1.76     0.039204
enh64716     2   48647700   48648700      3       2  150064       2.8124    0.0024586
enh64717     2   48649900   48650900      5       2  150064       2.0343     0.020963
enh64725     2   48723800   48724800      4       1  150064       2.4061    0.0080612
enh64726     2   48736200   48737200      2       1  150064       2.8269      0.00235
enh64731     2   48942600   48943600      5       3  150064       2.6064     0.004575
enh64732     2   48949600   48950600      6       3  150064       1.9674     0.024568
enh64738     2   50719000   50720000      1       1  150064       3.0002     0.001349
enh64739     2   50752600   50753600      1       1  150064       2.1628      0.01528
enh64746     2   50885400   50886400      1       1  150064       2.8617     0.002107
enh64769     2   53981900   53982900      3       1  150064       2.1828     0.014524
enh64771     2   53996000   53997000      3       2  150064       2.2672      0.01169
enh64772     2   54010700   54011700      2       1  150064        3.487   0.00024424
enh64773     2   54015500   54016500      3       1  150064       2.3309    0.0098801
enh64774     2   54053800   54054800      3       2  150064       2.6099    0.0045285
enh64777     2   54123900   54124900      1       1  150064        3.483    0.0002479
enh64778     2   54188100   54189100      2       1  150064       2.4166    0.0078321
enh64782     2   54194000   54195000      5       2  150064       1.9327     0.026638
enh64783     2   54242600   54243600      1       1  150064       2.2655      0.01174
enh64785     2   54265800   54266800      4       2  150064       1.6884     0.045669
enh64787     2   54274300   54275300      4       2  150064       2.9882    0.0014033
enh64788     2   54286600   54287600      1       1  150064       1.7875      0.03693
enh64790     2   54300800   54301800      6       3  150064       1.7968      0.03618
enh64791     2   54308400   54309400      6       3  150064       4.0321   2.7641e-05
enh64792     2   54315100   54316100      2       1  150064       1.8354     0.033224
enh64793     2   54330700   54331700      4       2  150064       2.5832    0.0048945
enh64794     2   54335000   54336000      7       3  150064       3.1516   0.00081177
enh64795     2   54341400   54342400      5       2  150064        2.161     0.015346
enh64813     2   54750800   54751800      3       2  150064       2.1289      0.01663
enh64814     2   54757400   54758400      6       3  150064       2.0302      0.02117
enh64818     2   54773300   54774300      3       2  150064       2.1938     0.014124
enh64826     2   54805500   54806500      9       2  150064       1.7222     0.042517
enh64830     2   54816200   54817200      2       1  150064       1.7745     0.037992
enh64832     2   54830500   54831500      6       3  150064       3.0577    0.0011151
enh64834     2   54840600   54841600      4       2  150064       2.3714    0.0088612
enh64836     2   54861000   54862000      5       2  150064       2.1092     0.017462
enh64837     2   54885600   54886600      2       1  150064       3.2219   0.00063681
enh64838     2   54893000   54894000      1       1  150064       2.0337      0.02099
enh64839     2   54896700   54897700      3       2  150064       1.7683     0.038502
enh64843     2   54907400   54908400      8       4  150064       2.6705    0.0037871
enh64851     2   55036600   55037600      8       2  150064       1.7994      0.03598
enh64855     2   55087000   55088000      4       2  150064       3.0483    0.0011507
enh64857     2   55132200   55133200      5       2  150064       2.5172    0.0059152
enh64858     2   55172600   55173600      5       2  150064       2.3761    0.0087491
enh64863     2   55209700   55210700      1       1  150064       2.0183      0.02178
enh64868     2   55221400   55222400      4       2  150064       1.8916     0.029274
enh64869     2   55225300   55226300      2       1  150064       1.9118     0.027951
enh64873     2   55231800   55232800      4       2  150064       3.0157    0.0012819
enh64875     2   55241800   55242800      1       1  150064         2.37     0.008894
enh64877     2   55247400   55248400      9       3  150064       2.4095    0.0079874
enh64881     2   55264200   55265200      3       2  150064       1.7492     0.040128
enh64883     2   55271200   55272200      4       1  150064       1.7911     0.036635
enh64884     2   55279600   55280600      5       2  150064       1.7551     0.039618
enh64893     2   55347200   55348200      5       3  150064        2.564    0.0051738
enh64896     2   55379600   55380600      4       2  150064       3.1493   0.00081832
enh64900     2   55394800   55395800      4       2  150064       2.2021     0.013829
enh64907     2   55635600   55636600      3       1  150064        1.694     0.045134
enh64908     2   55643400   55644400      5       2  150064       1.7164     0.043048
enh64924     2   55970200   55971200     10       5  150064       1.9063     0.028306
enh64927     2   55996300   55997300      3       1  150064       2.3311     0.009874
enh64928     2   55998900   55999900      3       2  150064       2.9172    0.0017661
enh64929     2   56005900   56006900      2       1  150064       2.4997    0.0062144
enh64930     2   56008000   56009000      4       2  150064       3.1763   0.00074573
enh64931     2   56037400   56038400      4       2  150064       1.8867     0.029598
enh64933     2   56054300   56055300      1       1  150064       2.7716     0.002789
enh64939     2   56096700   56097700      1       1  150064       1.6757       0.0469
enh64944     2   56128300   56129300      6       3  150064       2.4107    0.0079605
enh64949     2   56219300   56220300      2       1  150064       2.3018     0.010673
enh64950     2   56235600   56236600      2       1  150064        2.049     0.020231
enh64961     2   57947400   57948400      2       1  150064       3.7924   7.4597e-05
enh64962     2   57986400   57987400      1       1  150064       4.5121     3.21e-06
enh64965     2   58269200   58270200      1       1  150064       2.7708     0.002796
enh64966     2   58272200   58273200      3       1  150064       3.1905   0.00071004
enh64967     2   58275600   58276600      2       1  150064       3.6076   0.00015451
enh64968     2   58324900   58325900      2       1  150064       3.0385    0.0011888
enh64969     2   58333900   58334900      1       1  150064       3.5709    0.0001779
enh64970     2   58335800   58336800      3       2  150064       2.5118    0.0060055
enh64971     2   58339500   58340500      1       1  150064       3.5187    0.0002168
enh64972     2   58345900   58346900      2       1  150064       3.7149   0.00010163
enh64974     2   58358800   58359800      3       2  150064       2.6329    0.0042326
enh64975     2   58373600   58374600      2       1  150064       1.8145     0.034804
enh64976     2   58464600   58465600      2       1  150064       4.6671   1.5271e-06
enh64977     2   58466100   58467100      2       1  150064       2.1378     0.016265
enh64978     2   58674500   58675500      3       2  150064       2.7116    0.0033483
enh64983     2   58861100   58862100      2       1  150064       1.7254     0.042225
enh64993     2   60440000   60441000      2       1  150064        2.377    0.0087268
enh64997     2   60512600   60513600      4       1  150064       2.2367     0.012652
enh65001     2   60583200   60584200      6       3  150064       3.2289   0.00062125
enh65003     2   60610400   60611400      4       2  150064       1.8924     0.029221
enh65009     2   60705600   60706600      1       1  150064       3.1202    0.0009037
enh65011     2   60727100   60728100      4       2  150064       4.0389   2.6851e-05
enh65012     2   60730900   60731900      3       2  150064       2.7966    0.0025825
enh65014     2   60734300   60735300      2       1  150064       2.7538     0.002945
enh65015     2   60735100   60736100      2       1  150064       1.6603     0.048424
enh65017     2   60740000   60741000      4       2  150064       3.1038   0.00095519
enh65018     2   60742900   60743900      2       1  150064       2.0799     0.018768
enh65021     2   60755500   60756500      2       1  150064       2.5993    0.0046703
enh65040     2   61186400   61187400      1       1  150064       1.7034      0.04425
enh65041     2   61191800   61192800      2       1  150064        2.347    0.0094639
enh65053     2   61583400   61584400      3       2  150064       2.0802     0.018755
enh65055     2   61651800   61652800      4       1  150064       1.7312     0.041706
enh65056     2   61663000   61664000      5       3  150064       2.4818    0.0065358
enh65060     2   61692200   61693200      3       2  150064       2.6498    0.0040264
enh65062     2   61699400   61700400      1       1  150064        1.971      0.02436
enh65090     2   62428900   62429900      2       1  150064        2.396    0.0082874
enh65092     2   62443700   62444700      1       1  150064       2.2089      0.01359
enh65095     2   62531800   62532800      4       2  150064       1.7705      0.03832
enh65100     2   62668600   62669600      5       3  150064       1.7843     0.037191
enh65101     2   62680300   62681300      5       2  150064       3.1357   0.00085727
enh65102     2   62683200   62684200      1       1  150064       1.9283      0.02691
enh65103     2   62684900   62685900      2       1  150064       2.4917    0.0063565
enh65105     2   62701500   62702500      3       2  150064       1.8237     0.034096
enh65106     2   62702800   62703800      3       2  150064       2.7505    0.0029754
enh65108     2   62713000   62714000      2       1  150064       2.3474     0.009452
enh65109     2   62715900   62716900      3       2  150064       2.7455    0.0030209
enh65110     2   62728700   62729700      5       2  150064       2.6717     0.003774
enh65111     2   62731800   62732800      2       1  150064       1.7793     0.037599
enh65112     2   62733800   62734800      3       2  150064       1.9632     0.024809
enh65116     2   62797600   62798600      2       1  150064       2.0725     0.019108
enh65117     2   62798200   62799200      3       2  150064        1.649      0.04957
enh65119     2   62803900   62804900      6       3  150064       2.4808    0.0065545
enh65124     2   62831100   62832100      4       2  150064       1.7962     0.036232
enh65126     2   62886400   62887400      1       1  150064       2.3939     0.008335
enh65127     2   62890000   62891000      3       1  150064       2.4757    0.0066482
enh65132     2   62968800   62969800      1       1  150064       2.8907     0.001922
enh65133     2   62987300   62988300      4       2  150064       3.0513    0.0011394
enh65142     2   63045000   63046000      1       1  150064       2.0351      0.02092
enh65145     2   63166700   63167700      3       1  150064       3.0863    0.0010132
enh65146     2   63194900   63195900      1       1  150064       2.4472     0.007199
enh65207     2   64395300   64396300      1       1  150064       1.9197      0.02745
enh65234     2   64674800   64675800      1       1  150064       2.2436      0.01243
enh65235     2   64679400   64680400      1       1  150064       1.6838      0.04611
enh65247     2   64832000   64833000      1       1  150064       2.0075      0.02235
enh65333     2   65611900   65612900      1       1  150064       2.0298      0.02119
enh65341     2   65634300   65635300      2       1  150064       1.8394      0.03293
enh65351     2   65741500   65742500      5       3  150064       1.6634     0.048117
enh65352     2   65743600   65744600      6       4  150064       2.6965    0.0035041
enh65353     2   65764800   65765800      6       2  150064        2.757    0.0029165
enh65354     2   65766500   65767500      5       2  150064       2.2474     0.012306
enh65355     2   65772800   65773800      2       1  150064       2.6961    0.0035078
enh65359     2   65794400   65795400      7       3  150064        2.017     0.021847
enh65360     2   65800600   65801600      9       2  150064       1.9801     0.023844
enh65401     2   67616100   67617100      5       2  150064       2.1368     0.016308
enh65402     2   67621600   67622600      5       1  150064       2.3277    0.0099649
enh65404     2   67628100   67629100      3       1  150064       2.0973     0.017985
enh65405     2   67663900   67664900      4       2  150064       2.3351    0.0097679
enh65409     2   67686700   67687700      3       2  150064       1.8713     0.030655
enh65413     2   67788300   67789300      1       1  150064        1.647      0.04978
enh65419     2   67979800   67980800      1       1  150064       1.7638      0.03888
enh65440     2   68386300   68387300      3       2  150064       3.0763     0.001048
enh65442     2   68417200   68418200      3       2  150064       2.5196    0.0058743
enh65444     2   68422100   68423100      3       2  150064       2.0024      0.02262
enh65446     2   68431400   68432400      1       1  150064        2.837     0.002277
enh65447     2   68444500   68445500      1       1  150064       3.0899     0.001001
enh65453     2   68473600   68474600      1       1  150064        2.958     0.001548
enh65454     2   68475000   68476000      3       1  150064        2.078     0.018856
enh65456     2   68481400   68482400      4       2  150064       2.1196      0.01702
enh65457     2   68482700   68483700      1       1  150064       2.8455     0.002217
enh65494     2   69153600   69154600      4       2  150064       2.5819    0.0049129
enh65529     2   69422900   69423900      4       2  150064       1.7031     0.044273
enh65535     2   69525300   69526300      5       2  150064       2.3921    0.0083763
enh65537     2   69534600   69535600      1       1  150064       2.2815      0.01126
enh65538     2   69536500   69537500      1       1  150064       1.9178      0.02757
enh65543     2   69662400   69663400      1       1  150064       2.0166      0.02187
enh65577     2   69971300   69972300      3       1  150064        1.813     0.034918
enh65582     2   69995200   69996200      3       1  150064       1.9446     0.025912
enh65586     2   70016800   70017800      5       2  150064       1.7414     0.040805
enh65590     2   70055000   70056000      3       1  150064        1.947      0.02577
enh65593     2   70138900   70139900      2       1  150064       1.6613     0.048325
enh65595     2   70145400   70146400      6       1  150064       1.8593     0.031492
enh65596     2   70153900   70154900      3       1  150064       1.7061     0.043991
enh65599     2   70161800   70162800      1       1  150064       1.6574      0.04872
enh65603     2   70205300   70206300      3       1  150064        1.676     0.046868
enh65604     2   70225100   70226100      2       1  150064       1.6967     0.044878
enh65608     2   70268400   70269400      1       1  150064        1.811      0.03507
enh65630     2   70428700   70429700      2       1  150064       1.6468     0.049795
enh65635     2   70486100   70487100      1       1  150064       1.7425      0.04071
enh65647     2   70584600   70585600      2       1  150064       2.0984     0.017934
enh65653     2   70614400   70615400      3       1  150064       1.8612     0.031356
enh65660     2   70737100   70738100      2       1  150064       1.7028     0.044298
enh65687     2   70953900   70954900      1       1  150064       1.7563      0.03952
enh65690     2   71006400   71007400      5       2  150064       1.6945     0.045084
enh65702     2   71299800   71300800      3       2  150064       1.7936     0.036439
enh65708     2   71533800   71534800      9       3  150064       2.2897     0.011019
enh65710     2   71561700   71562700      3       1  150064       2.2041     0.013757
enh65711     2   71563400   71564400      2       1  150064        2.399    0.0082196
enh65715     2   71644800   71645800      2       1  150064       2.6902    0.0035708
enh65716     2   71679200   71680200      2       1  150064       2.3736    0.0088076
enh65718     2   71698400   71699400      3       1  150064       1.8538      0.03188
enh65731     2   71947700   71948700      1       1  150064       2.6898     0.003575
enh65752     2   72335200   72336200      4       2  150064       3.1819   0.00073169
enh65755     2   72343400   72344400      2       1  150064       2.7357    0.0031125
enh65756     2   72357200   72358200      2       1  150064       2.9769    0.0014561
enh65757     2   72364900   72365900      1       1  150064        2.597     0.004702
enh65760     2   72438700   72439700      3       2  150064       2.1717     0.014938
enh65765     2   72568100   72569100      2       1  150064       1.7351      0.04136
enh65771     2   72803200   72804200      1       1  150064       1.7126      0.04339
enh65779     2   72992500   72993500      1       1  150064       2.5217     0.005839
enh65792     2   73161400   73162400      1       1  150064       5.1192    1.534e-07
enh65793     2   73227100   73228100      2       1  150064        3.489   0.00024239
enh65794     2   73289800   73290800      4       1  150064       2.2631     0.011816
enh65797     2   73295300   73296300      2       1  150064       3.0522     0.001136
enh65801     2   73318800   73319800      3       1  150064       3.0385    0.0011887
enh65802     2   73321000   73322000      5       2  150064       2.9955    0.0013701
enh65803     2   73329400   73330400      6       2  150064       3.5872   0.00016714
enh65804     2   73333800   73334800      1       1  150064       3.2959    0.0004906
enh65805     2   73336600   73337600      4       1  150064       2.6464    0.0040674
enh65807     2   73383400   73384400      5       2  150064       3.8212     6.64e-05
enh65809     2   73439900   73440900      2       1  150064       2.4099    0.0079777
enh65815     2   73470400   73471400      3       1  150064       3.8915   4.9806e-05
enh65818     2   73611600   73612600      2       1  150064       3.7349   9.3901e-05
enh65820     2   73645300   73646300      2       1  150064        2.894    0.0019017
enh65827     2   74058000   74059000      3       2  150064       2.4619    0.0069097
enh65828     2   74058600   74059600      3       2  150064       2.2746     0.011466
enh65829     2   74059500   74060500      1       1  150064       2.7245      0.00322
enh65833     2   74086300   74087300      5       3  150064       2.5725    0.0050485
enh65854     2   74252700   74253700      5       2  150064       3.2561   0.00056485
enh65855     2   74259200   74260200      3       1  150064       2.8353    0.0022892
enh65857     2   74272200   74273200      2       1  150064       2.4259    0.0076357
enh65858     2   74302400   74303400      2       1  150064       2.5748    0.0050147
enh65860     2   74357000   74358000      2       1  150064       2.1478     0.015866
enh65867     2   74428700   74429700      3       2  150064       2.0551     0.019935
enh65910     2   74810600   74811600      1       1  150064        1.784      0.03721
enh65920     2   74945800   74946800      2       1  150064       1.9111     0.027994
enh65923     2   74968700   74969700      6       1  150064       2.0982     0.017945
enh65934     2   75114600   75115600      6       2  150064       2.0817     0.018687
enh65935     2   75120500   75121500      2       1  150064       2.6601    0.0039054
enh65951     2   75602700   75603700      6       2  150064       2.5245    0.0057924
enh65952     2   75606500   75607500      4       2  150064        1.983     0.023683
enh66058     2   85517900   85518900      3       2  150064       1.6597     0.048483
enh66071     2   85604300   85605300      2       1  150064       1.8696     0.030771
enh66072     2   85619300   85620300      4       2  150064       2.0482     0.020271
enh66074     2   85623600   85624600      3       1  150064       2.2708     0.011579
enh66077     2   85635700   85636700      4       2  150064       2.4865    0.0064495
enh66078     2   85637900   85638900      3       1  150064       2.8256    0.0023599
enh66080     2   85646700   85647700      5       3  150064       1.9963     0.022953
enh66106     2   85828000   85829000      2       1  150064       1.7732     0.038094
enh66109     2   85844600   85845600      1       1  150064       2.0794      0.01879
enh66114     2   85907900   85908900      1       1  150064       2.3152       0.0103
enh66127     2   86054900   86055900      2       1  150064       1.9832     0.023673
enh66154     2   86295400   86296400      2       1  150064       2.0611     0.019645
enh66179     2   86779200   86780200      4       2  150064       2.0629     0.019563
enh66184     2   86859400   86860400      4       2  150064       1.6547     0.048997
enh66185     2   86921500   86922500      2       1  150064       2.8746    0.0020226
enh66187     2   86930000   86931000      1       1  150064       2.7007      0.00346
enh66189     2   86974000   86975000      4       2  150064       4.1527   1.6429e-05
enh66190     2   86974400   86975400      3       2  150064       3.0095    0.0013083
enh66290     2   96194000   96195000      2       1  150064       2.0633     0.019543
enh66293     2   96336000   96337000      1       1  150064       1.7518       0.0399
enh66294     2   96344800   96345800      3       2  150064       1.7846     0.037167
enh66297     2   96352100   96353100      1       1  150064       1.7291       0.0419
enh66307     2   96814400   96815400      1       1  150064       1.9042      0.02844
enh66312     2   96872000   96873000      2       1  150064       2.6324    0.0042391
enh66313     2   96875600   96876600      1       1  150064       3.9123    4.571e-05
enh66316     2   96924300   96925300      3       2  150064       2.9815    0.0014343
enh66318     2   96927800   96928800      1       1  150064        3.299    0.0004851
enh66326     2   97006000   97007000      1       1  150064       3.2916    0.0004981
enh66331     2   97096600   97097600      2       1  150064       2.6512    0.0040106
enh66339     2   97205000   97206000      1       1  150064       1.9382       0.0263
enh66340     2   97206800   97207800      4       2  150064       1.9647     0.024723
enh66344     2   97282100   97283100      1       1  150064       1.9348      0.02651
enh66352     2   97395800   97396800      1       1  150064       2.3479     0.009439
enh66354     2   97413000   97414000      2       1  150064       3.9458   3.9765e-05
enh66355     2   97423000   97424000      1       1  150064       2.4367     0.007412
enh66356     2   97425400   97426400      2       1  150064       1.9136     0.027833
enh66357     2   97433800   97434800      1       1  150064       2.3494     0.009401
enh66360     2   97438100   97439100      2       1  150064       2.9396    0.0016433
enh66363     2   97484300   97485300      3       1  150064       1.9841     0.023623
enh66364     2   97498300   97499300      1       1  150064       2.0026      0.02261
enh66365     2   97504800   97505800      1       1  150064       2.0077      0.02234
enh66367     2   97521800   97522800      1       1  150064       2.0007      0.02271
enh66368     2   97524600   97525600      1       1  150064       2.0166      0.02187
enh66369     2   97536500   97537500      2       1  150064       1.9317     0.026699
enh66370     2   97540100   97541100      2       1  150064        2.489    0.0064044
enh66371     2   97543100   97544100      2       1  150064       3.9637   3.6895e-05
enh66372     2   97547900   97548900      1       1  150064        3.716    0.0001012
enh66373     2   97549600   97550600      1       1  150064       3.5172    0.0002181
enh66376     2   97561100   97562100      5       2  150064       2.9332    0.0016776
enh66378     2   97572400   97573400      4       1  150064       3.6518   0.00013019
enh66380     2   97594000   97595000      2       1  150064       4.0478   2.5853e-05
enh66383     2   97760800   97761800      4       1  150064       2.8376    0.0022727
enh66384     2   98261000   98262000      3       1  150064       2.6678    0.0038176
enh66388     2   98344400   98345400      2       1  150064       1.9617     0.024899
enh66392     2   98371200   98372200      2       1  150064       1.8939     0.029121
enh66393     2   98422900   98423900      2       1  150064       2.0199     0.021697
enh66399     2   98562000   98563000      1       1  150064       1.7704      0.03833
enh66400     2   98566100   98567100      3       2  150064       2.9216    0.0017413
enh66401     2   98567700   98568700      3       2  150064       2.3493    0.0094037
enh66403     2   98579100   98580100      4       1  150064       1.8022     0.035761
enh66405     2   98583200   98584200      1       1  150064       2.9781      0.00145
enh66407     2   98608000   98609000      1       1  150064       2.0385      0.02075
enh66408     2   98612900   98613900      3       1  150064       2.9854     0.001416
enh66416     2   98750800   98751800      2       1  150064       2.2184     0.013264
enh66423     2   99062800   99063800      5       2  150064       2.1669     0.015122
enh66424     2   99067300   99068300      1       1  150064        1.848       0.0323
enh66425     2   99070600   99071600      1       1  150064       1.7237      0.04238
enh66428     2   99074600   99075600      2       1  150064       1.7797     0.037563
enh66429     2   99075800   99076800      1       1  150064       1.7947      0.03635
enh66431     2   99084800   99085800      3       1  150064       1.7322     0.041623
enh66432     2   99092100   99093100      2       1  150064       1.7027      0.04431
enh66435     2   99099600   99100600      1       1  150064       1.7917      0.03659
enh66438     2   99121000   99122000      1       1  150064       1.8763      0.03031
enh66443     2   99220900   99221900      2       1  150064       1.8241     0.034066
enh66444     2   99222600   99223600      3       1  150064       1.6702     0.047443
enh66456     2   99409600   99410600      1       1  150064       1.8603      0.03142
enh66457     2   99422000   99423000      3       1  150064       1.7118      0.04347
enh66492     2  100252400  100253400      2       1  150064       3.1745   0.00075046
enh66493     2  100264300  100265300      2       1  150064       1.9657     0.024669
enh66495     2  100314700  100315700      3       2  150064       2.2039     0.013764
enh66496     2  100317500  100318500      2       1  150064       1.8989     0.028787
enh66510     2  101347800  101348800      3       2  150064       2.2737     0.011493
enh66511     2  101349800  101350800      7       2  150064       2.4091    0.0079954
enh66513     2  101359500  101360500      2       1  150064       1.8952      0.02903
enh66515     2  101364000  101365000      4       2  150064       2.3063     0.010548
enh66518     2  101383400  101384400      1       1  150064       2.0703      0.01921
enh66530     2  101493900  101494900      4       2  150064       1.9468     0.025777
enh66534     2  101541000  101542000      4       1  150064       1.9327     0.026634
enh66563     2  101916800  101917800      5       2  150064       2.3846    0.0085493
enh66565     2  101943500  101944500      1       1  150064       1.7071       0.0439
enh66566     2  101946300  101947300      1       1  150064       1.7149      0.04318
enh66567     2  101954100  101955100      3       1  150064       1.8304     0.033594
enh66569     2  101972400  101973400      5       2  150064       2.3653    0.0090085
enh66576     2  102050800  102051800      8       2  150064       1.7087     0.043751
enh66664     2  102711400  102712400      3       2  150064       2.1672     0.015109
enh66667     2  102723500  102724500      3       2  150064       1.7149     0.043183
enh66668     2  102731400  102732400      6       3  150064       2.0973     0.017986
enh66669     2  102738300  102739300      3       1  150064       1.9493     0.025632
enh66670     2  102743800  102744800      2       1  150064        1.908     0.028196
enh66671     2  102757500  102758500      6       2  150064       2.2417     0.012491
enh66674     2  102782300  102783300      2       1  150064       2.2052     0.013721
enh66676     2  102804200  102805200      4       2  150064       1.8226     0.034185
enh66687     2  102934000  102935000      1       1  150064        1.652      0.04927
enh66702     2  103314500  103315500      5       2  150064       2.2708     0.011579
enh66704     2  103351300  103352300      2       1  150064       2.8196    0.0024038
enh66755     2  106349900  106350900      6       3  150064       1.8671     0.030942
enh66756     2  106360000  106361000      3       2  150064        1.892     0.029247
enh66832     2  108979200  108980200      2       1  150064       1.9394     0.026227
enh66849     2  109200400  109201400      6       3  150064       1.6519      0.04928
enh66854     2  109208200  109209200      7       3  150064       2.2184     0.013264
enh66859     2  109239500  109240500      6       2  150064       1.6739      0.04708
enh66916     2  110271000  110272000      2       1  150064       4.2551   1.0449e-05
enh66917     2  110271800  110272800      2       1  150064       2.0962     0.018031
enh66918     2  110274600  110275600      5       2  150064       1.7592     0.039275
enh66919     2  110315900  110316900      3       2  150064       4.2529   1.0551e-05
enh66920     2  110343900  110344900      3       2  150064       3.7946   7.3937e-05
enh66922     2  110352000  110353000      3       2  150064        3.831   6.3821e-05
enh66924     2  110362700  110363700      2       1  150064       3.9259   4.3197e-05
enh66925     2  110367400  110368400      2       1  150064       3.2812   0.00051685
enh66926     2  110368200  110369200      2       1  150064       2.5291    0.0057185
enh66927     2  110375600  110376600      2       1  150064       1.9907     0.023255
enh66928     2  110395300  110396300      3       1  150064        2.386    0.0085156
enh66929     2  110402000  110403000      3       2  150064       2.6335    0.0042256
enh66939     2  110854900  110855900      1       1  150064       2.0367      0.02084
enh66940     2  110856800  110857800      5       2  150064       1.8508     0.032098
enh66944     2  110873800  110874800      3       2  150064       2.1485     0.015839
enh66945     2  110882800  110883800      4       2  150064        2.339    0.0096676
enh66947     2  110906800  110907800      2       1  150064        2.578    0.0049685
enh66948     2  110910400  110911400      3       1  150064       2.0166     0.021871
enh66950     2  110931100  110932100      1       1  150064         2.71     0.003364
enh66961     2  111471000  111472000      4       2  150064       2.4124    0.0079242
enh66971     2  111917700  111918700      4       2  150064       1.7494     0.040109
enh66974     2  111936100  111937100      2       1  150064        2.345    0.0095133
enh66994     2  112249000  112250000      3       1  150064       1.8719     0.030608
enh66996     2  112253800  112254800      2       1  150064       1.8224     0.034198
enh67000     2  112380000  112381000      2       1  150064       1.6795     0.046528
enh67015     2  112703800  112704800      3       1  150064       1.7818     0.037389
enh67018     2  112732700  112733700      2       1  150064        1.863     0.031232
enh67019     2  112763500  112764500      3       1  150064       1.7518     0.039905
enh67044     2  113251700  113252700      2       1  150064       1.7793     0.037599
enh67116     2  113915800  113916800      1       1  150064       1.9238      0.02719
enh67138     2  114080900  114081900      2       1  150064       2.3221     0.010113
enh67139     2  114086300  114087300      3       2  150064       2.2756     0.011434
enh67142     2  114127500  114128500      3       1  150064       1.7796     0.037573
enh67155     2  114634900  114635900      4       2  150064       2.5767     0.004988
enh67158     2  114650600  114651600      5       2  150064        1.947     0.025765
enh67160     2  114667300  114668300      3       1  150064       2.1529     0.015662
enh67181     2  118871600  118872600      5       2  150064       2.9862    0.0014125
enh67182     2  118875300  118876300     10       4  150064       2.5973    0.0046975
enh67184     2  118926200  118927200      3       1  150064       1.9362     0.026422
enh67188     2  119066600  119067600      1       1  150064       2.1578      0.01547
enh67189     2  119068200  119069200      3       2  150064       3.8082   6.9992e-05
enh67190     2  119144900  119145900      3       1  150064       2.0439     0.020484
enh67196     2  119444000  119445000      2       1  150064       1.8348     0.033267
enh67198     2  119476100  119477100      5       2  150064       1.6923     0.045293
enh67201     2  119495600  119496600      2       1  150064       2.5066    0.0060945
enh67202     2  119618800  119619800      4       2  150064       2.2226      0.01312
enh67214     2  119982300  119983300     10       3  150064        1.799      0.03601
enh67263     2  120984500  120985500      2       1  150064       1.6772     0.046754
enh67266     2  120990000  120991000      1       1  150064       1.6535      0.04911
enh67279     2  121077000  121078000      2       1  150064       1.9115     0.027967
enh67280     2  121125000  121126000     10       2  150064       2.5448    0.0054677
enh67296     2  121370300  121371300      3       1  150064       2.0293     0.021216
enh67297     2  121371400  121372400      4       2  150064       2.3759    0.0087529
enh67298     2  121377500  121378500      4       2  150064       1.6629      0.04817
enh67300     2  121404400  121405400      1       1  150064        1.757      0.03946
enh67302     2  121460800  121461800      1       1  150064       1.6851      0.04598
enh67313     2  121550000  121551000      2       1  150064       1.7684     0.038499
enh67340     2  121954000  121955000      3       1  150064        1.845     0.032521
enh67345     2  122060800  122061800      1       1  150064       1.8367      0.03313
enh67351     2  122230000  122231000      2       1  150064       1.6493     0.049548
enh67370     2  122277600  122278600      3       2  150064       1.7412     0.040824
enh67373     2  122290100  122291100      2       1  150064        2.287     0.011099
enh67386     2  122392700  122393700      3       2  150064       1.9142     0.027798
enh67398     2  122494800  122495800      1       1  150064       2.8163     0.002429
enh67401     2  122547600  122548600      1       1  150064       2.3516     0.009346
enh67430     2  127841400  127842400      7       3  150064       2.7282    0.0031841
enh67431     2  127843100  127844100      7       3  150064       2.0128      0.02207
enh67432     2  127844500  127845500      1       1  150064       2.7431     0.003043
enh67433     2  127851500  127852500      3       1  150064       3.1673   0.00076944
enh67435     2  127862100  127863100      8       4  150064       2.1562     0.015534
enh67437     2  127879200  127880200      2       1  150064       2.2217     0.013151
enh67496     2  128612900  128613900      2       1  150064       1.9235     0.027207
enh67502     2  128786200  128787200      2       1  150064       1.7097     0.043657
enh67531     2  129153300  129154300      9       1  150064       1.9092     0.028119
enh67532     2  129165600  129166600      7       3  150064       2.3541    0.0092833
enh67556     2  129935700  129936700      7       2  150064         1.67     0.047461
enh67578     2  131132000  131133000      1       1  150064       2.2907      0.01099
enh67580     2  131149400  131150400      1       1  150064       2.1072      0.01755
enh67597     2  131649800  131650800      4       2  150064       1.9133     0.027854
enh67598     2  131652600  131653600      1       1  150064       2.1625      0.01529
enh67599     2  131655000  131656000      3       1  150064       2.0251     0.021426
enh67604     2  131799700  131800700      1       1  150064       3.1839    0.0007265
enh67605     2  131813200  131814200      1       1  150064       3.2902    0.0005006
enh67606     2  131818600  131819600      2       1  150064       3.1486   0.00082014
enh67608     2  131848800  131849800      2       1  150064       2.0167     0.021865
enh67609     2  131852000  131853000      2       1  150064       2.6769    0.0037155
enh67610     2  131861200  131862200      4       2  150064        3.335   0.00042656
enh67611     2  131864500  131865500      2       1  150064        2.684    0.0036368
enh67615     2  132398500  132399500      1       1  150064       2.2584      0.01196
enh67618     2  132431300  132432300      2       1  150064       2.2331     0.012771
enh67686     2  134570300  134571300      2       1  150064       2.0846     0.018552
enh67687     2  134572200  134573200      6       2  150064       1.9247     0.027133
enh67689     2  134578700  134579700      5       2  150064       1.8196      0.03441
enh67694     2  134875600  134876600      2       1  150064       2.7512    0.0029685
enh67696     2  134879200  134880200      4       2  150064       2.8228      0.00238
enh67697     2  134880500  134881500      2       1  150064       2.8151    0.0024384
enh67698     2  134889000  134890000      1       1  150064       2.7632     0.002862
enh67699     2  134895600  134896600      2       1  150064       3.4136    0.0003206
enh67700     2  134896700  134897700      2       1  150064       3.5825   0.00017015
enh67701     2  134898200  134899200      3       2  150064       3.6291    0.0001422
enh67702     2  134899100  134900100      5       2  150064       3.9182   4.4597e-05
enh67706     2  134904300  134905300      1       1  150064       1.7945      0.03637
enh67716     2  134945600  134946600      6       3  150064       1.8141      0.03483
enh67738     2  135164200  135165200      2       1  150064       1.9326     0.026643
enh67748     2  135594400  135595400      1       1  150064       1.8082      0.03529
enh67749     2  135603000  135604000      3       1  150064       2.8089    0.0024852
enh67751     2  135674200  135675200      1       1  150064       3.0217     0.001257
enh67752     2  135678600  135679600      2       1  150064         2.09      0.01831
enh67780     2  136530900  136531900      1       1  150064       1.8062      0.03544
enh67824     2  139051900  139052900      3       1  150064       2.0151     0.021949
enh67826     2  139153300  139154300      5       1  150064       3.0641    0.0010915
enh67827     2  139173200  139174200      4       2  150064       3.4552   0.00027495
enh67829     2  139181700  139182700      2       1  150064       2.1962     0.014038
enh67831     2  139210800  139211800      3       1  150064       3.6363   0.00013829
enh67832     2  139212400  139213400      5       2  150064       3.7909   7.5059e-05
enh67841     2  139293600  139294600      3       2  150064       1.7277     0.042024
enh67849     2  139465100  139466100      5       3  150064       2.3918    0.0083829
enh67851     2  139469400  139470400      2       1  150064       1.7082     0.043798
enh67854     2  139706000  139707000      2       1  150064       1.7994     0.035976
enh67856     2  139755100  139756100      2       1  150064       1.8382     0.033018
enh67860     2  141260300  141261300      4       2  150064        3.241   0.00059564
enh67891     2  144230400  144231400      4       2  150064       1.8235     0.034111
enh67894     2  144658500  144659500      5       2  150064       1.7035     0.044236
enh67895     2  144712900  144713900      1       1  150064       2.9506     0.001586
enh67899     2  144857200  144858200      1       1  150064       2.1594      0.01541
enh67900     2  144859700  144860700      1       1  150064       2.7913     0.002625
enh67906     2  145090400  145091400      1       1  150064       3.2093    0.0006652
enh67911     2  145171400  145172400      2       1  150064       2.9452    0.0016138
enh67913     2  145213600  145214600      2       1  150064       1.9976     0.022878
enh67945     2  145849400  145850400      1       1  150064       2.3328      0.00983
enh67946     2  145853300  145854300      2       1  150064       2.5005    0.0062014
enh67955     2  146437500  146438500      1       1  150064        5.487    2.044e-08
enh67956     2  146440000  146441000      1       1  150064       5.5139    1.755e-08
enh67969     2  147391900  147392900      1       1  150064       1.8679      0.03089
enh67975     2  147578700  147579700      2       1  150064       4.3816   5.8918e-06
enh67976     2  147611200  147612200      4       2  150064        2.981    0.0014367
enh67986     2  147857400  147858400      3       1  150064       2.0959     0.018045
enh67987     2  147906700  147907700      5       1  150064       1.9072     0.028249
enh67994     2  148282800  148283800      4       2  150064       2.0458     0.020388
enh68001     2  148775800  148776800      2       1  150064       2.2751     0.011451
enh68004     2  149001800  149002800      3       2  150064       2.0629     0.019559
enh68005     2  149095900  149096900      3       2  150064       2.0302     0.021168
enh68007     2  149340100  149341100      2       1  150064       2.8356    0.0022872
enh68008     2  149351700  149352700      2       1  150064       2.2922     0.010946
enh68011     2  149403800  149404800      3       1  150064       1.7192     0.042789
enh68019     2  149513800  149514800      2       1  150064       2.1811     0.014587
enh68024     2  149905500  149906500      2       1  150064       2.0659     0.019419
enh68026     2  149915600  149916600      7       2  150064       3.3949   0.00034327
enh68039     2  150185300  150186300      3       2  150064       1.6818       0.0463
enh68043     2  150394500  150395500      1       1  150064       2.0672      0.01936
enh68048     2  150453700  150454700      3       2  150064       2.2572     0.011997
enh68049     2  150454400  150455400      2       1  150064       1.9964     0.022947
enh68051     2  150467900  150468900      1       1  150064       1.6918      0.04534
enh68055     2  150589300  150590300      9       1  150064       1.9231     0.027234
enh68070     2  150982600  150983600      2       1  150064       1.7862     0.037035
enh68079     2  151128300  151129300      1       1  150064       2.0969        0.018
enh68080     2  151130300  151131300      4       2  150064       2.5594    0.0052433
enh68081     2  151143200  151144200      1       1  150064       2.3427     0.009572
enh68152     2  153023300  153024300      2       1  150064       2.3393    0.0096609
enh68153     2  153025400  153026400      2       1  150064       2.4332     0.007482
enh68155     2  153030100  153031100      2       1  150064       2.0004     0.022726
enh68156     2  153056800  153057800      2       1  150064       3.3625   0.00038614
enh68157     2  153079400  153080400      2       1  150064       2.7181    0.0032833
enh68158     2  153080300  153081300      1       1  150064       3.0527     0.001134
enh68159     2  153084200  153085200      4       1  150064        2.749    0.0029893
enh68160     2  153097800  153098800      2       1  150064        2.413    0.0079114
enh68162     2  153164200  153165200      6       2  150064       2.2557     0.012046
enh68163     2  153190400  153191400      3       1  150064       2.3965     0.008276
enh68164     2  153194200  153195200      2       1  150064       1.7245     0.042307
enh68170     2  153232800  153233800      4       2  150064       2.2087     0.013597
enh68171     2  153257200  153258200      7       2  150064       2.3216     0.010128
enh68181     2  153276100  153277100      4       1  150064        2.594    0.0047438
enh68182     2  153277600  153278600      2       1  150064       2.4095    0.0079867
enh68183     2  153279000  153280000      1       1  150064       2.3908     0.008405
enh68184     2  153282500  153283500      4       2  150064       2.3737    0.0088057
enh68186     2  153287300  153288300      1       1  150064       1.9508      0.02554
enh68188     2  153289500  153290500      2       1  150064       2.4729    0.0067002
enh68189     2  153290400  153291400      2       1  150064       2.0212     0.021629
enh68199     2  153326000  153327000      2       1  150064       2.1831     0.014513
enh68229     2  153450700  153451700      3       1  150064       1.8641     0.031157
enh68230     2  153468100  153469100      4       2  150064       2.1314     0.016528
enh68235     2  153732100  153733100      2       1  150064        2.038     0.020776
enh68239     2  155000100  155001100      4       2  150064       1.6465     0.049832
enh68241     2  156751500  156752500      4       2  150064       1.6619     0.048266
enh68243     2  156971800  156972800      1       1  150064       1.7595      0.03925
enh68249     2  157196600  157197600      1       1  150064       2.1873      0.01436
enh68271     2  157522200  157523200      3       2  150064       1.8265     0.033888
enh68272     2  157522900  157523900      2       1  150064       1.7786     0.037654
enh68300     2  158604100  158605100      1       1  150064       2.2924      0.01094
enh68308     2  158695400  158696400      1       1  150064       1.7127      0.04338
enh68321     2  158867500  158868500      4       2  150064       2.5703    0.0050812
enh68327     2  159251400  159252400     10       4  150064       2.3709    0.0088722
enh68329     2  159271000  159272000      4       2  150064       2.3007     0.010704
enh68331     2  159316600  159317600      3       2  150064       3.0981   0.00097372
enh68335     2  159338700  159339700      5       2  150064       3.5198   0.00021596
enh68336     2  159342600  159343600      2       1  150064       2.6683    0.0038118
enh68337     2  159343600  159344600      4       1  150064       1.7615     0.039076
enh68339     2  159349600  159350600      6       2  150064       2.8574    0.0021356
enh68342     2  159358900  159359900      5       3  150064       2.8276    0.0023449
enh68343     2  159361000  159362000      5       3  150064       1.9275     0.026958
enh68344     2  159362400  159363400      1       1  150064       3.3602    0.0003894
enh68345     2  159363400  159364400      2       1  150064       3.1839   0.00072655
enh68346     2  159366400  159367400      5       3  150064       2.3128     0.010367
enh68347     2  159385700  159386700      3       2  150064        2.239     0.012579
enh68348     2  159395400  159396400      1       1  150064       1.8639      0.03117
enh68349     2  159442400  159443400      5       2  150064       2.1493     0.015805
enh68350     2  159456800  159457800      4       2  150064       1.8628     0.031247
enh68420     2  159994400  159995400      1       1  150064       1.7536      0.03975
enh68438     2  160451900  160452900      2       1  150064       2.1157     0.017185
enh68439     2  160456900  160457900      2       1  150064       1.7557      0.03957
enh68440     2  160462200  160463200      5       2  150064       2.5663    0.0051388
enh68441     2  160466300  160467300      4       2  150064       2.6527    0.0039921
enh68443     2  160474100  160475100      2       1  150064       3.4676   0.00026257
enh68444     2  160494500  160495500      6       3  150064       2.0949     0.018091
enh68445     2  160540900  160541900      1       1  150064       2.6802     0.003679
enh68446     2  160566800  160567800      5       2  150064       2.1417     0.016107
enh68447     2  160572300  160573300      5       1  150064       2.5574    0.0052728
enh68449     2  160593100  160594100      5       1  150064       2.6136    0.0044803
enh68451     2  160651700  160652700      1       1  150064       2.7293     0.003173
enh68452     2  160748000  160749000      2       1  150064       1.7573     0.039436
enh68455     2  160816800  160817800      2       1  150064       2.2192     0.013237
enh68469     2  161013600  161014600      5       3  150064       1.8354      0.03322
enh68472     2  161051500  161052500      3       1  150064        1.999     0.022806
enh68488     2  161138400  161139400      1       1  150064       1.6973      0.04482
enh68516     2  161241000  161242000      2       1  150064       1.6706       0.0474
enh68519     2  161249200  161250200      2       1  150064       1.8314     0.033523
enh68526     2  161272700  161273700      1       1  150064       2.1489      0.01582
enh68533     2  161320200  161321200      2       1  150064       2.3861    0.0085146
enh68549     2  161502500  161503500      3       1  150064       1.9094     0.028108
enh68553     2  161552400  161553400      2       1  150064       2.2109      0.01352
enh68574     2  161959800  161960800      5       2  150064       1.9239     0.027181
enh68585     2  162027900  162028900      1       1  150064       3.1888    0.0007143
enh68598     2  162885400  162886400      2       1  150064       3.1838   0.00072676
enh68635     2  164522500  164523500      2       1  150064       1.8257     0.033945
enh68693     2  166693300  166694300      3       2  150064       3.4033   0.00033287
enh68694     2  166754500  166755500      1       1  150064       2.0391      0.02072
enh68696     2  166811100  166812100      2       1  150064       3.2935   0.00049468
enh68701     2  167170600  167171600      8       1  150064       2.8186    0.0024117
enh68702     2  167267400  167268400      4       2  150064       2.1426     0.016072
enh68740     2  169315200  169316200      3       2  150064       2.2001     0.013901
enh68743     2  169323100  169324100      2       1  150064       1.7044     0.044157
enh68750     2  169378200  169379200      2       1  150064       1.8807     0.030008
enh68752     2  169382000  169383000      2       1  150064       2.5275    0.0057434
enh68754     2  169386100  169387100      3       1  150064       1.7742     0.038014
enh68763     2  169438000  169439000      2       1  150064       2.5969    0.0047033
enh68767     2  169455900  169456900      2       1  150064       2.0734     0.019067
enh68769     2  169470200  169471200      3       1  150064       2.2577     0.011982
enh68770     2  169491200  169492200      4       2  150064       3.3854   0.00035542
enh68771     2  169495600  169496600      3       1  150064        2.075     0.018993
enh68775     2  169546600  169547600      3       1  150064        1.874     0.030468
enh68777     2  169574600  169575600      2       1  150064       1.6511     0.049355
enh68784     2  169820500  169821500      2       1  150064       1.9977     0.022877
enh68787     2  169861900  169862900      1       1  150064       1.6554      0.04892
enh68796     2  169948300  169949300      1       1  150064        2.361     0.009114
enh68843     2  171604000  171605000      4       2  150064       1.7426     0.040698
enh68852     2  171830700  171831700      1       1  150064       1.8782      0.03018
enh68855     2  171942900  171943900      2       1  150064       2.5562    0.0052908
enh68857     2  172002900  172003900      4       2  150064       2.1514     0.015721
enh68863     2  172042400  172043400      3       2  150064       2.5819    0.0049133
enh68867     2  172127900  172128900      4       2  150064         2.25     0.012225
enh68890     2  172560100  172561100      3       2  150064       4.1165   1.9238e-05
enh68892     2  172564100  172565100      1       1  150064       3.1527    0.0008088
enh68894     2  172568900  172569900      2       1  150064       3.9603   3.7431e-05
enh68895     2  172619400  172620400      6       2  150064       4.4565    4.165e-06
enh68896     2  172654800  172655800      1       1  150064       4.1125    1.957e-05
enh68897     2  172663600  172664600      3       2  150064       1.9055     0.028358
enh68898     2  172734600  172735600      1       1  150064       4.1989    1.341e-05
enh68905     2  172865400  172866400      7       2  150064       3.5524   0.00019089
enh68909     2  172968300  172969300      1       1  150064       3.5662    0.0001811
enh68910     2  172973900  172974900      4       2  150064       4.1194   1.8991e-05
enh68931     2  173158400  173159400      5       2  150064       2.2216     0.013155
enh68956     2  173507800  173508800      8       3  150064       1.9746     0.024154
enh68962     2  173565800  173566800      2       1  150064       1.8664      0.03099
enh68988     2  173943700  173944700      4       2  150064       1.7994     0.035978
enh68992     2  173954300  173955300      2       1  150064       2.8521    0.0021718
enh68996     2  173971000  173972000      2       1  150064       1.8199     0.034386
enh69000     2  173988400  173989400      2       1  150064       2.2677     0.011672
enh69001     2  173991100  173992100      3       1  150064       1.6904     0.045479
enh69003     2  173996700  173997700      4       2  150064       2.8268    0.0023508
enh69004     2  173997800  173998800      5       3  150064       2.0572     0.019835
enh69005     2  173998800  173999800      3       1  150064        2.073     0.019086
enh69007     2  174001500  174002500      3       1  150064       2.5376    0.0055807
enh69008     2  174002000  174003000      5       2  150064       2.6329    0.0042328
enh69009     2  174012500  174013500      2       1  150064       2.2083     0.013613
enh69010     2  174014200  174015200      4       2  150064       2.9626    0.0015253
enh69015     2  174036400  174037400      4       2  150064       3.3542   0.00039798
enh69020     2  174075000  174076000      6       3  150064       2.7938    0.0026043
enh69021     2  174078600  174079600      1       1  150064       1.9468      0.02578
enh69022     2  174082700  174083700      4       2  150064         1.95     0.025587
enh69039     2  174516200  174517200      3       2  150064       2.1923     0.014177
enh69043     2  174531700  174532700      2       1  150064       1.8484     0.032275
enh69048     2  174805200  174806200      6       3  150064       1.8803     0.030032
enh69050     2  174823700  174824700      4       2  150064       1.9501     0.025585
enh69059     2  174896700  174897700      4       2  150064       2.3599    0.0091409
enh69063     2  174918600  174919600      3       1  150064       2.8179    0.0024172
enh69065     2  174928100  174929100      7       3  150064       2.4494    0.0071542
enh69068     2  175018100  175019100      2       1  150064       2.2785     0.011348
enh69069     2  175018900  175019900      4       2  150064       2.2904     0.010999
enh69071     2  175022200  175023200      1       1  150064       1.7323      0.04161
enh69076     2  175099400  175100400      4       2  150064        2.874    0.0020268
enh69077     2  175108300  175109300      2       1  150064       2.0202     0.021682
enh69078     2  175109500  175110500      2       1  150064       1.6588     0.048581
enh69079     2  175110900  175111900      2       1  150064       2.6259    0.0043211
enh69080     2  175113800  175114800      1       1  150064       2.3959     0.008289
enh69082     2  175130600  175131600      3       2  150064       1.6506     0.049408
enh69083     2  175258300  175259300      1       1  150064       1.7408      0.04086
enh69086     2  175352200  175353200      1       1  150064       3.7024    0.0001068
enh69087     2  175396000  175397000      3       2  150064       1.7499     0.040067
enh69088     2  175400300  175401300      1       1  150064        2.639     0.004157
enh69093     2  175470600  175471600      1       1  150064       2.5642     0.005171
enh69094     2  175474800  175475800      2       1  150064       2.2738      0.01149
enh69101     2  175643100  175644100      2       1  150064       3.0348    0.0012036
enh69105     2  175698300  175699300      1       1  150064       1.9179      0.02756
enh69111     2  175892200  175893200      1       1  150064        1.768      0.03853
enh69127     2  177147600  177148600      1       1  150064       1.9747      0.02415
enh69128     2  177156200  177157200      2       1  150064       1.8023     0.035745
enh69130     2  177325600  177326600      2       1  150064       2.2756     0.011434
enh69194     2  178853700  178854700      3       1  150064       1.9823     0.023722
enh69195     2  178862500  178863500      5       2  150064       1.8125     0.034956
enh69198     2  178976200  178977200      2       1  150064       1.9619     0.024889
enh69199     2  178978300  178979300      2       1  150064       2.7261    0.0032045
enh69208     2  179136500  179137500      1       1  150064       1.7273      0.04206
enh69225     2  179611800  179612800      1       1  150064       1.9055      0.02836
enh69243     2  180308300  180309300      6       3  150064       2.5323    0.0056657
enh69246     2  180325000  180326000      4       2  150064       4.0775   2.2765e-05
enh69254     2  180864800  180865800      2       1  150064       2.6308    0.0042587
enh69258     2  180877200  180878200      4       2  150064       2.3772    0.0087231
enh69259     2  180881100  180882100      5       2  150064       1.8173     0.034584
enh69260     2  180990000  180991000      1       1  150064       3.4796    0.0002511
enh69343     2  183537000  183538000      5       2  150064       1.6551     0.048954
enh69344     2  183579200  183580200      2       1  150064       2.4001    0.0081953
enh69350     2  183813800  183814800      2       1  150064       1.8571     0.031646
enh69351     2  183874500  183875500      2       1  150064       3.0777     0.001043
enh69368     2  185548300  185549300      2       1  150064        1.837     0.033106
enh69369     2  185550400  185551400      6       3  150064       4.1827     1.44e-05
enh69395     2  187437000  187438000      3       2  150064       1.7134     0.043323
enh69408     2  188255500  188256500      1       1  150064       1.7603      0.03918
enh69430     2  189168000  189169000      3       2  150064       2.2231     0.013106
enh69433     2  189198200  189199200      2       1  150064        2.091     0.018266
enh69434     2  189246600  189247600      2       1  150064       2.9245     0.001725
enh69436     2  189493900  189494900      4       2  150064       1.9699     0.024422
enh69439     2  189591200  189592200      4       2  150064       1.8382     0.033019
enh69441     2  189648400  189649400      4       1  150064       2.1516     0.015713
enh69442     2  189651700  189652700      2       1  150064       2.6071    0.0045662
enh69443     2  189676900  189677900      4       2  150064       1.8923     0.029229
enh69490     2  190399200  190400200      1       1  150064        1.646      0.04988
enh69496     2  190433600  190434600      2       1  150064       2.1181     0.017084
enh69525     2  191221900  191222900      5       1  150064       1.6813     0.046348
enh69527     2  191274000  191275000      1       1  150064       2.8772     0.002006
enh69533     2  191412400  191413400      6       2  150064       2.8054    0.0025128
enh69538     2  191463400  191464400      3       2  150064       2.2466     0.012334
enh69539     2  191472000  191473000      1       1  150064       2.1667      0.01513
enh69541     2  191493100  191494100      2       1  150064       2.4091    0.0079953
enh69570     2  191768600  191769600      2       1  150064       2.3442     0.009534
enh69572     2  191789200  191790200      3       2  150064       1.7089     0.043738
enh69582     2  191879400  191880400      4       2  150064       1.7544     0.039678
enh69583     2  191884000  191885000      3       2  150064       1.8504     0.032126
enh69584     2  191886000  191887000      4       2  150064       2.4662    0.0068282
enh69587     2  191906100  191907100      1       1  150064       2.1558      0.01555
enh69684     2  194018200  194019200      2       1  150064       4.5093   3.2525e-06
enh69686     2  194658000  194659000      4       1  150064        4.458   4.1364e-06
enh69700     2  196385500  196386500      4       2  150064       3.2693   0.00053903
enh69701     2  196396700  196397700      3       2  150064       2.6733    0.0037558
enh69702     2  196398500  196399500      3       2  150064       2.4275    0.0076017
enh69703     2  196408800  196409800      5       2  150064       3.6552   0.00012851
enh69715     2  196763200  196764200      2       1  150064       2.4382    0.0073811
enh69716     2  196977400  196978400      4       2  150064       1.8998     0.028732
enh69717     2  196988400  196989400      1       1  150064       2.0077      0.02234
enh69720     2  197029400  197030400      3       1  150064       1.6608     0.048376
enh69737     2  197140500  197141500      3       2  150064        2.866    0.0020784
enh69738     2  197142900  197143900      9       2  150064       2.6898    0.0035744
enh69739     2  197149200  197150200      1       1  150064       2.4366     0.007413
enh69740     2  197156400  197157400      3       1  150064       3.1197   0.00090516
enh69746     2  197264400  197265400      3       2  150064       1.6888     0.045631
enh69748     2  197344800  197345800      3       2  150064       2.1528     0.015667
enh69749     2  197466000  197467000      2       1  150064       2.7355    0.0031146
enh69753     2  197648000  197649000      2       1  150064       1.6848     0.046012
enh69762     2  197830800  197831800      2       1  150064       2.1154     0.017198
enh69763     2  197831600  197832600      3       1  150064       2.6391    0.0041565
enh69764     2  197848000  197849000      5       3  150064       1.7695     0.038403
enh69766     2  197853000  197854000      1       1  150064       2.8627       0.0021
enh69770     2  198016800  198017800      3       1  150064       2.2758     0.011429
enh69776     2  198151900  198152900      2       1  150064       4.1386   1.7469e-05
enh69779     2  198243200  198244200      1       1  150064       4.7819    8.681e-07
enh69780     2  198262200  198263200      3       2  150064       2.7893    0.0026413
enh69791     2  198479100  198480100      1       1  150064         5.97    1.186e-09
enh69792     2  198492500  198493500      4       1  150064       2.0871      0.01844
enh69793     2  198573400  198574400      2       1  150064        4.101   2.0565e-05
enh69794     2  198668200  198669200      5       3  150064       4.8872    5.114e-07
enh69796     2  198753500  198754500      2       1  150064       4.2409   1.1133e-05
enh69802     2  199495100  199496100      3       1  150064       2.0379     0.020779
enh69812     2  200675200  200676200      2       1  150064       4.4392   4.5156e-06
enh69813     2  200678800  200679800      2       1  150064       3.2866   0.00050696
enh69814     2  200774600  200775600      1       1  150064       7.1749    3.618e-13
enh69815     2  200777800  200778800      4       2  150064       5.6966   6.1128e-09
enh69816     2  200778700  200779700      2       1  150064        3.754   8.7032e-05
enh69817     2  200787200  200788200      5       2  150064       5.7762   3.8197e-09
enh69818     2  200817900  200818900      3       2  150064       5.7811   3.7108e-09
enh69824     2  200846900  200847900      3       2  150064        2.347    0.0094623
enh69825     2  200850200  200851200      4       2  150064       4.2116   1.2676e-05
enh69829     2  200994600  200995600      3       1  150064        2.059     0.019747
enh69830     2  201020400  201021400      1       1  150064       5.3896     3.53e-08
enh69831     2  201024500  201025500      3       2  150064       5.2779    6.535e-08
enh69835     2  201123800  201124800      3       2  150064       1.6865     0.045849
enh69836     2  201129300  201130300      4       1  150064       2.9701    0.0014886
enh69837     2  201142700  201143700      7       3  150064       6.3936    8.103e-11
enh69838     2  201143900  201144900      5       2  150064       5.1822   1.0963e-07
enh69843     2  201174400  201175400      1       1  150064        1.877      0.03026
enh69844     2  201175800  201176800      2       1  150064       4.3751   6.0675e-06
enh69845     2  201179900  201180900      3       2  150064       2.5797     0.004945
enh69846     2  201181800  201182800      4       2  150064       4.1246   1.8572e-05
enh69848     2  201183800  201184800      4       2  150064       2.3207     0.010151
enh69849     2  201185300  201186300      2       1  150064       2.0784     0.018838
enh69850     2  201186800  201187800      1       1  150064       1.8995      0.02875
enh69851     2  201194200  201195200      4       2  150064       2.8612    0.0021102
enh69854     2  201215400  201216400      6       4  150064       1.7277     0.042018
enh69859     2  201242000  201243000      2       1  150064       4.0926   2.1329e-05
enh69861     2  201247300  201248300      5       2  150064       4.4118   5.1248e-06
enh69862     2  201248400  201249400      2       1  150064       3.0275    0.0012328
enh69864     2  201269500  201270500      3       2  150064       2.3572    0.0092073
enh69870     2  201319900  201320900      1       1  150064       3.8819    5.182e-05
enh69874     2  201351000  201352000      1       1  150064       1.7708       0.0383
enh69876     2  201392200  201393200      1       1  150064       2.5746     0.005018
enh69877     2  201468500  201469500      8       3  150064       1.7009     0.044477
enh69879     2  201474200  201475200      7       3  150064       1.8347     0.033274
enh69887     2  201606100  201607100      5       2  150064        1.767     0.038614
enh69892     2  201628500  201629500      3       1  150064       2.0683     0.019305
enh69894     2  201642500  201643500      3       1  150064       2.3298    0.0099086
enh69896     2  201648700  201649700      1       1  150064        2.068      0.01932
enh69930     2  202021500  202022500      5       2  150064       1.9704     0.024399
enh69932     2  202046800  202047800      1       1  150064       1.8405      0.03285
enh69936     2  202118900  202119900      9       4  150064       3.3699   0.00037591
enh69994     2  203113200  203114200      1       1  150064       1.7039       0.0442
enh70012     2  203453100  203454100      2       1  150064       1.7147     0.043196
enh70028     2  203867100  203868100      2       1  150064       2.7117    0.0033469
enh70030     2  203900600  203901600      2       1  150064        1.819     0.034454
enh70034     2  204104900  204105900      2       1  150064       2.6149    0.0044624
enh70037     2  204265300  204266300      2       1  150064       1.8942     0.029102
enh70042     2  204357100  204358100      1       1  150064       2.4938     0.006319
enh70070     2  204876500  204877500      4       2  150064       1.8888     0.029457
enh70071     2  204884100  204885100      5       2  150064       1.7042     0.044172
enh70098     2  206217200  206218200      5       2  150064       2.2819     0.011248
enh70103     2  206438600  206439600      4       2  150064       2.1918     0.014198
enh70140     2  206970400  206971400      4       2  150064       1.8891     0.029442
enh70168     2  207925400  207926400      6       2  150064       1.8817      0.02994
enh70182     2  208049000  208050000      3       1  150064       1.8967     0.028933
enh70201     2  208272000  208273000      3       1  150064       2.6168    0.0044383
enh70202     2  208273400  208274400      4       1  150064        2.292     0.010953
enh70205     2  208332100  208333100      4       2  150064       3.7581    8.559e-05
enh70207     2  208339200  208340200      4       2  150064       2.3923    0.0083724
enh70208     2  208339900  208340900      3       1  150064       3.3487   0.00040597
enh70212     2  208370800  208371800      2       1  150064       3.5615   0.00018438
enh70214     2  208391900  208392900      3       2  150064       2.6708    0.0037839
enh70215     2  208398000  208399000      1       1  150064       4.0619    2.434e-05
enh70216     2  208411000  208412000      2       1  150064       2.4754     0.006655
enh70218     2  208420800  208421800      2       1  150064       3.7401   9.1988e-05
enh70221     2  208481500  208482500      3       1  150064       3.7659    8.296e-05
enh70223     2  208497400  208498400      2       1  150064       3.4618   0.00026826
enh70249     2  208912100  208913100      2       1  150064        1.965     0.024707
enh70250     2  208929000  208930000      8       4  150064       2.1217     0.016933
enh70273     2  210335400  210336400      2       1  150064       2.0155     0.021926
enh70299     2  212231700  212232700      2       1  150064        2.177     0.014739
enh70300     2  212272500  212273500      1       1  150064       3.2319    0.0006149
enh70305     2  213483500  213484500      4       2  150064       2.0922     0.018211
enh70306     2  213504400  213505400      5       2  150064       2.3242     0.010057
enh70309     2  213587700  213588700      4       2  150064       2.2976     0.010792
enh70310     2  213641400  213642400      2       1  150064       1.8234     0.034119
enh70311     2  213642000  213643000      4       2  150064       2.0216     0.021611
enh70318     2  213767800  213768800      3       2  150064       1.9892     0.023338
enh70331     2  213839200  213840200      3       2  150064       1.8883     0.029495
enh70422     2  216523700  216524700      1       1  150064       1.8565      0.03169
enh70478     2  217163400  217164400      2       1  150064       1.7118     0.043465
enh70491     2  217278000  217279000      3       1  150064       2.8614    0.0021086
enh70493     2  217342600  217343600      1       1  150064       2.8023     0.002537
enh70497     2  217366800  217367800      3       2  150064       2.8024    0.0025361
enh70501     2  217404600  217405600      2       1  150064        1.993     0.023129
enh70505     2  217427400  217428400      3       2  150064       1.6557     0.048887
enh70506     2  217447600  217448600      3       2  150064       2.7106    0.0033585
enh70508     2  217463200  217464200      4       2  150064       3.9011   4.7872e-05
enh70511     2  217484000  217485000      4       2  150064       1.9169     0.027628
enh70514     2  217523100  217524100      1       1  150064       1.9774        0.024
enh70515     2  217529800  217530800      1       1  150064       2.3264     0.009999
enh70534     2  217919400  217920400      3       2  150064       1.6572     0.048735
enh70537     2  217939600  217940600     10       4  150064       2.3359    0.0097472
enh70544     2  218024800  218025800      3       2  150064       2.0518     0.020093
enh70558     2  218235300  218236300      1       1  150064       1.7168      0.04301
enh70584     2  218655100  218656100      2       1  150064       2.4467    0.0072085
enh70673     2  219936000  219937000      3       1  150064       1.6493     0.049548
enh70676     2  219981300  219982300      1       1  150064        2.351     0.009361
enh70679     2  220006600  220007600      2       1  150064       2.3236     0.010074
enh70680     2  220025600  220026600      2       1  150064       2.6891    0.0035818
enh70682     2  220039800  220040800      2       1  150064       3.3886   0.00035125
enh70685     2  220072500  220073500      1       1  150064       2.2918      0.01096
enh70688     2  220091900  220092900      2       1  150064       1.9286     0.026889
enh70690     2  220107700  220108700      2       1  150064       1.7459     0.040414
enh70703     2  220227300  220228300      7       3  150064       1.7773     0.037757
enh70710     2  220309700  220310700      2       1  150064       3.1918   0.00070691
enh70717     2  220340700  220341700      1       1  150064       2.6716     0.003774
enh70734     2  220526300  220527300      2       1  150064       1.7379     0.041118
enh70786     2  221967400  221968400      4       2  150064       1.9029     0.028525
enh70791     2  222308400  222309400      4       1  150064       1.6987     0.044684
enh70798     2  222392400  222393400      1       1  150064       2.9163     0.001771
enh70799     2  222393700  222394700      2       1  150064       3.0741    0.0010556
enh70800     2  222395100  222396100      4       2  150064        2.334    0.0097972
enh70802     2  222405800  222406800      4       2  150064       1.8282      0.03376
enh70805     2  222644800  222645800      3       1  150064       2.2245     0.013058
enh70846     2  223769000  223770000      1       1  150064       1.8174      0.03458
enh70872     2  224388000  224389000      3       2  150064       1.9761     0.024073
enh70873     2  224393000  224394000      6       2  150064       2.0139     0.022012
enh70876     2  224426000  224427000      1       1  150064        2.487     0.006441
enh70921     2  224890000  224891000      6       3  150064       1.8193     0.034431
enh70932     2  225010700  225011700      1       1  150064       2.2182      0.01327
enh70933     2  225015300  225016300      2       1  150064       2.0493     0.020214
enh70939     2  225085900  225086900      2       1  150064       1.7259     0.042182
enh70942     2  225275900  225276900      2       1  150064        2.515    0.0059508
enh70943     2  225277400  225278400      4       2  150064       3.8266   6.4971e-05
enh70945     2  225307200  225308200      5       2  150064       1.7142     0.043248
enh70946     2  225349700  225350700      2       1  150064       1.9061     0.028321
enh70947     2  225381800  225382800      1       1  150064       2.3599     0.009139
enh70948     2  225383700  225384700      1       1  150064       4.0748    2.303e-05
enh70953     2  225410700  225411700      2       1  150064       2.7169    0.0032953
enh70955     2  225434600  225435600      1       1  150064       1.6773      0.04674
enh70959     2  225446700  225447700      2       1  150064       4.7216   1.1702e-06
enh70961     2  225543200  225544200      1       1  150064       1.9343      0.02654
enh70966     2  225702100  225703100      4       2  150064         2.31     0.010443
enh70969     2  225725500  225726500      2       1  150064        2.428    0.0075917
enh70973     2  225774400  225775400      8       3  150064       2.0747     0.019006
enh70975     2  225813200  225814200      2       1  150064       2.8813      0.00198
enh70986     2  225955900  225956900      2       1  150064       1.7012     0.044449
enh70988     2  225968200  225969200      7       1  150064       1.7814     0.037421
enh70989     2  225984600  225985600      4       2  150064       1.8381     0.033024
enh71027     2  227348400  227349400      3       2  150064       2.1959      0.01405
enh71057     2  227702200  227703200      6       1  150064       1.8715     0.030641
enh71060     2  227756400  227757400      2       1  150064       1.8582     0.031568
enh71062     2  227780400  227781400      1       1  150064       2.3855     0.008527
enh71065     2  227842000  227843000      1       1  150064       1.8402      0.03287
enh71077     2  228261900  228262900      5       3  150064       2.6554    0.0039612
enh71080     2  228276500  228277500      3       2  150064       2.8669    0.0020725
enh71088     2  228347200  228348200      2       1  150064       2.2438     0.012421
enh71093     2  228380200  228381200      5       2  150064       2.0463     0.020364
enh71094     2  228382500  228383500      6       3  150064       2.3233     0.010082
enh71101     2  228652800  228653800      3       2  150064       2.4453    0.0072367
enh71103     2  228660700  228661700      3       1  150064       1.6964     0.044903
enh71154     2  230844800  230845800      1       1  150064        2.353     0.009312
enh71155     2  230845600  230846600      1       1  150064        2.405     0.008087
enh71160     2  231082000  231083000      2       1  150064       1.6688     0.047582
enh71163     2  231094500  231095500      1       1  150064       2.4535     0.007073
enh71181     2  231385000  231386000      6       3  150064       1.7651      0.03877
enh71247     2  232264600  232265600      1       1  150064       2.3044       0.0106
enh71257     2  232470000  232471000      2       1  150064       1.7846      0.03716
enh71266     2  232505500  232506500      4       2  150064       1.8608     0.031387
enh71269     2  232527200  232528200      1       1  150064       2.3914     0.008391
enh71271     2  232531800  232532800      2       1  150064       2.2746     0.011466
enh71273     2  232538800  232539800      4       2  150064       2.4399    0.0073451
enh71274     2  232542200  232543200      5       3  150064       1.7949     0.036334
enh71296     2  232968300  232969300      4       2  150064       2.6328    0.0042338
enh71298     2  233100400  233101400      3       1  150064       1.8479     0.032308
enh71305     2  233174800  233175800      2       1  150064       2.3064     0.010543
enh71309     2  233242800  233243800      9       3  150064        2.039     0.020724
enh71310     2  233416400  233417400      1       1  150064       1.6581      0.04865
enh71312     2  233441000  233442000      4       2  150064       1.7225     0.042491
enh71313     2  233453400  233454400      3       1  150064       1.7228     0.042464
enh71314     2  233457100  233458100      1       1  150064       2.1019      0.01778
enh71316     2  233560800  233561800      3       2  150064       4.9199   4.3302e-07
enh71319     2  233646100  233647100      4       2  150064       4.2163    1.242e-05
enh71320     2  233702800  233703800      1       1  150064       3.5443    0.0001968
enh71321     2  233718200  233719200      3       2  150064       5.9004    1.813e-09
enh71322     2  233721100  233722100      5       3  150064       2.8653     0.002083
enh71323     2  233725300  233726300      3       1  150064       4.9669   3.4008e-07
enh71324     2  233738600  233739600      2       1  150064       2.3585    0.0091752
enh71326     2  233766200  233767200      2       1  150064       5.2903   6.1042e-08
enh71327     2  233806400  233807400      5       2  150064       5.4815   2.1082e-08
enh71328     2  233816400  233817400      1       1  150064       1.9784      0.02394
enh71329     2  233845100  233846100      7       3  150064       1.6677     0.047691
enh71334     2  233898200  233899200      4       2  150064       2.6407     0.004137
enh71335     2  233913500  233914500      2       1  150064       2.4535    0.0070742
enh71336     2  233916100  233917100      4       2  150064       1.8241     0.034069
enh71337     2  233918500  233919500      1       1  150064       2.5708     0.005073
enh71426     2  235355200  235356200      1       1  150064        2.029      0.02123
enh71514     2  236514200  236515200      2       1  150064       1.8384     0.032999
enh71518     2  236550500  236551500      4       2  150064        1.965     0.024708
enh71528     2  236616700  236617700      6       2  150064       2.0647     0.019478
enh71529     2  236618000  236619000      8       4  150064       2.2327     0.012783
enh71546     2  237551100  237552100      5       2  150064       2.1875     0.014351
enh71548     2  237573400  237574400      8       3  150064       1.7286     0.041936
enh71559     2  237665600  237666600      2       1  150064       1.7377     0.041129
enh71561     2  237677900  237678900      3       1  150064       2.1965     0.014027
enh71564     2  237691000  237692000      3       1  150064       2.0616     0.019624
enh71603     2  238161800  238162800      1       1  150064       1.6558      0.04888
enh71640     2  238483000  238484000      6       2  150064       1.6965     0.044891
enh71641     2  238484200  238485200     12       4  150064         2.01     0.022216
enh71651     2  238571600  238572600      5       2  150064       1.7341      0.04145
enh71670     2  238652500  238653500      6       1  150064       1.9289     0.026871
enh71697     2  239068300  239069300      4       2  150064       3.0932      0.00099
enh71700     2  239083300  239084300      6       2  150064       3.1665   0.00077136
enh71707     2  239175800  239176800      1       1  150064       1.7618      0.03905
enh71826     2  241331500  241332500      6       2  150064       2.6522    0.0039981
enh71828     2  241365800  241366800      7       1  150064       2.8893    0.0019302
enh71829     2  241371900  241372900      7       3  150064       2.5385    0.0055665
enh71859     2  241948300  241949300      5       3  150064       1.8338     0.033341
enh71890     2  242329400  242330400      1       1  150064       2.6614     0.003891
enh71892     2  242350000  242351000      4       2  150064       2.0214     0.021619
enh71905     2  242574000  242575000      3       2  150064       1.8432     0.032647
enh71908     2  242604200  242605200      3       2  150064        2.161     0.015347
enh71909     2  242605100  242606100      5       2  150064       1.9051     0.028381
enh71923     2  242842600  242843600      1       1  150064       1.7911      0.03664
enh71965     3    4574900    4575900      5       2  150064       1.7767      0.03781
enh71984     3    4894800    4895800      1       1  150064       2.3182      0.01022
enh71985     3    4907900    4908900      2       1  150064       1.7891     0.036799
enh71998     3    5061400    5062400      2       1  150064       3.1053   0.00095029
enh72000     3    5068500    5069500      6       2  150064       2.1935     0.014137
enh72011     3    5203200    5204200      1       1  150064       1.6877      0.04573
enh72042     3    8524800    8525800      1       1  150064       2.0306      0.02115
enh72100     3    9212500    9213500      3       2  150064       1.9545      0.02532
enh72112     3    9287400    9288400      2       1  150064       1.6635      0.04811
enh72122     3    9403000    9404000      3       2  150064       2.0005     0.022725
enh72123     3    9429500    9430500      3       1  150064       2.3152     0.010302
enh72126     3    9447500    9448500      4       2  150064       1.9666     0.024617
enh72130     3    9461100    9462100      2       1  150064       2.2432     0.012441
enh72131     3    9462900    9463900      3       1  150064       2.1063     0.017587
enh72132     3    9465600    9466600      2       1  150064       1.8174      0.03458
enh72135     3    9757500    9758500      4       2  150064       1.8084     0.035269
enh72194     3   10240800   10241800      2       1  150064       1.7404     0.040894
enh72205     3   10393900   10394900      4       1  150064       2.7762    0.0027495
enh72210     3   10437300   10438300      3       2  150064       2.4979    0.0062463
enh72214     3   10593300   10594300      3       1  150064       2.2016     0.013848
enh72216     3   10812800   10813800      1       1  150064       2.3023      0.01066
enh72219     3   10840600   10841600      3       2  150064       2.0508     0.020143
enh72220     3   10845600   10846600      5       2  150064       2.8247    0.0023663
enh72225     3   10976000   10977000      6       3  150064       1.7131     0.043348
enh72226     3   10983100   10984100      4       2  150064       2.1091     0.017466
enh72227     3   10987900   10988900      3       1  150064       1.6647     0.047987
enh72287     3   11433300   11434300      2       1  150064       1.8042     0.035598
enh72292     3   11517800   11518800      1       1  150064       1.9868      0.02347
enh72304     3   11602200   11603200      4       1  150064       1.6753     0.046939
enh72305     3   11603300   11604300      1       1  150064       2.5596     0.005239
enh72306     3   11608300   11609300      3       2  150064       2.7762    0.0027497
enh72327     3   11674000   11675000      2       1  150064       2.6237    0.0043495
enh72331     3   11681300   11682300      4       2  150064       1.7302       0.0418
enh72332     3   11685400   11686400      1       1  150064       4.0817    2.235e-05
enh72333     3   11702100   11703100      3       1  150064       2.5495    0.0053936
enh72334     3   11702900   11703900      2       1  150064       3.0804    0.0010335
enh72347     3   11806200   11807200      4       2  150064       2.6584    0.0039256
enh72356     3   11886100   11887100      7       1  150064       2.3975    0.0082534
enh72357     3   12185300   12186300      3       2  150064       2.8109    0.0024698
enh72358     3   12197000   12198000      5       2  150064       2.1735      0.01487
enh72362     3   12220400   12221400      1       1  150064       3.2532    0.0005705
enh72365     3   12237800   12238800      2       1  150064       2.4575    0.0069958
enh72366     3   12239500   12240500      3       1  150064       1.7183     0.042869
enh72379     3   12486000   12487000      4       2  150064       2.3293    0.0099221
enh72381     3   12512400   12513400      3       2  150064       2.5137    0.0059735
enh72382     3   12521000   12522000      3       1  150064       2.2586     0.011955
enh72383     3   12524400   12525400      3       1  150064       1.9132     0.027863
enh72386     3   12548700   12549700      1       1  150064       2.1719      0.01493
enh72387     3   12550100   12551100      4       2  150064       2.2859     0.011129
enh72391     3   12601000   12602000      3       1  150064       2.5321    0.0056684
enh72392     3   12603800   12604800      4       1  150064       2.3425    0.0095783
enh72393     3   12629200   12630200      3       2  150064       1.8033     0.035667
enh72397     3   12685400   12686400      2       1  150064       1.7638     0.038879
enh72399     3   12697400   12698400      1       1  150064       2.4099     0.007979
enh72400     3   12699300   12700300      3       2  150064       1.8766     0.030285
enh72402     3   12723100   12724100      1       1  150064       2.3974     0.008255
enh72403     3   12744600   12745600      4       2  150064       2.2744     0.011472
enh72405     3   12760800   12761800      1       1  150064       1.7088      0.04374
enh72408     3   12801800   12802800      3       2  150064       1.9639      0.02477
enh72445     3   13342800   13343800      1       1  150064       1.7837      0.03724
enh72446     3   13420700   13421700      6       3  150064       2.0208      0.02165
enh72483     3   13890100   13891100      6       3  150064       1.6731      0.04715
enh72514     3   14212100   14213100      2       1  150064       2.0244     0.021464
enh72542     3   14442800   14443800      1       1  150064       1.7653      0.03876
enh72564     3   14567200   14568200      6       3  150064       1.7142     0.043245
enh72566     3   14592300   14593300      5       2  150064       2.1352     0.016371
enh72572     3   14676000   14677000      2       1  150064       2.0577     0.019808
enh72577     3   14962400   14963400      3       1  150064       2.8547    0.0021541
enh72582     3   15138600   15139600      2       1  150064       1.7907     0.036672
enh72643     3   16017800   16018800      4       1  150064       2.2246     0.013055
enh72646     3   16053500   16054500      8       2  150064        1.665     0.047956
enh72673     3   16309000   16310000      2       1  150064       1.7183      0.04287
enh72683     3   16440800   16441800      5       2  150064       2.0809      0.01872
enh72701     3   16558000   16559000      2       1  150064         1.85     0.032154
enh72702     3   16589700   16590700      5       2  150064       2.6344    0.0042138
enh72704     3   16770100   16771100      5       2  150064       1.7505      0.04002
enh72708     3   17081100   17082100      4       2  150064       2.4159    0.0078489
enh72712     3   17532800   17533800      1       1  150064       1.7854       0.0371
enh72716     3   17673600   17674600      2       1  150064       3.3329   0.00042969
enh72718     3   17680500   17681500      2       1  150064       4.0461   2.6039e-05
enh72719     3   17719400   17720400      4       1  150064       4.6646   1.5463e-06
enh72720     3   17784800   17785800      4       1  150064         2.91     0.001807
enh72721     3   17790700   17791700      1       1  150064       3.0272     0.001234
enh72722     3   17796700   17797700      1       1  150064       5.1533     1.28e-07
enh72724     3   17841400   17842400      3       2  150064       1.9939     0.023079
enh72726     3   17874700   17875700      1       1  150064       4.6799    1.435e-06
enh72729     3   18120900   18121900      3       2  150064       1.7156     0.043118
enh72745     3   18911200   18912200      1       1  150064       3.3343    0.0004276
enh72746     3   19929700   19930700      4       2  150064       1.6829     0.046197
enh72749     3   19991100   19992100      5       2  150064       1.9078     0.028211
enh72752     3   20082900   20083900      4       2  150064       1.9404     0.026165
enh72770     3   21695800   21696800      7       3  150064       2.2574     0.011991
enh72776     3   21771000   21772000      7       3  150064       2.0514     0.020113
enh72778     3   21996200   21997200      8       2  150064       2.5733    0.0050368
enh72792     3   23203200   23204200     10       3  150064       2.2486     0.012268
enh72797     3   23531600   23532600      1       1  150064       1.9515       0.0255
enh72819     3   23853100   23854100      4       2  150064       3.4433    0.0002873
enh72822     3   23872900   23873900      3       2  150064       2.1096     0.017446
enh72839     3   24052900   24053900      3       2  150064        1.767     0.038616
enh72840     3   24060700   24061700      2       1  150064       2.1888     0.014306
enh72841     3   24089200   24090200      3       2  150064       2.9405    0.0016382
enh72843     3   24142900   24143900      7       2  150064       3.5099   0.00022414
enh72844     3   24160500   24161500      1       1  150064       3.2787    0.0005214
enh72845     3   24164600   24165600      2       1  150064       3.1042   0.00095385
enh72846     3   24169700   24170700      1       1  150064       1.8406      0.03284
enh72847     3   24179300   24180300      1       1  150064       2.9301     0.001694
enh72850     3   24227000   24228000      6       2  150064       1.7418     0.040776
enh72851     3   24254000   24255000      6       3  150064       3.1199   0.00090454
enh72862     3   24513400   24514400      3       2  150064        2.318     0.010224
enh72867     3   24562000   24563000      3       1  150064       1.8465     0.032407
enh72880     3   25334700   25335700      7       3  150064       1.8987     0.028805
enh72898     3   25766500   25767500      1       1  150064       2.0401      0.02067
enh72900     3   25822700   25823700      2       1  150064       1.8144      0.03481
enh72907     3   26479800   26480800      5       3  150064       1.8645     0.031125
enh72951     3   27798400   27799400      3       1  150064       1.8242      0.03406
enh72958     3   28363600   28364600      1       1  150064       1.7538      0.03973
enh72965     3   28786000   28787000      3       2  150064       2.4661    0.0068291
enh72985     3   29471700   29472700      5       2  150064        1.766     0.038695
enh72986     3   29482100   29483100      8       4  150064       1.9267     0.027011
enh72988     3   29495400   29496400      2       1  150064       3.1047   0.00095228
enh72994     3   29724500   29725500      4       2  150064       1.8435     0.032628
enh72995     3   29728200   29729200      5       1  150064       1.9859     0.023525
enh72996     3   29736000   29737000      5       1  150064       2.2673     0.011686
enh72998     3   29759900   29760900      8       2  150064       1.9518      0.02548
enh72999     3   29799600   29800600      2       1  150064       2.8554     0.002149
enh73000     3   29805300   29806300      5       1  150064       2.9172    0.0017661
enh73001     3   29963800   29964800      5       2  150064       3.8798   5.2279e-05
enh73002     3   29978500   29979500      2       1  150064       3.0753    0.0010515
enh73003     3   30013700   30014700      2       1  150064       2.7151    0.0033126
enh73006     3   30154200   30155200      3       2  150064       2.9732    0.0014737
enh73011     3   30323400   30324400      4       2  150064       2.1982     0.013967
enh73014     3   30334300   30335300      4       2  150064       3.7404   9.1871e-05
enh73015     3   30360900   30361900      4       2  150064       2.3234     0.010079
enh73016     3   30373600   30374600      3       2  150064        2.272     0.011544
enh73017     3   30386500   30387500      3       1  150064        1.678      0.04667
enh73046     3   30705900   30706900      2       1  150064       2.5237    0.0058069
enh73048     3   30722000   30723000      3       2  150064       2.1188     0.017052
enh73062     3   31114300   31115300      1       1  150064       2.1741      0.01485
enh73074     3   31398100   31399100      2       1  150064       1.8279     0.033785
enh73075     3   31402700   31403700      4       1  150064       2.0865     0.018467
enh73076     3   31406000   31407000      6       2  150064       2.0018     0.022653
enh73078     3   31571800   31572800      2       1  150064       3.0998   0.00096833
enh73085     3   31675900   31676900      2       1  150064       2.6739    0.0037483
enh73123     3   31976100   31977100      4       2  150064       2.6016    0.0046399
enh73124     3   31977100   31978100      2       1  150064       3.0156    0.0012823
enh73125     3   31978100   31979100      8       3  150064       1.9357      0.02645
enh73126     3   31980700   31981700      4       2  150064       2.6894     0.003579
enh73129     3   31986700   31987700      2       1  150064       2.5406    0.0055332
enh73130     3   31987900   31988900      5       3  150064       1.8884     0.029488
enh73134     3   32003600   32004600      3       2  150064       2.4984    0.0062372
enh73139     3   32011400   32012400      6       2  150064       3.2447   0.00058781
enh73141     3   32018700   32019700      5       2  150064       2.9042    0.0018408
enh73142     3   32024200   32025200      5       1  150064       2.1145     0.017235
enh73154     3   32337200   32338200      1       1  150064       2.0691      0.01927
enh73190     3   32656200   32657200      1       1  150064       1.8469      0.03238
enh73193     3   32744700   32745700      5       3  150064       1.6734     0.047124
enh73209     3   33175100   33176100      3       1  150064       1.6474     0.049738
enh73215     3   33342000   33343000      2       1  150064       2.3149      0.01031
enh73219     3   33401500   33402500      1       1  150064       2.2253      0.01303
enh73220     3   33404700   33405700      3       2  150064       3.5357   0.00020335
enh73221     3   33413800   33414800      1       1  150064       3.0412     0.001178
enh73222     3   33419200   33420200      1       1  150064       2.8652     0.002084
enh73224     3   33467800   33468800      2       1  150064       3.1168   0.00091427
enh73225     3   33469500   33470500      2       1  150064       3.1897   0.00071204
enh73226     3   33471400   33472400      2       1  150064       2.2573     0.011995
enh73227     3   33472800   33473800      2       1  150064       3.1439   0.00083346
enh73228     3   33474800   33475800      7       3  150064         2.96    0.0015383
enh73229     3   33477400   33478400      3       2  150064       2.9535    0.0015711
enh73230     3   33483100   33484100      6       3  150064       2.7076    0.0033882
enh73232     3   33620300   33621300      2       1  150064       1.6786     0.046615
enh73245     3   33843500   33844500      6       2  150064       1.6897     0.045545
enh73256     3   34053000   34054000      5       2  150064       2.6885    0.0035892
enh73261     3   35464600   35465600      4       2  150064       3.5067   0.00022685
enh73268     3   36422800   36423800      2       1  150064       1.7732     0.038097
enh73272     3   36487200   36488200      6       2  150064       1.9642     0.024754
enh73276     3   36566600   36567600      1       1  150064       2.1439      0.01602
enh73286     3   36953200   36954200      1       1  150064       4.3847    5.808e-06
enh73288     3   36974000   36975000      2       1  150064       2.5998    0.0046632
enh73289     3   36986400   36987400      4       2  150064       2.6413    0.0041289
enh73290     3   36998600   36999600      4       2  150064       3.6868   0.00011353
enh73292     3   37006500   37007500      4       2  150064       2.6997    0.0034697
enh73293     3   37010900   37011900      2       1  150064       2.8671     0.002071
enh73297     3   37095500   37096500      3       2  150064       2.6262    0.0043168
enh73298     3   37114900   37115900      1       1  150064       2.9017     0.001856
enh73301     3   37150500   37151500      3       2  150064       1.9031     0.028515
enh73305     3   37180600   37181600      2       1  150064       2.7607    0.0028837
enh73306     3   37186400   37187400      1       1  150064       3.0522     0.001136
enh73308     3   37205100   37206100      2       1  150064       2.9038    0.0018435
enh73309     3   37211100   37212100      3       1  150064       2.9795    0.0014437
enh73310     3   37212700   37213700      1       1  150064       2.9258     0.001718
enh73311     3   37213900   37214900      2       1  150064       2.8519     0.002173
enh73312     3   37219600   37220600      1       1  150064        2.948     0.001599
enh73313     3   37220600   37221600      5       3  150064       2.2979     0.010784
enh73314     3   37222300   37223300      2       1  150064       2.8405    0.0022524
enh73315     3   37224600   37225600      4       2  150064       2.4973    0.0062576
enh73316     3   37239300   37240300      2       1  150064       2.1644     0.015216
enh73319     3   37254400   37255400      2       1  150064       2.1823     0.014545
enh73322     3   37278600   37279600      1       1  150064        1.823      0.03415
enh73328     3   37328700   37329700      4       2  150064       1.8577     0.031607
enh73329     3   37331900   37332900      5       2  150064       1.6897     0.045542
enh73333     3   37694300   37695300      6       1  150064       1.9266     0.027016
enh73337     3   37866400   37867400      3       2  150064       2.1402     0.016169
enh73338     3   37894400   37895400      1       1  150064       3.1088    0.0009394
enh73342     3   37906500   37907500      3       2  150064       1.7673     0.038591
enh73343     3   37914000   37915000      3       1  150064       1.7617     0.039061
enh73346     3   37945300   37946300      2       1  150064       3.3195   0.00045092
enh73348     3   37950500   37951500      2       1  150064       3.6389   0.00013692
enh73349     3   37953400   37954400      3       1  150064       3.1709   0.00075984
enh73350     3   37963900   37964900      2       1  150064       3.7265   9.7082e-05
enh73352     3   37977500   37978500      2       1  150064       3.6058    0.0001556
enh73356     3   37987200   37988200      3       2  150064       2.8174    0.0024209
enh73357     3   37988400   37989400      1       1  150064       3.9365    4.134e-05
enh73393     3   38468200   38469200      3       2  150064       2.8695    0.0020558
enh73394     3   38494200   38495200      3       1  150064       3.1473   0.00082402
enh73395     3   38497400   38498400      3       1  150064       3.1542   0.00080478
enh73397     3   38560100   38561100      4       1  150064       2.7906    0.0026303
enh73402     3   39027200   39028200      3       1  150064       2.2651     0.011753
enh73412     3   39149400   39150400     10       5  150064       1.6953     0.045012
enh73471     3   40732300   40733300      3       1  150064       1.8355     0.033214
enh73554     3   42202700   42203700      1       1  150064       1.7506      0.04001
enh73555     3   42205500   42206500      2       1  150064       1.7237     0.042378
enh73558     3   42217600   42218600      3       2  150064       2.5686    0.0051049
enh73559     3   42219700   42220700      6       2  150064        2.194     0.014116
enh73560     3   42221900   42222900      2       1  150064       2.7992    0.0025614
enh73561     3   42223700   42224700      4       2  150064       2.7401    0.0030709
enh73562     3   42224900   42225900      4       2  150064       2.2091     0.013584
enh73563     3   42226100   42227100      7       2  150064       2.2189     0.013248
enh73564     3   42233800   42234800      6       2  150064       2.4383    0.0073782
enh73567     3   42288800   42289800      2       1  150064       1.7321     0.041624
enh73570     3   42417500   42418500      5       2  150064       2.4807    0.0065562
enh73584     3   42644200   42645200      3       2  150064       1.7247     0.042289
enh73626     3   43358400   43359400      2       1  150064       1.7782     0.037685
enh73634     3   43680000   43681000      1       1  150064       1.7368      0.04121
enh73636     3   43736900   43737900      4       2  150064       2.3367    0.0097286
enh73638     3   43764200   43765200      3       1  150064       2.8503    0.0021839
enh73639     3   43769400   43770400      5       2  150064       3.5089   0.00022497
enh73641     3   43778100   43779100      1       1  150064       3.6714    0.0001206
enh73643     3   43795300   43796300      4       2  150064       3.3299   0.00043445
enh73644     3   43800300   43801300      2       1  150064       2.1932     0.014145
enh73646     3   43811700   43812700      1       1  150064       1.6469      0.04979
enh73649     3   43897000   43898000      3       1  150064       2.0593     0.019733
enh73658     3   44067400   44068400      4       2  150064       1.8273      0.03383
enh73667     3   44240100   44241100      4       2  150064       2.1694     0.015025
enh73668     3   44249400   44250400      2       1  150064       3.1165    0.0009151
enh73672     3   44396400   44397400      1       1  150064       3.0103     0.001305
enh73722     3   45126400   45127400      2       1  150064       2.5509    0.0053718
enh73731     3   45154600   45155600      4       2  150064       2.0524     0.020064
enh73755     3   45314800   45315800      2       1  150064       3.9218   4.3942e-05
enh73758     3   45414400   45415400      4       2  150064       1.7833     0.037269
enh73762     3   45527400   45528400      4       2  150064       1.8469     0.032378
enh73947     3   47937000   47938000      1       1  150064       1.9073      0.02824
enh73962     3   48099500   48100500      1       1  150064        1.666      0.04786
enh73966     3   48118500   48119500      1       1  150064        1.742      0.04075
enh73971     3   48166400   48167400      1       1  150064       1.8551      0.03179
enh73975     3   48193100   48194100      3       1  150064       2.1859     0.014412
enh73979     3   48235700   48236700      1       1  150064       2.3208      0.01015
enh73981     3   48273900   48274900      2       1  150064       2.8184    0.0024135
enh74024     3   48670800   48671800      2       1  150064       2.3217     0.010125
enh74026     3   48694000   48695000      2       1  150064        2.453    0.0070845
enh74027     3   48720200   48721200      2       1  150064       1.9742      0.02418
enh74028     3   48724100   48725100      2       1  150064       2.5576    0.0052695
enh74029     3   48730700   48731700      2       1  150064       1.7726      0.03815
enh74030     3   48733300   48734300      2       1  150064       1.9281     0.026919
enh74031     3   48745000   48746000      1       1  150064       2.0135      0.02203
enh74033     3   48748900   48749900      4       1  150064       2.3221     0.010114
enh74036     3   48754800   48755800      1       1  150064       2.1125      0.01732
enh74042     3   48863800   48864800      1       1  150064        1.765      0.03878
enh74044     3   48900300   48901300      2       1  150064       2.0014     0.022677
enh74048     3   48963800   48964800      1       1  150064       1.7185      0.04285
enh74050     3   48986000   48987000      1       1  150064       1.9022      0.02857
enh74066     3   49156000   49157000      2       1  150064       2.1108     0.017397
enh74073     3   49275700   49276700      5       2  150064       1.7737     0.038055
enh74075     3   49285800   49286800      3       2  150064       1.9876     0.023429
enh74078     3   49334400   49335400      4       2  150064       1.8961     0.028972
enh74080     3   49378200   49379200      3       1  150064       1.7785     0.037657
enh74086     3   49414700   49415700      3       2  150064       1.8462     0.032433
enh74088     3   49423500   49424500      5       3  150064       2.2637     0.011796
enh74089     3   49425200   49426200      1       1  150064       2.3171      0.01025
enh74092     3   49450800   49451800      3       2  150064       1.7453     0.040468
enh74095     3   49458700   49459700      3       1  150064       2.1882     0.014328
enh74096     3   49465300   49466300      2       1  150064       2.3632    0.0090586
enh74102     3   49502900   49503900      2       1  150064        1.769     0.038446
enh74128     3   49783100   49784100      2       1  150064       1.7009     0.044481
enh74132     3   49836700   49837700      1       1  150064       1.7144      0.04323
enh74133     3   49843700   49844700      1       1  150064       2.0166      0.02187
enh74138     3   49892400   49893400      2       1  150064       2.2205     0.013191
enh74139     3   49935300   49936300      1       1  150064       2.7899     0.002636
enh74142     3   49961700   49962700      2       1  150064       2.2515     0.012177
enh74143     3   49965100   49966100      3       2  150064       1.7315      0.04168
enh74144     3   49967800   49968800      1       1  150064       3.0538      0.00113
enh74146     3   50003500   50004500      3       2  150064       3.0765    0.0010474
enh74147     3   50010300   50011300      2       1  150064       2.5611    0.0052175
enh74150     3   50128300   50129300      3       1  150064       2.8328    0.0023068
enh74151     3   50159000   50160000      3       2  150064       2.9354    0.0016657
enh74152     3   50161500   50162500      4       2  150064       2.9686     0.001496
enh74158     3   50189200   50190200      2       1  150064       2.4203    0.0077534
enh74161     3   50249200   50250200      1       1  150064        3.317     0.000455
enh74172     3   50287200   50288200      2       1  150064       2.2916     0.010965
enh74174     3   50291100   50292100      2       1  150064       2.4292    0.0075658
enh74176     3   50296400   50297400      1       1  150064       2.6618     0.003886
enh74231     3   51320300   51321300      1       1  150064       2.5272     0.005749
enh74232     3   51377500   51378500      1       1  150064       2.2801       0.0113
enh74234     3   51393100   51394100      1       1  150064        2.173      0.01489
enh74239     3   51532000   51533000      2       1  150064       1.8601     0.031432
enh74246     3   51707500   51708500      2       1  150064       1.8649     0.031095
enh74253     3   51721700   51722700      1       1  150064       2.6726     0.003763
enh74272     3   52029800   52030800      4       2  150064        2.469     0.006775
enh74295     3   52205500   52206500      1       1  150064       2.2203       0.0132
enh74299     3   52230100   52231100      2       1  150064       3.5017   0.00023113
enh74300     3   52233200   52234200      1       1  150064       3.9421    4.039e-05
enh74301     3   52238600   52239600      2       1  150064       3.7873   7.6159e-05
enh74303     3   52252000   52253000      1       1  150064       4.1058    2.015e-05
enh74309     3   52287400   52288400      1       1  150064       5.6654    7.336e-09
enh74314     3   52333600   52334600      5       3  150064        3.586   0.00016787
enh74316     3   52347400   52348400      2       1  150064       2.8812     0.001981
enh74325     3   52478500   52479500      2       1  150064       2.5522    0.0053525
enh74327     3   52487800   52488800      3       2  150064       3.1092   0.00093793
enh74333     3   52532200   52533200      1       1  150064       3.8262    6.506e-05
enh74334     3   52559400   52560400      2       1  150064       4.4057   5.2729e-06
enh74335     3   52564500   52565500      3       1  150064       3.3555   0.00039616
enh74337     3   52573000   52574000      4       2  150064       4.1864   1.4171e-05
enh74339     3   52670500   52671500      3       2  150064       2.5854     0.004863
enh74340     3   52683200   52684200      3       1  150064       4.7347    1.097e-06
enh74341     3   52703200   52704200      3       2  150064       4.2798   9.3526e-06
enh74343     3   52706000   52707000      2       1  150064       4.3622   6.4385e-06
enh74346     3   52716100   52717100      3       2  150064       4.2563   1.0391e-05
enh74347     3   52717500   52718500      2       1  150064       4.4416   4.4639e-06
enh74348     3   52722100   52723100      2       1  150064       4.9234   4.2524e-07
enh74349     3   52737500   52738500      1       1  150064       4.5918    2.197e-06
enh74350     3   52741400   52742400      1       1  150064       3.4679    0.0002623
enh74351     3   52803000   52804000      1       1  150064       5.0609    2.086e-07
enh74354     3   52864800   52865800      6       2  150064       2.8628    0.0020998
enh74355     3   52907400   52908400      1       1  150064       5.6131    9.939e-09
enh74356     3   52925800   52926800      1       1  150064       1.7418      0.04077
enh74358     3   52931800   52932800      2       1  150064        4.483   3.6795e-06
enh74359     3   53033400   53034400      1       1  150064       4.6881    1.379e-06
enh74361     3   53072600   53073600      1       1  150064       2.8509      0.00218
enh74362     3   53074000   53075000      3       1  150064        3.124   0.00089216
enh74363     3   53077500   53078500      2       1  150064       4.0936   2.1237e-05
enh74364     3   53105800   53106800      2       1  150064       2.1692     0.015032
enh74366     3   53117500   53118500      3       1  150064       2.7505    0.0029753
enh74372     3   53174500   53175500      1       1  150064       5.8968    1.853e-09
enh74373     3   53183900   53184900      2       1  150064       1.7249     0.042276
enh74383     3   53227900   53228900      3       1  150064       1.8336     0.033355
enh74384     3   53229900   53230900      4       2  150064       3.2444    0.0005884
enh74385     3   53269200   53270200     10       2  150064       2.3096     0.010455
enh74387     3   53273500   53274500      1       1  150064       1.6483      0.04965
enh74388     3   53277300   53278300      8       2  150064         2.14     0.016177
enh74389     3   53282000   53283000      5       2  150064       2.8605    0.0021147
enh74390     3   53284700   53285700      3       2  150064       3.1891    0.0007136
enh74391     3   53290000   53291000      4       2  150064       2.6459    0.0040737
enh74392     3   53293000   53294000      5       2  150064       4.0014   3.1484e-05
enh74394     3   53298500   53299500      1       1  150064       3.9283    4.277e-05
enh74398     3   53388600   53389600      2       1  150064       3.5769   0.00017387
enh74406     3   53914000   53915000      1       1  150064       2.2603       0.0119
enh74408     3   54030200   54031200      1       1  150064       2.7552     0.002933
enh74410     3   54076300   54077300      3       2  150064       1.9012     0.028636
enh74448     3   55449900   55450900      3       1  150064       1.8644     0.031136
enh74475     3   56714000   56715000      4       2  150064       2.0581     0.019792
enh74491     3   56870400   56871400      5       2  150064       2.7638     0.002857
enh74492     3   56873500   56874500      3       1  150064       2.7889    0.0026446
enh74493     3   56879400   56880400      1       1  150064       2.1635      0.01525
enh74603     3   58087000   58088000      1       1  150064       2.0058      0.02244
enh74608     3   58150000   58151000      2       1  150064       1.8904      0.02935
enh74610     3   58160700   58161700      4       2  150064       2.3206     0.010154
enh74611     3   58163900   58164900      8       2  150064       1.7897     0.036755
enh74613     3   58184000   58185000      3       2  150064       2.0519      0.02009
enh74625     3   58282100   58283100     11       2  150064       2.0488     0.020239
enh74632     3   58371300   58372300      4       2  150064       2.1847     0.014455
enh74633     3   58389900   58390900      6       2  150064       2.3311    0.0098732
enh74634     3   58405000   58406000      7       2  150064       2.2735     0.011499
enh74635     3   58417600   58418600      2       1  150064       2.2582     0.011967
enh74636     3   58420300   58421300      6       3  150064       1.8137     0.034862
enh74638     3   58455900   58456900      3       2  150064       1.8578     0.031597
enh74680     3   59411500   59412500     10       3  150064        1.937     0.026374
enh74688     3   59526000   59527000      4       2  150064       3.0798    0.0010358
enh74690     3   59545100   59546100      4       2  150064       1.7532     0.039782
enh74692     3   59551200   59552200      1       1  150064       2.3837      0.00857
enh74693     3   59553400   59554400      1       1  150064       2.2168      0.01332
enh74696     3   59638900   59639900      2       1  150064         1.75     0.040059
enh74702     3   59847800   59848800      2       1  150064       2.3908    0.0084066
enh74713     3   61237600   61238600      4       2  150064       1.7454     0.040454
enh74734     3   61834000   61835000      4       2  150064       1.9587     0.025073
enh74743     3   62069800   62070800      3       1  150064       3.3284   0.00043668
enh74744     3   62095100   62096100      8       2  150064       1.7886     0.036836
enh74749     3   62246600   62247600      1       1  150064       3.3594    0.0003906
enh74754     3   62665700   62666700      2       1  150064       2.0678     0.019329
enh74755     3   62672400   62673400      6       3  150064       2.3764     0.008742
enh74756     3   62704000   62705000      8       2  150064       2.8058    0.0025092
enh74767     3   63748400   63749400      6       3  150064       3.8611    5.644e-05
enh74769     3   63840900   63841900      2       1  150064       3.5977   0.00016054
enh74770     3   63842900   63843900      1       1  150064       2.4446      0.00725
enh74772     3   63850800   63851800      4       2  150064       2.2454      0.01237
enh74773     3   63855700   63856700      1       1  150064       2.5298     0.005706
enh74774     3   63857700   63858700      2       1  150064       2.8442     0.002226
enh74778     3   63895900   63896900      4       2  150064       2.3692    0.0089141
enh74779     3   63900000   63901000      1       1  150064       5.1478    1.318e-07
enh74780     3   63903400   63904400      2       1  150064       4.6483   1.6731e-06
enh74782     3   63919400   63920400      1       1  150064       2.6535     0.003983
enh74784     3   63925600   63926600      3       2  150064       2.5713    0.0050657
enh74788     3   63946500   63947500      1       1  150064       2.7057     0.003408
enh74790     3   63950100   63951100      4       2  150064       2.9428    0.0016261
enh74794     3   63959600   63960600      3       2  150064       3.6189   0.00014794
enh74798     3   63974200   63975200      2       1  150064       4.6513   1.6491e-06
enh74799     3   63979100   63980100      3       2  150064       2.2365      0.01266
enh74800     3   63994100   63995100      4       2  150064       4.9005   4.7802e-07
enh74801     3   63997000   63998000      4       2  150064       3.2143   0.00065381
enh74802     3   64002500   64003500      4       1  150064       3.0768    0.0010462
enh74803     3   64006300   64007300      4       2  150064       1.9426     0.026032
enh74804     3   64007000   64008000      3       2  150064       2.3156     0.010291
enh74807     3   64017400   64018400      2       1  150064          2.2     0.013905
enh74814     3   64127000   64128000      4       2  150064       1.8722     0.030592
enh74816     3   64136500   64137500      4       2  150064       3.1658   0.00077342
enh74817     3   64143800   64144800      4       2  150064       2.1262     0.016744
enh74818     3   64147400   64148400      4       2  150064       1.9557     0.025252
enh74819     3   64149600   64150600      4       2  150064       2.2405     0.012529
enh74822     3   64162000   64163000      4       2  150064       2.5605    0.0052259
enh74823     3   64169800   64170800      2       1  150064       4.0114   3.0178e-05
enh74824     3   64171400   64172400      7       2  150064       3.8075   7.0191e-05
enh74825     3   64174700   64175700      5       2  150064       3.0828    0.0010252
enh74826     3   64176100   64177100      7       3  150064       2.2291     0.012905
enh74831     3   64200300   64201300      2       1  150064       2.0011     0.022691
enh74832     3   64201500   64202500      5       3  150064       1.8334     0.033373
enh74834     3   64205800   64206800      4       2  150064       2.4391    0.0073619
enh74837     3   64224400   64225400      4       2  150064       2.4588    0.0069698
enh74839     3   64242600   64243600      3       2  150064       2.8856    0.0019532
enh74841     3   64249900   64250900      1       1  150064        2.822     0.002386
enh74851     3   64411700   64412700      2       1  150064       2.6087    0.0045438
enh74893     3   65869100   65870100      8       2  150064       1.9126     0.027897
enh74894     3   65874400   65875400      4       2  150064       1.8886     0.029473
enh74909     3   65983500   65984500      4       2  150064       1.6736     0.047109
enh74960     3   67068800   67069800      1       1  150064       2.0002      0.02274
enh74961     3   67133600   67134600      3       1  150064       1.8876     0.029543
enh74965     3   67660600   67661600      8       1  150064       2.7521     0.002961
enh74967     3   67685800   67686800      2       1  150064       1.9451     0.025884
enh74968     3   67697400   67698400      2       1  150064       2.0366     0.020846
enh74969     3   67698700   67699700      4       1  150064       2.1984     0.013959
enh74999     3   69325500   69326500      4       1  150064       1.7449     0.040503
enh75007     3   69406100   69407100      8       2  150064       2.5621    0.0052028
enh75008     3   69413200   69414200     10       2  150064       3.0746    0.0010539
enh75009     3   69417600   69418600      4       1  150064       2.9483    0.0015974
enh75017     3   69470900   69471900      3       1  150064       1.9928     0.023143
enh75018     3   69482600   69483600      4       1  150064       1.9613     0.024924
enh75021     3   69507900   69508900      3       1  150064       2.0924       0.0182
enh75041     3   69840500   69841500      2       1  150064       3.6867   0.00011358
enh75042     3   69855800   69856800      2       1  150064       2.9099    0.0018079
enh75049     3   70784700   70785700      1       1  150064       1.7541      0.03971
enh75050     3   70820200   70821200      1       1  150064         2.38     0.008657
enh75071     3   71099400   71100400      1       1  150064       1.9498       0.0256
enh75074     3   71117500   71118500      1       1  150064       1.8504      0.03213
enh75076     3   71123600   71124600      2       1  150064       1.8206     0.034335
enh75078     3   71151200   71152200      2       1  150064       2.9617    0.0015298
enh75080     3   71166600   71167600      1       1  150064       3.1354    0.0008581
enh75083     3   71205000   71206000      2       1  150064       1.6692     0.047543
enh75092     3   71294900   71295900      1       1  150064       2.5053     0.006117
enh75096     3   71359300   71360300      3       1  150064       3.1417   0.00083982
enh75097     3   71390700   71391700      3       1  150064       3.1869   0.00071897
enh75102     3   71472200   71473200      3       2  150064        2.349    0.0094126
enh75103     3   71474500   71475500      1       1  150064        1.927      0.02699
enh75105     3   71480500   71481500      3       2  150064       1.9695     0.024449
enh75110     3   71495000   71496000      5       3  150064       2.8727    0.0020351
enh75112     3   71497100   71498100      1       1  150064       1.8728      0.03055
enh75113     3   71505000   71506000      2       1  150064       2.8391    0.0022621
enh75117     3   71544200   71545200      3       1  150064       4.4296   4.7194e-06
enh75118     3   71546300   71547300      5       1  150064       2.7416    0.0030572
enh75119     3   71551800   71552800      4       1  150064       4.6222   1.8985e-06
enh75120     3   71553900   71554900      2       1  150064       3.9255    4.327e-05
enh75122     3   71563400   71564400      3       1  150064       4.7037   1.2777e-06
enh75124     3   71569600   71570600      2       1  150064       4.6792   1.4402e-06
enh75125     3   71581700   71582700      3       2  150064       3.6914   0.00011151
enh75126     3   71585600   71586600      2       1  150064       3.1861   0.00072098
enh75128     3   71592000   71593000      1       1  150064       3.4803    0.0002504
enh75130     3   71611900   71612900      2       1  150064       2.4623    0.0069027
enh75135     3   71650700   71651700      2       1  150064       2.7169    0.0032945
enh75156     3   72235000   72236000      5       2  150064       2.0673     0.019352
enh75161     3   72348200   72349200      2       1  150064       1.7405     0.040885
enh75175     3   72531200   72532200      4       1  150064       1.9651     0.024701
enh75201     3   73058100   73059100      6       1  150064       2.1628     0.015278
enh75202     3   73069000   73070000      1       1  150064       2.0716      0.01915
enh75209     3   73090400   73091400      4       2  150064        1.948     0.025707
enh75210     3   73095000   73096000      4       1  150064       1.9582     0.025103
enh75211     3   73104800   73105800      1       1  150064       1.6871      0.04579
enh75212     3   73119900   73120900      2       1  150064       2.3643    0.0090329
enh75230     3   73795600   73796600      2       1  150064       2.0471     0.020322
enh75241     3   74892900   74893900      1       1  150064       2.5163     0.005929
enh75248     3   75865600   75866600      1       1  150064        2.068      0.01932
enh75292     3   79920500   79921500      3       2  150064        2.706    0.0034048
enh75296     3   80582400   80583400      3       1  150064       3.5211    0.0002149
enh75298     3   81264800   81265800      3       2  150064       1.9044     0.028428
enh75299     3   81265400   81266400      4       1  150064        1.746     0.040407
enh75303     3   81540900   81541900      1       1  150064       2.0674      0.01935
enh75312     3   81790000   81791000      3       2  150064        1.704     0.044186
enh75365     3   88762100   88763100      3       1  150064       1.8842     0.029769
enh75374     3   89156000   89157000      3       2  150064       1.9893     0.023333
enh75377     3   89228900   89229900      2       1  150064       1.6688     0.047577
enh75392     3   93878600   93879600      1       1  150064       1.9194      0.02747
enh75398     3   94012700   94013700      5       2  150064       1.8251     0.033993
enh75403     3   95641900   95642900      2       1  150064       1.9685     0.024506
enh75411     3   97484200   97485200      1       1  150064       2.5832     0.004895
enh75413     3   97543000   97544000      1       1  150064       1.7723      0.03817
enh75419     3   97632800   97633800      2       1  150064       1.6857     0.045925
enh75466     3   98685000   98686000      1       1  150064        1.701      0.04447
enh75499     3   99363300   99364300      3       2  150064       1.6814     0.046345
enh75506     3   99392900   99393900      1       1  150064       2.1444        0.016
enh75507     3   99396500   99397500      3       1  150064       2.0202      0.02168
enh75508     3   99418700   99419700      1       1  150064       1.8096      0.03518
enh75510     3   99439700   99440700      2       1  150064       2.5173     0.005913
enh75511     3   99466400   99467400      2       1  150064       2.1725     0.014908
enh75513     3   99493100   99494100      4       2  150064       2.2836     0.011199
enh75514     3   99495100   99496100      4       2  150064       1.8677     0.030898
enh75532     3   99618900   99619900      1       1  150064       1.6718      0.04728
enh75533     3   99621500   99622500      2       1  150064       1.8717     0.030623
enh75575     3  100144100  100145100      1       1  150064       1.6565      0.04881
enh75607     3  100647400  100648400      4       2  150064       1.7612     0.039104
enh75673     3  101771900  101772900      1       1  150064       1.9742      0.02418
enh75675     3  101797800  101798800      4       2  150064        1.746     0.040403
enh75710     3  104670800  104671800      5       2  150064       1.6867     0.045833
enh75712     3  104993200  104994200      2       1  150064       2.0037     0.022553
enh75714     3  105070500  105071500      6       3  150064       2.3133     0.010352
enh75724     3  105136400  105137400      4       1  150064        2.016     0.021899
enh75740     3  105524500  105525500      4       2  150064       3.0654     0.001087
enh75741     3  105530800  105531800      1       1  150064       2.3545     0.009275
enh75742     3  105541900  105542900      1       1  150064       1.7223      0.04251
enh75743     3  105547300  105548300      8       3  150064        1.883     0.029849
enh75747     3  105583500  105584500      3       2  150064        1.817     0.034605
enh75751     3  105657000  105658000      2       1  150064       1.8676     0.030909
enh75772     3  106335300  106336300      1       1  150064       2.2138      0.01342
enh75788     3  106930400  106931400      1       1  150064       2.0488      0.02024
enh75796     3  106981800  106982800      3       1  150064       2.2331     0.012772
enh75804     3  107151300  107152300      7       4  150064       1.6619     0.048268
enh75805     3  107245300  107246300      1       1  150064       2.1432      0.01605
enh75810     3  107363200  107364200      2       1  150064       2.5721    0.0050542
enh75812     3  107380400  107381400      1       1  150064       2.2708      0.01158
enh75828     3  107725300  107726300      4       2  150064       1.8803     0.030034
enh75831     3  107810400  107811400      2       1  150064       1.8906     0.029342
enh75833     3  107845800  107846800      2       1  150064       3.5055   0.00022785
enh75836     3  107878200  107879200      4       2  150064       2.5354    0.0056164
enh75837     3  107897400  107898400      5       1  150064       3.3737   0.00037081
enh75838     3  107898700  107899700      6       1  150064       3.2258   0.00062811
enh75839     3  107920800  107921800      8       1  150064        3.359   0.00039106
enh75840     3  107938200  107939200      3       1  150064       2.5401    0.0055418
enh75841     3  107942200  107943200      2       1  150064       2.5167    0.0059228
enh75868     3  110532900  110533900      8       4  150064         1.65     0.049474
enh75925     3  111654200  111655200      2       1  150064       1.8382     0.033014
enh75930     3  111685900  111686900      2       1  150064        2.109     0.017473
enh75966     3  112264900  112265900      3       1  150064       1.6905     0.045468
enh76038     3  113458000  113459000      2       1  150064       2.3717    0.0088526
enh76047     3  113631300  113632300      6       3  150064       1.8725     0.030566
enh76063     3  114169000  114170000      1       1  150064       2.1229      0.01688
enh76067     3  114270700  114271700      2       1  150064       2.5016     0.006182
enh76073     3  114378400  114379400      5       3  150064       2.8274    0.0023466
enh76091     3  115116200  115117200     11       2  150064       2.6511     0.004012
enh76137     3  118913500  118914500      3       2  150064       1.6988     0.044679
enh76199     3  120069100  120070100      1       1  150064       1.7053      0.04407
enh76200     3  120136800  120137800      1       1  150064       1.8344       0.0333
enh76213     3  120314000  120315000      6       2  150064        2.292     0.010953
enh76235     3  121637200  121638200      5       1  150064       2.1406     0.016153
enh76236     3  121638100  121639100      6       2  150064       2.3259     0.010013
enh76242     3  121714100  121715100      2       1  150064        2.308     0.010499
enh76274     3  122328800  122329800      3       2  150064       1.7139     0.043276
enh76275     3  122347100  122348100      2       1  150064       2.0308      0.02114
enh76276     3  122354800  122355800      1       1  150064       2.0858       0.0185
enh76283     3  122493100  122494100      5       2  150064       1.8647     0.031109
enh76285     3  122506400  122507400      2       1  150064       1.9871     0.023456
enh76286     3  122507100  122508100      4       2  150064       1.9881     0.023399
enh76287     3  122509000  122510000      2       1  150064       2.1499     0.015783
enh76291     3  122519000  122520000      3       1  150064       2.0207     0.021657
enh76292     3  122608700  122609700      2       1  150064       2.9809    0.0014368
enh76293     3  122612200  122613200      5       3  150064       2.2439      0.01242
enh76294     3  122617100  122618100      3       1  150064       2.4569    0.0070064
enh76296     3  122650800  122651800      4       1  150064        2.032     0.021076
enh76304     3  122787600  122788600      5       2  150064       2.9058    0.0018317
enh76305     3  122789100  122790100      4       1  150064       2.8865     0.001948
enh76306     3  122793900  122794900      3       1  150064       2.6199    0.0043974
enh76309     3  122823000  122824000      6       3  150064       3.3621   0.00038671
enh76323     3  123287600  123288600      3       2  150064       2.0552     0.019932
enh76341     3  123434600  123435600      2       1  150064       1.7034     0.044249
enh76344     3  123452300  123453300      3       2  150064       1.8659     0.031027
enh76361     3  123588300  123589300      2       1  150064       1.6619     0.048265
enh76367     3  123948200  123949200      1       1  150064       3.7388    9.246e-05
enh76368     3  123967700  123968700      5       3  150064       3.7697   8.1732e-05
enh76369     3  123975500  123976500      4       2  150064       2.4146    0.0078772
enh76371     3  123979300  123980300      5       2  150064       3.9116   4.5852e-05
enh76372     3  123981700  123982700      3       2  150064       4.4017   5.3713e-06
enh76373     3  124102000  124103000      5       2  150064       2.3081     0.010496
enh76375     3  124147500  124148500      1       1  150064       2.9762     0.001459
enh76377     3  124228900  124229900      6       3  150064       2.7234     0.003231
enh76379     3  124277000  124278000      2       1  150064       2.7882    0.0026505
enh76410     3  124551800  124552800      2       1  150064       2.1211     0.016955
enh76421     3  124597400  124598400      2       1  150064       1.8847     0.029737
enh76431     3  124704300  124705300      4       1  150064       1.6788       0.0466
enh76446     3  124838900  124839900      4       2  150064       2.9938    0.0013778
enh76447     3  124842600  124843600      7       2  150064       1.6522     0.049244
enh76448     3  124844800  124845800      8       4  150064       3.8956   4.8985e-05
enh76461     3  125018300  125019300      1       1  150064       2.7501     0.002979
enh76465     3  125040900  125041900      2       1  150064       2.0474      0.02031
enh76467     3  125070400  125071400      2       1  150064       1.8656     0.031048
enh76482     3  125237000  125238000      6       3  150064       1.7114     0.043499
enh76485     3  125309800  125310800      2       1  150064       2.4667     0.006818
enh76487     3  125315100  125316100      5       3  150064       1.9109     0.028007
enh76488     3  125321800  125322800      5       3  150064         1.89     0.029379
enh76495     3  125724400  125725400      3       1  150064       1.9061     0.028318
enh76496     3  125732600  125733600      5       2  150064        2.026      0.02138
enh76528     3  126439600  126440600      2       1  150064        1.681     0.046383
enh76539     3  126614300  126615300      1       1  150064       1.6957      0.04497
enh76541     3  126627300  126628300      3       2  150064        1.751     0.039973
enh76545     3  126655400  126656400      1       1  150064       2.2758      0.01143
enh76558     3  126730400  126731400      2       1  150064       1.7051     0.044087
enh76574     3  127005600  127006600      3       1  150064       1.8968     0.028926
enh76581     3  127306000  127307000      1       1  150064       1.9075      0.02823
enh76587     3  127390000  127391000      1       1  150064        1.789      0.03681
enh76588     3  127394600  127395600      1       1  150064       1.7855      0.03709
enh76589     3  127397100  127398100      3       2  150064       1.9677     0.024549
enh76621     3  127726200  127727200      5       2  150064       3.4058   0.00032985
enh76623     3  127730200  127731200      4       2  150064       3.0073    0.0013178
enh76626     3  127780800  127781800      2       1  150064       2.7241    0.0032236
enh76630     3  127799300  127800300      3       1  150064       1.9766     0.024045
enh76684     3  128805600  128806600      1       1  150064       2.0976      0.01797
enh76687     3  128841500  128842500      2       1  150064       1.7523      0.03986
enh76697     3  128958200  128959200      1       1  150064       2.8863     0.001949
enh76699     3  128984000  128985000      2       1  150064       2.6247    0.0043358
enh76700     3  128996300  128997300      3       2  150064        3.131   0.00087118
enh76701     3  128999200  129000200      3       1  150064       3.1806    0.0007348
enh76702     3  129000300  129001300      4       1  150064       3.3071    0.0004713
enh76704     3  129007700  129008700      1       1  150064       3.5297     0.000208
enh76705     3  129023300  129024300      1       1  150064       3.6939    0.0001104
enh76708     3  129032400  129033400      2       1  150064       2.9966    0.0013648
enh76709     3  129035800  129036800      1       1  150064       3.4195    0.0003137
enh76724     3  129209100  129210100      3       1  150064       1.7024     0.044341
enh76727     3  129267800  129268800      2       1  150064       1.7853     0.037108
enh76732     3  129305800  129306800      5       2  150064       1.7562     0.039524
enh76733     3  129310700  129311700      5       3  150064       2.1873     0.014359
enh76738     3  129328500  129329500      3       1  150064       1.8573     0.031636
enh76740     3  129341000  129342000      3       1  150064       2.1601     0.015384
enh76778     3  130411200  130412200      1       1  150064       1.6526      0.04921
enh76779     3  130461400  130462400      1       1  150064       1.7941       0.0364
enh76780     3  130462900  130463900      1       1  150064       1.9919      0.02319
enh76812     3  131855300  131856300      7       3  150064       1.8042     0.035596
enh76843     3  132388000  132389000      1       1  150064       3.1672    0.0007695
enh76846     3  132491300  132492300      2       1  150064       1.7753     0.037924
enh76850     3  132975600  132976600      3       1  150064       2.6472    0.0040586
enh76852     3  133014300  133015300      5       3  150064        3.354    0.0003983
enh76853     3  133019800  133020800      3       2  150064       1.6933     0.045199
enh76863     3  133259600  133260600      3       1  150064       1.8878     0.029523
enh76877     3  133539200  133540200      1       1  150064       2.1385      0.01624
enh76879     3  133681400  133682400      8       2  150064       2.4644    0.0068626
enh76938     3  134428400  134429400      2       1  150064       1.8343     0.033303
enh76942     3  135614700  135615700      3       1  150064       3.0743    0.0010551
enh76943     3  135625900  135626900      2       1  150064       3.3722   0.00037285
enh76944     3  135627100  135628100      1       1  150064       4.1707    1.518e-05
enh76946     3  135641300  135642300      3       1  150064        3.691   0.00011168
enh76948     3  135648500  135649500      2       1  150064       3.8122   6.8876e-05
enh76949     3  135686700  135687700      2       1  150064       3.6211   0.00014665
enh76952     3  135707900  135708900      2       1  150064        3.569   0.00017919
enh76953     3  135710000  135711000      3       1  150064       3.2944   0.00049319
enh76954     3  135711200  135712200      1       1  150064       2.7636     0.002858
enh76955     3  135713300  135714300      5       1  150064        3.638   0.00013736
enh76957     3  135741000  135742000      5       3  150064       3.6273   0.00014319
enh76963     3  135888800  135889800      1       1  150064       2.9798     0.001442
enh76969     3  135916500  135917500      2       1  150064       2.8409    0.0022496
enh76970     3  135994900  135995900      3       1  150064       4.1748   1.4911e-05
enh76972     3  136068800  136069800      4       2  150064       3.9783   3.4701e-05
enh76973     3  136192200  136193200      3       2  150064       3.1965   0.00069542
enh76980     3  136449600  136450600      2       1  150064       2.5073    0.0060829
enh76982     3  136467200  136468200      4       2  150064        2.843    0.0022346
enh76983     3  136472600  136473600      2       1  150064       3.1548   0.00080316
enh76985     3  136505800  136506800      3       2  150064       3.0324    0.0012131
enh76986     3  136520600  136521600      3       2  150064       1.9048     0.028405
enh76987     3  136521100  136522100      2       1  150064       2.3337    0.0098062
enh76988     3  136557400  136558400      2       1  150064       2.0929     0.018179
enh76989     3  136578900  136579900      1       1  150064       3.0474     0.001154
enh76990     3  136610800  136611800      4       1  150064       2.9794    0.0014443
enh76991     3  136611900  136612900      4       2  150064       3.7182   0.00010032
enh76992     3  136612900  136613900      1       1  150064       3.0322     0.001214
enh76993     3  136634500  136635500      3       2  150064       1.9746     0.024154
enh76995     3  136648600  136649600      4       1  150064        2.867    0.0020716
enh76996     3  136651000  136652000      4       1  150064       3.0786    0.0010397
enh76998     3  136661200  136662200      2       1  150064       2.4908    0.0063731
enh76999     3  136670900  136671900      4       2  150064       3.7924   7.4608e-05
enh77001     3  136698000  136699000      2       1  150064       3.7189   0.00010006
enh77002     3  136703300  136704300      4       1  150064       3.8156   6.7914e-05
enh77003     3  136709300  136710300      1       1  150064        3.844    6.052e-05
enh77005     3  136713800  136714800      1       1  150064       1.7135      0.04331
enh77006     3  136731200  136732200      1       1  150064       4.2938    8.784e-06
enh77007     3  136733200  136734200      1       1  150064       4.5297    2.954e-06
enh77008     3  136750900  136751900      5       1  150064       4.1883   1.4053e-05
enh77020     3  137904600  137905600      2       1  150064       1.9238     0.027192
enh77042     3  138405400  138406400      1       1  150064       2.0525      0.02006
enh77044     3  138442100  138443100      1       1  150064       2.0243      0.02147
enh77046     3  138483300  138484300      1       1  150064       2.0492      0.02022
enh77050     3  138521900  138522900      2       1  150064       1.9634     0.024798
enh77095     3  140112900  140113900      3       2  150064       1.9489     0.025652
enh77102     3  140299400  140300400      6       2  150064       1.9859      0.02352
enh77105     3  140347900  140348900      6       3  150064       4.0373   2.7039e-05
enh77106     3  140355100  140356100      8       2  150064       3.8544   5.8004e-05
enh77121     3  141022300  141023300      4       2  150064       1.9689     0.024485
enh77154     3  141256800  141257800      2       1  150064        2.237     0.012643
enh77169     3  141613300  141614300      4       2  150064       2.2536     0.012111
enh77224     3  142967500  142968500      2       1  150064       2.2879     0.011073
enh77225     3  142982600  142983600      9       4  150064       1.6574     0.048724
enh77228     3  143021200  143022200      5       3  150064       2.5356     0.005613
enh77288     3  146299000  146300000      3       1  150064        1.755     0.039627
enh77293     3  147016100  147017100      2       1  150064       1.8204     0.034351
enh77303     3  148619700  148620700      3       1  150064       2.1337     0.016433
enh77322     3  149016300  149017300      1       1  150064       2.4873     0.006435
enh77444     3  150137300  150138300      3       2  150064       2.2216     0.013156
enh77453     3  150188200  150189200      4       2  150064         2.05     0.020182
enh77480     3  150688300  150689300      2       1  150064       2.7165    0.0032989
enh77530     3  151787600  151788600      4       1  150064       1.9208     0.027379
enh77532     3  151867900  151868900      4       2  150064       1.7573     0.039437
enh77553     3  152025800  152026800      1       1  150064       1.9048       0.0284
enh77556     3  152035800  152036800      4       2  150064       2.4528    0.0070876
enh77562     3  152049300  152050300      1       1  150064       2.1107       0.0174
enh77563     3  152065000  152066000      3       2  150064        2.464    0.0068701
enh77579     3  152120900  152121900      1       1  150064       2.1297       0.0166
enh77585     3  152169800  152170800      2       1  150064       2.0707     0.019194
enh77591     3  152436400  152437400      1       1  150064        2.134      0.01642
enh77592     3  152497000  152498000      2       1  150064       1.8089      0.03523
enh77593     3  152551600  152552600      3       1  150064       2.8442    0.0022259
enh77605     3  152855600  152856600      1       1  150064       1.6826      0.04623
enh77625     3  153068000  153069000      2       1  150064       2.0813     0.018702
enh77627     3  153317100  153318100      2       1  150064       2.0457     0.020394
enh77643     3  154034600  154035600      1       1  150064       2.4845     0.006486
enh77663     3  155215700  155216700      3       1  150064       2.5181    0.0058987
enh77664     3  155230300  155231300      5       1  150064       2.5691    0.0050982
enh77668     3  155422000  155423000      3       2  150064       2.6168    0.0044378
enh77669     3  155455500  155456500      1       1  150064        2.304      0.01061
enh77702     3  156209800  156210800      3       2  150064       1.7954     0.036295
enh77732     3  156469900  156470900      2       1  150064       1.9412     0.026119
enh77755     3  156794600  156795600      5       1  150064       2.0288     0.021238
enh77761     3  156816700  156817700      5       1  150064        2.453    0.0070833
enh77764     3  156833100  156834100      2       1  150064       2.4107     0.007961
enh77824     3  158917800  158918800      3       1  150064       1.6722      0.04724
enh77827     3  159175600  159176600      2       1  150064       2.4551    0.0070418
enh77829     3  159197200  159198200      3       2  150064       3.2116   0.00065995
enh77831     3  159199600  159200600      1       1  150064       2.4276     0.007599
enh77832     3  159216600  159217600      2       1  150064       1.8659     0.031026
enh77851     3  159513400  159514400      2       1  150064        2.003     0.022586
enh77863     3  159554600  159555600      2       1  150064       1.6544     0.049027
enh77865     3  159562000  159563000      2       1  150064       1.8186     0.034489
enh77866     3  159563400  159564400      2       1  150064       1.9377     0.026329
enh77897     3  160191100  160192100      3       1  150064         1.89     0.029378
enh77907     3  160519300  160520300      3       1  150064       2.0256     0.021403
enh77908     3  160522000  160523000      1       1  150064       1.6584      0.04862
enh77911     3  160821400  160822400      2       1  150064       2.4988    0.0062306
enh77912     3  160823000  160824000      3       2  150064       2.1065     0.017582
enh77913     3  160880400  160881400      1       1  150064       2.2383       0.0126
enh77916     3  160948600  160949600      2       1  150064       2.4867    0.0064465
enh77918     3  160980600  160981600      2       1  150064        3.373   0.00037183
enh77919     3  160983900  160984900      1       1  150064       1.9003       0.0287
enh77921     3  161033200  161034200      3       2  150064       2.1156     0.017189
enh77922     3  161067400  161068400      4       2  150064        1.908     0.028193
enh77925     3  161133300  161134300      1       1  150064       2.3963      0.00828
enh77926     3  161138400  161139400      4       2  150064       2.2758     0.011428
enh77929     3  161632000  161633000      1       1  150064       2.2101      0.01355
enh77953     3  167454200  167455200      1       1  150064       2.9064     0.001828
enh77954     3  167531200  167532200      2       1  150064        1.852     0.032015
enh77956     3  167557800  167558800      4       2  150064       2.5102    0.0060332
enh77964     3  167809500  167810500      5       1  150064       2.1498     0.015786
enh77965     3  167814500  167815500      2       1  150064       2.0918      0.01823
enh77966     3  167834900  167835900      2       1  150064       2.0134     0.022036
enh77975     3  168669200  168670200      4       2  150064       1.7705     0.038321
enh77978     3  168759200  168760200      3       1  150064       1.8583     0.031562
enh77979     3  168759600  168760600      3       2  150064       1.6929     0.045233
enh77986     3  168825100  168826100      5       3  150064       1.8251     0.033997
enh78005     3  169477000  169478000      1       1  150064       2.5392     0.005555
enh78007     3  169492600  169493600      1       1  150064       2.6313     0.004253
enh78010     3  169564400  169565400      2       1  150064       2.3356    0.0097572
enh78011     3  169565400  169566400      4       2  150064       2.3025     0.010655
enh78013     3  169716600  169717600      3       1  150064       1.9151     0.027738
enh78015     3  169813300  169814300      1       1  150064       1.6526      0.04921
enh78020     3  169914600  169915600      3       2  150064       1.6843     0.046065
enh78022     3  169944300  169945300      5       3  150064       2.0436     0.020495
enh78042     3  170332000  170333000      5       2  150064       2.1023     0.017761
enh78061     3  170627100  170628100      3       2  150064       2.7114      0.00335
enh78062     3  170710200  170711200      4       2  150064       2.4621    0.0069054
enh78073     3  170883200  170884200      2       1  150064       1.7317     0.041666
enh78081     3  171001900  171002900      7       2  150064       1.8399     0.032895
enh78101     3  171429600  171430600      1       1  150064       1.6568      0.04878
enh78108     3  171499700  171500700      6       2  150064       1.9964     0.022943
enh78110     3  171510100  171511100      5       1  150064       2.3721     0.008844
enh78112     3  171515500  171516500      1       1  150064       2.3048      0.01059
enh78114     3  171518200  171519200      6       3  150064       2.6569    0.0039435
enh78115     3  171519200  171520200      4       2  150064       2.2414     0.012501
enh78120     3  171530100  171531100      3       2  150064        1.732     0.041635
enh78190     3  172073300  172074300      3       2  150064       1.6708     0.047381
enh78209     3  172312200  172313200      7       2  150064       2.7665    0.0028331
enh78238     3  173733400  173734400      9       3  150064       2.0216     0.021611
enh78239     3  173733800  173734800      6       2  150064       2.0149     0.021958
enh78241     3  174149400  174150400      2       1  150064       1.6507       0.0494
enh78243     3  174160100  174161100      1       1  150064       1.8057      0.03548
enh78257     3  175149800  175150800      1       1  150064       3.3597    0.0003901
enh78268     3  176758100  176759100      2       1  150064       3.1097   0.00093648
enh78269     3  176768400  176769400      2       1  150064       2.4725    0.0067091
enh78271     3  176806700  176807700      4       2  150064       1.6843     0.046064
enh78278     3  176863900  176864900      4       2  150064       2.6366    0.0041868
enh78279     3  176867200  176868200      5       3  150064       2.0497     0.020198
enh78296     3  177002000  177003000      1       1  150064       1.9435      0.02598
enh78297     3  177003500  177004500      2       1  150064        2.998    0.0013588
enh78335     3  177313800  177314800      3       1  150064       2.1725     0.014908
enh78339     3  177332700  177333700      4       2  150064       2.7936    0.0026061
enh78358     3  177553200  177554200      3       2  150064       1.6687     0.047587
enh78366     3  177888300  177889300      2       1  150064       2.1739     0.014856
enh78367     3  177899200  177900200      6       3  150064       2.3451     0.009511
enh78368     3  177899900  177900900      3       2  150064       1.6712      0.04734
enh78370     3  177953900  177954900      3       1  150064       2.2613     0.011871
enh78425     3  180100400  180101400      3       2  150064        1.887     0.029577
enh78427     3  180126900  180127900      5       2  150064       1.9529     0.025415
enh78431     3  180164400  180165400      3       2  150064       3.2192   0.00064283
enh78435     3  180348100  180349100      2       1  150064       1.8943     0.029095
enh78437     3  180632500  180633500      1       1  150064       6.2898    1.589e-10
enh78440     3  181010800  181011800      4       2  150064       5.5706   1.2691e-08
enh78445     3  181418400  181419400      1       1  150064       2.6326     0.004237
enh78473     3  182321400  182322400      4       1  150064       2.2639     0.011789
enh78477     3  182354600  182355600      1       1  150064       1.7399      0.04094
enh78487     3  182626900  182627900      2       1  150064       2.4509    0.0071246
enh78494     3  182695600  182696600      1       1  150064       1.8448      0.03253
enh78498     3  182903100  182904100      1       1  150064       2.4024     0.008144
enh78512     3  182993100  182994100      2       1  150064       2.0428     0.020535
enh78529     3  183098700  183099700      3       1  150064       2.0802     0.018754
enh78545     3  183543800  183544800      3       1  150064        1.871     0.030674
enh78547     3  183600100  183601100      2       1  150064       2.0495     0.020209
enh78605     3  184444900  184445900      7       3  150064        1.646     0.049881
enh78610     3  184474100  184475100      7       3  150064       2.5529    0.0053422
enh78619     3  184531600  184532600      2       1  150064       2.2819     0.011248
enh78644     3  185216800  185217800      1       1  150064       1.9695      0.02445
enh78661     3  185419700  185420700      1       1  150064       1.8946      0.02907
enh78663     3  185426500  185427500      1       1  150064       2.6721     0.003769
enh78664     3  185428600  185429600      1       1  150064       2.8206     0.002397
enh78669     3  185442300  185443300      2       1  150064        2.733    0.0031385
enh78670     3  185444400  185445400      4       1  150064       3.4119   0.00032251
enh78677     3  185475800  185476800      1       1  150064        1.769      0.03845
enh78679     3  185482000  185483000      1       1  150064       2.1268      0.01672
enh78680     3  185483900  185484900      2       1  150064       2.0968     0.018005
enh78704     3  185676500  185677500      1       1  150064       2.4354     0.007437
enh78705     3  185679600  185680600      9       3  150064        1.846     0.032444
enh78707     3  185793300  185794300      1       1  150064       2.6809     0.003671
enh78709     3  185814200  185815200      2       1  150064       2.3921    0.0083766
enh78712     3  185823700  185824700      5       2  150064       2.1541     0.015617
enh78723     3  185998400  185999400      3       1  150064        2.135     0.016381
enh78726     3  186005600  186006600      6       2  150064       2.9304    0.0016924
enh78757     3  186507600  186508600      6       3  150064       2.4143    0.0078828
enh78782     3  186904400  186905400      2       1  150064       1.8023     0.035749
enh78793     3  187087200  187088200      3       2  150064       1.9813     0.023779
enh78797     3  187453200  187454200      2       1  150064       1.9236     0.027202
enh78803     3  187491900  187492900      1       1  150064       1.7711      0.03827
enh78833     3  187880700  187881700      2       1  150064       3.0138    0.0012898
enh78834     3  187882300  187883300      4       2  150064       2.1981     0.013972
enh78835     3  187887300  187888300      8       3  150064       4.5541   2.6305e-06
enh78836     3  187888300  187889300      4       2  150064       1.9598     0.025008
enh78837     3  187897100  187898100      7       3  150064       1.6719      0.04727
enh78843     3  187914200  187915200      4       2  150064       2.3358    0.0097514
enh78875     3  188079700  188080700     10       3  150064       2.0514     0.020113
enh78878     3  188108400  188109400      3       2  150064       2.0403     0.020659
enh78882     3  188186500  188187500      3       2  150064       4.2612   1.0166e-05
enh78886     3  188224900  188225900      2       1  150064       1.7455     0.040453
enh78900     3  188349200  188350200      3       2  150064       2.5282    0.0057319
enh78901     3  188352900  188353900      4       2  150064       2.9446     0.001617
enh78904     3  188389000  188390000      2       1  150064       2.2473     0.012312
enh78915     3  188550600  188551600      1       1  150064       1.8142      0.03482
enh78927     3  188718800  188719800      1       1  150064       2.3829     0.008589
enh78928     3  188719400  188720400      1       1  150064       2.3725     0.008833
enh78955     3  189175400  189176400      1       1  150064       2.4817     0.006538
enh78973     3  189484200  189485200      2       1  150064       2.3049     0.010586
enh78974     3  189489600  189490600      1       1  150064       2.7838     0.002686
enh78995     3  189561200  189562200      2       1  150064        1.732      0.04164
enh79012     3  189706500  189707500      3       2  150064       1.7577     0.039402
enh79013     3  189721100  189722100      3       2  150064       2.4131    0.0079089
enh79014     3  189729100  189730100      4       1  150064       2.0411     0.020622
enh79038     3  189839700  189840700      6       2  150064       2.1578     0.015471
enh79090     3  190298600  190299600      3       2  150064       2.0301     0.021171
enh79096     3  190436300  190437300      2       1  150064       1.9604     0.024972
enh79098     3  190783800  190784800      6       2  150064       1.8234     0.034123
enh79128     3  191492700  191493700      6       3  150064       2.5502    0.0053827
enh79130     3  191809100  191810100      5       2  150064       1.7765     0.037829
enh79138     3  192550100  192551100      3       2  150064       1.8316     0.033508
enh79171     3  193499500  193500500      2       1  150064       2.2104      0.01354
enh79172     3  193506000  193507000      6       2  150064       1.9538     0.025362
enh79178     3  193552300  193553300      2       1  150064       2.1948     0.014089
enh79210     3  193865900  193866900      8       2  150064       2.6038    0.0046097
enh79268     3  194461500  194462500      3       2  150064       1.8006     0.035882
enh79285     3  194761300  194762300      9       3  150064       1.6874     0.045764
enh79315     3  195006700  195007700      2       1  150064        1.707     0.043912
enh79368     3  195923000  195924000      5       3  150064       2.0373     0.020812
enh79369     3  195946500  195947500      3       2  150064       2.0706     0.019196
enh79371     3  195973500  195974500      2       1  150064       3.0091      0.00131
enh79374     3  196001700  196002700      3       1  150064       1.8968     0.028926
enh79375     3  196005400  196006400      6       3  150064       2.4685    0.0067847
enh79376     3  196007200  196008200      1       1  150064        1.836      0.03318
enh79380     3  196046300  196047300      7       3  150064        3.334   0.00042802
enh79381     3  196062300  196063300      4       2  150064       3.5362   0.00020298
enh79382     3  196063200  196064200      2       1  150064       2.7474    0.0030033
enh79383     3  196063800  196064800      4       2  150064       2.2309     0.012845
enh79384     3  196066600  196067600      1       1  150064       3.0087     0.001312
enh79385     3  196069700  196070700      8       3  150064       2.5332     0.005652
enh79386     3  196126100  196127100      1       1  150064       2.9415     0.001633
enh79388     3  196149600  196150600      1       1  150064       2.6902      0.00357
enh79389     3  196160000  196161000      2       1  150064       3.1878   0.00071689
enh79390     3  196225100  196226100      1       1  150064       1.7678      0.03855
enh79397     3  196297000  196298000      3       1  150064       1.6472      0.04976
enh79412     3  196484500  196485500      6       3  150064       2.3279    0.0099574
enh79413     3  196499400  196500400      3       1  150064       1.9662     0.024637
enh79417     3  196506200  196507200      5       3  150064       1.9006     0.028676
enh79420     3  196519900  196520900      3       2  150064       2.8199    0.0024021
enh79438     3  196901500  196902500      3       2  150064       1.8101     0.035137
enh79441     3  196930300  196931300      2       1  150064       1.6528     0.049188
enh79445     3  196955000  196956000      5       2  150064       2.0688     0.019282
enh79447     3  196980500  196981500      6       3  150064       2.2843     0.011177
enh79448     3  196984300  196985300      1       1  150064       2.9008     0.001861
enh79451     3  196997900  196998900      1       1  150064        2.408      0.00802
enh79452     3  197015900  197016900      4       1  150064       2.0048     0.022491
enh79454     3  197018900  197019900      4       2  150064       2.0654     0.019444
enh79465     3  197103300  197104300      1       1  150064       1.6806      0.04642
enh79472     3  197157400  197158400      3       2  150064       1.8644     0.031135
enh79474     3  197183800  197184800      3       2  150064       1.9565     0.025205
enh79482     3  197205300  197206300      3       2  150064       1.8542     0.031852
enh79483     3  197209200  197210200      6       2  150064       2.1648     0.015203
enh79485     3  197221400  197222400      4       2  150064       3.4503   0.00027995
enh79492     3  197247700  197248700      5       2  150064       1.7431     0.040657
enh79503     3  197444400  197445400      1       1  150064       1.8919      0.02925
enh79534     4     670600     671600      2       1  150064       2.8569    0.0021387
enh79536     4     675300     676300      3       2  150064       2.4102    0.0079721
enh79537     4     677300     678300      2       1  150064       1.8302     0.033612
enh79540     4     683000     684000      5       2  150064       2.2333     0.012765
enh79543     4     698400     699400      8       3  150064       1.7181     0.042889
enh79544     4     701800     702800      4       2  150064       2.6272    0.0043042
enh79545     4     713800     714800      5       1  150064       2.6388    0.0041602
enh79547     4     719900     720900      3       1  150064       1.9845     0.023598
enh79548     4     743500     744500      6       2  150064       3.3105   0.00046569
enh79578     4    1202600    1203600      4       1  150064       1.8479      0.03231
enh79580     4    1212800    1213800      3       2  150064       1.9262     0.027041
enh79581     4    1216500    1217500      3       1  150064       1.6741     0.047058
enh79582     4    1225200    1226200      3       1  150064       1.7303     0.041786
enh79584     4    1238000    1239000      9       3  150064       2.3066     0.010539
enh79596     4    1316800    1317800      5       2  150064       2.1831     0.014514
enh79597     4    1319000    1320000      1       1  150064       2.4891     0.006404
enh79599     4    1323900    1324900     10       3  150064       1.6907     0.045449
enh79601     4    1338300    1339300      5       2  150064       2.1289     0.016632
enh79602     4    1342400    1343400      3       2  150064       2.1708     0.014973
enh79603     4    1345300    1346300      6       3  150064       2.1873      0.01436
enh79660     4    2251400    2252400      4       2  150064       1.7086     0.043758
enh79664     4    2267300    2268300      3       2  150064        2.015     0.021952
enh79666     4    2331700    2332700      3       2  150064       2.1925     0.014172
enh79712     4    2860100    2861100      3       2  150064       2.2617     0.011859
enh79719     4    2961300    2962300      5       2  150064       1.9351     0.026486
enh79763     4    4429200    4430200      1       1  150064       2.1191      0.01704
enh79766     4    4445300    4446300      5       2  150064       2.3325    0.0098381
enh79768     4    4475300    4476300      6       3  150064       3.2381   0.00060156
enh79769     4    4479000    4480000      3       2  150064       2.2163     0.013337
enh79770     4    4541600    4542600      4       2  150064         2.95    0.0015887
enh79785     4    5167200    5168200      6       2  150064       1.9326      0.02664
enh79789     4    5383400    5384400      3       2  150064       1.7578      0.03939
enh79793     4    5638500    5639500      4       1  150064        2.622    0.0043708
enh79794     4    5708100    5709100      4       2  150064       1.7617     0.039059
enh79799     4    5748800    5749800     10       3  150064        2.088     0.018397
enh79813     4    6328400    6329400      3       1  150064       2.1681     0.015076
enh79818     4    6495500    6496500     11       4  150064        1.834     0.033327
enh79826     4    6689600    6690600     11       4  150064       2.1116      0.01736
enh79827     4    6691100    6692100      1       1  150064       1.8193      0.03443
enh79862     4    6956500    6957500      5       2  150064       1.7272     0.042065
enh79881     4    7136500    7137500      8       3  150064       2.1365     0.016321
enh79999     4    8403800    8404800      8       4  150064        2.204     0.013763
enh80002     4    8430400    8431400      3       1  150064         1.77     0.038365
enh80005     4    8508400    8509400      9       4  150064       1.8628     0.031245
enh80012     4    9906400    9907400      3       1  150064       2.0903     0.018293
enh80040     4   10130400   10131400     12       3  150064       1.9838     0.023639
enh80047     4   10298000   10299000      7       3  150064       1.8022     0.035759
enh80067     4   10956000   10957000      6       3  150064       2.1005     0.017842
enh80074     4   11427000   11428000      9       2  150064       2.0626     0.019573
enh80126     4   13967800   13968800      3       2  150064       1.7693     0.038423
enh80139     4   14347000   14348000      5       3  150064       2.5716    0.0050615
enh80153     4   14881300   14882300      9       4  150064       1.7265     0.042132
enh80154     4   14890100   14891100      2       1  150064       2.2103     0.013543
enh80155     4   14895000   14896000      2       1  150064        2.211     0.013518
enh80186     4   15563700   15564700      3       1  150064       1.7347     0.041396
enh80188     4   15661000   15662000      3       2  150064       1.9296     0.026829
enh80196     4   15718600   15719600      3       2  150064       1.7442     0.040561
enh80224     4   16254900   16255900      7       3  150064       1.7911     0.036637
enh80228     4   16599700   16600700      3       2  150064       1.7895     0.036765
enh80230     4   16668700   16669700      2       1  150064       2.4721    0.0067156
enh80240     4   17035000   17036000      2       1  150064       1.6887     0.045643
enh80244     4   17143200   17144200      8       2  150064       1.7919     0.036571
enh80248     4   17514500   17515500      1       1  150064        2.006      0.02243
enh80250     4   17577500   17578500      5       1  150064       2.1161      0.01717
enh80251     4   17618400   17619400      3       1  150064       2.3589    0.0091643
enh80252     4   17620500   17621500      3       1  150064       2.3445    0.0095259
enh80255     4   17788100   17789100      1       1  150064        1.898      0.02885
enh80256     4   17808200   17809200      1       1  150064       1.9182      0.02754
enh80258     4   17815500   17816500      2       1  150064       1.8942     0.029097
enh80259     4   17818500   17819500      2       1  150064       1.7774     0.037751
enh80260     4   17933600   17934600      6       2  150064        1.953     0.025412
enh80261     4   17970200   17971200      4       1  150064       2.1599      0.01539
enh80264     4   18020800   18021800      4       1  150064       2.2446     0.012396
enh80265     4   18883700   18884700      4       2  150064       3.8475   5.9655e-05
enh80269     4   19359400   19360400     11       5  150064       1.7008     0.044492
enh80271     4   19740700   19741700      2       1  150064       2.6941    0.0035293
enh80272     4   19750000   19751000      2       1  150064       2.2801     0.011301
enh80275     4   19947500   19948500      1       1  150064       2.5319     0.005673
enh80278     4   20030000   20031000      4       2  150064        2.832    0.0023131
enh80297     4   20605200   20606200      4       2  150064       4.0446   2.6205e-05
enh80299     4   20626200   20627200      1       1  150064       3.2885    0.0005037
enh80300     4   20664100   20665100      3       2  150064       2.4768    0.0066285
enh80302     4   20703100   20704100      4       2  150064       2.0104     0.022192
enh80321     4   22364400   22365400      3       1  150064       2.1454     0.015959
enh80350     4   23921900   23922900      3       1  150064       1.9478     0.025721
enh80363     4   24227600   24228600      2       1  150064       2.0265     0.021356
enh80364     4   24231400   24232400      5       1  150064       1.8501     0.032147
enh80365     4   24263700   24264700     10       4  150064       2.2325      0.01279
enh80367     4   24275000   24276000      4       2  150064       1.6899     0.045521
enh80371     4   24474800   24475800      2       1  150064       2.1131     0.017294
enh80390     4   24806200   24807200      3       2  150064       2.2575      0.01199
enh80391     4   24825900   24826900      4       2  150064       3.2609   0.00055525
enh80404     4   25450300   25451300      3       1  150064       2.3763    0.0087425
enh80409     4   25812700   25813700      2       1  150064       1.8406      0.03284
enh80411     4   25818800   25819800      1       1  150064        1.781      0.03746
enh80414     4   25861900   25862900      1       1  150064        2.731     0.003157
enh80415     4   25865900   25866900      1       1  150064       2.5369     0.005592
enh80417     4   25909700   25910700      6       2  150064       2.0088     0.022279
enh80419     4   25939600   25940600      1       1  150064        2.215      0.01338
enh80420     4   25954700   25955700      9       4  150064       3.2532   0.00057065
enh80442     4   26222500   26223500      1       1  150064       2.1651      0.01519
enh80444     4   26239800   26240800      3       2  150064       2.6601    0.0039063
enh80452     4   26344800   26345800      1       1  150064       2.1612      0.01534
enh80453     4   26357100   26358100      2       1  150064       2.2508       0.0122
enh80467     4   26586700   26587700      1       1  150064       3.4971    0.0002352
enh80468     4   26591200   26592200      3       1  150064       3.5442   0.00019691
enh80470     4   26689000   26690000      1       1  150064       3.2699     0.000538
enh80472     4   26718600   26719600      1       1  150064       1.7908      0.03666
enh80474     4   26783600   26784600      2       1  150064       1.9142       0.0278
enh80477     4   26804800   26805800      2       1  150064        3.133   0.00086519
enh80478     4   26813400   26814400      2       1  150064       2.4518    0.0071075
enh80481     4   26866300   26867300      4       2  150064       1.7861     0.037042
enh80482     4   26869400   26870400      1       1  150064       1.6794      0.04654
enh80493     4   27465400   27466400      4       2  150064        1.936     0.026435
enh80496     4   27922400   27923400      3       1  150064       1.8411     0.032801
enh80497     4   28168800   28169800      4       2  150064        1.906     0.028325
enh80499     4   28280500   28281500      5       1  150064       1.7363     0.041256
enh80501     4   28353200   28354200      2       1  150064       1.7107     0.043567
enh80504     4   28437200   28438200      3       1  150064       1.8056     0.035492
enh80514     4   30762100   30763100      4       1  150064        2.497    0.0062621
enh80515     4   30764700   30765700      1       1  150064       2.3023      0.01066
enh80516     4   30768700   30769700      3       2  150064       1.7023     0.044352
enh80519     4   30804500   30805500      2       1  150064       2.4903    0.0063811
enh80524     4   30947200   30948200      2       1  150064       1.6863     0.045873
enh80525     4   30952200   30953200      2       1  150064       2.6713    0.0037775
enh80526     4   30976200   30977200      2       1  150064        2.176     0.014778
enh80527     4   30976900   30977900      2       1  150064       2.1575     0.015482
enh80529     4   31519700   31520700      2       1  150064        2.688    0.0035939
enh80530     4   31520400   31521400      2       1  150064       3.4998   0.00023281
enh80539     4   34182900   34183900      1       1  150064       3.0027     0.001338
enh80540     4   34195200   34196200      3       1  150064       2.8767    0.0020092
enh80548     4   36226500   36227500      2       1  150064       1.8163      0.03466
enh80565     4   37654200   37655200      3       2  150064        1.694     0.045131
enh80587     4   37826400   37827400      2       1  150064       1.7997     0.035952
enh80599     4   38052000   38053000      6       2  150064       1.7916     0.036598
enh80616     4   38161300   38162300      5       3  150064       1.7843     0.037191
enh80645     4   38643100   38644100      3       2  150064       1.8628     0.031243
enh80651     4   38725400   38726400      3       2  150064       1.6803      0.04645
enh80659     4   38859700   38860700      4       1  150064        2.095     0.018085
enh80667     4   39044500   39045500      2       1  150064       1.7223     0.042507
enh80682     4   39497000   39498000      3       2  150064       2.0719     0.019139
enh80683     4   39503700   39504700      6       3  150064       1.7085     0.043775
enh80689     4   39541300   39542300      1       1  150064       1.9542      0.02534
enh80699     4   39641500   39642500      1       1  150064       2.5731      0.00504
enh80711     4   39935600   39936600      7       4  150064       1.7555     0.039591
enh80716     4   40040000   40041000      3       1  150064       2.6078    0.0045557
enh80756     4   40589200   40590200      1       1  150064       2.6921      0.00355
enh80758     4   40623700   40624700      3       1  150064       2.0578     0.019803
enh80848     4   44489000   44490000      6       2  150064       2.0067      0.02239
enh80869     4   47223700   47224700      1       1  150064       3.5095    0.0002245
enh80874     4   47489000   47490000      2       1  150064       1.6624     0.048218
enh80884     4   47566700   47567700      6       2  150064       1.7795      0.03758
enh80895     4   48017100   48018100      1       1  150064       1.6585      0.04861
enh80896     4   48081800   48082800      2       1  150064       1.8936     0.029138
enh80906     4   48348500   48349500      3       1  150064        2.899    0.0018719
enh80907     4   48358200   48359200      1       1  150064       2.8739     0.002027
enh80909     4   48363100   48364100      3       1  150064       2.1209     0.016964
enh80912     4   48382300   48383300      1       1  150064       3.0226     0.001253
enh80913     4   48572500   48573500      2       1  150064       1.9278     0.026938
enh80917     4   48644600   48645600      2       1  150064       1.8341     0.033319
enh80919     4   48654100   48655100      2       1  150064       2.1698     0.015013
enh80921     4   48666300   48667300      3       2  150064       2.3788    0.0086836
enh80923     4   48670100   48671100      1       1  150064       2.3414     0.009606
enh80929     4   48729000   48730000      3       2  150064        1.945     0.025887
enh80933     4   48748800   48749800      1       1  150064       2.4588      0.00697
enh80936     4   48758600   48759600      2       1  150064       1.6802     0.046463
enh80938     4   48777300   48778300      2       1  150064       2.0317     0.021093
enh80939     4   48783200   48784200      1       1  150064        2.482     0.006533
enh81007     4   54343700   54344700      3       2  150064       1.8324     0.033448
enh81016     4   54451500   54452500      2       1  150064       1.6892     0.045586
enh81021     4   54517100   54518100      4       2  150064       2.0516     0.020103
enh81059     4   54956800   54957800      1       1  150064       1.7649      0.03879
enh81060     4   55018800   55019800      1       1  150064       2.7566      0.00292
enh81062     4   55063200   55064200      5       2  150064       2.9432    0.0016241
enh81063     4   55079500   55080500      5       1  150064       2.7423    0.0030505
enh81064     4   55083200   55084200      1       1  150064       2.3698       0.0089
enh81065     4   55084000   55085000      1       1  150064       2.1427      0.01607
enh81099     4   56223500   56224500      2       1  150064        1.646     0.049877
enh81102     4   56265600   56266600      2       1  150064       1.7153     0.043149
enh81104     4   56311800   56312800      4       2  150064       1.6956     0.044981
enh81105     4   56324300   56325300      3       2  150064       1.7071     0.043904
enh81106     4   56341500   56342500      3       1  150064       1.7526     0.039833
enh81107     4   56343600   56344600      6       3  150064       1.9354     0.026468
enh81108     4   56344200   56345200      3       2  150064       1.7733     0.038091
enh81113     4   56419700   56420700      4       1  150064       1.8281     0.033767
enh81120     4   56718000   56719000      3       2  150064       1.7581     0.039365
enh81122     4   56731900   56732900      4       2  150064       2.0486     0.020248
enh81138     4   57325800   57326800      1       1  150064       2.2764      0.01141
enh81141     4   57372400   57373400      7       3  150064       1.8124     0.034959
enh81156     4   57652400   57653400      2       1  150064       1.6568      0.04878
enh81159     4   57670500   57671500      1       1  150064       2.4485     0.007172
enh81183     4   57961100   57962100      5       2  150064       2.1775     0.014721
enh81185     4   57967600   57968600      1       1  150064       1.6622      0.04824
enh81186     4   57969200   57970200      1       1  150064        2.077       0.0189
enh81188     4   57972300   57973300      1       1  150064        1.734      0.04146
enh81205     4   59167200   59168200      1       1  150064       2.2439      0.01242
enh81223     4   62377300   62378300      2       1  150064       2.0562     0.019884
enh81224     4   62386200   62387200      4       1  150064        2.237     0.012645
enh81226     4   62637300   62638300      1       1  150064       1.7976      0.03612
enh81231     4   66367700   66368700      2       1  150064       1.6845     0.046038
enh81232     4   66373600   66374600      7       3  150064        2.574    0.0050264
enh81233     4   66376500   66377500      6       3  150064        1.842     0.032741
enh81234     4   66378300   66379300      5       2  150064       3.6869   0.00011352
enh81250     4   68550300   68551300      5       2  150064       1.9365     0.026404
enh81251     4   68551600   68552600      3       1  150064       3.3715   0.00037383
enh81252     4   68562000   68563000      3       1  150064       3.3611   0.00038817
enh81253     4   68563200   68564200      4       2  150064        2.083     0.018628
enh81254     4   68563900   68564900      4       2  150064       2.8429     0.002235
enh81255     4   68568100   68569100      3       1  150064        2.914    0.0017842
enh81256     4   68577400   68578400      3       1  150064       2.7893    0.0026414
enh81257     4   68579000   68580000      3       1  150064       3.3149    0.0004584
enh81258     4   68580200   68581200      4       2  150064       3.2742   0.00052974
enh81262     4   68612400   68613400      3       1  150064       2.3189     0.010199
enh81263     4   68614700   68615700      8       2  150064       3.4263    0.0003059
enh81320     4   70725900   70726900      1       1  150064       3.0855     0.001016
enh81321     4   71387500   71388500     13       2  150064       1.7018     0.044393
enh81358     4   72425600   72426600      3       1  150064       1.7828      0.03731
enh81368     4   73432600   73433600      2       1  150064       2.8718    0.0020405
enh81369     4   73496500   73497500      4       2  150064       2.6908    0.0035642
enh81370     4   73506800   73507800      2       1  150064       2.0067     0.022391
enh81374     4   73836800   73837800      1       1  150064       2.1146      0.01723
enh81375     4   73840300   73841300      1       1  150064       2.2688      0.01164
enh81376     4   73862900   73863900      7       1  150064        2.251     0.012193
enh81377     4   73932700   73933700      2       1  150064       1.7046     0.044138
enh81385     4   74140200   74141200      1       1  150064       1.7348      0.04139
enh81425     4   74751200   74752200      5       3  150064       1.6556     0.048898
enh81444     4   75022000   75023000      1       1  150064       2.1452      0.01597
enh81474     4   75336600   75337600      5       2  150064       2.3308    0.0098826
enh81476     4   75356200   75357200      3       1  150064       2.4425    0.0072925
enh81478     4   75369100   75370100      7       1  150064       2.3471    0.0094603
enh81481     4   75410700   75411700      2       1  150064       1.8979     0.028856
enh81505     4   76435600   76436600      6       2  150064       1.9213     0.027344
enh81537     4   77007600   77008600      1       1  150064        1.962      0.02488
enh81543     4   77114400   77115400      3       2  150064       2.0124     0.022086
enh81547     4   77127100   77128100      4       2  150064       1.7536     0.039753
enh81548     4   77128500   77129500      1       1  150064       1.9197      0.02745
enh81554     4   77156800   77157800      1       1  150064       1.8064      0.03543
enh81559     4   77309000   77310000      2       1  150064       2.0358     0.020887
enh81560     4   77309600   77310600      4       1  150064          2.2     0.013903
enh81569     4   77532300   77533300      2       1  150064       1.9167     0.027635
enh81573     4   77562000   77563000      2       1  150064       1.9054     0.028367
enh81583     4   77645400   77646400      3       2  150064        1.884     0.029782
enh81598     4   77813500   77814500      5       2  150064       2.4358    0.0074292
enh81641     4   78257700   78258700     11       1  150064       2.1472     0.015888
enh81642     4   78264800   78265800     10       1  150064       2.0418     0.020583
enh81645     4   78393100   78394100      3       2  150064       2.5055    0.0061139
enh81657     4   78718100   78719100      2       1  150064       1.7216     0.042567
enh81678     4   79168800   79169800      6       3  150064       2.1216     0.016935
enh81680     4   79217900   79218900      2       1  150064       1.9539     0.025354
enh81704     4   79550700   79551700      2       1  150064       1.8117     0.035015
enh81749     4   81093400   81094400      3       2  150064       2.0269     0.021339
enh81752     4   81114200   81115200      3       1  150064       2.0309     0.021134
enh81756     4   81185800   81186800      7       2  150064       1.7798     0.037552
enh81764     4   82057400   82058400      1       1  150064       1.9606      0.02496
enh81778     4   82470800   82471800      1       1  150064       2.4929     0.006336
enh81783     4   82645800   82646800      2       1  150064       2.0791     0.018804
enh81786     4   83189100   83190100      3       1  150064        2.799    0.0025631
enh81788     4   83281000   83282000      2       1  150064       2.1198     0.017013
enh81791     4   83289000   83290000      2       1  150064       1.6963     0.044919
enh81814     4   83705200   83706200      2       1  150064       1.6906     0.045456
enh81817     4   83754800   83755800      4       1  150064       1.7723     0.038172
enh81830     4   83910500   83911500      3       1  150064        2.409    0.0079978
enh81865     4   84469200   84470200      2       1  150064       2.1792     0.014659
enh81867     4   84479400   84480400      7       2  150064       2.8226    0.0023821
enh81868     4   84481900   84482900      3       2  150064       1.6564     0.048825
enh81869     4   84490600   84491600      3       1  150064       1.8037     0.035641
enh81870     4   84539800   84540800      1       1  150064       2.8245     0.002368
enh81871     4   84551000   84552000      1       1  150064       1.9612      0.02493
enh81887     4   85594200   85595200      2       1  150064       2.3121     0.010386
enh81922     4   86850200   86851200      3       2  150064       2.2056     0.013707
enh81927     4   87013900   87014900      2       1  150064       1.9208     0.027377
enh81928     4   87038400   87039400      1       1  150064       2.9995     0.001352
enh81930     4   87154200   87155200      3       1  150064       2.1364     0.016322
enh81931     4   87164400   87165400      1       1  150064       2.0742      0.01903
enh81963     4   87777200   87778200      4       2  150064       1.8723     0.030582
enh81964     4   87814100   87815100      2       1  150064       2.2233     0.013099
enh81965     4   87815200   87816200      4       1  150064       2.3282     0.009952
enh81967     4   87840700   87841700      1       1  150064       2.6554     0.003961
enh81968     4   87842700   87843700      2       1  150064       2.0795     0.018784
enh81970     4   87858400   87859400      3       2  150064       1.9144     0.027784
enh81972     4   87860100   87861100      1       1  150064       2.8133     0.002452
enh81980     4   87884300   87885300      2       1  150064       2.5695    0.0050921
enh81981     4   87891600   87892600      4       2  150064       2.7116    0.0033478
enh81983     4   87895200   87896200      1       1  150064       2.7898     0.002637
enh81985     4   87899100   87900100      1       1  150064         2.72     0.003264
enh81991     4   87936000   87937000      2       1  150064       2.2384     0.012598
enh81993     4   87946000   87947000      2       1  150064       2.0706     0.019196
enh81995     4   87952000   87953000      3       1  150064       2.5401    0.0055408
enh82001     4   87971500   87972500      4       2  150064       1.8897     0.029399
enh82002     4   87975400   87976400      8       4  150064       2.7267     0.003199
enh82003     4   87979200   87980200      4       1  150064       1.9778     0.023976
enh82021     4   88156000   88157000      1       1  150064       1.7099      0.04364
enh82098     4   89885000   89886000      4       1  150064       1.7437     0.040602
enh82113     4   90629900   90630900      3       1  150064       2.7836    0.0026883
enh82120     4   90768600   90769600      4       2  150064       2.2422     0.012475
enh82121     4   91020800   91021800      4       2  150064       2.6463    0.0040693
enh82142     4   95130800   95131800      1       1  150064       1.8048      0.03555
enh82194     4   95749500   95750500      4       2  150064       1.6619     0.048271
enh82197     4   95855300   95856300      6       3  150064       1.9529     0.025417
enh82198     4   95868500   95869500      4       1  150064       2.3937    0.0083407
enh82207     4   96140200   96141200      2       1  150064       1.6786     0.046613
enh82209     4   96225200   96226200      4       1  150064       2.0057     0.022443
enh82210     4   96239600   96240600      3       2  150064       2.4924    0.0063434
enh82219     4   97018600   97019600      2       1  150064        2.276     0.011423
enh82236     4   99298200   99299200      2       1  150064       1.8555     0.031766
enh82254     4   99476800   99477800      6       3  150064         2.08     0.018762
enh82256     4   99482700   99483700      2       1  150064       2.2727     0.011521
enh82321     4  100740600  100741600      5       2  150064       2.1702     0.014998
enh82322     4  100746900  100747900      4       2  150064       1.8232     0.034135
enh82323     4  100749600  100750600      3       2  150064       1.9311     0.026737
enh82324     4  100753200  100754200      7       3  150064       2.4707    0.0067433
enh82325     4  100759700  100760700      6       2  150064       2.0903     0.018294
enh82328     4  100815800  100816800      6       2  150064       1.7416     0.040791
enh82332     4  100919100  100920100      2       1  150064       1.7481     0.040222
enh82335     4  101017000  101018000      4       2  150064       2.5487    0.0054055
enh82336     4  101210200  101211200      8       3  150064       2.1166     0.017145
enh82338     4  101269200  101270200      3       2  150064       2.7614    0.0028779
enh82340     4  101341500  101342500      4       2  150064       2.0769     0.018905
enh82349     4  101902400  101903400      1       1  150064       2.2511      0.01219
enh82352     4  101958200  101959200      5       2  150064       1.6939     0.045145
enh82354     4  102024600  102025600      1       1  150064         2.09      0.01831
enh82363     4  102112600  102113600      3       1  150064       1.9254     0.027088
enh82369     4  102160300  102161300      3       1  150064       1.9205     0.027395
enh82386     4  102276100  102277100      1       1  150064       2.0431      0.02052
enh82387     4  102278400  102279400      2       1  150064       1.8529     0.031948
enh82392     4  102570800  102571800      1       1  150064       1.7432      0.04065
enh82395     4  102786400  102787400      7       3  150064       2.7376    0.0030948
enh82397     4  102893500  102894500      3       2  150064       2.2952     0.010862
enh82398     4  102897900  102898900      3       2  150064       2.0125     0.022086
enh82399     4  102902700  102903700      1       1  150064       4.7338    1.102e-06
enh82401     4  103095500  103096500      3       2  150064       1.7295     0.041859
enh82403     4  103349600  103350600      4       2  150064       2.4108    0.0079584
enh82409     4  103427000  103428000      2       1  150064       2.0235     0.021513
enh82415     4  103464500  103465500      2       1  150064        1.815     0.034761
enh82432     4  103605300  103606300      2       1  150064       2.1528     0.015666
enh82433     4  103607900  103608900      1       1  150064       2.4541     0.007062
enh82434     4  103609200  103610200      2       1  150064       1.7072     0.043891
enh82435     4  103680200  103681200      2       1  150064       3.0803    0.0010341
enh82436     4  103710100  103711100      4       1  150064       3.5346   0.00020419
enh82437     4  103731600  103732600      6       2  150064       4.0332   2.7515e-05
enh82438     4  103735700  103736700      3       1  150064       3.8649    5.557e-05
enh82440     4  103742600  103743600      1       1  150064       3.7767    7.945e-05
enh82441     4  103787600  103788600      1       1  150064       3.8858      5.1e-05
enh82442     4  103788000  103789000      1       1  150064       3.8858      5.1e-05
enh82444     4  103810400  103811400      2       1  150064        3.052    0.0011366
enh82445     4  103811000  103812000      4       2  150064       3.4219   0.00031092
enh82446     4  103932600  103933600      4       2  150064       2.5792     0.004952
enh82447     4  103939200  103940200      2       1  150064       3.5984   0.00016012
enh82452     4  104058200  104059200      1       1  150064       2.3586     0.009171
enh82454     4  104117100  104118100      1       1  150064       2.4765     0.006634
enh82456     4  104333800  104334800      1       1  150064       1.7622      0.03902
enh82462     4  105445200  105446200      4       2  150064       3.8739   5.3558e-05
enh82495     4  106631800  106632800      3       1  150064       1.6994     0.044621
enh82498     4  106764500  106765500      4       1  150064       2.0235     0.021509
enh82499     4  106780200  106781200      1       1  150064       1.9426      0.02603
enh82568     4  109266900  109267900      5       1  150064       2.0685     0.019297
enh82573     4  109481800  109482800      6       1  150064       2.1536     0.015637
enh82609     4  110833400  110834400      1       1  150064       3.3573    0.0003935
enh82610     4  110833900  110834900      1       1  150064       3.3573    0.0003935
enh82611     4  110842200  110843200      5       1  150064       2.7614    0.0028778
enh82612     4  110868400  110869400      2       1  150064       3.0061     0.001323
enh82613     4  110888700  110889700      1       1  150064       2.8933     0.001906
enh82615     4  110910300  110911300      4       1  150064       2.7458    0.0030179
enh82633     4  111461800  111462800      2       1  150064       1.9299     0.026811
enh82669     4  113786800  113787800      3       2  150064        1.652      0.04927
enh82701     4  114604700  114605700      2       1  150064       1.7094     0.043685
enh82702     4  114620700  114621700      1       1  150064       2.1827      0.01453
enh82727     4  115171000  115172000      4       2  150064       2.2332     0.012767
enh82730     4  115197900  115198900      2       1  150064       2.6538    0.0039795
enh82731     4  115202100  115203100      2       1  150064       2.6721    0.0037689
enh82753     4  118714800  118715800      6       2  150064       2.6146    0.0044667
enh82761     4  119269800  119270800      4       1  150064       2.4287    0.0075769
enh82766     4  119604300  119605300      4       2  150064       1.8435     0.032626
enh82772     4  119679000  119680000      1       1  150064       2.0866      0.01846
enh82826     4  120974200  120975200      3       2  150064       1.7692     0.038428
enh82854     4  122706000  122707000      2       1  150064       1.9627      0.02484
enh82855     4  122711100  122712100      1       1  150064       1.9067      0.02828
enh82876     4  123667500  123668500      2       1  150064       1.6922     0.045306
enh82892     4  123796800  123797800      1       1  150064       1.7082       0.0438
enh82897     4  123835500  123836500      6       3  150064       2.6745    0.0037422
enh82898     4  123845400  123846400     10       4  150064       2.0634     0.019539
enh82901     4  123938700  123939700      1       1  150064         1.89      0.02938
enh82905     4  124048500  124049500      1       1  150064       1.9662      0.02464
enh82921     4  124373700  124374700      1       1  150064       1.6998      0.04458
enh82979     4  125868100  125869100      1       1  150064       2.1829      0.01452
enh83001     4  127629600  127630600      5       1  150064       1.9246     0.027141
enh83018     4  128619700  128620700      2       1  150064       2.1117     0.017356
enh83037     4  129162300  129163300      3       1  150064       2.0241     0.021479
enh83039     4  129205200  129206200      1       1  150064       1.7304      0.04178
enh83041     4  129233000  129234000      1       1  150064        3.443    0.0002876
enh83042     4  129236600  129237600      2       1  150064       2.9681    0.0014981
enh83045     4  129268900  129269900      2       1  150064        2.164     0.015234
enh83052     4  129314200  129315200      6       3  150064       2.0561     0.019886
enh83059     4  129389400  129390400      2       1  150064       1.8834     0.029823
enh83073     4  129581500  129582500      2       1  150064       1.7986     0.036042
enh83098     4  131624700  131625700      4       1  150064       2.4984    0.0062371
enh83099     4  131633300  131634300      6       2  150064       2.6062    0.0045777
enh83100     4  131643400  131644400      2       1  150064       2.8177    0.0024182
enh83101     4  132487100  132488100      4       2  150064       1.9962     0.022954
enh83117     4  135123000  135124000      1       1  150064       1.8283      0.03375
enh83166     4  139327000  139328000      4       2  150064       2.2748     0.011459
enh83179     4  139815500  139816500      3       1  150064       2.3297    0.0099099
enh83196     4  140065500  140066500      4       2  150064       2.3645    0.0090284
enh83197     4  140089600  140090600      6       4  150064        1.858     0.031584
enh83198     4  140092400  140093400      2       1  150064       2.0898      0.01832
enh83199     4  140093400  140094400      3       2  150064       1.9157     0.027702
enh83202     4  140164900  140165900      4       2  150064       2.8923    0.0019124
enh83203     4  140175100  140176100     10       2  150064       1.8528     0.031954
enh83204     4  140188000  140189000      2       1  150064       1.8131     0.034907
enh83229     4  140735700  140736700      4       1  150064       3.1349   0.00085947
enh83255     4  141023900  141024900      4       2  150064       1.8056     0.035493
enh83278     4  141444100  141445100      1       1  150064       1.7094      0.04369
enh83286     4  141641300  141642300      3       2  150064       2.9901    0.0013944
enh83295     4  141864800  141865800      2       1  150064       2.5704    0.0050789
enh83296     4  141868300  141869300      5       2  150064       3.0701    0.0010701
enh83300     4  142143400  142144400      1       1  150064       2.2479      0.01229
enh83312     4  142566400  142567400      2       1  150064       1.7183     0.042872
enh83326     4  143170100  143171100      3       2  150064       2.0264      0.02136
enh83328     4  143194600  143195600      4       1  150064       2.0302     0.021169
enh83329     4  143199300  143200300      2       1  150064       1.7067     0.043939
enh83330     4  143203300  143204300      3       1  150064       1.8689     0.030816
enh83347     4  143304600  143305600      4       1  150064       1.6773     0.046744
enh83348     4  143317200  143318200      1       1  150064       1.8005      0.03589
enh83356     4  143443500  143444500      5       2  150064       2.2013     0.013857
enh83358     4  143477000  143478000      7       4  150064       1.9838      0.02364
enh83381     4  144282100  144283100      4       2  150064       1.8832     0.029837
enh83382     4  144296400  144297400      2       1  150064       1.7799     0.037544
enh83384     4  144303800  144304800      3       1  150064       2.6921    0.0035497
enh83387     4  144317800  144318800      2       1  150064       1.7474     0.040286
enh83419     4  146396600  146397600      1       1  150064       1.8824      0.02989
enh83485     4  148024500  148025500      4       2  150064       2.6853    0.0036235
enh83552     4  148977700  148978700      1       1  150064       2.1399      0.01618
enh83572     4  150362500  150363500      1       1  150064       2.6293     0.004278
enh83573     4  150386500  150387500      2       1  150064       2.1525      0.01568
enh83574     4  150629700  150630700      1       1  150064       2.5482     0.005414
enh83580     4  150701900  150702900      5       3  150064       1.8107     0.035091
enh83591     4  151061300  151062300      1       1  150064       1.6611      0.04835
enh83595     4  151145900  151146900      1       1  150064        1.985      0.02357
enh83597     4  151157600  151158600      5       1  150064        1.741      0.04084
enh83600     4  151204500  151205500      3       2  150064       1.6659      0.04787
enh83624     4  151871600  151872600      2       1  150064         1.79     0.036729
enh83815     4  154597600  154598600      5       2  150064       1.7216     0.042575
enh83817     4  154652400  154653400      4       1  150064        1.748     0.040236
enh83818     4  154669300  154670300      5       3  150064        2.319     0.010197
enh83823     4  155045600  155046600      1       1  150064       2.0054      0.02246
enh83853     4  157176400  157177400      4       2  150064       1.6774     0.046736
enh83854     4  157182400  157183400      2       1  150064       3.0717    0.0010642
enh83855     4  157212400  157213400      3       2  150064       2.9097    0.0018091
enh83857     4  157219300  157220300      3       2  150064       2.0512     0.020123
enh83859     4  157242700  157243700      3       1  150064       1.9468     0.025778
enh83867     4  157489000  157490000      5       2  150064        2.627    0.0043072
enh83868     4  157502100  157503100      2       1  150064       1.9461     0.025819
enh83869     4  157504800  157505800      5       2  150064       2.4137    0.0078951
enh83870     4  157515500  157516500      4       2  150064       1.7702     0.038347
enh83871     4  157535900  157536900      5       1  150064       1.7225     0.042488
enh83903     4  157852700  157853700      1       1  150064       1.7455      0.04045
enh83960     4  159691400  159692400      1       1  150064       1.9175      0.02759
enh83964     4  159704500  159705500      2       1  150064       2.2641     0.011784
enh83976     4  159835100  159836100      5       1  150064       2.0025     0.022618
enh84013     4  160319100  160320100      3       1  150064       1.7938     0.036424
enh84024     4  160437600  160438600      7       3  150064       1.7767     0.037811
enh84029     4  161344900  161345900      2       1  150064       1.8976     0.028877
enh84051     4  164614800  164615800      1       1  150064       1.7054      0.04406
enh84071     4  166119800  166120800      2       1  150064       2.7795    0.0027224
enh84072     4  166125000  166126000      1       1  150064       2.8207     0.002396
enh84076     4  166135900  166136900      4       2  150064       2.2699     0.011606
enh84077     4  166143100  166144100      2       1  150064       2.8915    0.0019169
enh84079     4  166159100  166160100      7       2  150064       2.9538    0.0015692
enh84080     4  166161400  166162400      3       2  150064       2.4909    0.0063706
enh84090     4  166382200  166383200      2       1  150064       1.8188     0.034471
enh84091     4  166397300  166398300      1       1  150064       2.2218      0.01315
enh84099     4  166604800  166605800      3       2  150064       2.0391      0.02072
enh84102     4  166735400  166736400      4       2  150064       2.5419    0.0055119
enh84113     4  167229400  167230400      3       1  150064       1.8749     0.030402
enh84114     4  167240000  167241000      1       1  150064       2.4325     0.007497
enh84117     4  167953000  167954000      4       2  150064       2.8602    0.0021167
enh84160     4  169531900  169532900      3       1  150064       1.9776     0.023989
enh84165     4  169551000  169552000      1       1  150064       2.0976      0.01797
enh84177     4  169632500  169633500      1       1  150064       1.9278      0.02694
enh84221     4  169992400  169993400      7       3  150064        1.712      0.04345
enh84222     4  170000300  170001300      2       1  150064       1.9724     0.024281
enh84227     4  170037400  170038400      1       1  150064       2.1733      0.01488
enh84229     4  170055000  170056000      1       1  150064       2.7011     0.003456
enh84230     4  170068600  170069600      2       1  150064       2.7923    0.0026164
enh84232     4  170080500  170081500      1       1  150064       2.3657     0.008998
enh84233     4  170082000  170083000      2       1  150064       1.8562     0.031712
enh84234     4  170085900  170086900      2       1  150064       2.2185     0.013259
enh84256     4  170165400  170166400      1       1  150064       2.3403     0.009635
enh84263     4  170204000  170205000      2       1  150064       1.9048     0.028405
enh84264     4  170234700  170235700      3       2  150064       3.5201   0.00021568
enh84265     4  170236700  170237700      4       1  150064       4.5618   2.5354e-06
enh84269     4  170266400  170267400      4       2  150064       3.8522    5.854e-05
enh84270     4  170284200  170285200      3       1  150064       2.9053    0.0018345
enh84271     4  170304600  170305600      2       1  150064       4.5896   2.2207e-06
enh84272     4  170319100  170320100      1       1  150064       4.6599    1.582e-06
enh84273     4  170320400  170321400      4       2  150064       3.5809   0.00017121
enh84274     4  170325700  170326700      2       1  150064       4.1424   1.7181e-05
enh84277     4  170406600  170407600      3       1  150064       1.9236     0.027205
enh84278     4  170492200  170493200      2       1  150064       2.1239      0.01684
enh84279     4  170525600  170526600      3       2  150064       4.3039   8.3909e-06
enh84280     4  170531400  170532400      5       2  150064       1.6846     0.046029
enh84281     4  170539800  170540800      2       1  150064       3.2756   0.00052721
enh84282     4  170549500  170550500      2       1  150064       4.0485   2.5769e-05
enh84283     4  170579700  170580700      1       1  150064       5.0246    2.523e-07
enh84284     4  170582600  170583600      2       1  150064        3.358   0.00039257
enh84285     4  170585400  170586400      1       1  150064       4.3017    8.475e-06
enh84293     4  170843800  170844800     10       2  150064       3.0422    0.0011744
enh84294     4  170846600  170847600     10       1  150064       2.6702      0.00379
enh84295     4  170876900  170877900      4       2  150064        2.342    0.0095902
enh84307     4  171593200  171594200      3       2  150064       1.6748      0.04699
enh84308     4  171596600  171597600      7       2  150064       1.9558     0.025243
enh84321     4  174042100  174043100      4       2  150064       1.6958     0.044962
enh84333     4  174185700  174186700      4       2  150064       1.7445     0.040533
enh84343     4  174399600  174400600      4       2  150064        2.111     0.017384
enh84361     4  176333700  176334700      1       1  150064       1.8115      0.03503
enh84385     4  177556200  177557200      1       1  150064       1.9669       0.0246
enh84386     4  177557100  177558100      1       1  150064       1.9416      0.02609
enh84407     4  177707700  177708700      3       2  150064       2.5219    0.0058358
enh84443     4  178639400  178640400      1       1  150064       2.4588      0.00697
enh84444     4  178649100  178650100      7       1  150064       2.8602    0.0021166
enh84445     4  178661000  178662000      2       1  150064       2.8482    0.0021981
enh84447     4  178885200  178886200      3       1  150064       3.4861    0.0002451
enh84448     4  179086400  179087400      5       2  150064       1.6884     0.045664
enh84449     4  179119900  179120900      2       1  150064       2.4897    0.0063933
enh84451     4  180526300  180527300      3       1  150064       1.7421     0.040748
enh84477     4  182963900  182964900      4       2  150064       3.2489   0.00057933
enh84479     4  183005300  183006300      3       2  150064       1.9664     0.024625
enh84503     4  183476800  183477800      6       3  150064       1.8214     0.034276
enh84504     4  183497800  183498800      8       2  150064       1.9779     0.023971
enh84512     4  183659000  183660000      3       2  150064       2.1224     0.016901
enh84513     4  183665900  183666900      1       1  150064       3.1074    0.0009438
enh84514     4  183670100  183671100      3       2  150064       4.2645   1.0016e-05
enh84515     4  183673000  183674000      4       2  150064       1.6491     0.049562
enh84516     4  183676900  183677900      2       1  150064       1.8311     0.033542
enh84520     4  183740100  183741100      9       4  150064       1.6839     0.046099
enh84526     4  183896700  183897700      7       3  150064       1.9956     0.022991
enh84528     4  184015600  184016600      2       1  150064       1.7649     0.038794
enh84533     4  184040200  184041200      4       1  150064       2.3195     0.010183
enh84544     4  184183200  184184200      2       1  150064       1.7548     0.039651
enh84565     4  184492400  184493400      6       2  150064       2.0122       0.0221
enh84582     4  184794400  184795400      3       1  150064       2.5415    0.0055182
enh84583     4  184796800  184797800      4       2  150064       2.2595     0.011926
enh84605     4  185321700  185322700      3       2  150064       2.4114    0.0079458
enh84608     4  185336000  185337000      3       2  150064       2.5352    0.0056192
enh84618     4  185380500  185381500      3       2  150064        1.652     0.049269
enh84619     4  185392200  185393200      4       1  150064        2.034     0.020978
enh84623     4  185434500  185435500      3       2  150064        2.198     0.013974
enh84627     4  185565300  185566300      1       1  150064       1.8684      0.03085
enh84628     4  185567400  185568400      3       1  150064       1.8044     0.035584
enh84638     4  185651200  185652200      5       2  150064       1.9298     0.026816
enh84639     4  185652200  185653200      7       2  150064       1.7338     0.041481
enh84641     4  185668300  185669300      3       1  150064       1.9627     0.024843
enh84673     4  186177400  186178400      4       1  150064       1.7218     0.042551
enh84676     4  186204700  186205700      1       1  150064       1.9905      0.02327
enh84677     4  186227100  186228100      1       1  150064       2.4069     0.008044
enh84680     4  186279900  186280900      3       1  150064       1.7371     0.041185
enh84714     4  186988900  186989900      2       1  150064        2.154      0.01562
enh84754     4  187761400  187762400      5       3  150064       2.3496    0.0093957
enh84771     4  188050300  188051300      7       1  150064       1.6857     0.045929
enh84773     4  188105300  188106300      1       1  150064       2.0116      0.02213
enh84794     4  189308300  189309300      7       5  150064       1.7028       0.0443
enh84827     5     378300     379300      3       1  150064       2.0454     0.020408
enh84861     5    1103800    1104800      1       1  150064       2.1003      0.01785
enh84862     5    1105400    1106400      3       1  150064       2.1053     0.017631
enh84863     5    1110200    1111200      1       1  150064       2.2613      0.01187
enh84864     5    1112300    1113300      4       2  150064       1.7056     0.044042
enh84882     5    1517200    1518200      9       2  150064       2.5082    0.0060673
enh84917     5    2695000    2696000      4       2  150064       1.8655     0.031059
enh84921     5    2754200    2755200      5       2  150064       2.0239     0.021488
enh84942     5    4576100    4577100      1       1  150064       1.8091      0.03522
enh84943     5    4584600    4585600      1       1  150064       2.6394     0.004153
enh84961     5    5419100    5420100      7       2  150064       2.7739    0.0027693
enh84962     5    5420600    5421600      7       2  150064       2.9492     0.001593
enh84963     5    5424500    5425500      1       1  150064       2.8418     0.002243
enh84964     5    5432000    5433000      3       2  150064       3.3522   0.00040091
enh84965     5    5494400    5495400      4       2  150064       2.5949    0.0047313
enh84966     5    6158200    6159200      5       1  150064       2.5178     0.005905
enh84967     5    6160200    6161200      3       2  150064       2.3782     0.008699
enh84971     5    6630800    6631800      2       1  150064       2.2091     0.013584
enh84976     5    6703500    6704500      4       2  150064       2.3199     0.010172
enh84980     5    6720900    6721900      5       2  150064       2.9718    0.0014803
enh84982     5    6729700    6730700      5       3  150064       2.4523    0.0070977
enh84983     5    6731600    6732600      7       3  150064       2.9876    0.0014058
enh84984     5    6733600    6734600      7       2  150064        3.159   0.00079166
enh84985     5    6765000    6766000      2       1  150064       1.6611     0.048347
enh84989     5    7321400    7322400      4       2  150064       2.3109      0.01042
enh85044     5   10018300   10019300      1       1  150064       1.8818      0.02993
enh85096     5   10629800   10630800      3       2  150064       1.8157     0.034712
enh85097     5   10631900   10632900     12       2  150064       2.1111      0.01738
enh85098     5   10635300   10636300      7       1  150064       2.3192     0.010192
enh85123     5   13591300   13592300      1       1  150064       1.9634       0.0248
enh85202     5   14464100   14465100      3       2  150064       1.7929     0.036494
enh85204     5   14660200   14661200      1       1  150064       2.5045     0.006131
enh85261     5   16539500   16540500      2       1  150064       2.5106    0.0060262
enh85264     5   16569500   16570500      1       1  150064       1.6963      0.04491
enh85345     5   17251900   17252900      1       1  150064       1.8555      0.03176
enh85365     5   17796200   17797200      9       2  150064       3.2241   0.00063182
enh85378     5   18393700   18394700      6       3  150064       2.0849     0.018538
enh85394     5   19891300   19892300      1       1  150064       1.6481      0.04967
enh85395     5   19928500   19929500      1       1  150064        2.235      0.01271
enh85424     5   27906700   27907700      5       2  150064       2.1139     0.017261
enh85451     5   31910400   31911400      8       3  150064       2.1899     0.014267
enh85479     5   32276300   32277300      3       2  150064       1.7105     0.043588
enh85502     5   32642100   32643100      1       1  150064       2.1348      0.01639
enh85529     5   33258000   33259000      1       1  150064       1.9217      0.02732
enh85534     5   33311200   33312200      2       1  150064       1.9012     0.028638
enh85535     5   33320800   33321800      2       1  150064       1.7875     0.036925
enh85536     5   33337300   33338300      2       1  150064       1.9587     0.025072
enh85559     5   33833600   33834600      3       1  150064       1.6891     0.045601
enh85576     5   34523700   34524700      1       1  150064       2.2399      0.01255
enh85578     5   34534400   34535400     13       4  150064       1.9116     0.027964
enh85644     5   36301100   36302100      4       2  150064       1.8088     0.035237
enh85656     5   36454800   36455800      7       3  150064       1.8285     0.033739
enh85661     5   36502500   36503500      8       3  150064       1.7777     0.037726
enh85680     5   36743600   36744600      2       1  150064       2.1859     0.014412
enh85692     5   36981800   36982800      1       1  150064       2.7286      0.00318
enh85713     5   37786500   37787500      2       1  150064       1.9111     0.027996
enh85715     5   37810900   37811900      4       2  150064       2.2579     0.011977
enh85718     5   37831800   37832800      2       1  150064       1.7778     0.037719
enh85725     5   37926700   37927700      1       1  150064       1.9264      0.02703
enh85729     5   38077600   38078600      2       1  150064       2.2839     0.011189
enh85744     5   38607300   38608300      2       1  150064       1.6996     0.044602
enh85746     5   38659800   38660800      3       1  150064       1.9409     0.026138
enh85754     5   38829600   38830600      2       1  150064       1.6667     0.047787
enh85766     5   38925500   38926500      2       1  150064       2.0298      0.02119
enh85767     5   38974300   38975300      2       1  150064       2.6067    0.0045714
enh85768     5   39014800   39015800      2       1  150064         2.25     0.012223
enh85770     5   39057400   39058400      3       1  150064       2.1993     0.013928
enh85771     5   39058200   39059200      1       1  150064       2.7969      0.00258
enh85774     5   39077200   39078200      1       1  150064       2.0849      0.01854
enh85775     5   39080300   39081300      4       1  150064        1.973     0.024247
enh85777     5   39093200   39094200      2       1  150064       1.8434     0.032637
enh85785     5   39231500   39232500      3       2  150064       1.9878     0.023418
enh85792     5   39396800   39397800      4       2  150064       2.0437     0.020493
enh85794     5   39400000   39401000      5       2  150064       1.7111     0.043534
enh85797     5   39426400   39427400      8       2  150064       1.6651     0.047951
enh85822     5   40230400   40231400      4       1  150064       1.7668     0.038634
enh85865     5   41087000   41088000      3       2  150064       2.7143    0.0033212
enh85933     5   43386700   43387700      1       1  150064       1.9622      0.02487
enh85944     5   43648900   43649900      4       2  150064       2.2047     0.013739
enh85946     5   43711200   43712200      6       3  150064       2.1796     0.014643
enh85954     5   44807800   44808800      3       1  150064        3.754   8.7012e-05
enh85955     5   44860100   44861100      2       1  150064       3.9489   3.9249e-05
enh85956     5   44875400   44876400      2       1  150064       4.0865   2.1896e-05
enh85957     5   44885600   44886600      2       1  150064       3.9883   3.3273e-05
enh85960     5   49702400   49703400      1       1  150064       2.9702     0.001488
enh85961     5   49719000   49720000      2       1  150064       3.1828    0.0007294
enh85962     5   49725800   49726800      5       2  150064       4.5165   3.1437e-06
enh85964     5   49735000   49736000      2       1  150064       4.0829    2.224e-05
enh85966     5   49890800   49891800      2       1  150064       1.6743     0.047035
enh85974     5   50103600   50104600      3       1  150064       1.7473     0.040294
enh85975     5   50521500   50522500      2       1  150064       2.6851    0.0036256
enh85982     5   51106300   51107300      1       1  150064       2.6688     0.003806
enh85984     5   51124800   51125800      3       2  150064       1.9695     0.024448
enh86018     5   52323500   52324500      3       2  150064       2.7149    0.0033147
enh86021     5   52328500   52329500      9       3  150064       2.3066     0.010539
enh86023     5   52334600   52335600      8       3  150064       2.1961     0.014042
enh86025     5   52336700   52337700      8       2  150064       2.5712    0.0050671
enh86027     5   52386600   52387600      3       2  150064       3.4545   0.00027569
enh86031     5   52457400   52458400      3       1  150064       1.9427     0.026025
enh86033     5   52468700   52469700      2       1  150064       2.8572     0.002137
enh86037     5   52551500   52552500      3       1  150064       2.1155     0.017193
enh86038     5   52556600   52557600      7       3  150064       2.3948    0.0083153
enh86045     5   52632500   52633500      2       1  150064       1.7801     0.037532
enh86047     5   52651100   52652100      3       1  150064       2.4357    0.0074323
enh86048     5   52657500   52658500      3       1  150064       2.2017     0.013842
enh86050     5   52664000   52665000      4       2  150064       1.9422     0.026055
enh86069     5   52898600   52899600      2       1  150064       2.1356     0.016358
enh86086     5   53597700   53598700      1       1  150064       1.7055      0.04405
enh86087     5   53603700   53604700      1       1  150064       2.0056      0.02245
enh86088     5   53607500   53608500      2       1  150064        1.647     0.049777
enh86108     5   53927800   53928800      6       4  150064        1.682     0.046284
enh86125     5   54141100   54142100      3       2  150064       1.8745     0.030433
enh86128     5   54162700   54163700      1       1  150064         1.97      0.02442
enh86166     5   55164200   55165200      4       2  150064       3.4827   0.00024817
enh86167     5   55181000   55182000      6       3  150064       2.8647    0.0020872
enh86219     5   55921300   55922300      5       3  150064        1.889     0.029448
enh86259     5   56594600   56595600      6       3  150064       1.9785     0.023936
enh86261     5   56660000   56661000      1       1  150064       1.7861      0.03704
enh86287     5   57152500   57153500      1       1  150064       2.1584      0.01545
enh86297     5   57389300   57390300      9       2  150064       2.3541     0.009283
enh86298     5   57410000   57411000      3       2  150064       3.2856   0.00050885
enh86300     5   57452400   57453400      1       1  150064       2.8545     0.002155
enh86302     5   57480700   57481700      3       2  150064       1.9389     0.026258
enh86303     5   57483700   57484700      6       3  150064        1.784     0.037214
enh86308     5   57569500   57570500      1       1  150064       3.9381    4.106e-05
enh86323     5   58218200   58219200      1       1  150064       1.9632      0.02481
enh86324     5   58316200   58317200      2       1  150064       2.4047    0.0080919
enh86325     5   58330200   58331200      2       1  150064       2.2708     0.011579
enh86330     5   58364600   58365600      3       1  150064       2.4056    0.0080722
enh86336     5   58484400   58485400      5       2  150064       1.7684     0.038493
enh86341     5   58591800   58592800      4       2  150064       1.7639     0.038871
enh86348     5   58858400   58859400      2       1  150064       2.6337    0.0042232
enh86350     5   58886800   58887800      2       1  150064       1.8385     0.032995
enh86356     5   59005300   59006300      2       1  150064       2.1323     0.016492
enh86358     5   59039100   59040100      3       1  150064       1.8566     0.031682
enh86384     5   59837000   59838000      5       2  150064       2.8516    0.0021749
enh86385     5   59908800   59909800      3       2  150064       2.6416    0.0041264
enh86386     5   59928800   59929800      2       1  150064       2.1243     0.016823
enh86387     5   59947600   59948600      3       1  150064       3.2962   0.00049005
enh86388     5   59973600   59974600      4       2  150064       1.8207     0.034324
enh86391     5   60013500   60014500      1       1  150064       3.1628    0.0007814
enh86393     5   60106000   60107000      1       1  150064       2.3977      0.00825
enh86394     5   60131100   60132100      2       1  150064       2.7481    0.0029971
enh86395     5   60133700   60134700      3       2  150064       1.9871     0.023455
enh86396     5   60140400   60141400      2       1  150064       4.2783   9.4173e-06
enh86398     5   60242500   60243500      2       1  150064       3.6771   0.00011795
enh86399     5   60316900   60317900      3       2  150064       2.6843     0.003634
enh86400     5   60318900   60319900      2       1  150064       3.7419   9.1311e-05
enh86401     5   60343800   60344800      5       2  150064       2.0752     0.018982
enh86402     5   60348000   60349000      2       1  150064        2.383    0.0085866
enh86404     5   60524100   60525100      5       3  150064       2.9485    0.0015966
enh86405     5   60541200   60542200      1       1  150064       2.8933     0.001906
enh86406     5   60550700   60551700      4       2  150064       2.1134     0.017283
enh86407     5   60566200   60567200      7       3  150064       3.5441   0.00019699
enh86409     5   60576000   60577000      4       1  150064       3.9375   4.1163e-05
enh86410     5   60586800   60587800      4       2  150064       1.6705     0.047407
enh86411     5   60596500   60597500      1       1  150064        4.853     6.08e-07
enh86412     5   60601900   60602900      2       1  150064       4.2904   8.9193e-06
enh86414     5   60615100   60616100      3       2  150064       6.1932   2.9478e-10
enh86416     5   60624000   60625000      1       1  150064       6.6855    1.151e-11
enh86423     5   60697500   60698500      2       1  150064       3.5854   0.00016831
enh86424     5   60703300   60704300      1       1  150064       2.5525     0.005347
enh86425     5   60704100   60705100      2       1  150064        4.271   9.7277e-06
enh86426     5   60706400   60707400      1       1  150064       5.0554    2.147e-07
enh86427     5   60711100   60712100      1       1  150064       5.0738     1.95e-07
enh86428     5   60712100   60713100      1       1  150064       5.0953    1.741e-07
enh86429     5   60727600   60728600      2       1  150064       5.8212   2.9217e-09
enh86431     5   60734600   60735600      2       1  150064       3.8953   4.9036e-05
enh86432     5   60736700   60737700      4       2  150064       4.5179   3.1222e-06
enh86434     5   60746800   60747800      1       1  150064       4.7675    9.324e-07
enh86438     5   60900100   60901100      3       2  150064       2.8338    0.0023001
enh86441     5   61100600   61101600      5       1  150064       2.6783    0.0036997
enh86442     5   61105100   61106100      3       2  150064       2.6082    0.0045505
enh86456     5   61373300   61374300      5       2  150064       2.2873     0.011088
enh86461     5   61463100   61464100      4       2  150064       2.0049     0.022485
enh86462     5   61552100   61553100      6       3  150064       2.8836    0.0019656
enh86464     5   61572400   61573400      2       1  150064       2.9984    0.0013569
enh86465     5   61576300   61577300      2       1  150064       2.4863    0.0064539
enh86466     5   61600600   61601600      1       1  150064       2.9993     0.001353
enh86467     5   61603700   61604700      2       1  150064       1.7886     0.036841
enh86468     5   61607300   61608300      5       3  150064       1.7001     0.044555
enh86470     5   61614800   61615800      1       1  150064       1.7762      0.03785
enh86475     5   61709800   61710800      2       1  150064       1.9192     0.027478
enh86479     5   61770600   61771600      1       1  150064       1.8946      0.02907
enh86481     5   62426700   62427700      3       2  150064       1.7882      0.03687
enh86483     5   63127200   63128200      1       1  150064       2.4706     0.006745
enh86484     5   63439700   63440700      2       1  150064       3.3196   0.00045078
enh86487     5   63476700   63477700      2       1  150064       3.3488   0.00040583
enh86490     5   63613700   63614700      2       1  150064       3.3078   0.00047015
enh86500     5   64315900   64316900      4       2  150064        2.141     0.016136
enh86502     5   64329900   64330900      4       1  150064       2.6771    0.0037133
enh86525     5   64499200   64500200      2       1  150064        2.326     0.010009
enh86529     5   64779200   64780200      4       2  150064       1.9537     0.025369
enh86531     5   64856900   64857900      1       1  150064       2.0131      0.02205
enh86532     5   64860500   64861500      3       2  150064       2.4384    0.0073765
enh86534     5   64917900   64918900      2       1  150064       1.8092     0.035211
enh86544     5   65103900   65104900      3       2  150064       2.4556     0.007032
enh86560     5   65265000   65266000      1       1  150064       1.6998      0.04458
enh86614     5   66357600   66358600      5       2  150064       2.0497     0.020196
enh86649     5   67237700   67238700      5       2  150064       2.2512     0.012187
enh86658     5   67409800   67410800      1       1  150064       2.8327     0.002308
enh86662     5   67509600   67510600      3       2  150064       1.9903      0.02328
enh86667     5   67534800   67535800      1       1  150064       2.3374     0.009709
enh86671     5   67546100   67547100      3       2  150064       2.6378    0.0041723
enh86692     5   67639800   67640800      3       2  150064       3.0335    0.0012087
enh86694     5   67671000   67672000      3       2  150064       2.5164    0.0059278
enh86700     5   67720600   67721600      4       2  150064       1.9441     0.025944
enh86701     5   67729600   67730600      4       2  150064        1.871     0.030675
enh86708     5   67852000   67853000      2       1  150064       2.1441     0.016011
enh86716     5   68290800   68291800      3       1  150064       1.9356     0.026458
enh86717     5   68331400   68332400      7       2  150064       1.9998     0.022761
enh86739     5   68750000   68751000      6       2  150064       1.6875     0.045752
enh86769     5   71219300   71220300      5       2  150064       1.8632     0.031219
enh86771     5   71234500   71235500      1       1  150064       1.6544      0.04902
enh86795     5   71483400   71484400      3       1  150064       2.0131     0.022052
enh86802     5   71548400   71549400      1       1  150064       1.9273      0.02697
enh86806     5   71602400   71603400      1       1  150064        2.217      0.01331
enh86814     5   71658700   71659700      1       1  150064       1.7443      0.04055
enh86844     5   71893600   71894600      1       1  150064       1.8131      0.03491
enh86879     5   72617300   72618300      6       2  150064       1.6935     0.045181
enh86881     5   72633900   72634900      2       1  150064       1.6531     0.049153
enh86887     5   72672200   72673200      2       1  150064       1.7188     0.042829
enh86896     5   72826800   72827800     12       2  150064       1.7469     0.040323
enh86904     5   72913100   72914100      3       2  150064       1.8972     0.028898
enh86932     5   73059800   73060800      1       1  150064       1.8945      0.02908
enh86933     5   73081500   73082500      4       2  150064       1.8445     0.032554
enh86941     5   73118300   73119300      6       3  150064        1.752      0.03989
enh86957     5   73280000   73281000     12       3  150064         1.78     0.037535
enh86962     5   73326400   73327400      3       2  150064       1.6716     0.047298
enh86992     5   73685100   73686100      3       2  150064       1.9976     0.022879
enh87034     5   74288500   74289500      8       2  150064       1.8848     0.029727
enh87035     5   74332600   74333600      2       1  150064       1.8494     0.032203
enh87052     5   74707700   74708700      3       1  150064       2.1441     0.016012
enh87053     5   74753300   74754300      3       1  150064       1.9047     0.028407
enh87056     5   74809500   74810500      4       2  150064       1.7841     0.037207
enh87060     5   74829300   74830300      4       2  150064         2.46    0.0069466
enh87063     5   74847100   74848100      1       1  150064       2.0525      0.02006
enh87064     5   74861200   74862200      2       1  150064       1.9089     0.028138
enh87069     5   74912900   74913900      1       1  150064       2.2603       0.0119
enh87070     5   74915900   74916900      5       2  150064       2.2793     0.011325
enh87071     5   74918600   74919600      4       2  150064       2.3889    0.0084494
enh87074     5   74951600   74952600      2       1  150064       2.1506     0.015754
enh87076     5   74964700   74965700      2       1  150064       1.7371     0.041184
enh87121     5   76238600   76239600      5       1  150064       1.9078     0.028207
enh87145     5   77556100   77557100      3       1  150064       2.5351    0.0056203
enh87146     5   77581900   77582900      8       3  150064       3.9171   4.4815e-05
enh87147     5   77582900   77583900      7       2  150064       4.4914   3.5379e-06
enh87148     5   77584000   77585000      7       2  150064       3.8966   4.8775e-05
enh87149     5   77584900   77585900      5       2  150064        2.692    0.0035516
enh87150     5   77587900   77588900      4       1  150064       2.0921     0.018216
enh87151     5   77623500   77624500      2       1  150064        4.084   2.2131e-05
enh87153     5   77654300   77655300      2       1  150064       1.9902     0.023287
enh87154     5   77657700   77658700      3       2  150064       1.6667     0.047784
enh87155     5   77701900   77702900      4       2  150064       2.9862    0.0014126
enh87156     5   77779300   77780300      2       1  150064        1.983     0.023683
enh87157     5   77786800   77787800      1       1  150064       2.8627       0.0021
enh87158     5   77792000   77793000      2       1  150064       1.9786     0.023933
enh87160     5   77796700   77797700      5       2  150064       1.8266      0.03388
enh87161     5   77797600   77798600      2       1  150064       1.7011     0.044466
enh87184     5   77887800   77888800      1       1  150064       2.7537     0.002946
enh87189     5   77901200   77902200      3       2  150064       2.5587    0.0052537
enh87219     5   78316500   78317500      1       1  150064       1.9928      0.02314
enh87220     5   78364900   78365900      3       2  150064       1.6665     0.047805
enh87221     5   78365400   78366400      4       2  150064       2.7294    0.0031725
enh87225     5   78441800   78442800      6       2  150064       1.6687     0.047591
enh87227     5   78478600   78479600      1       1  150064       1.8129      0.03492
enh87241     5   78799600   78800600      1       1  150064       2.6967     0.003502
enh87254     5   79228000   79229000      3       1  150064       1.8827     0.029869
enh87268     5   79478700   79479700      1       1  150064       1.9103      0.02805
enh87274     5   79512700   79513700      2       1  150064       1.8464     0.032419
enh87275     5   79516000   79517000      5       3  150064        1.785     0.037133
enh87315     5   81073800   81074800      4       2  150064       2.2007     0.013878
enh87318     5   81115300   81116300      3       2  150064       2.4719    0.0067198
enh87324     5   81152900   81153900      2       1  150064       3.1561   0.00079939
enh87332     5   81594200   81595200      2       1  150064       2.3325    0.0098371
enh87334     5   81629900   81630900      1       1  150064       1.7398      0.04095
enh87336     5   81647000   81648000      1       1  150064       1.7678      0.03855
enh87350     5   82374200   82375200      2       1  150064       1.7557      0.03957
enh87357     5   82602400   82603400      3       1  150064       1.8634     0.031205
enh87374     5   83323200   83324200      1       1  150064       2.5854     0.004863
enh87395     5   86263700   86264700      1       1  150064       1.7755      0.03791
enh87400     5   86409800   86410800      1       1  150064       1.6789      0.04659
enh87428     5   87042100   87043100      2       1  150064       3.2097   0.00066439
enh87429     5   87047900   87048900      2       1  150064       2.1452     0.015968
enh87430     5   87532700   87533700      2       1  150064       2.4492    0.0071593
enh87431     5   87540600   87541600      3       1  150064       2.5491    0.0053998
enh87432     5   87566400   87567400      2       1  150064       3.1952   0.00069863
enh87436     5   88088000   88089000      2       1  150064       2.4131    0.0079077
enh87437     5   88122700   88123700      1       1  150064       3.5875    0.0001669
enh87452     5   89311200   89312200      3       2  150064       2.4833    0.0065079
enh87453     5   89350900   89351900      3       1  150064       3.0738    0.0010568
enh87455     5   89392400   89393400      4       2  150064       2.2032      0.01379
enh87459     5   89771600   89772600      3       2  150064       1.6754     0.046933
enh87464     5   90151000   90152000      2       1  150064       3.8315   6.3691e-05
enh87465     5   90181400   90182400      4       2  150064       2.4113    0.0079469
enh87469     5   90235400   90236400      3       2  150064       3.3564   0.00039488
enh87470     5   90278400   90279400      2       1  150064       2.0126     0.022079
enh87471     5   90312800   90313800      2       1  150064       2.2737     0.011491
enh87473     5   90354200   90355200      1       1  150064       1.7806      0.03749
enh87476     5   90422000   90423000      1       1  150064       1.9684      0.02451
enh87477     5   90431200   90432200      4       1  150064       1.8664      0.03099
enh87478     5   90447400   90448400      1       1  150064       2.4177      0.00781
enh87483     5   90508100   90509100      1       1  150064       2.2118      0.01349
enh87485     5   90561700   90562700      2       1  150064       1.7203     0.042687
enh87494     5   90673500   90674500      1       1  150064       1.6709      0.04737
enh87504     5   92500000   92501000      1       1  150064       2.1272       0.0167
enh87506     5   92526800   92527800      1       1  150064       1.8334      0.03337
enh87515     5   92666100   92667100      4       1  150064       2.0858     0.018499
enh87523     5   92899700   92900700      3       2  150064       2.2781     0.011359
enh87527     5   93166900   93167900      2       1  150064       2.6112    0.0045106
enh87532     5   93576600   93577600      2       1  150064       2.4432    0.0072791
enh87536     5   93955600   93956600      4       2  150064       2.2888     0.011045
enh87545     5   94868800   94869800      2       1  150064       1.8117     0.035013
enh87552     5   94979500   94980500      1       1  150064       1.9653      0.02469
enh87575     5   95199000   95200000      2       1  150064       2.2517     0.012172
enh87578     5   95217200   95218200      1       1  150064       1.8723      0.03058
enh87580     5   95236500   95237500      4       2  150064       2.0857     0.018501
enh87581     5   95238000   95239000      4       2  150064       2.0146     0.021973
enh87584     5   95263800   95264800      2       1  150064       1.8894     0.029422
enh87586     5   95266500   95267500      1       1  150064        1.987      0.02346
enh87587     5   95268000   95269000      2       1  150064        1.972     0.024304
enh87588     5   95271200   95272200      2       1  150064       1.9551     0.025284
enh87594     5   95298900   95299900      3       1  150064       1.9021     0.028579
enh87603     5   95403800   95404800      5       1  150064       1.8321     0.033471
enh87607     5   95418600   95419600      2       1  150064       2.2421     0.012477
enh87608     5   95420500   95421500      1       1  150064       2.2107      0.01353
enh87610     5   95431800   95432800      1       1  150064       3.1349    0.0008596
enh87611     5   95449500   95450500      2       1  150064       1.8999     0.028726
enh87622     5   95492300   95493300      3       2  150064       2.1872     0.014366
enh87628     5   95563000   95564000      2       1  150064        3.061    0.0011031
enh87631     5   95584200   95585200      3       2  150064       2.8281    0.0023412
enh87633     5   95615800   95616800      3       1  150064       3.6701   0.00012123
enh87636     5   95633000   95634000      2       1  150064       3.5671   0.00018048
enh87640     5   95672700   95673700      3       2  150064       2.7115    0.0033492
enh87642     5   95743000   95744000      1       1  150064       1.6457      0.04991
enh87653     5   95984100   95985100      3       2  150064       1.9222     0.027292
enh87656     5   95992000   95993000      2       1  150064       2.2349      0.01271
enh87657     5   95995600   95996600      3       2  150064       1.7955     0.036286
enh87658     5   95999600   96000600      1       1  150064       2.2133      0.01344
enh87660     5   96001700   96002700      2       1  150064        2.213     0.013449
enh87661     5   96004300   96005300      4       2  150064       2.4169     0.007827
enh87662     5   96015800   96016800      5       2  150064        2.145     0.015976
enh87663     5   96016600   96017600      1       1  150064       2.0544      0.01997
enh87666     5   96034600   96035600      1       1  150064        2.464     0.006869
enh87678     5   96071300   96072300      2       1  150064       2.1594     0.015409
enh87691     5   96228900   96229900      4       2  150064       2.0607     0.019665
enh87695     5   96273600   96274600      2       1  150064       2.6751    0.0037359
enh87696     5   96274800   96275800      6       1  150064       2.2984     0.010771
enh87697     5   96275700   96276700      4       2  150064       2.2995     0.010739
enh87698     5   96277200   96278200      3       2  150064       1.7891       0.0368
enh87699     5   96279000   96280000      3       1  150064       2.3738    0.0088028
enh87701     5   96287900   96288900      1       1  150064       2.4469     0.007204
enh87702     5   96289300   96290300      3       1  150064       2.3794    0.0086696
enh87703     5   96293500   96294500      4       2  150064       2.1679     0.015082
enh87704     5   96295600   96296600      1       1  150064       2.6332     0.004229
enh87708     5   96355200   96356200      4       2  150064       2.1878     0.014342
enh87714     5   96883600   96884600      4       2  150064       1.8758     0.030339
enh87716     5   96890300   96891300      2       1  150064       2.0114      0.02214
enh87727     5   97529000   97530000      3       2  150064        1.772     0.038199
enh87730     5   97550000   97551000      2       1  150064       2.1504      0.01576
enh87736     5   97751100   97752100      3       2  150064       1.7326     0.041586
enh87749     5   98181900   98182900      1       1  150064       2.6988     0.003479
enh87750     5   98240200   98241200      2       1  150064       2.6293    0.0042779
enh87751     5   98261300   98262300      2       1  150064       2.6084    0.0045485
enh87791     5  102113800  102114800      2       1  150064       2.5848     0.004872
enh87825     5  103524700  103525700      3       2  150064       1.8837     0.029802
enh87827     5  103766100  103767100      2       1  150064       3.0036     0.001334
enh87828     5  103849000  103850000      1       1  150064       1.7384      0.04107
enh87829     5  104245600  104246600      2       1  150064       1.8699     0.030748
enh87847     5  106723800  106724800      3       1  150064       2.3799    0.0086579
enh87851     5  106760400  106761400      2       1  150064        2.738    0.0030908
enh87852     5  106767500  106768500      4       1  150064       2.0791     0.018802
enh87866     5  106855300  106856300      2       1  150064       2.7102     0.003362
enh87869     5  106878100  106879100      2       1  150064       3.1787    0.0007396
enh87870     5  106888600  106889600      2       1  150064       2.6278    0.0042965
enh87871     5  106891700  106892700      1       1  150064       2.5804     0.004935
enh87884     5  107009200  107010200      2       1  150064       2.1988     0.013946
enh87885     5  107040300  107041300      7       4  150064       2.5323    0.0056662
enh87886     5  107078700  107079700      5       2  150064       2.0907     0.018278
enh87889     5  107148000  107149000      2       1  150064       2.0666     0.019384
enh87890     5  107205000  107206000      3       2  150064       4.3388   7.1622e-06
enh87897     5  107714800  107715800      1       1  150064       1.8957        0.029
enh87916     5  108252800  108253800      2       1  150064       3.1242   0.00089151
enh87921     5  108652200  108653200      3       2  150064       2.8445    0.0022243
enh87922     5  108664400  108665400      3       2  150064       2.7894    0.0026402
enh87923     5  108716100  108717100      4       2  150064       2.5436    0.0054861
enh87924     5  108723600  108724600      3       1  150064       2.1118      0.01735
enh87925     5  108741800  108742800      5       2  150064       1.8013     0.035831
enh87926     5  108747300  108748300      5       2  150064       2.1858     0.014414
enh87927     5  108748400  108749400      2       1  150064       2.2662      0.01172
enh87929     5  108790800  108791800      4       2  150064       2.7231    0.0032333
enh87930     5  108803900  108804900      2       1  150064       2.1804     0.014614
enh87931     5  108869100  108870100      4       2  150064       2.0193     0.021727
enh87932     5  108991100  108992100      3       1  150064       3.5274   0.00020985
enh87933     5  109017600  109018600      3       1  150064       4.9026   4.7294e-07
enh87935     5  109039300  109040300      4       2  150064        4.598   2.1327e-06
enh87936     5  109075800  109076800      5       3  150064       3.1127   0.00092678
enh87937     5  109077400  109078400      3       1  150064       4.6029   2.0837e-06
enh87938     5  109079200  109080200      3       1  150064       3.0083    0.0013134
enh87939     5  109083900  109084900      2       1  150064       1.8155     0.034725
enh87940     5  109094700  109095700      6       3  150064       4.6175   1.9423e-06
enh87941     5  109161300  109162300      4       2  150064       2.7795     0.002722
enh87942     5  109166600  109167600      6       3  150064         4.15   1.6622e-05
enh87943     5  109198700  109199700      2       1  150064       3.4924   0.00023934
enh87944     5  109201000  109202000      5       3  150064       2.6816    0.0036637
enh87951     5  109722200  109723200      1       1  150064       2.1236      0.01685
enh87975     5  110558700  110559700      3       2  150064       2.0899     0.018316
enh87986     5  110774600  110775600      2       1  150064       1.9495     0.025621
enh87987     5  110775000  110776000      1       1  150064       2.3167      0.01026
enh87997     5  110977100  110978100      7       3  150064       1.8414     0.032783
enh87998     5  111004300  111005300      3       2  150064       2.9022    0.0018526
enh87999     5  111006400  111007400      3       2  150064       1.8304     0.033596
enh88000     5  111012200  111013200      5       2  150064         3.06    0.0011067
enh88002     5  111017400  111018400      5       2  150064       2.0856     0.018506
enh88004     5  111033000  111034000      5       3  150064       3.3823    0.0003594
enh88005     5  111034400  111035400      2       1  150064       2.4568    0.0070088
enh88007     5  111072300  111073300      4       2  150064       2.1465     0.015917
enh88008     5  111078800  111079800      4       2  150064       1.7071     0.043906
enh88056     5  112311000  112312000      2       1  150064       2.6321    0.0042434
enh88057     5  112317000  112318000      3       1  150064       2.3512    0.0093573
enh88128     5  112941700  112942700      4       2  150064       2.0075      0.02235
enh88142     5  114678400  114679400      7       4  150064       2.6211    0.0043819
enh88146     5  114701500  114702500      5       2  150064       2.9823    0.0014307
enh88148     5  114715100  114716100      9       2  150064        1.744     0.040577
enh88151     5  114758600  114759600      5       2  150064       1.8566     0.031686
enh88152     5  114771400  114772400      1       1  150064       2.1553      0.01557
enh88153     5  114776100  114777100      1       1  150064       2.0399      0.02068
enh88154     5  114786000  114787000      1       1  150064        2.184      0.01448
enh88155     5  114787800  114788800      4       2  150064       2.0669     0.019374
enh88157     5  114796300  114797300      5       2  150064       1.9736     0.024212
enh88160     5  114867300  114868300      2       1  150064       1.6543     0.049032
enh88172     5  114992900  114993900      7       2  150064       2.2913     0.010974
enh88174     5  115180100  115181100      2       1  150064       1.8686     0.030839
enh88175     5  115182400  115183400      2       1  150064       2.3036     0.010622
enh88176     5  115186500  115187500      1       1  150064         1.85      0.03216
enh88187     5  115713700  115714700      3       2  150064       2.0167     0.021866
enh88195     5  115879200  115880200      3       2  150064        3.827   6.4861e-05
enh88199     5  116099500  116100500      2       1  150064       1.7269     0.042092
enh88242     5  118694400  118695400      2       1  150064       1.6976      0.04479
enh88247     5  118722000  118723000      1       1  150064       1.7184      0.04286
enh88262     5  119723400  119724400      1       1  150064       1.6489      0.04958
enh88264     5  119781700  119782700      7       2  150064       2.0199     0.021695
enh88299     5  121648800  121649800      2       1  150064       1.7045     0.044142
enh88324     5  122817500  122818500      1       1  150064        3.551    0.0001919
enh88358     5  123934600  123935600      4       2  150064       1.9146     0.027773
enh88399     5  124633600  124634600      2       1  150064       1.9601     0.024991
enh88401     5  124730000  124731000      2       1  150064       2.0866     0.018461
enh88406     5  124822100  124823100      1       1  150064       2.4823     0.006526
enh88407     5  124827200  124828200      2       1  150064       3.0904   0.00099938
enh88410     5  124884800  124885800      2       1  150064       1.9556     0.025253
[truncated: 853,465 more chars]
