# Supplementary material for: Identifying enhancer properties associated with genetic risk for complex traits using regulome-wide association studies
Source: PLoS Comput Biol. 2022 Sep 7;18(9):e1010430. doi: 10.1371/journal.pcbi.1010430 (PMC9484640; doi:10.1371/journal.pcbi.1010430)
Supplement: S3 Table — Sample names are as described in the ROADMAP epigenomics project integrative analysis portal: https://egg2.wustl.edu/roadmap/web_portal/meta.html. (ZIP) [file pcbi.1010430.s010.zip › supplemental_table3/E034blood_sig_enhancers05.gcov.out]

GENE      CHR      START       STOP  NSNPS  NPARAM       N        ZSTAT            P
enh33742    1     847500     848500      3       1  150064       1.7332     0.041531
enh33774    1    1145900    1146900      3       1  150064       1.9244     0.027151
enh33779    1    1168900    1169900      3       1  150064       2.0145     0.021981
enh33780    1    1172600    1173600      1       1  150064       2.0969        0.018
enh33836    1    1705900    1706900      5       3  150064       1.9829     0.023689
enh33855    1    1841200    1842200      3       1  150064       2.0797     0.018775
enh33859    1    1886100    1887100      6       2  150064       2.7997    0.0025573
enh33867    1    2043600    2044600      5       1  150064       2.4555    0.0070339
enh33868    1    2057800    2058800      2       1  150064       2.6994    0.0034735
enh33869    1    2063100    2064100      3       2  150064       3.1698   0.00076283
enh33871    1    2071000    2072000      5       2  150064       3.2169   0.00064792
enh33872    1    2080800    2081800      3       1  150064       3.3234   0.00044456
enh33877    1    2127000    2128000      2       1  150064       2.5265    0.0057606
enh33880    1    2133200    2134200      3       2  150064       2.2004     0.013889
enh33882    1    2137900    2138900      4       2  150064       2.7426    0.0030479
enh33889    1    2173500    2174500      2       1  150064       3.3947   0.00034357
enh33892    1    2184000    2185000      7       3  150064       1.7483     0.040204
enh33904    1    2233900    2234900      3       1  150064       1.8512      0.03207
enh33905    1    2236100    2237100      5       3  150064       2.5458    0.0054515
enh33908    1    2310600    2311600      3       2  150064       2.1946     0.014097
enh33915    1    2396800    2397800      7       3  150064       3.7038    0.0001062
enh33916    1    2398400    2399400      4       2  150064       4.7799   8.7701e-07
enh33917    1    2402000    2403000      1       1  150064       4.5279    2.978e-06
enh33925    1    2491800    2492800      1       1  150064        2.422     0.007717
enh33929    1    2519400    2520400      1       1  150064       2.8421     0.002241
enh33930    1    2524200    2525200      9       2  150064        3.112   0.00092914
enh33931    1    2542200    2543200      1       1  150064       2.6463     0.004069
enh33994    1    4855800    4856800      3       2  150064       2.6429    0.0041098
enh33998    1    5448800    5449800      1       1  150064       1.6795      0.04653
enh34021    1    6260200    6261200      1       1  150064       1.7453      0.04047
enh34022    1    6264400    6265400      3       2  150064         2.25     0.012223
enh34036    1    6519000    6520000      1       1  150064       2.8837     0.001965
enh34038    1    6523100    6524100      4       1  150064       2.0703     0.019214
enh34039    1    6524800    6525800      2       1  150064        1.883      0.02985
enh34040    1    6526300    6527300      5       2  150064        2.697     0.003498
enh34041    1    6531800    6532800      2       1  150064       2.2622     0.011844
enh34045    1    6555300    6556300      3       1  150064       2.1548      0.01559
enh34056    1    6657000    6658000      6       2  150064       1.7669      0.03862
enh34057    1    6658400    6659400      6       3  150064       1.6901     0.045505
enh34059    1    6671800    6672800      1       1  150064       1.8823       0.0299
enh34060    1    6675600    6676600      3       1  150064       2.1533     0.015649
enh34064    1    6846800    6847800      3       1  150064       1.7795     0.037581
enh34097    1    8002400    8003400      2       1  150064       2.0947     0.018098
enh34120    1    8427100    8428100      1       1  150064       2.9348     0.001669
enh34121    1    8431500    8432500      4       2  150064       5.2959   5.9221e-08
enh34123    1    8436100    8437100      4       2  150064       4.3432   7.0227e-06
enh34124    1    8439800    8440800      2       1  150064       3.5915   0.00016438
enh34126    1    8444400    8445400      2       1  150064       4.8974   4.8548e-07
enh34128    1    8447600    8448600      2       1  150064       4.7983    8.002e-07
enh34129    1    8450400    8451400      4       2  150064       2.4961    0.0062787
enh34130    1    8454300    8455300      2       1  150064       3.3185   0.00045251
enh34131    1    8457200    8458200      1       1  150064       1.6541      0.04905
enh34132    1    8464500    8465500      2       1  150064       4.6602   1.5796e-06
enh34133    1    8467000    8468000      3       2  150064       4.5486   2.6996e-06
enh34144    1    8525600    8526600      2       1  150064       2.7846    0.0026793
enh34146    1    8556300    8557300      2       1  150064       2.3078     0.010506
enh34147    1    8569100    8570100      2       1  150064       2.9289    0.0017009
enh34148    1    8569600    8570600      3       1  150064       2.7786    0.0027297
enh34151    1    8576900    8577900      2       1  150064       2.4796     0.006576
enh34152    1    8580900    8581900      3       2  150064       2.3313    0.0098686
enh34153    1    8582600    8583600      2       1  150064       1.9051     0.028382
enh34154    1    8586200    8587200      3       1  150064        2.376    0.0087516
enh34157    1    8599600    8600600      2       1  150064       2.4961    0.0062787
enh34158    1    8612500    8613500      1       1  150064       3.1458    0.0008281
enh34159    1    8662900    8663900      3       1  150064       2.8042    0.0025223
enh34163    1    8712500    8713500      2       1  150064       2.6253    0.0043289
enh34164    1    8721700    8722700      1       1  150064       2.2886      0.01105
enh34165    1    8724400    8725400      2       1  150064       2.1855     0.014428
enh34166    1    8726200    8727200      1       1  150064       2.8965     0.001887
enh34167    1    8730000    8731000      3       2  150064       2.5074    0.0060804
enh34170    1    8772500    8773500      1       1  150064       1.7195      0.04276
enh34172    1    8787600    8788600      2       1  150064       3.5067   0.00022689
enh34179    1    8931800    8932800      1       1  150064       1.8274      0.03382
enh34182    1    8959500    8960500      4       2  150064       2.2143     0.013406
enh34183    1    8978200    8979200      4       1  150064       2.2139     0.013419
enh34185    1    8986200    8987200      3       2  150064       2.2016     0.013845
enh34186    1    8988800    8989800      6       2  150064         1.76       0.0392
enh34187    1    8998800    8999800      4       2  150064       2.8836    0.0019657
enh34228    1    9422100    9423100      7       4  150064       1.7535     0.039756
enh34229    1    9422600    9423600      4       2  150064       1.7315     0.041684
enh34230    1    9427900    9428900      3       2  150064       2.2137     0.013426
enh34249    1    9651300    9652300      1       1  150064       1.8634       0.0312
enh34255    1    9698600    9699600      4       2  150064       1.8379     0.033038
enh34256    1    9699500    9700500      2       1  150064       1.9902     0.023284
enh34322    1   10367700   10368700      3       1  150064       1.7143     0.043237
enh34329    1   10489200   10490200      3       2  150064       1.6593      0.04853
enh34382    1   11351100   11352100      2       1  150064       1.8014     0.035822
enh34404    1   11778300   11779300      1       1  150064       1.7455      0.04045
enh34425    1   11980700   11981700      6       3  150064       1.6572      0.04874
enh34429    1   12012300   12013300      9       3  150064       2.1053     0.017631
enh34440    1   12107700   12108700      3       2  150064       2.0383      0.02076
enh34441    1   12111900   12112900      2       1  150064       2.0047     0.022498
enh34442    1   12127600   12128600      2       1  150064       2.6411    0.0041314
enh34444    1   12130200   12131200      1       1  150064        2.493     0.006334
enh34447    1   12147200   12148200      3       2  150064       2.2788     0.011338
enh34496    1   12661400   12662400      1       1  150064       2.1033      0.01772
enh34514    1   14034600   14035600      4       2  150064       1.9076     0.028222
enh34521    1   14074400   14075400      2       1  150064       1.6562     0.048838
enh34617    1   16352800   16353800      5       3  150064       2.0835     0.018603
enh34640    1   16541900   16542900      5       2  150064        1.812     0.034996
enh34643    1   16564100   16565100      2       1  150064       2.7283    0.0031827
enh34644    1   16570400   16571400      1       1  150064        2.126      0.01675
enh34645    1   16574800   16575800      1       1  150064       2.3933     0.008348
enh34646    1   16576100   16577100      1       1  150064       2.2636       0.0118
enh34649    1   16679500   16680500      1       1  150064       2.0801      0.01876
enh34651    1   16697200   16698200      2       1  150064       1.6637     0.048085
enh34652    1   16698400   16699400      2       1  150064       1.7669     0.038622
enh34653    1   16702600   16703600      4       2  150064       2.0447      0.02044
enh34654    1   16710900   16711900      3       1  150064       1.7799     0.037547
enh34655    1   16714200   16715200      2       1  150064       1.7653      0.03876
enh34660    1   16826700   16827700      3       1  150064        2.091     0.018265
enh34688    1   17287700   17288700      3       2  150064       1.8156     0.034716
enh34691    1   17371900   17372900      6       1  150064       2.4293    0.0075639
enh34692    1   17378500   17379500      2       1  150064       2.7791    0.0027255
enh34744    1   19641200   19642200      2       1  150064       2.3052     0.010576
enh34749    1   19695600   19696600      3       2  150064       1.9097     0.028084
enh34773    1   19835300   19836300      5       2  150064       1.8503     0.032138
enh34780    1   19925000   19926000      5       2  150064       1.7858     0.037066
enh34804    1   20497600   20498600      1       1  150064       1.9738       0.0242
enh34812    1   20819800   20820800      1       1  150064       1.7361      0.04127
enh34826    1   21059900   21060900      1       1  150064       2.8655     0.002082
enh34829    1   21114500   21115500      2       1  150064       2.4415    0.0073133
enh34833    1   21415600   21416600      3       1  150064       2.7094    0.0033702
enh34834    1   21500400   21501400      2       1  150064       2.3653    0.0090067
enh34836    1   21516900   21517900      5       2  150064       2.5985    0.0046812
enh34837    1   21518400   21519400      1       1  150064        1.794      0.03641
enh34838    1   21521200   21522200      1       1  150064       1.7381       0.0411
enh34880    1   21999500   22000500      4       2  150064       1.7454     0.040457
enh34882    1   22088200   22089200      8       4  150064       1.9847      0.02359
enh34883    1   22090200   22091200     10       2  150064       1.9642     0.024753
enh34907    1   22349400   22350400      2       1  150064       2.5516    0.0053615
enh34908    1   22353400   22354400     13       3  150064       2.9813    0.0014354
enh34909    1   22357200   22358200      5       2  150064       2.1433     0.016043
enh34913    1   22374900   22375900      3       2  150064        3.234   0.00061028
enh34922    1   22418600   22419600      1       1  150064       1.7696       0.0384
enh34924    1   22430500   22431500      5       3  150064       2.5944    0.0047377
enh34926    1   22441300   22442300      4       2  150064       2.9973    0.0013617
enh34944    1   23437700   23438700      2       1  150064       1.9202     0.027415
enh34975    1   23888000   23889000      1       1  150064       1.6926      0.04527
enh34995    1   24073800   24074800      1       1  150064       2.1532      0.01565
enh35038    1   24677300   24678300      2       1  150064       1.6658     0.047881
enh35041    1   24717200   24718200      5       2  150064       1.7514     0.039939
enh35042    1   24719300   24720300      2       1  150064       2.4106    0.0079635
enh35045    1   24745000   24746000      4       2  150064       2.1968     0.014018
enh35048    1   24803000   24804000      1       1  150064        1.995      0.02302
enh35049    1   24806700   24807700      4       2  150064       2.1522      0.01569
enh35050    1   24812200   24813200      3       1  150064       2.0254     0.021413
enh35051    1   24826000   24827000      1       1  150064       2.3138      0.01034
enh35052    1   24838100   24839100      2       1  150064        2.546    0.0054488
enh35053    1   24841700   24842700      2       1  150064        2.274     0.011484
enh35056    1   24851500   24852500      4       2  150064       2.6941    0.0035292
enh35057    1   24854200   24855200      3       1  150064       2.3482    0.0094315
enh35058    1   24856100   24857100      3       1  150064       3.0576    0.0011156
enh35062    1   24871700   24872700      5       2  150064       3.0987   0.00097193
enh35065    1   24967400   24968400      2       1  150064       2.5702    0.0050815
enh35098    1   25321000   25322000      6       3  150064       2.0867     0.018459
enh35250    1   26700500   26701500      3       1  150064       1.6468     0.049797
enh35273    1   27004200   27005200      4       2  150064       2.0716      0.01915
enh35277    1   27033500   27034500      2       1  150064       2.6037    0.0046111
enh35278    1   27041600   27042600      2       1  150064       1.8757     0.030351
enh35279    1   27047600   27048600      2       1  150064       2.6519    0.0040023
enh35280    1   27052600   27053600      2       1  150064       2.5861    0.0048537
enh35282    1   27064600   27065600      1       1  150064       2.7089     0.003375
enh35283    1   27067600   27068600      2       1  150064       2.3583    0.0091803
enh35284    1   27073200   27074200      1       1  150064       2.7082     0.003382
enh35285    1   27076600   27077600      1       1  150064       2.7081     0.003383
enh35286    1   27079000   27080000      3       1  150064       2.5696    0.0050905
enh35287    1   27082800   27083800      7       3  150064       2.2223     0.013132
enh35288    1   27097600   27098600      1       1  150064       2.7473     0.003004
enh35289    1   27107600   27108600      2       1  150064       2.5911    0.0047833
enh35299    1   27161200   27162200      1       1  150064       1.8565      0.03169
enh35303    1   27204000   27205000      1       1  150064       2.0777      0.01887
enh35304    1   27214600   27215600      1       1  150064       2.4794      0.00658
enh35308    1   27246900   27247900      2       1  150064       2.7103    0.0033606
enh35309    1   27249400   27250400      1       1  150064        2.512     0.006003
enh35316    1   27425400   27426400      1       1  150064         2.29      0.01101
enh35318    1   27432900   27433900      1       1  150064       1.8883      0.02949
enh35322    1   27448700   27449700      1       1  150064       2.1775      0.01472
enh35343    1   27658000   27659000      1       1  150064       2.2825      0.01123
enh35345    1   27666200   27667200      5       3  150064        2.244     0.012418
enh35355    1   27695600   27696600      2       1  150064       3.7774   7.9233e-05
enh35402    1   27945600   27946600      2       1  150064       1.7194     0.042767
enh35403    1   27946600   27947600      2       1  150064       2.0452     0.020419
enh35404    1   27948200   27949200      2       1  150064       2.2887     0.011049
enh35408    1   27970100   27971100      2       1  150064       1.7707     0.038307
enh35439    1   28270000   28271000      2       1  150064       2.1297       0.0166
enh35458    1   28499500   28500500      2       1  150064       3.6693   0.00012161
enh35466    1   28575700   28576700      2       1  150064       1.7769     0.037792
enh35468    1   28588100   28589100      3       1  150064        2.265     0.011756
enh35473    1   28697600   28698600      1       1  150064       2.0562      0.01988
enh35474    1   28699800   28700800      2       1  150064       2.2181     0.013274
enh35476    1   28743900   28744900      4       1  150064       2.0635     0.019532
enh35479    1   28782300   28783300      1       1  150064       2.4036     0.008118
enh35481    1   28837700   28838700      4       2  150064       3.0434    0.0011697
enh35484    1   28845600   28846600      1       1  150064       2.4689     0.006776
enh35486    1   28878100   28879100      1       1  150064       2.8194     0.002406
enh35488    1   28905100   28906100      2       1  150064       2.7673    0.0028261
enh35490    1   28918000   28919000      1       1  150064       1.8519      0.03202
enh35491    1   28967100   28968100      2       1  150064       2.2745     0.011467
enh35492    1   28970900   28971900      1       1  150064       2.3123      0.01038
enh35493    1   28973600   28974600      2       1  150064       2.0484     0.020261
enh35503    1   29111200   29112200      1       1  150064       2.4417      0.00731
enh35507    1   29211000   29212000      4       2  150064       2.8853    0.0019554
enh35512    1   29248700   29249700      2       1  150064       2.7158    0.0033057
enh35513    1   29250700   29251700      3       2  150064       2.9729    0.0014751
enh35514    1   29253100   29254100      2       1  150064       2.8159    0.0024324
enh35516    1   29263200   29264200      3       2  150064       2.8306     0.002323
enh35518    1   29266100   29267100      3       1  150064       2.6893    0.0035799
enh35519    1   29267200   29268200      3       2  150064       2.7234    0.0032304
enh35521    1   29282100   29283100      1       1  150064       2.0212      0.02163
enh35522    1   29284700   29285700      3       2  150064       3.2268   0.00062597
enh35523    1   29287400   29288400      2       1  150064        3.193   0.00070398
enh35524    1   29288700   29289700      2       1  150064       2.9833    0.0014256
enh35527    1   29304900   29305900      1       1  150064       4.1181     1.91e-05
enh35528    1   29306900   29307900      4       2  150064       2.2125     0.013465
enh35531    1   29312400   29313400      3       2  150064       2.9616    0.0015305
enh35536    1   29528400   29529400      2       1  150064       2.3593    0.0091552
enh35537    1   29555900   29556900      3       1  150064       2.0326     0.021045
enh35538    1   29557600   29558600      3       1  150064       2.1232     0.016867
enh35560    1   31341600   31342600      1       1  150064       1.8475      0.03234
enh35563    1   31449000   31450000      1       1  150064       1.7721      0.03819
enh35580    1   31770900   31771900      2       1  150064       3.3482   0.00040666
enh35581    1   31772600   31773600      3       2  150064       3.7093   0.00010391
enh35582    1   31845000   31846000      3       2  150064       2.0867     0.018456
enh35583    1   31846700   31847700      2       1  150064        1.886     0.029645
enh35584    1   31867600   31868600      2       1  150064       2.8315    0.0023167
enh35635    1   32411200   32412200      2       1  150064       2.0879     0.018402
enh35646    1   32490100   32491100      1       1  150064        2.487     0.006441
enh35675    1   32707500   32708500      3       1  150064       1.7063     0.043974
enh35676    1   32711600   32712600      3       1  150064       1.7052     0.044077
enh35699    1   32810800   32811800      1       1  150064        2.932     0.001684
enh35729    1   33279900   33280900      2       1  150064        1.684      0.04609
enh35745    1   33502600   33503600      2       1  150064       1.8687     0.030829
enh35755    1   33618700   33619700      1       1  150064       2.3578     0.009193
enh35764    1   33724000   33725000      3       2  150064       2.2615     0.011863
enh35766    1   33737100   33738100      2       1  150064       1.6836     0.046128
enh35769    1   33760600   33761600      3       2  150064       1.7552     0.039615
enh35775    1   33811700   33812700      1       1  150064       1.7861      0.03704
enh35787    1   33936200   33937200      3       1  150064       1.7455     0.040446
enh35793    1   35318300   35319300      4       2  150064       1.8872     0.029566
enh35794    1   35323100   35324100      3       2  150064       2.0918     0.018229
enh35808    1   35585600   35586600      2       1  150064       1.7055      0.04405
enh35809    1   35586400   35587400      2       1  150064       1.7055      0.04405
enh35810    1   35611500   35612500      2       1  150064       1.8724     0.030576
enh35828    1   36002500   36003500      2       1  150064       3.0799    0.0010355
enh35839    1   36102000   36103000      2       1  150064       3.6011   0.00015847
enh35844    1   36242300   36243300      2       1  150064       3.2726   0.00053288
enh35847    1   36269700   36270700      2       1  150064       3.7614    8.448e-05
enh35848    1   36275300   36276300      3       2  150064       4.1596    1.594e-05
enh35855    1   36397700   36398700      1       1  150064        3.492    0.0002397
enh35858    1   36553200   36554200      1       1  150064       3.1405    0.0008432
enh35859    1   36555600   36556600      3       2  150064        3.192   0.00070642
enh35860    1   36565000   36566000      6       2  150064       2.3137     0.010343
enh35861    1   36574200   36575200      2       1  150064         1.76     0.039204
enh35862    1   36581400   36582400      3       1  150064       2.1813     0.014579
enh35863    1   36607500   36608500      2       1  150064       3.3975   0.00034006
enh35864    1   36613200   36614200      3       1  150064       3.8801   5.2202e-05
enh35867    1   36631200   36632200      2       1  150064       3.9408   4.0604e-05
enh35868    1   36634800   36635800      2       1  150064       3.7511   8.8027e-05
enh35871    1   36653100   36654100      3       1  150064       2.6234    0.0043531
enh35896    1   36836100   36837100      4       2  150064       1.7182     0.042877
enh35938    1   38271700   38272700      4       2  150064       2.3417     0.009599
enh35939    1   38275200   38276200      1       1  150064        3.469    0.0002612
enh35945    1   38323500   38324500      1       1  150064       3.1702    0.0007616
enh35946    1   38348900   38349900      2       1  150064       2.6212    0.0043812
enh35947    1   38356000   38357000      4       2  150064       3.1962   0.00069617
enh35950    1   38388100   38389100      1       1  150064       1.9881       0.0234
enh35951    1   38389800   38390800      3       2  150064        2.572    0.0050559
enh35953    1   38395200   38396200      4       2  150064       2.5493    0.0053965
enh35955    1   38411100   38412100      5       3  150064       1.7668     0.038629
enh35967    1   38939800   38940800      5       2  150064       2.2074     0.013644
enh35975    1   39313200   39314200      3       2  150064       1.9752     0.024123
enh35985    1   39490600   39491600      2       1  150064       1.8507     0.032107
enh35986    1   39493000   39494000      5       2  150064       1.7435     0.040624
enh35987    1   39493700   39494700      4       2  150064       1.9155     0.027715
enh35990    1   39500000   39501000      1       1  150064       1.7732       0.0381
enh35993    1   39568400   39569400      1       1  150064        1.984      0.02363
enh35996    1   39648600   39649600      2       1  150064       1.8156     0.034712
enh35997    1   39650200   39651200      1       1  150064       1.7696       0.0384
enh35998    1   39650900   39651900      2       1  150064       2.1225     0.016899
enh36025    1   39859900   39860900      2       1  150064       1.7647     0.038809
enh36026    1   39862100   39863100      2       1  150064       1.6723     0.047237
enh36027    1   39863600   39864600      2       1  150064       1.6897     0.045544
enh36030    1   39876300   39877300      1       1  150064       2.1881      0.01433
enh36033    1   39975000   39976000      5       3  150064       2.0765     0.018926
enh36034    1   39991300   39992300      3       1  150064       2.5327    0.0056586
enh36044    1   40119000   40120000      3       2  150064       2.0009     0.022701
enh36055    1   40341300   40342300      1       1  150064       1.8639      0.03117
enh36057    1   40347200   40348200      3       2  150064       2.0052     0.022472
enh36111    1   40863900   40864900      4       2  150064       2.5177    0.0059057
enh36120    1   40973000   40974000      3       2  150064       1.7554     0.039594
enh36123    1   40998100   40999100      3       2  150064       1.9022     0.028572
enh36131    1   41155400   41156400      3       2  150064       3.1215   0.00089971
enh36133    1   41160300   41161300      2       1  150064       2.7493    0.0029861
enh36135    1   41164700   41165700      3       1  150064        2.891    0.0019199
enh36137    1   41168900   41169900      5       2  150064       1.8471      0.03237
enh36138    1   41170000   41171000      2       1  150064        2.747     0.003007
enh36140    1   41179000   41180000      3       2  150064       2.5635    0.0051813
enh36142    1   41228100   41229100      4       2  150064         2.55    0.0053858
enh36149    1   41274700   41275700      6       2  150064       3.1941   0.00070143
enh36159    1   41447000   41448000      2       1  150064       2.1477     0.015868
enh36160    1   41468800   41469800      5       2  150064        2.221     0.013176
enh36161    1   41480300   41481300      4       2  150064       1.7988     0.036023
enh36166    1   41574700   41575700      3       2  150064       2.5747     0.005017
enh36179    1   41860600   41861600      2       1  150064        2.156     0.015542
enh36182    1   41898000   41899000      6       3  150064       2.2582     0.011965
enh36302    1   43419500   43420500      3       2  150064       2.1424      0.01608
enh36304    1   43426600   43427600      6       2  150064       2.1162     0.017164
enh36324    1   43739400   43740400      2       1  150064        2.174     0.014854
enh36325    1   43740100   43741100      5       3  150064       1.9049     0.028398
enh36330    1   43825500   43826500      3       2  150064       3.7678   8.2356e-05
enh36331    1   43831000   43832000      2       1  150064       1.9653     0.024692
enh36333    1   43856400   43857400      4       2  150064       4.1648   1.5578e-05
enh36336    1   43920200   43921200      3       2  150064       4.1734   1.5006e-05
enh36337    1   44016000   44017000      2       1  150064       1.6946     0.045076
enh36338    1   44030500   44031500      1       1  150064       3.1202    0.0009035
enh36339    1   44031500   44032500      3       2  150064       3.2668   0.00054392
enh36340    1   44114100   44115100      6       2  150064       3.8995   4.8196e-05
enh36341    1   44117300   44118300      1       1  150064       4.3591    6.529e-06
enh36344    1   44255200   44256200      3       1  150064       2.7864    0.0026647
enh36345    1   44299800   44300800      2       1  150064       2.7912    0.0026254
enh36346    1   44318800   44319800      3       1  150064       3.9946   3.2404e-05
enh36347    1   44401600   44402600      2       1  150064       2.6457    0.0040767
enh36348    1   44402200   44403200      4       2  150064        2.011      0.02216
enh36350    1   44413800   44414800      6       3  150064       3.4752   0.00025521
enh36352    1   44439000   44440000      2       1  150064       1.9816     0.023762
enh36353    1   44442800   44443800      5       2  150064       2.5588    0.0052521
enh36354    1   44446100   44447100      4       2  150064       1.9799      0.02386
enh36355    1   44456000   44457000      1       1  150064       2.0898      0.01832
enh36360    1   44677600   44678600      1       1  150064       2.7892     0.002642
enh36361    1   44680000   44681000      1       1  150064       2.3252      0.01003
enh36365    1   44705200   44706200      2       1  150064       2.2454      0.01237
enh36367    1   44739300   44740300      4       2  150064       2.2739     0.011486
enh36372    1   44821000   44822000      2       1  150064       1.9614     0.024916
enh36491    1   47015300   47016300      3       2  150064       1.7977     0.036115
enh36512    1   47797900   47798900      2       1  150064       1.9259     0.027059
enh36525    1   49240700   49241700      5       3  150064       1.6972     0.044829
enh36527    1   49256000   49257000      1       1  150064        1.976      0.02408
enh36529    1   50916900   50917900      4       2  150064       1.9096     0.028095
enh36530    1   51077800   51078800      3       2  150064       2.1276     0.016687
enh36549    1   51761600   51762600      4       2  150064       1.7318     0.041651
enh36564    1   51985800   51986800      3       1  150064       1.9132     0.027861
enh36598    1   52884700   52885700      1       1  150064       1.7506      0.04001
enh36600    1   52988800   52989800      2       1  150064        2.073     0.019085
enh36642    1   53661200   53662200      1       1  150064       2.0792       0.0188
enh36644    1   53684300   53685300      2       1  150064       2.1388     0.016228
enh36646    1   53702100   53703100      4       2  150064       2.5829    0.0048987
enh36647    1   53751400   53752400      2       1  150064       2.4234    0.0076881
enh36649    1   53760000   53761000      3       2  150064        3.057    0.0011178
enh36650    1   53771700   53772700      4       2  150064       2.1252     0.016783
enh36685    1   54686100   54687100      4       2  150064       1.8085     0.035265
enh36686    1   54694800   54695800      1       1  150064       2.0633      0.01954
enh36711    1   54801200   54802200      2       1  150064       1.6758     0.046885
enh36716    1   54819300   54820300      3       2  150064        1.893     0.029176
enh36718    1   54825700   54826700      3       1  150064       1.7609     0.039126
enh36722    1   54840000   54841000      5       3  150064       1.7657     0.038726
enh36723    1   54845500   54846500      5       2  150064       1.8482     0.032285
enh36748    1   55326700   55327700      7       2  150064       2.0501     0.020179
enh36795    1   59165800   59166800      2       1  150064       2.3789    0.0086815
enh36918    1   65294100   65295100      3       2  150064       2.4033     0.008123
enh36921    1   65341100   65342100      1       1  150064       3.2325    0.0006135
enh36925    1   65359800   65360800      1       1  150064         2.29      0.01101
enh36927    1   65365700   65366700      2       1  150064        1.884     0.029784
enh36928    1   65367800   65368800      4       1  150064       1.6604     0.048419
enh36934    1   65389400   65390400      1       1  150064       2.8907     0.001922
enh36936    1   65396600   65397600      4       2  150064       2.0038     0.022545
enh36937    1   65399200   65400200      3       2  150064       2.5166    0.0059254
enh36939    1   65402500   65403500      4       2  150064       3.1017   0.00096207
enh36940    1   65405200   65406200      2       1  150064       3.3414   0.00041678
enh36943    1   65413800   65414800      3       1  150064        3.024    0.0012474
enh36944    1   65419400   65420400      3       1  150064       2.0133     0.022042
enh36945    1   65423200   65424200      6       2  150064       2.2221     0.013139
enh36947    1   65426800   65427800      4       2  150064       2.0246     0.021452
enh36954    1   65525400   65526400      2       1  150064       2.2948     0.010872
enh36957    1   65529700   65530700      3       2  150064       1.7161     0.043068
enh36962    1   66153300   66154300      5       2  150064       2.7778    0.0027366
enh36963    1   66277600   66278600      1       1  150064       1.6821      0.04627
enh36970    1   66731600   66732600      3       1  150064       2.5618    0.0052059
enh36972    1   66749400   66750400      1       1  150064       2.3493     0.009405
enh36973    1   66765700   66766700      5       1  150064       2.1653     0.015182
enh36975    1   66794500   66795500      3       2  150064        2.047      0.02033
enh36993    1   66910200   66911200      3       2  150064         1.89     0.029382
enh37031    1   67775200   67776200      2       1  150064       1.7578     0.039393
enh37034    1   67803100   67804100      5       2  150064       2.1515     0.015718
enh37061    1   71373600   71374600      7       3  150064       2.0802     0.018755
enh37078    1   76619400   76620400      2       1  150064       1.6795     0.046531
enh37121    1   78446000   78447000      3       2  150064       1.9066     0.028289
enh37136    1   79114500   79115500      1       1  150064       2.3844     0.008554
enh37145    1   84226100   84227100      7       3  150064        2.706    0.0034046
enh37148    1   84556800   84557800      1       1  150064       1.8547      0.03182
enh37149    1   84600600   84601600      1       1  150064       1.9241      0.02717
enh37157    1   84627400   84628400      1       1  150064       1.8787      0.03014
enh37161    1   84639500   84640500      1       1  150064        1.923      0.02724
enh37165    1   84767000   84768000      1       1  150064        1.807      0.03538
enh37175    1   84966900   84967900      2       1  150064       1.9051     0.028385
enh37186    1   85218800   85219800      4       1  150064        1.818     0.034532
enh37191    1   85319800   85320800      3       1  150064       2.2982     0.010774
enh37192    1   85327200   85328200      3       1  150064       2.2137     0.013425
enh37194    1   85341500   85342500      3       2  150064       2.1777     0.014712
enh37201    1   85439600   85440600      4       2  150064       1.8371     0.033101
enh37205    1   85457600   85458600      3       1  150064       2.1827     0.014529
enh37206    1   85460000   85461000      4       2  150064       2.1763     0.014765
enh37212    1   85722800   85723800      5       3  150064       1.9157     0.027704
enh37228    1   86969200   86970200      1       1  150064       1.8275      0.03381
enh37303    1   89776900   89777900      2       1  150064       2.6612    0.0038928
enh37304    1   89823400   89824400      4       2  150064       1.7728     0.038134
enh37340    1   90160700   90161700      2       1  150064       2.0427     0.020542
enh37344    1   90184900   90185900      1       1  150064       1.6991      0.04465
enh37354    1   90270000   90271000      5       2  150064       1.9993     0.022786
enh37357    1   90307600   90308600      3       2  150064       2.4101    0.0079752
enh37359    1   90312600   90313600      2       1  150064       2.7441    0.0030334
enh37361    1   90321800   90322800      4       2  150064       2.2603       0.0119
enh37379    1   91389100   91390100      3       1  150064       2.3581    0.0091846
enh37380    1   91390300   91391300      1       1  150064       2.5134     0.005979
enh37382    1   91434400   91435400      1       1  150064       1.9934      0.02311
enh37383    1   91449100   91450100      1       1  150064       1.7466      0.04035
enh37390    1   91488800   91489800      3       2  150064       3.4263    0.0003059
enh37394    1   91965200   91966200      3       2  150064       2.3068     0.010532
enh37406    1   92112200   92113200      3       2  150064       1.9386     0.026274
enh37423    1   92241400   92242400      6       2  150064       2.8098    0.0024789
enh37424    1   92246900   92247900      6       2  150064       1.7814     0.037421
enh37457    1   92667500   92668500      3       1  150064       1.8685     0.030845
enh37459    1   92765500   92766500      4       2  150064       2.8423    0.0022392
enh37460    1   92766200   92767200      3       2  150064       1.8755     0.030364
enh37464    1   92831600   92832600      3       2  150064       2.2968     0.010815
enh37467    1   92929400   92930400      2       1  150064       2.7356    0.0031133
enh37470    1   92943800   92944800      1       1  150064       2.1412      0.01613
enh37471    1   92946200   92947200      3       1  150064       3.3487   0.00040594
enh37472    1   92953100   92954100      1       1  150064       2.0676      0.01934
enh37473    1   92960400   92961400      2       1  150064       3.1371   0.00085328
enh37474    1   92969800   92970800      2       1  150064       3.2028   0.00068054
enh37475    1   93002700   93003700      2       1  150064        2.821    0.0023936
enh37482    1   93319600   93320600      2       1  150064       2.1632     0.015261
enh37486    1   93343500   93344500      1       1  150064       1.6472      0.04976
enh37489    1   93394800   93395800      1       1  150064       1.6959      0.04495
enh37490    1   93399900   93400900      2       1  150064       2.8424    0.0022386
enh37491    1   93401000   93402000      3       1  150064       1.7756       0.0379
enh37496    1   93421500   93422500      1       1  150064       2.1151      0.01721
enh37504    1   93459100   93460100      1       1  150064        1.827      0.03385
enh37508    1   93508400   93509400      3       2  150064       2.1797     0.014638
enh37576    1   95349000   95350000      3       2  150064       2.5628    0.0051921
enh37580    1   95508400   95509400      7       2  150064       1.9798     0.023862
enh37582    1   95698200   95699200      5       3  150064       1.8727     0.030558
enh37585    1   97189200   97190200      3       1  150064       3.8812   5.1973e-05
enh37586    1   97196000   97197000      4       2  150064        3.075    0.0010527
enh37587    1   97213200   97214200      2       1  150064       2.1013     0.017805
enh37588    1   97842800   97843800      5       2  150064       3.2009   0.00068509
enh37591    1   98351400   98352400      2       1  150064       4.9823   3.1417e-07
enh37592    1   98366200   98367200      2       1  150064       2.4364     0.007418
enh37594    1   98369400   98370400      3       1  150064       5.6293   9.0464e-09
enh37596    1   98377000   98378000      1       1  150064       6.0414    7.639e-10
enh37597    1   98383300   98384300      3       2  150064       5.4966   1.9356e-08
enh37600    1   98698000   98699000      2       1  150064       3.0845    0.0010196
enh37602    1   98853400   98854400      3       2  150064        1.968     0.024534
enh37603    1   98870900   98871900      4       1  150064       3.0149    0.0012854
enh37712    1  101772100  101773100     11       4  150064       1.6543     0.049036
enh37735    1  108282000  108283000      6       3  150064       2.4282    0.0075872
enh37738    1  108337800  108338800     11       4  150064       1.8343     0.033304
enh37739    1  108346900  108347900      9       3  150064       2.6319    0.0042454
enh37740    1  108349700  108350700      6       1  150064       2.5307    0.0056916
enh37742    1  108363900  108364900      4       2  150064       2.2704     0.011593
enh37744    1  108374700  108375700      6       2  150064       2.0895     0.018332
enh37754    1  108418000  108419000      3       2  150064       1.6501     0.049466
enh37756    1  108437700  108438700      6       2  150064       1.9954     0.023001
enh37757    1  108439900  108440900      8       2  150064       2.0264     0.021364
enh37758    1  108442200  108443200      2       1  150064        2.171     0.014964
enh37760    1  108462400  108463400      5       3  150064       2.0588     0.019756
enh37766    1  108484200  108485200      7       3  150064       1.6525     0.049215
enh37767    1  108492200  108493200      4       2  150064       2.1863     0.014395
enh37779    1  108740800  108741800      3       1  150064       2.6992    0.0034758
enh37855    1  110088500  110089500      3       2  150064       1.7333     0.041525
enh37869    1  110182600  110183600      1       1  150064       1.8088      0.03524
enh37872    1  110199200  110200200      3       2  150064       2.2718     0.011549
enh37883    1  110357900  110358900      2       1  150064        1.885     0.029718
enh37891    1  110438100  110439100      5       2  150064       1.9161     0.027674
enh37904    1  110575900  110576900      2       1  150064       1.8614     0.031341
enh37908    1  110745600  110746600      1       1  150064       2.2414       0.0125
enh37918    1  110892700  110893700      2       1  150064       2.1775     0.014723
enh37919    1  110925600  110926600      4       2  150064         2.06     0.019699
enh37920    1  110927100  110928100      2       1  150064       1.8599     0.031452
enh37939    1  111323100  111324100      4       2  150064       2.3344    0.0097885
enh37940    1  111327000  111328000      7       4  150064       2.7755     0.002756
enh37941    1  111412900  111413900      4       2  150064       2.0334     0.021004
enh37974    1  111994200  111995200      2       1  150064       2.2203     0.013199
enh37983    1  112134200  112135200      3       2  150064       2.8477     0.002202
enh37987    1  112165100  112166100      5       3  150064       1.8639     0.031166
enh37988    1  112166300  112167300      4       2  150064       2.1114     0.017367
enh37989    1  112167000  112168000      5       3  150064       1.7179     0.042905
enh37993    1  112181300  112182300      2       1  150064       2.0288     0.021239
enh37994    1  112183300  112184300      5       3  150064        2.508    0.0060705
enh37996    1  112192800  112193800      5       3  150064       2.0603     0.019687
enh37999    1  112202100  112203100      1       1  150064       1.9584      0.02509
enh38017    1  112937000  112938000      3       1  150064       1.8623     0.031277
enh38021    1  113159300  113160300      4       2  150064       3.5631   0.00018324
enh38022    1  113165600  113166600      3       2  150064       2.1612     0.015339
enh38023    1  113173300  113174300      1       1  150064       3.3565    0.0003947
enh38024    1  113188300  113189300      4       2  150064       2.9709    0.0014846
enh38026    1  113215800  113216800      2       1  150064       3.0364    0.0011973
enh38027    1  113219100  113220100      2       1  150064       2.7755    0.0027562
enh38028    1  113239000  113240000      5       3  150064        2.005     0.022481
enh38044    1  113683100  113684100      1       1  150064       1.6575      0.04871
enh38089    1  114812200  114813200      3       1  150064       1.7454     0.040454
enh38091    1  114874700  114875700      2       1  150064       1.6684     0.047614
enh38092    1  114883800  114884800      2       1  150064       2.1314     0.016528
enh38099    1  115024800  115025800      3       2  150064       1.8554     0.031773
enh38100    1  115031900  115032900      7       2  150064       1.9976      0.02288
enh38102    1  115047400  115048400      5       3  150064       2.4268    0.0076161
enh38103    1  115049900  115050900      1       1  150064       2.5298     0.005706
enh38107    1  115259500  115260500      2       1  150064       1.9462     0.025816
enh38108    1  115294300  115295300      1       1  150064       3.3803     0.000362
enh38113    1  115604100  115605100      5       2  150064       1.8196     0.034411
enh38114    1  115605900  115606900      8       3  150064       2.8862    0.0019495
enh38115    1  115614100  115615100      5       1  150064       1.8434     0.032637
enh38117    1  115628000  115629000      3       2  150064         3.46   0.00027013
enh38119    1  115632700  115633700      5       2  150064       1.8358     0.033193
enh38121    1  115642900  115643900      4       2  150064       3.7716   8.1087e-05
enh38123    1  115655000  115656000      8       4  150064       3.5527   0.00019065
enh38125    1  116185600  116186600      4       1  150064       2.7837     0.002687
enh38183    1  117302400  117303400      3       1  150064       1.9911     0.023235
enh38185    1  117320200  117321200      1       1  150064       3.5084    0.0002254
enh38186    1  117327200  117328200      5       1  150064       2.8347    0.0022933
enh38188    1  117336900  117337900      2       1  150064       2.8465    0.0022104
enh38189    1  117343600  117344600      2       1  150064       3.0685    0.0010757
enh38193    1  117368400  117369400      1       1  150064       3.0317     0.001216
enh38375    1  145588000  145589000      3       1  150064       1.9471     0.025762
enh38384    1  145726400  145727400      1       1  150064       1.9945      0.02305
enh38388    1  146641400  146642400      6       2  150064       2.3072     0.010523
enh38389    1  146645200  146646200      6       1  150064       2.0854     0.018517
enh38390    1  146697400  146698400      6       3  150064       2.6682    0.0038132
enh38393    1  146718700  146719700      5       3  150064       1.7537     0.039744
enh38394    1  146721700  146722700      4       1  150064       2.1444        0.016
enh38408    1  147233700  147234700      4       2  150064       1.9883     0.023387
enh38448    1  149889400  149890400      1       1  150064       1.7202       0.0427
enh38449    1  149897700  149898700      2       1  150064       1.6838     0.046111
enh38457    1  150064400  150065400      3       1  150064       4.9923    2.983e-07
enh38458    1  150079400  150080400      3       1  150064       5.1146   1.5721e-07
enh38459    1  150090500  150091500      1       1  150064       5.7411    4.702e-09
enh38461    1  150118800  150119800      3       1  150064       5.2081   9.5414e-08
enh38463    1  150124400  150125400      4       2  150064       4.5844    2.276e-06
enh38465    1  150130600  150131600      3       2  150064        4.487   3.6125e-06
enh38466    1  150132200  150133200      4       1  150064       5.4742   2.1975e-08
enh38467    1  150133200  150134200      3       1  150064       5.6361   8.6982e-09
enh38469    1  150159000  150160000      1       1  150064       5.4736    2.205e-08
enh38470    1  150185000  150186000      3       2  150064       4.6806   1.4303e-06
enh38472    1  150204900  150205900      2       1  150064       4.2775   9.4514e-06
enh38473    1  150209000  150210000      2       1  150064       1.9992     0.022793
enh38476    1  150241800  150242800      3       1  150064       4.9797   3.1842e-07
enh38478    1  150264800  150265800      5       2  150064       4.0209   2.8991e-05
enh38479    1  150295200  150296200      6       3  150064       5.1464   1.3276e-07
enh38480    1  150334700  150335700      4       2  150064       4.6906   1.3623e-06
enh38481    1  150339700  150340700      2       1  150064       1.7546     0.039661
enh38484    1  150345600  150346600      2       1  150064       4.3419   7.0643e-06
enh38485    1  150357500  150358500      2       1  150064       4.5206   3.0834e-06
enh38487    1  150359300  150360300      2       1  150064       4.2877   9.0281e-06
enh38488    1  150376400  150377400      3       1  150064       4.5249   3.0206e-06
enh38489    1  150378400  150379400      4       2  150064       1.6536     0.049106
enh38490    1  150436600  150437600      3       2  150064       4.9256   4.2054e-07
enh38492    1  150486800  150487800      2       1  150064       4.1525   1.6446e-05
enh38493    1  150488800  150489800      2       1  150064       4.4767   3.7907e-06
enh38499    1  150582000  150583000      2       1  150064        2.453    0.0070833
enh38513    1  150812600  150813600      3       1  150064       1.8613     0.031348
enh38514    1  150814100  150815100      1       1  150064       1.6587      0.04859
enh38515    1  150824700  150825700      2       1  150064       1.8476     0.032332
enh38522    1  150948300  150949300      1       1  150064       1.9752      0.02412
enh38523    1  150950500  150951500      5       2  150064       1.7399     0.040939
enh38526    1  150967900  150968900      3       2  150064       3.7924     7.46e-05
enh38528    1  150973800  150974800      4       2  150064       4.2005   1.3315e-05
enh38531    1  151015300  151016300      2       1  150064       3.2311   0.00061648
enh38536    1  151041600  151042600      3       2  150064       3.2928   0.00049598
enh38537    1  151044300  151045300      6       4  150064       2.3316    0.0098612
enh38540    1  151115400  151116400      6       2  150064       2.8935     0.001905
enh38541    1  151119600  151120600      3       2  150064       2.7149    0.0033143
enh38545    1  151134900  151135900      2       1  150064       3.3683   0.00037817
enh38550    1  151168400  151169400      4       2  150064       1.8421     0.032727
enh38554    1  151228000  151229000      2       1  150064       3.4523   0.00027791
enh38569    1  151370600  151371600      4       2  150064       2.5627    0.0051925
enh38570    1  151373200  151374200      1       1  150064       3.3175    0.0004542
enh38572    1  151416900  151417900      2       1  150064        2.118     0.017088
enh38573    1  151428500  151429500      3       1  150064       2.7731    0.0027763
enh38588    1  151675700  151676700      1       1  150064       2.5736     0.005032
enh38634    1  153317500  153318500      3       2  150064       2.2834     0.011203
enh38652    1  153583600  153584600      2       1  150064       2.4537    0.0070704
enh38662    1  153641300  153642300      2       1  150064       1.6588     0.048581
enh38663    1  153670100  153671100      1       1  150064       2.0054      0.02246
enh38664    1  153702200  153703200      3       2  150064       1.7096     0.043672
enh38669    1  153756300  153757300      1       1  150064       2.9848     0.001419
enh38671    1  153768200  153769200      4       2  150064        2.967    0.0015038
enh38672    1  153777000  153778000      2       1  150064       3.3589   0.00039121
enh38673    1  153821800  153822800      2       1  150064       3.0358    0.0011996
enh38674    1  153826000  153827000      2       1  150064        2.106     0.017602
enh38675    1  153838400  153839400      1       1  150064       2.2649      0.01176
enh38676    1  153853700  153854700      5       2  150064       2.7157    0.0033063
enh38678    1  153867700  153868700      2       1  150064       2.1118     0.017354
enh38679    1  153876600  153877600      1       1  150064       3.5105    0.0002236
enh38681    1  153886700  153887700      3       1  150064       2.0235     0.021513
enh38682    1  153890300  153891300      1       1  150064       2.1213      0.01695
enh38685    1  153900400  153901400      5       1  150064       3.0831    0.0010243
enh38687    1  153919400  153920400      2       1  150064       2.1054     0.017629
enh38688    1  153926800  153927800      2       1  150064       2.1156     0.017188
enh38689    1  153931400  153932400      5       3  150064       2.2696     0.011615
enh38690    1  153933800  153934800      2       1  150064       2.7014    0.0034523
enh38691    1  153936900  153937900      3       1  150064       2.1985     0.013955
enh38692    1  153937700  153938700      3       1  150064       1.8292     0.033688
enh38693    1  153941200  153942200      3       1  150064       2.4604    0.0069387
enh38695    1  153947800  153948800      2       1  150064       2.2278     0.012946
enh38699    1  153965700  153966700      5       3  150064       3.1034   0.00095657
enh38700    1  154086900  154087900      1       1  150064       1.8501      0.03215
enh38701    1  154126100  154127100      1       1  150064       2.7242     0.003223
enh38702    1  154128100  154129100      3       2  150064        2.362    0.0090891
enh38705    1  154148500  154149500      3       2  150064       3.1236   0.00089326
enh38709    1  154195700  154196700      1       1  150064       1.9978      0.02287
enh38712    1  154243400  154244400      1       1  150064       1.8912       0.0293
enh38717    1  154308300  154309300      4       1  150064       1.9962     0.022959
enh38718    1  154310700  154311700      3       2  150064       2.5002    0.0062056
enh38720    1  154320200  154321200      2       1  150064       2.1732     0.014884
enh38721    1  154323700  154324700      3       2  150064       1.9547      0.02531
enh38734    1  154395400  154396400      4       2  150064       2.1786      0.01468
enh38739    1  154415100  154416100      5       3  150064       2.8384    0.0022667
enh38740    1  154416500  154417500      5       2  150064       2.4765    0.0066341
enh38741    1  154417400  154418400      2       1  150064       2.0852     0.018525
enh38747    1  154450500  154451500      2       1  150064       2.4608    0.0069308
enh38750    1  154528200  154529200      1       1  150064       2.2665      0.01171
enh38768    1  154779300  154780300      6       3  150064       2.0366     0.020846
enh38769    1  154792400  154793400      4       2  150064       4.2661   9.9458e-06
enh38770    1  154832700  154833700      2       1  150064       2.5961     0.004714
enh38772    1  154898100  154899100      1       1  150064       2.2952      0.01086
enh38774    1  154911000  154912000      5       1  150064         3.78   7.8422e-05
enh38775    1  154911900  154912900      5       2  150064       3.5844   0.00016893
enh38776    1  154916500  154917500      2       1  150064       3.2273    0.0006248
enh38781    1  154940800  154941800      1       1  150064        2.829     0.002335
enh38786    1  154987200  154988200      1       1  150064       3.9339    4.179e-05
enh38787    1  154991200  154992200      1       1  150064       2.3559      0.00924
enh38788    1  154995100  154996100      2       1  150064       3.2291   0.00062084
enh38790    1  155017100  155018100      2       1  150064       2.4019    0.0081556
enh38795    1  155042100  155043100      1       1  150064       1.8595      0.03148
enh38796    1  155043900  155044900      1       1  150064       2.5649     0.005161
enh38803    1  155111100  155112100      2       1  150064       1.7452     0.040475
enh38807    1  155148400  155149400      3       2  150064       1.8078     0.035319
enh38808    1  155157300  155158300      4       2  150064       1.6924     0.045283
enh38812    1  155184500  155185500      1       1  150064       1.8644      0.03113
enh38814    1  155193500  155194500      3       2  150064       1.6693     0.047528
enh38815    1  155194300  155195300      3       1  150064       1.9033     0.028501
enh38816    1  155195200  155196200      1       1  150064        2.079      0.01881
enh38822    1  155214800  155215800      1       1  150064       2.2046      0.01374
enh38823    1  155219400  155220400      3       1  150064       2.0681     0.019317
enh38825    1  155223200  155224200      1       1  150064       2.2083      0.01361
enh38827    1  155229700  155230700      3       1  150064       2.0072     0.022363
enh38829    1  155241200  155242200      2       1  150064       2.0835     0.018604
enh38831    1  155248000  155249000      2       1  150064       2.2396     0.012558
enh38832    1  155277100  155278100      2       1  150064       2.5297     0.005708
enh38840    1  155477400  155478400      1       1  150064       2.3163      0.01027
enh38845    1  155500100  155501100      1       1  150064       2.4889     0.006407
enh38848    1  155508800  155509800      4       2  150064       2.2745     0.011468
enh38851    1  155520300  155521300      2       1  150064       2.6022    0.0046314
enh38857    1  155605500  155606500      1       1  150064       2.7108     0.003356
enh38860    1  155656500  155657500      1       1  150064       3.3819    0.0003599
enh38870    1  155879100  155880100      2       1  150064       2.5756    0.0050033
enh38872    1  155900100  155901100      1       1  150064       2.1215      0.01694
enh38874    1  155904600  155905600      1       1  150064       2.0349      0.02093
enh38875    1  155907700  155908700      2       1  150064       2.6992    0.0034752
enh38882    1  155941000  155942000      1       1  150064        2.449     0.007163
enh38885    1  155958400  155959400      2       1  150064       2.2436      0.01243
enh38886    1  155959500  155960500      1       1  150064       2.4914     0.006362
enh38887    1  155974600  155975600      2       1  150064       2.5033    0.0061523
enh38895    1  156059200  156060200      4       2  150064       1.7194     0.042771
enh38896    1  156060100  156061100      2       1  150064       1.8362     0.033167
enh38897    1  156065300  156066300      1       1  150064       1.7529      0.03981
enh38904    1  156088200  156089200      2       1  150064       1.6642     0.048041
enh38905    1  156089000  156090000      6       1  150064       1.7023     0.044353
enh38910    1  156119900  156120900      2       1  150064       2.4005     0.008187
enh38914    1  156131700  156132700      2       1  150064       2.9325     0.001681
enh38963    1  156709200  156710200      3       2  150064        1.714     0.043261
enh38971    1  156771000  156772000      2       1  150064       1.7927     0.036514
enh39031    1  158370000  158371000      3       2  150064       1.6661     0.047843
enh39041    1  158921700  158922700      7       2  150064       1.8315     0.033514
enh39073    1  159878900  159879900      1       1  150064       2.4956     0.006287
enh39076    1  159888500  159889500      1       1  150064       1.8152      0.03475
enh39090    1  160162600  160163600      7       2  150064       2.1637     0.015243
enh39091    1  160173700  160174700      1       1  150064       3.0586     0.001112
enh39094    1  160227200  160228200      1       1  150064       2.5181       0.0059
enh39095    1  160229300  160230300      3       2  150064       2.3705    0.0088829
enh39096    1  160233200  160234200      4       1  150064       2.4289    0.0075727
enh39098    1  160255100  160256100      2       1  150064       2.1817     0.014567
enh39102    1  160316200  160317200      3       1  150064       2.5981    0.0046871
enh39103    1  160345100  160346100      3       1  150064       2.9575     0.001551
enh39105    1  160400800  160401800      4       2  150064       2.0087     0.022285
enh39109    1  160416200  160417200      2       1  150064       1.8769     0.030264
enh39113    1  160429000  160430000      1       1  150064       2.2479      0.01229
enh39115    1  160436000  160437000      2       1  150064       3.0109    0.0013024
enh39116    1  160440600  160441600      2       1  150064       3.3307   0.00043317
enh39118    1  160451500  160452500      3       2  150064        2.036     0.020876
enh39120    1  160458700  160459700      2       1  150064       2.4059    0.0080671
enh39202    1  160846500  160847500      3       1  150064       1.8965     0.028947
enh39203    1  160848600  160849600      6       1  150064       1.9055     0.028356
enh39251    1  161179200  161180200      1       1  150064       2.1338      0.01643
enh39255    1  161194800  161195800      1       1  150064        1.863      0.03123
enh39256    1  161197500  161198500      1       1  150064       1.9315      0.02671
enh39326    1  162529800  162530800      2       1  150064       1.9254      0.02709
enh39328    1  162534300  162535300      1       1  150064       2.6076     0.004559
enh39346    1  165598800  165599800      8       2  150064       1.7086     0.043758
enh39358    1  165721200  165722200      4       2  150064       2.4999    0.0062122
enh39360    1  165739200  165740200      2       1  150064       2.3176     0.010235
enh39363    1  165811700  165812700      5       2  150064       2.1259     0.016755
enh39365    1  165818200  165819200      1       1  150064       2.3829     0.008588
enh39366    1  165820200  165821200      2       1  150064       1.7741      0.03802
enh39367    1  165823000  165824000      1       1  150064       2.4075     0.008032
enh39368    1  165824400  165825400      2       1  150064       1.9485     0.025678
enh39369    1  165826300  165827300      2       1  150064       3.1549   0.00080287
enh39384    1  166843400  166844400      2       1  150064       3.4847   0.00024635
enh39399    1  167188000  167189000      1       1  150064       2.7692      0.00281
enh39434    1  167482100  167483100      3       2  150064       1.7884      0.03686
enh39476    1  168053800  168054800      1       1  150064       2.2271      0.01297
enh39487    1  168356800  168357800      3       2  150064       2.2573     0.011995
enh39493    1  168409000  168410000      2       1  150064       2.0125     0.022083
enh39535    1  169608400  169609400      2       1  150064       1.6666     0.047795
enh39549    1  169670300  169671300     10       3  150064        1.719     0.042809
enh39550    1  169672300  169673300      5       2  150064       1.9381     0.026305
enh39560    1  170038000  170039000      3       2  150064       1.6493     0.049543
enh39561    1  170040400  170041400      4       2  150064       2.1261     0.016748
enh39563    1  170042200  170043200      3       1  150064       2.0649     0.019466
enh39572    1  171403800  171404800     10       2  150064       1.6975     0.044801
enh39592    1  172312600  172313600      3       2  150064       1.9982     0.022849
enh39594    1  172326300  172327300      2       1  150064       1.8137     0.034864
enh39595    1  172329200  172330200      1       1  150064       1.8053      0.03551
enh39596    1  172348700  172349700      2       1  150064       2.0178     0.021807
enh39598    1  172359700  172360700      6       2  150064       2.3786    0.0086901
enh39599    1  172363100  172364100      6       2  150064       1.8056     0.035494
enh39600    1  172368300  172369300      3       2  150064       1.9916     0.023205
enh39607    1  172500100  172501100      3       2  150064       1.6888     0.045631
enh39658    1  173378700  173379700      2       1  150064       1.8757     0.030349
enh39661    1  173389100  173390100      4       2  150064       2.6759     0.003727
enh39662    1  173398000  173399000      4       2  150064       2.3375    0.0097071
enh39663    1  173399600  173400600      3       2  150064       3.0303    0.0012215
enh39666    1  173443300  173444300      4       2  150064       1.7862     0.037036
enh39667    1  173448200  173449200      4       1  150064       2.4873    0.0064362
enh39670    1  173683000  173684000      1       1  150064       3.4023    0.0003341
enh39671    1  173685700  173686700      1       1  150064       3.4989    0.0002336
enh39673    1  173794600  173795600      1       1  150064       3.4042    0.0003318
enh39674    1  173831500  173832500      8       3  150064       2.6652     0.003847
enh39676    1  173840500  173841500      4       2  150064       2.5007    0.0061973
enh39679    1  173973800  173974800      3       2  150064       2.6899    0.0035733
enh39680    1  173974600  173975600      1       1  150064       3.4302    0.0003016
enh39681    1  173977700  173978700      7       1  150064       3.3508   0.00040295
enh39682    1  173984500  173985500      1       1  150064       3.1996    0.0006881
enh39683    1  173986600  173987600      3       1  150064       3.3595   0.00039041
enh39684    1  173988500  173989500      1       1  150064       3.5227    0.0002136
enh39685    1  173992200  173993200      2       1  150064       2.9267    0.0017129
enh39687    1  174122000  174123000      1       1  150064       3.3982    0.0003392
enh39689    1  174130100  174131100      4       1  150064       3.0945   0.00098583
enh39692    1  174134900  174135900      2       1  150064       2.7675    0.0028248
enh39697    1  174767700  174768700      1       1  150064       3.2494    0.0005783
enh39699    1  174783800  174784800      4       2  150064         1.92     0.027427
enh39700    1  174844100  174845100      4       2  150064       2.0411     0.020621
enh39703    1  174885400  174886400      3       2  150064       2.4054    0.0080766
enh39713    1  174959800  174960800      1       1  150064       2.5691     0.005098
enh39717    1  174998300  174999300      2       1  150064       1.9851     0.023567
enh39721    1  175124100  175125100      5       2  150064       3.3626    0.0003861
enh39722    1  175143100  175144100      2       1  150064       3.8131   6.8629e-05
enh39724    1  175153700  175154700      2       1  150064       3.8128   6.8687e-05
enh39725    1  175162800  175163800      3       1  150064        3.374   0.00037044
enh39735    1  175266000  175267000      1       1  150064       1.8889      0.02945
enh39736    1  175288300  175289300      4       2  150064       1.6744     0.047027
enh39746    1  176177400  176178400      1       1  150064       2.2069      0.01366
enh39750    1  178455400  178456400      3       1  150064       2.3519    0.0093384
enh39761    1  178942300  178943300      1       1  150064       2.9835     0.001425
enh39776    1  179097800  179098800      4       2  150064       1.7121     0.043439
enh39778    1  179110800  179111800      1       1  150064       1.9879      0.02341
enh39785    1  179270000  179271000      3       1  150064       1.7514     0.039937
enh39786    1  179324400  179325400      3       1  150064       3.0542    0.0011282
enh39787    1  179333600  179334600      4       2  150064         2.81    0.0024768
enh39791    1  179782800  179783800      1       1  150064        2.367     0.008966
enh39795    1  179845000  179846000      1       1  150064       1.9217      0.02732
enh39801    1  179938200  179939200      3       1  150064       1.7133     0.043328
enh39811    1  180602500  180603500      4       2  150064       2.1448     0.015983
enh39813    1  180892200  180893200      5       2  150064       2.2567     0.012013
enh39814    1  180895100  180896100      8       4  150064       2.1614     0.015334
enh39846    1  181108200  181109200     11       2  150064       1.6601     0.048445
enh39859    1  181392700  181393700      3       1  150064       2.1937     0.014128
enh39860    1  181393200  181394200      2       1  150064       1.7121     0.043441
enh39868    1  182118200  182119200      2       1  150064       2.1035     0.017711
enh39876    1  182357400  182358400      1       1  150064        1.688      0.04571
enh39891    1  182601400  182602400      3       1  150064       1.9619     0.024889
enh39894    1  182750900  182751900      1       1  150064       3.4569    0.0002732
enh39905    1  183443500  183444500      2       1  150064       3.0031    0.0013362
enh39932    1  183905600  183906600      4       2  150064       1.7577     0.039396
enh39941    1  184191500  184192500      5       2  150064       2.3228     0.010096
enh39945    1  184460100  184461100      2       1  150064       2.6156    0.0044536
enh39951    1  184724800  184725800      3       1  150064       2.1648       0.0152
enh39959    1  184864100  184865100      4       2  150064       2.1865      0.01439
enh39962    1  184939700  184940700      1       1  150064       2.8973     0.001882
enh39963    1  184944300  184945300      2       1  150064       2.4802     0.006566
enh39967    1  185026600  185027600      3       2  150064         2.91    0.0018069
enh40003    1  186345900  186346900      1       1  150064       1.7256      0.04221
enh40015    1  192520300  192521300      1       1  150064       2.2984      0.01077
enh40025    1  193032500  193033500      2       1  150064       2.2957     0.010847
enh40026    1  193035200  193036200      1       1  150064       2.8207     0.002396
enh40028    1  193040100  193041100      5       3  150064       2.1824     0.014539
enh40029    1  193072400  193073400      1       1  150064       3.0838     0.001022
enh40030    1  193093000  193094000      3       1  150064       3.1849   0.00072396
enh40032    1  193151700  193152700      3       1  150064       3.0302    0.0012219
enh40033    1  193152600  193153600      3       1  150064       1.9804     0.023831
enh40035    1  193157200  193158200      3       1  150064       3.2071   0.00067052
enh40036    1  193209400  193210400      2       1  150064         2.64    0.0041455
enh40037    1  193210400  193211400      4       2  150064       2.2993     0.010744
enh40038    1  193279500  193280500      1       1  150064       3.0684     0.001076
enh40040    1  193337400  193338400      3       2  150064       2.1413     0.016123
enh40050    1  193432700  193433700      1       1  150064       2.6207     0.004387
enh40051    1  193447200  193448200      1       1  150064       2.1402      0.01617
enh40053    1  193462500  193463500      5       2  150064       2.3615    0.0091002
enh40057    1  193538200  193539200      3       1  150064       1.7659     0.038705
enh40058    1  193558200  193559200      3       1  150064       1.6962     0.044926
enh40060    1  193578200  193579200      1       1  150064       2.3065      0.01054
enh40071    1  197165500  197166500      3       2  150064       2.8876    0.0019407
enh40077    1  197732600  197733600      2       1  150064       2.4774    0.0066165
enh40080    1  197738000  197739000      3       1  150064       2.4005    0.0081861
enh40081    1  197741700  197742700      1       1  150064       2.5419     0.005513
enh40082    1  197745600  197746600      2       1  150064       2.0544     0.019967
enh40083    1  197747000  197748000      2       1  150064       1.9954     0.023001
enh40084    1  197747500  197748500      1       1  150064        2.516     0.005934
enh40085    1  197776100  197777100      1       1  150064       2.5071     0.006086
enh40124    1  198564500  198565500      5       2  150064        1.962     0.024882
enh40127    1  198573100  198574100      3       2  150064       1.6685     0.047608
enh40130    1  198585000  198586000      1       1  150064       1.6688      0.04758
enh40139    1  198639600  198640600      8       4  150064       2.5663    0.0051398
enh40158    1  198757400  198758400      1       1  150064       1.7767      0.03781
enh40186    1  199369000  199370000      8       3  150064       1.6743     0.047041
enh40187    1  199373000  199374000      7       2  150064       3.3249   0.00044219
enh40190    1  200143400  200144400      3       1  150064       2.4196    0.0077679
enh40193    1  200270200  200271200      3       2  150064       2.2916     0.010963
enh40197    1  200306400  200307400      3       2  150064       1.7229     0.042453
enh40198    1  200320200  200321200      1       1  150064       2.8818     0.001977
enh40199    1  200321800  200322800      2       1  150064       2.7883     0.002649
enh40201    1  200379600  200380600      2       1  150064         2.31     0.010443
enh40202    1  200406200  200407200      1       1  150064       3.4739    0.0002565
enh40203    1  200442600  200443600      2       1  150064       2.6782    0.0037013
enh40204    1  200495500  200496500      6       4  150064       3.7645   8.3445e-05
enh40206    1  200500600  200501600      5       3  150064       1.9833      0.02367
enh40225    1  200872700  200873700      5       3  150064        2.442    0.0073025
enh40226    1  200874400  200875400      4       1  150064       3.5285   0.00020897
enh40228    1  200939000  200940000      2       1  150064       3.5174   0.00021793
enh40229    1  200941000  200942000      8       3  150064       1.9368     0.026382
enh40231    1  200983100  200984100      4       2  150064       3.3581   0.00039234
enh40233    1  201011600  201012600      7       3  150064         3.71   0.00010363
enh40245    1  201435400  201436400      2       1  150064       2.0694     0.019254
enh40247    1  201451100  201452100      7       2  150064       2.0246     0.021452
enh40256    1  201685500  201686500      3       2  150064       1.9464     0.025806
enh40260    1  201797000  201798000      3       2  150064       2.6745    0.0037417
enh40262    1  201809000  201810000      1       1  150064        1.668      0.04766
enh40263    1  201811200  201812200      4       2  150064       2.3203     0.010162
enh40265    1  201864900  201865900      1       1  150064       1.6949      0.04505
enh40266    1  201874300  201875300      2       1  150064       2.1808       0.0146
enh40276    1  202111000  202112000      6       2  150064       2.0488     0.020239
enh40297    1  202584800  202585800      1       1  150064        1.812      0.03499
enh40301    1  202688400  202689400      4       2  150064       1.9076     0.028221
enh40317    1  202927800  202928800      2       1  150064       1.6632     0.048132
enh40398    1  204076400  204077400      2       1  150064       2.4232    0.0076912
enh40404    1  204254800  204255800      2       1  150064       1.8462     0.032433
enh40418    1  204415300  204416300      2       1  150064       1.9149     0.027755
enh40419    1  204420500  204421500      2       1  150064       2.0769     0.018907
enh40420    1  204424500  204425500      4       1  150064        1.987      0.02346
enh40425    1  204460500  204461500      1       1  150064       3.1976     0.000693
enh40426    1  204464900  204465900      4       2  150064       2.8373    0.0022752
enh40430    1  204480700  204481700      4       1  150064       3.3507   0.00040297
enh40431    1  204483600  204484600      5       2  150064        1.922     0.027301
enh40432    1  204488500  204489500      2       1  150064       3.3959   0.00034197
enh40433    1  204491300  204492300      7       2  150064       3.2303   0.00061832
enh40435    1  204494800  204495800      2       1  150064       2.6444    0.0040918
enh40436    1  204512700  204513700      3       2  150064       2.4494    0.0071542
enh40437    1  204515400  204516400      4       2  150064        3.182   0.00073128
enh40439    1  204533200  204534200      2       1  150064       2.8121    0.0024607
enh40440    1  204537400  204538400      2       1  150064       2.1867     0.014381
enh40441    1  204547000  204548000      1       1  150064       3.4754     0.000255
enh40442    1  204548800  204549800      5       2  150064        3.562   0.00018399
enh40443    1  204553700  204554700      3       2  150064        2.054     0.019987
enh40444    1  204558300  204559300      2       1  150064       3.1674   0.00076899
enh40450    1  205030400  205031400      4       2  150064       3.9784   3.4688e-05
enh40451    1  205088300  205089300      1       1  150064         1.98      0.02385
enh40452    1  205110500  205111500      4       2  150064       3.4959   0.00023627
enh40453    1  205140000  205141000      3       2  150064       4.0385   2.6902e-05
enh40454    1  205144300  205145300      2       1  150064       4.1479   1.6775e-05
enh40455    1  205152900  205153900      6       2  150064       4.5969   2.1439e-06
enh40456    1  205168800  205169800      5       3  150064        3.545   0.00019629
enh40457    1  205172800  205173800      3       1  150064       3.7427   9.1036e-05
enh40458    1  205178500  205179500      3       1  150064       4.1763   1.4814e-05
enh40459    1  205181300  205182300      2       1  150064       3.1831   0.00072844
enh40461    1  205206300  205207300      4       2  150064       3.0768    0.0010461
enh40462    1  205224800  205225800      3       2  150064       2.1051      0.01764
enh40463    1  205225200  205226200      4       2  150064        2.585    0.0048691
enh40466    1  205243700  205244700      1       1  150064       1.7506      0.04001
enh40468    1  205251500  205252500      3       1  150064       1.9535     0.025381
enh40471    1  205260600  205261600      6       2  150064       2.0618     0.019613
enh40475    1  205280000  205281000      1       1  150064       1.9549       0.0253
enh40493    1  205551200  205552200      4       2  150064       1.6664     0.047813
enh40496    1  205563100  205564100      8       3  150064       2.0555     0.019914
enh40498    1  205568400  205569400      7       3  150064       1.9821     0.023735
enh40508    1  205662100  205663100      4       1  150064       2.1244     0.016819
enh40547    1  206646400  206647400      5       2  150064        3.047    0.0011555
enh40548    1  206652500  206653500      3       1  150064       1.7979     0.036099
enh40601    1  207032000  207033000      5       2  150064       2.1216     0.016934
enh40602    1  207038000  207039000      3       2  150064       3.4827   0.00024819
enh40620    1  207218700  207219700      1       1  150064       3.3826     0.000359
enh40622    1  207224900  207225900      3       1  150064       3.1904    0.0007105
enh40624    1  207243500  207244500      2       1  150064       2.9267    0.0017129
enh40646    1  207922700  207923700      3       2  150064        3.773   8.0646e-05
enh40647    1  207927900  207928900      1       1  150064       3.3754    0.0003685
enh40648    1  207971400  207972400      3       2  150064       3.8717   5.4031e-05
enh40649    1  207979400  207980400      1       1  150064       3.8534    5.825e-05
enh40650    1  207981200  207982200      1       1  150064       2.4355     0.007435
enh40652    1  207993500  207994500      5       2  150064       4.7744   9.0134e-07
enh40653    1  207994000  207995000      3       2  150064       2.8435    0.0022313
enh40654    1  208001100  208002100      2       1  150064       4.2839    9.183e-06
enh40655    1  208003900  208004900      2       1  150064       1.6881     0.045692
enh40656    1  208009100  208010100      1       1  150064       1.8747      0.03042
enh40657    1  208013100  208014100      3       2  150064       3.9261   4.3175e-05
enh40658    1  208014700  208015700      3       2  150064       3.7542    8.695e-05
enh40659    1  208018100  208019100      5       2  150064       4.1152   1.9342e-05
enh40660    1  208020600  208021600      5       2  150064       3.3619   0.00038707
enh40661    1  208024400  208025400      3       2  150064       1.8867       0.0296
enh40662    1  208028000  208029000      4       2  150064       2.8054    0.0025128
enh40663    1  208029700  208030700      3       1  150064       3.5388   0.00020095
enh40664    1  208032000  208033000      9       4  150064       3.0265    0.0012372
enh40665    1  208033700  208034700      4       2  150064       3.5683   0.00017964
enh40666    1  208035900  208036900      6       2  150064        3.093   0.00099081
enh40667    1  208038700  208039700      4       2  150064       3.6523   0.00012997
enh40668    1  208044200  208045200      6       3  150064       1.9837     0.023647
enh40669    1  208047200  208048200      4       2  150064       3.1621   0.00078315
enh40670    1  208048600  208049600      2       1  150064       2.5735    0.0050343
enh40671    1  208055200  208056200      4       2  150064       2.3794    0.0086709
enh40672    1  208057900  208058900      5       2  150064       2.1935     0.014137
enh40683    1  208263300  208264300      3       1  150064       2.8185    0.0024121
enh40684    1  208305000  208306000      2       1  150064       3.2442   0.00058896
enh40688    1  208408900  208409900      5       2  150064        2.023     0.021538
enh40726    1  211402000  211403000      2       1  150064       1.8533      0.03192
enh40728    1  211498600  211499600      1       1  150064       2.8602     0.002117
enh40732    1  211514300  211515300      1       1  150064       2.4261     0.007632
enh40733    1  211516900  211517900      4       2  150064        2.242     0.012481
enh40735    1  211523900  211524900      6       4  150064       2.0364     0.020855
enh40736    1  211527400  211528400      3       2  150064       1.9709      0.02437
enh40737    1  211528900  211529900      3       2  150064       1.7434      0.04063
enh40741    1  211687300  211688300      5       2  150064       1.6472     0.049762
enh40746    1  211715200  211716200      1       1  150064       1.8722      0.03059
enh40752    1  211780500  211781500      5       3  150064       1.8462     0.032431
enh40761    1  211872100  211873100      1       1  150064       2.0007      0.02271
enh40762    1  211912100  211913100      1       1  150064        1.815      0.03476
enh40793    1  212417200  212418200      2       1  150064       1.9624     0.024861
enh40800    1  212474300  212475300      2       1  150064       1.8451     0.032513
enh40801    1  212479800  212480800      4       2  150064       2.3944    0.0083229
enh40802    1  212483500  212484500      1       1  150064       2.2238      0.01308
enh40807    1  212588700  212589700      2       1  150064       2.2218     0.013148
enh40808    1  212605200  212606200      5       3  150064       2.1691     0.015036
enh40809    1  212607200  212608200      1       1  150064       2.1962      0.01404
enh40818    1  212769100  212770100      5       3  150064       2.1181     0.017082
enh40851    1  213843400  213844400     10       3  150064       1.8883     0.029495
enh40857    1  214452300  214453300      1       1  150064       2.1338      0.01643
enh40861    1  214601200  214602200      8       4  150064       1.7509     0.039982
enh40864    1  214722300  214723300      3       1  150064       1.6514     0.049329
enh40887    1  220161200  220162200      8       3  150064       1.8813     0.029965
enh40888    1  220217100  220218100      4       2  150064       2.0934     0.018156
enh40893    1  220266300  220267300      2       1  150064        2.041     0.020624
enh40895    1  220286400  220287400     10       5  150064       2.0318     0.021089
enh40899    1  220442100  220443100      2       1  150064       1.7508      0.03999
enh40901    1  220905400  220906400      2       1  150064        1.773     0.038112
enh40917    1  221889100  221890100      1       1  150064       2.0218       0.0216
enh40929    1  221912100  221913100      2       1  150064       2.8608     0.002113
enh40930    1  221916800  221917800      5       2  150064       3.1988   0.00068992
enh40941    1  222628000  222629000      3       1  150064       2.8637    0.0020939
enh40944    1  222763800  222764800      2       1  150064       1.9374     0.026347
enh40947    1  222818700  222819700      1       1  150064       2.1321       0.0165
enh40955    1  222945600  222946600      3       1  150064       2.5563    0.0052903
enh40973    1  223421900  223422900      1       1  150064       1.8133      0.03489
enh40979    1  223871400  223872400      4       2  150064       2.3263     0.010002
enh40982    1  223892200  223893200      4       2  150064       2.8462    0.0022123
enh40984    1  223894900  223895900      3       1  150064       1.6618     0.048278
enh40985    1  223898300  223899300      6       3  150064       3.5014   0.00023137
enh40986    1  223906200  223907200      7       2  150064       3.0932   0.00098999
enh40987    1  223909800  223910800      4       1  150064       2.5047    0.0061275
enh40989    1  223915200  223916200      3       1  150064       2.7735    0.0027725
enh40991    1  223920500  223921500      1       1  150064       2.7258     0.003207
enh40992    1  223924000  223925000      2       1  150064       3.3102   0.00046619
enh40993    1  223935400  223936400      1       1  150064       1.9807      0.02381
enh40994    1  223936800  223937800      3       1  150064       2.5361    0.0056044
enh40995    1  223959000  223960000      4       2  150064       3.7196   9.9754e-05
enh40996    1  223963300  223964300      2       1  150064       2.9646    0.0015153
enh40997    1  224000500  224001500      3       2  150064       3.6579   0.00012715
enh40998    1  224010500  224011500      4       1  150064       3.4388   0.00029213
enh41000    1  224019200  224020200      4       2  150064       3.2273   0.00062475
enh41001    1  224022900  224023900      3       1  150064       3.1781   0.00074126
enh41002    1  224028200  224029200      2       1  150064       1.8336     0.033354
enh41003    1  224030300  224031300      1       1  150064       3.5734    0.0001762
enh41024    1  224546500  224547500      2       1  150064       2.3981    0.0082411
enh41030    1  224617400  224618400      2       1  150064       1.9301       0.0268
enh41032    1  224624100  224625100      2       1  150064       2.4151    0.0078663
enh41033    1  224644500  224645500      3       2  150064       2.0156     0.021919
enh41034    1  224653100  224654100      3       1  150064       2.3639    0.0090409
enh41036    1  224690500  224691500      2       1  150064       2.2192     0.013236
enh41040    1  224922200  224923200      3       2  150064        2.023     0.021536
enh41045    1  225628800  225629800      1       1  150064       1.9171      0.02761
enh41073    1  226052500  226053500      2       1  150064       2.2461      0.01235
enh41074    1  226055400  226056400      1       1  150064        2.326      0.01001
enh41077    1  226064500  226065500      5       2  150064       2.6703    0.0037894
enh41080    1  226085100  226086100      5       2  150064       1.6593     0.048525
enh41101    1  226269800  226270800      2       1  150064       2.3561    0.0092342
enh41106    1  226307100  226308100      3       1  150064       2.7158    0.0033056
enh41108    1  226316000  226317000      4       2  150064       1.9077     0.028218
enh41109    1  226320300  226321300      3       2  150064       1.7804     0.037508
enh41122    1  226644700  226645700      2       1  150064        1.995      0.02302
enh41126    1  226820500  226821500      5       3  150064       2.5128    0.0059892
enh41127    1  226824400  226825400      2       1  150064       2.2818     0.011252
enh41128    1  226828500  226829500      1       1  150064       2.8036     0.002527
enh41133    1  226845800  226846800      4       2  150064       2.1639     0.015236
enh41140    1  226871700  226872700      4       2  150064       1.9986     0.022825
enh41148    1  226895300  226896300      2       1  150064       2.8475    0.0022033
enh41153    1  226928400  226929400      4       2  150064       2.5752    0.0050089
enh41154    1  226942500  226943500      4       2  150064       2.3839    0.0085643
enh41155    1  226951900  226952900      1       1  150064       2.1459      0.01594
enh41161    1  227015200  227016200      1       1  150064       1.6988      0.04468
enh41162    1  227069100  227070100      3       1  150064       2.1711     0.014964
enh41203    1  228335800  228336800      1       1  150064       1.8319      0.03348
enh41229    1  228677300  228678300      1       1  150064       1.6749      0.04698
enh41233    1  228800000  228801000      1       1  150064       2.0296       0.0212
enh41234    1  228869900  228870900      2       1  150064       1.8273     0.033824
enh41249    1  229034000  229035000      5       2  150064       1.9226     0.027266
enh41250    1  229035600  229036600      2       1  150064       1.9543     0.025331
enh41259    1  229162500  229163500      4       2  150064       1.8643     0.031138
enh41260    1  229163900  229164900      1       1  150064       1.8152      0.03475
enh41325    1  230220400  230221400      1       1  150064       2.5527     0.005344
enh41326    1  230222000  230223000      1       1  150064       2.1121      0.01734
enh41328    1  230240200  230241200      5       2  150064       4.1046   2.0248e-05
enh41329    1  230245000  230246000      6       2  150064       3.9378   4.1119e-05
enh41330    1  230246400  230247400      6       2  150064        3.593   0.00016342
enh41331    1  230248100  230249100      2       1  150064       3.1926    0.0007051
enh41332    1  230253800  230254800      3       2  150064       2.9489    0.0015945
enh41333    1  230260600  230261600      1       1  150064       2.6648     0.003852
enh41334    1  230274200  230275200      6       2  150064       3.3325   0.00043037
enh41335    1  230275700  230276700      5       3  150064       2.1215     0.016938
enh41347    1  230310400  230311400      8       2  150064       1.9515     0.025501
enh41349    1  230322100  230323100      4       2  150064       1.6751     0.046958
enh41350    1  230324200  230325200      4       2  150064       1.8146      0.03479
enh41357    1  230405600  230406600      3       2  150064       1.9923     0.023169
enh41362    1  230426500  230427500      3       2  150064         2.19     0.014261
enh41374    1  230843400  230844400     12       4  150064       1.9071     0.028252
enh41385    1  231338000  231339000      2       1  150064       1.7709     0.038292
enh41403    1  231558400  231559400      2       1  150064       2.0492     0.020222
enh41404    1  231595700  231596700      2       1  150064       2.2922     0.010948
enh41425    1  232593200  232594200      6       3  150064       2.1428     0.016063
enh41457    1  233426300  233427300      3       1  150064       1.6804     0.046444
enh41461    1  234306100  234307100      1       1  150064       1.9483      0.02569
enh41479    1  234610700  234611700     10       2  150064       2.0555     0.019916
enh41480    1  234611700  234612700      6       3  150064        1.893     0.029176
enh41484    1  234626400  234627400      8       4  150064       2.4821    0.0065312
enh41485    1  234634800  234635800      6       2  150064       2.3927    0.0083623
enh41587    1  235805900  235806900      7       2  150064       1.9266     0.027012
enh41589    1  236000400  236001400      1       1  150064        2.169      0.01504
enh41596    1  236020400  236021400      4       1  150064       1.7824     0.037343
enh41632    1  236445900  236446900      1       1  150064       2.1571       0.0155
enh41640    1  236665600  236666600      1       1  150064       1.7372      0.04118
enh41660    1  239711500  239712500      4       2  150064       2.6604    0.0039025
enh41681    1  241790300  241791300      6       3  150064        2.565    0.0051584
enh41684    1  241800700  241801700      9       4  150064       1.9708     0.024373
enh41692    1  243264000  243265000      1       1  150064       2.3843     0.008556
enh41693    1  243277000  243278000      3       2  150064       3.5269   0.00021023
enh41695    1  243407400  243408400      1       1  150064       3.8631    5.598e-05
enh41697    1  243420100  243421100      1       1  150064       4.8412    6.453e-07
enh41698    1  243432200  243433200      1       1  150064       4.8999    4.794e-07
enh41700    1  243450200  243451200      1       1  150064       4.8728    5.502e-07
enh41702    1  243517700  243518700      3       1  150064       2.5039    0.0061416
enh41704    1  243578800  243579800      2       1  150064       3.0687    0.0010751
enh41710    1  243645100  243646100      1       1  150064       4.8235    7.053e-07
enh41711    1  243646500  243647500      3       1  150064       3.6675   0.00012246
enh41714    1  243760100  243761100      1       1  150064       1.9669       0.0246
enh41716    1  243890500  243891500      2       1  150064       2.9404    0.0016388
enh41719    1  243914600  243915600      2       1  150064        3.559   0.00018614
enh41720    1  243955900  243956900      2       1  150064       4.4078   5.2215e-06
enh41723    1  243990300  243991300      3       1  150064       4.3839   5.8276e-06
enh41727    1  244008600  244009600      1       1  150064         3.42    0.0003131
enh41728    1  244009800  244010800      1       1  150064        4.007    3.075e-05
enh41729    1  244011000  244012000      2       1  150064       3.4812   0.00024957
enh41730    1  244014700  244015700      1       1  150064       3.3251     0.000442
enh41734    1  244237000  244238000      3       2  150064       1.9286     0.026888
enh41739    1  244397000  244398000      5       2  150064       2.2029       0.0138
enh41740    1  244402400  244403400      1       1  150064       2.0913      0.01825
enh41741    1  244409200  244410200      1       1  150064       2.1434      0.01604
enh41742    1  244416500  244417500      4       2  150064       1.9635     0.024792
enh41751    1  244602500  244603500      4       2  150064       2.1017     0.017792
enh41753    1  244608500  244609500      2       1  150064       2.3236     0.010074
enh41755    1  244611700  244612700      2       1  150064       1.7693     0.038418
enh41757    1  244623200  244624200      1       1  150064       1.7102      0.04361
enh41760    1  244827400  244828400      3       1  150064       2.1247     0.016805
enh41761    1  244828500  244829500      6       2  150064        1.716     0.043077
enh41796    1  246230600  246231600      7       3  150064       1.9767     0.024039
enh41799    1  246660400  246661400      3       1  150064       2.1023     0.017765
enh41808    1  246743600  246744600      1       1  150064       1.7143      0.04324
enh41812    1  246760300  246761300      2       1  150064       1.7267     0.042114
enh41817    1  246772000  246773000      2       1  150064       2.2501      0.01222
enh41818    1  246773600  246774600      2       1  150064       1.9202     0.027416
enh41822    1  246861600  246862600      6       3  150064        1.869     0.030814
enh41823    1  246862400  246863400      5       3  150064       1.6525     0.049218
enh41876    1  249134600  249135600      1       1  150064       2.4173     0.007817
enh41879    1  249149500  249150500      4       1  150064       2.1194     0.017028
enh41880    1  249153700  249154700      1       1  150064       1.7791      0.03761
enh41886    1  249199200  249200200      1       1  150064       1.7708       0.0383
enh47638    2     969800     970800      6       2  150064       1.9771     0.024014
enh47639    2     974700     975700      9       2  150064       2.0979     0.017959
enh47640    2     980800     981800      2       1  150064       1.7334     0.041513
enh47641    2    1028200    1029200      6       2  150064       2.9646    0.0015152
enh47661    2    2685700    2686700      2       1  150064       1.6794     0.046537
enh47667    2    3203200    3204200      3       1  150064       2.1825     0.014537
enh47668    2    3220900    3221900      4       1  150064       1.9517     0.025488
enh47669    2    3226700    3227700      4       1  150064       2.5833    0.0048931
enh47670    2    3242700    3243700      8       1  150064       2.6699     0.003794
enh47673    2    3307200    3308200      4       1  150064       2.7783    0.0027318
enh47688    2    3621600    3622600      1       1  150064       2.0286      0.02125
enh47712    2    7051500    7052500      1       1  150064       3.4934    0.0002385
enh47713    2    7056400    7057400      3       2  150064       2.8319    0.0023136
enh47714    2    7059600    7060600      3       1  150064       1.8028     0.035709
enh47715    2    7061600    7062600      4       2  150064        2.317     0.010252
enh47716    2    7062900    7063900      9       2  150064        3.055    0.0011254
enh47717    2    7065000    7066000      3       1  150064        2.074     0.019038
enh47718    2    7066900    7067900      2       1  150064       1.7144     0.043232
enh47733    2    7197600    7198600      2       1  150064       1.8773      0.03024
enh47738    2    7571500    7572500      1       1  150064       1.9847      0.02359
enh47741    2    7591400    7592400      2       1  150064       2.5784    0.0049632
enh47742    2    7607700    7608700      4       2  150064       2.8523    0.0021704
enh47743    2    7656300    7657300      2       1  150064       2.6777    0.0037061
enh47750    2    7796700    7797700      1       1  150064        2.009      0.02227
enh47758    2    7886800    7887800      3       1  150064       1.9501     0.025585
enh47792    2    8548900    8549900      8       4  150064       1.7022     0.044363
enh47793    2    8549800    8550800      6       3  150064       2.0144     0.021985
enh47800    2    8581400    8582400      2       1  150064       1.7458     0.040426
enh47801    2    8587600    8588600      4       1  150064       2.6439     0.004098
enh47812    2    8658700    8659700      1       1  150064       1.6802      0.04646
enh47821    2    8727100    8728100      1       1  150064       1.6538      0.04908
enh47824    2    8784500    8785500      4       2  150064        1.822     0.034225
enh47825    2    8797000    8798000      5       2  150064        2.271     0.011575
enh47834    2    9370200    9371200      2       1  150064       1.9918     0.023194
enh47837    2    9401000    9402000      3       2  150064       2.3721    0.0088434
enh47849    2    9685600    9686600      3       2  150064       2.0401     0.020668
enh47857    2    9752900    9753900      2       1  150064       1.7709     0.038287
enh47865    2    9789400    9790400      4       1  150064        1.898     0.028846
enh47866    2    9795500    9796500      7       3  150064       2.3547    0.0092682
enh47949    2   10541600   10542600      5       2  150064         1.94     0.026189
enh47978    2   10953200   10954200      6       3  150064       2.0708     0.019191
enh47994    2   11595600   11596600      4       1  150064       1.7408     0.040859
enh48003    2   11883200   11884200      5       3  150064       1.7708     0.038296
enh48005    2   11891500   11892500      1       1  150064       2.1268      0.01672
enh48011    2   11914900   11915900      4       2  150064       2.0882     0.018391
enh48012    2   11917400   11918400      2       1  150064        1.667     0.047757
enh48013    2   11918700   11919700      2       1  150064        1.751      0.03997
enh48014    2   11924700   11925700      2       1  150064       2.6214     0.004379
enh48022    2   12084700   12085700      5       3  150064       2.3953    0.0083023
enh48023    2   12085500   12086500      5       2  150064       2.1659     0.015158
enh48044    2   12427200   12428200      6       2  150064       1.7987     0.036032
enh48047    2   12450100   12451100      3       2  150064       1.6636     0.048098
enh48053    2   12559600   12560600      1       1  150064        2.065      0.01946
enh48055    2   12571200   12572200      4       2  150064        1.771      0.03828
enh48069    2   12654200   12655200      3       1  150064       2.3348    0.0097762
enh48070    2   12695400   12696400      2       1  150064       1.8598     0.031459
enh48092    2   15317000   15318000      3       2  150064        2.255     0.012068
enh48098    2   15699300   15700300      2       1  150064       1.8953     0.029027
enh48105    2   16106000   16107000      3       2  150064       2.5587    0.0052525
enh48108    2   16798500   16799500      5       2  150064       1.7057      0.04403
enh48121    2   16894400   16895400      1       1  150064       2.0847      0.01855
enh48122    2   17933100   17934100      1       1  150064       2.0415       0.0206
enh48123    2   17936400   17937400      1       1  150064       2.1711      0.01496
enh48124    2   17985700   17986700      6       2  150064          2.2     0.013903
enh48125    2   17986700   17987700      1       1  150064       1.9595      0.02503
enh48132    2   19673300   19674300      3       2  150064       1.8886      0.02947
enh48136    2   20069500   20070500      3       1  150064       1.7988     0.036026
enh48158    2   20775500   20776500      4       2  150064       2.6957    0.0035118
enh48159    2   20777900   20778900      3       2  150064       2.0854     0.018516
enh48164    2   20841700   20842700      4       2  150064       2.0273     0.021318
enh48185    2   24127800   24128800      1       1  150064        2.071      0.01918
enh48189    2   24151200   24152200      2       1  150064       1.9116     0.027966
enh48190    2   24161600   24162600      1       1  150064       2.2362      0.01267
enh48214    2   24658200   24659200      2       1  150064       2.9724    0.0014772
enh48225    2   24767200   24768200      4       2  150064       1.7904     0.036698
enh48227    2   24809100   24810100      1       1  150064       2.3914     0.008392
enh48228    2   24835600   24836600      2       1  150064       1.8495     0.032195
enh48229    2   24836100   24837100      1       1  150064       2.4708      0.00674
enh48251    2   25384400   25385400      3       1  150064       4.1609   1.5851e-05
enh48253    2   25418700   25419700      2       1  150064       3.1712   0.00075895
enh48254    2   25424900   25425900      3       1  150064       3.4243   0.00030825
enh48256    2   25432500   25433500      4       2  150064       3.6157   0.00014977
enh48257    2   25437700   25438700      2       1  150064       3.3209   0.00044866
enh48258    2   25439500   25440500      4       1  150064       3.2685   0.00054051
enh48262    2   25479500   25480500      3       1  150064       1.8737     0.030485
enh48266    2   25495300   25496300      2       1  150064        2.054     0.019988
enh48268    2   25497600   25498600      1       1  150064       2.1462      0.01593
enh48270    2   25509600   25510600      2       1  150064       2.1409      0.01614
enh48271    2   25514300   25515300      4       2  150064       2.7012    0.0034546
enh48274    2   25525700   25526700      2       1  150064       2.2775     0.011379
enh48276    2   25529400   25530400      3       1  150064       3.6665   0.00012296
enh48277    2   25532500   25533500      2       1  150064       2.3566    0.0092222
enh48278    2   25538900   25539900      1       1  150064       2.5272     0.005748
enh48283    2   25559400   25560400      1       1  150064       1.7268       0.0421
enh48288    2   25598600   25599600      2       1  150064        4.143   1.7136e-05
enh48302    2   25990100   25991100      1       1  150064       3.0749     0.001053
enh48303    2   26011000   26012000      2       1  150064       1.7093     0.043696
enh48310    2   26054100   26055100      3       2  150064        1.725     0.042263
enh48312    2   26075300   26076300      4       2  150064       2.3044     0.010601
enh48320    2   26205600   26206600      2       1  150064       1.6586     0.048595
enh48321    2   26214400   26215400      3       1  150064        3.715   0.00010161
enh48324    2   26255200   26256200      3       1  150064       2.0545     0.019965
enh48326    2   26262400   26263400      2       1  150064       2.6277    0.0042987
enh48328    2   26267400   26268400      2       1  150064       3.1104   0.00093416
enh48334    2   26303800   26304800      2       1  150064       1.9867     0.023479
enh48335    2   26308900   26309900      4       2  150064       2.0709     0.019183
enh48343    2   26523300   26524300      3       2  150064       1.6587     0.048589
enh48349    2   26700000   26701000      6       3  150064       2.3582    0.0091824
enh48357    2   26963700   26964700      4       2  150064       3.6333   0.00013989
enh48359    2   26989800   26990800      4       2  150064       3.0451     0.001163
enh48360    2   26991200   26992200      1       1  150064       3.3193    0.0004512
enh48362    2   26995600   26996600      1       1  150064       3.3202    0.0004497
enh48364    2   27033200   27034200      2       1  150064       3.5217   0.00021442
enh48369    2   27254100   27255100      1       1  150064       3.0193     0.001267
enh48372    2   27271800   27272800      2       1  150064       3.4335   0.00029787
enh48374    2   27291800   27292800      1       1  150064       2.9839     0.001423
enh48375    2   27297100   27298100      2       1  150064        2.323     0.010089
enh48380    2   27310000   27311000      2       1  150064       2.2794     0.011321
enh48383    2   27345200   27346200      2       1  150064       2.6162    0.0044459
enh48385    2   27355100   27356100      2       1  150064       2.4193    0.0077762
enh48389    2   27441100   27442100      8       2  150064       2.4136    0.0078978
enh48391    2   27525400   27526400      1       1  150064       2.1382      0.01625
enh48392    2   27526000   27527000      2       1  150064       2.4601    0.0069449
enh48393    2   27543800   27544800      2       1  150064       1.9898     0.023304
enh48395    2   27574700   27575700      1       1  150064       2.7773     0.002741
enh48399    2   27595300   27596300      2       1  150064       2.3713    0.0088636
enh48401    2   27604100   27605100      1       1  150064       3.0578     0.001115
enh48402    2   27613500   27614500      2       1  150064       2.7438    0.0030366
enh48403    2   27614900   27615900      2       1  150064       3.0097    0.0013077
enh48406    2   27632800   27633800      2       1  150064       2.0799     0.018769
enh48409    2   27664400   27665400      1       1  150064       3.1687    0.0007655
enh48410    2   27668500   27669500      2       1  150064        1.806     0.035459
enh48411    2   27711200   27712200      4       2  150064       3.6298   0.00014183
enh48412    2   27793500   27794500      3       1  150064       1.6848     0.046015
enh48413    2   27796100   27797100      3       2  150064       2.7902    0.0026335
enh48415    2   27807700   27808700      3       2  150064       2.1673     0.015106
enh48417    2   27814400   27815400      4       2  150064       2.8425    0.0022381
enh48418    2   27850400   27851400      2       1  150064       1.8163      0.03466
enh48421    2   27888400   27889400      2       1  150064        1.985     0.023573
enh48424    2   27958800   27959800      2       1  150064       3.4552   0.00027493
enh48425    2   27988000   27989000      1       1  150064       4.1169     1.92e-05
enh48426    2   27988800   27989800      3       2  150064       4.4211   4.9099e-06
enh48427    2   27993400   27994400      1       1  150064       3.8587      5.7e-05
enh48432    2   28142900   28143900      1       1  150064       3.6355    0.0001387
enh48435    2   28188400   28189400      3       2  150064       3.2273   0.00062488
enh48437    2   28303700   28304700      4       2  150064       1.8579     0.031589
enh48445    2   28547900   28548900      4       1  150064       2.0139     0.022008
enh48447    2   28550300   28551300      1       1  150064       2.5517      0.00536
enh48459    2   28612000   28613000      1       1  150064        2.969     0.001494
enh48461    2   28628400   28629400      4       2  150064        2.443    0.0072837
enh48463    2   28635200   28636200      1       1  150064       2.5742     0.005024
enh48464    2   28645100   28646100      3       1  150064         1.93     0.026801
enh48466    2   28653500   28654500      3       1  150064       2.1719      0.01493
enh48467    2   28656700   28657700      2       1  150064       2.8795    0.0019915
enh48472    2   28768700   28769700      7       3  150064       2.1193     0.017033
enh48489    2   28992400   28993400      4       2  150064       2.8241    0.0023707
enh48490    2   28994300   28995300      2       1  150064       2.6083    0.0045499
enh48492    2   28997900   28998900      3       2  150064       2.5028    0.0061607
enh48493    2   29032300   29033300      3       1  150064       3.1758   0.00074719
enh48495    2   29093800   29094800      4       2  150064       1.9209      0.02737
enh48507    2   29257300   29258300      5       2  150064       1.7446      0.04053
enh48511    2   29411700   29412700      3       2  150064       3.2793   0.00052031
enh48523    2   30449900   30450900      1       1  150064       2.0427      0.02054
enh48550    2   30583700   30584700      3       1  150064       1.8711     0.030665
enh48551    2   30589000   30590000      1       1  150064       1.8188      0.03447
enh48580    2   31547400   31548400      2       1  150064       1.6604     0.048421
enh48594    2   32236600   32237600      3       2  150064       2.2825     0.011229
enh48640    2   36687900   36688900      2       1  150064       1.8887     0.029466
enh48642    2   36823000   36824000      2       1  150064       1.7264     0.042141
enh48645    2   37016300   37017300      2       1  150064       1.9155     0.027712
enh48646    2   37023000   37024000      7       2  150064       2.5951     0.004728
enh48647    2   37027600   37028600      5       3  150064       2.7098    0.0033659
enh48650    2   37154000   37155000      5       3  150064       2.3421    0.0095886
enh48652    2   37194600   37195600      1       1  150064       2.9809     0.001437
enh48656    2   37316800   37317800      4       2  150064       2.4554    0.0070363
enh48660    2   37422600   37423600      1       1  150064       3.5202    0.0002156
enh48661    2   37425000   37426000      5       3  150064       2.8351    0.0022909
enh48663    2   37456200   37457200      3       2  150064       2.2591     0.011938
enh48664    2   37460000   37461000      5       2  150064        3.157   0.00079709
enh48665    2   37470600   37471600      1       1  150064       3.2918    0.0004978
enh48666    2   37538600   37539600      2       1  150064       3.4388   0.00029217
enh48667    2   37539800   37540800      5       2  150064       3.5422   0.00019844
enh48668    2   37544600   37545600      4       2  150064       3.9477   3.9447e-05
enh48670    2   37548800   37549800      2       1  150064       3.3541   0.00039817
enh48671    2   37570800   37571800      5       3  150064       2.4303    0.0075439
enh48673    2   37603500   37604500      6       4  150064        1.682     0.046287
enh48676    2   37641500   37642500      4       2  150064       2.1762      0.01477
enh48717    2   38151000   38152000      4       2  150064       1.9939     0.023079
enh48720    2   38209100   38210100      2       1  150064        1.731     0.041726
enh48727    2   38601800   38602800      2       1  150064       1.8326     0.033433
enh48728    2   38605000   38606000      5       3  150064       1.8909     0.029318
enh48758    2   38926200   38927200      2       1  150064       1.7783     0.037677
enh48762    2   38948800   38949800      3       1  150064       2.1391     0.016214
enh48763    2   38967700   38968700      1       1  150064       2.2486      0.01227
enh48764    2   38972700   38973700      1       1  150064       2.2543      0.01209
enh48766    2   38980600   38981600      3       1  150064       1.8303     0.033603
enh48767    2   38981800   38982800      4       2  150064       2.3701    0.0088909
enh48768    2   39004200   39005200      3       1  150064       2.4957    0.0062859
enh48769    2   39033000   39034000      1       1  150064       2.8935     0.001905
enh48770    2   39062000   39063000      3       1  150064       2.6141    0.0044728
enh48771    2   39066600   39067600      2       1  150064       1.8223     0.034202
enh48774    2   39320400   39321400      3       1  150064       1.6751     0.046955
enh48788    2   39442700   39443700      2       1  150064        2.362    0.0090875
enh48789    2   39445400   39446400      7       2  150064       2.6756    0.0037293
enh48806    2   40004100   40005100      2       1  150064       2.1676     0.015094
enh48814    2   42067200   42068200      2       1  150064        2.308       0.0105
enh48815    2   42068600   42069600      5       1  150064       2.4789    0.0065887
enh48900    2   43014100   43015100      3       2  150064       2.6613     0.003892
enh48944    2   43379800   43380800      5       2  150064       1.9536     0.025374
enh48945    2   43382200   43383200      3       1  150064       1.6676     0.047698
enh48947    2   43389800   43390800      1       1  150064       1.7349      0.04138
enh48983    2   43793200   43794200      2       1  150064       1.6688      0.04758
enh49004    2   44415500   44416500      4       2  150064       1.6708     0.047376
enh49006    2   44418100   44419100      1       1  150064       1.7877      0.03691
enh49008    2   44432000   44433000      1       1  150064       1.8418      0.03275
enh49011    2   44470800   44471800      1       1  150064       2.2331      0.01277
enh49041    2   46064000   46065000      9       4  150064       2.3344    0.0097878
enh49042    2   46069600   46070600      2       1  150064       1.6494     0.049534
enh49055    2   46369200   46370200      6       3  150064       1.9956     0.022988
enh49081    2   46704400   46705400      6       3  150064       1.7424     0.040721
enh49095    2   46791600   46792600      4       2  150064       1.6589     0.048568
enh49101    2   46845200   46846200      1       1  150064       1.9138      0.02782
enh49124    2   47212100   47213100      1       1  150064       1.7302       0.0418
enh49152    2   47563600   47564600      3       1  150064       1.6973     0.044819
enh49160    2   47748700   47749700      3       2  150064       1.8383     0.033008
enh49161    2   47881200   47882200      5       3  150064       1.7957     0.036269
enh49164    2   47979100   47980100      3       2  150064       1.6925     0.045279
enh49165    2   47994700   47995700      2       1  150064       2.2832     0.011209
enh49166    2   48012800   48013800      4       2  150064       2.0327     0.021044
enh49170    2   48092300   48093300      3       1  150064       2.5359    0.0056078
enh49171    2   48096500   48097500      2       1  150064       2.5628     0.005191
enh49173    2   48115300   48116300      5       3  150064       3.1409   0.00084206
enh49174    2   48119300   48120300      4       2  150064       2.5831    0.0048954
enh49177    2   48129300   48130300      1       1  150064       2.9361     0.001662
enh49181    2   48340400   48341400      1       1  150064       2.0415       0.0206
enh49186    2   48539200   48540200      3       1  150064       2.7455    0.0030207
enh49187    2   48546100   48547100      1       1  150064       2.7125     0.003339
enh49189    2   48552000   48553000      2       1  150064       2.8979    0.0018782
enh49190    2   48555600   48556600      3       2  150064       2.8227    0.0023807
enh49191    2   48557100   48558100      4       2  150064       2.3365    0.0097323
enh49193    2   48559200   48560200      2       1  150064       3.2332    0.0006121
enh49194    2   48560400   48561400      3       2  150064       1.6561     0.048846
enh49196    2   48566100   48567100      3       1  150064       3.1904   0.00071027
enh49197    2   48568300   48569300      5       2  150064       3.0855    0.0010161
enh49199    2   48571800   48572800      6       2  150064       2.0167     0.021866
enh49200    2   48572800   48573800      4       2  150064       2.3954    0.0083022
enh49202    2   48579700   48580700      3       2  150064       1.6632     0.048138
enh49205    2   48589000   48590000      2       1  150064        2.646    0.0040726
enh49206    2   48622700   48623700      4       2  150064       2.1457     0.015947
enh49207    2   48642500   48643500      7       4  150064       2.7212    0.0032525
enh49208    2   48646900   48647900      5       3  150064       1.6782      0.04665
enh49209    2   48647700   48648700      3       2  150064       2.8124    0.0024586
enh49213    2   48674600   48675600      3       2  150064       2.2722     0.011538
enh49215    2   48688500   48689500      5       2  150064       1.7908     0.036665
enh49216    2   48736200   48737200      2       1  150064       2.8269      0.00235
enh49221    2   50719100   50720100      1       1  150064       3.0002     0.001349
enh49223    2   53995700   53996700      4       2  150064       2.0615     0.019627
enh49224    2   54011300   54012300      2       1  150064       2.7562    0.0029238
enh49225    2   54015400   54016400      4       1  150064       2.2744     0.011472
enh49227    2   54176500   54177500      4       2  150064       2.1102     0.017419
enh49229    2   54188300   54189300      2       1  150064       2.4166    0.0078321
enh49232    2   54193100   54194100      3       1  150064       2.1676     0.015093
enh49233    2   54194400   54195400      5       2  150064       2.2426     0.012463
enh49236    2   54218600   54219600      5       2  150064       2.7513    0.0029678
enh49237    2   54221500   54222500      3       2  150064       2.3744    0.0087897
enh49238    2   54225500   54226500      3       1  150064        1.864     0.031162
enh49239    2   54240500   54241500      3       1  150064       2.1849     0.014448
enh49240    2   54267900   54268900      1       1  150064       3.6393    0.0001367
enh49241    2   54275100   54276100      2       1  150064       2.0324     0.021057
enh49242    2   54280600   54281600      2       1  150064       2.1753     0.014802
enh49243    2   54320000   54321000      5       2  150064       2.1878     0.014341
enh49245    2   54330700   54331700      4       2  150064       2.5832    0.0048945
enh49246    2   54341300   54342300      5       2  150064        2.161     0.015346
enh49248    2   54648400   54649400      2       1  150064       3.1144   0.00092157
enh49251    2   54749500   54750500      4       2  150064       2.0293     0.021213
enh49252    2   54756800   54757800      5       2  150064       2.1892     0.014291
enh49257    2   54804500   54805500      4       1  150064       1.8542     0.031853
enh49258    2   54807800   54808800     10       2  150064       2.3173     0.010244
enh49259    2   54809200   54810200      2       1  150064       1.8623     0.031278
enh49264    2   54819400   54820400      3       2  150064       1.7639     0.038876
enh49265    2   54822200   54823200      5       3  150064       2.3515     0.009349
enh49267    2   54832800   54833800      3       2  150064       1.9772      0.02401
enh49269    2   54836800   54837800      4       2  150064       1.6573      0.04873
enh49270    2   54837400   54838400      2       1  150064       1.8893     0.029423
enh49272    2   54851800   54852800      2       1  150064       2.8326    0.0023083
enh49273    2   54861300   54862300      6       3  150064       2.3214     0.010132
enh49274    2   54892900   54893900      1       1  150064       2.0337      0.02099
enh49276    2   54907500   54908500      7       3  150064       2.0777     0.018869
enh49280    2   55133200   55134200      4       2  150064       2.9952    0.0013715
enh49282    2   55172600   55173600      5       2  150064       2.3761    0.0087491
enh49288    2   55221900   55222900      6       2  150064        2.186     0.014406
enh49289    2   55224900   55225900      1       1  150064       2.2283      0.01293
enh49294    2   55238900   55239900      2       1  150064        1.676     0.046868
enh49297    2   55251000   55252000      4       2  150064       2.6032    0.0046173
enh49301    2   55271100   55272100      4       1  150064       1.7911     0.036635
enh49302    2   55273000   55274000      2       1  150064         2.21     0.013552
enh49306    2   55346800   55347800      7       4  150064       1.9847     0.023589
enh49312    2   55379500   55380500      4       2  150064       3.1493   0.00081832
enh49313    2   55380600   55381600      2       1  150064       2.1415     0.016116
enh49343    2   57925200   57926200      3       1  150064       2.3245      0.01005
enh49344    2   57947800   57948800      2       1  150064       3.8989   4.8315e-05
enh49345    2   57986500   57987500      1       1  150064       4.5121     3.21e-06
enh49346    2   57987100   57988100      3       2  150064       5.7603   4.1982e-09
enh49347    2   58135700   58136700      3       2  150064       5.3352   4.7723e-08
enh49348    2   58250000   58251000      3       1  150064       3.1527   0.00080881
enh49351    2   58271700   58272700      3       1  150064       3.2036   0.00067864
enh49352    2   58275000   58276000      1       1  150064       4.4393    4.513e-06
enh49354    2   58466000   58467000      2       1  150064       2.1378     0.016265
enh49355    2   58466800   58467800      2       1  150064       4.1103   1.9758e-05
enh49356    2   60113800   60114800      4       2  150064       1.7552      0.03961
enh49358    2   60321100   60322100      3       1  150064       1.7909     0.036658
enh49360    2   60332000   60333000      3       2  150064        1.672     0.047265
enh49362    2   60523200   60524200      7       4  150064       2.0703      0.01921
enh49367    2   60580100   60581100      4       2  150064       2.4433    0.0072764
enh49371    2   60618500   60619500      3       1  150064        2.879    0.0019949
enh49374    2   60637300   60638300      1       1  150064       1.6527       0.0492
enh49375    2   60638700   60639700      2       1  150064        2.272     0.011544
enh49379    2   60709800   60710800      3       2  150064       2.9125    0.0017926
enh49381    2   60726100   60727100      1       1  150064       3.8466    5.988e-05
enh49384    2   60736800   60737800      5       2  150064       3.3072    0.0004711
enh49385    2   60737800   60738800      7       3  150064       3.3177   0.00045388
enh49386    2   60738900   60739900      2       1  150064       2.3596    0.0091477
enh49387    2   60740400   60741400      2       1  150064       3.4731   0.00025728
enh49388    2   60742900   60743900      2       1  150064       2.0799     0.018768
enh49395    2   60888700   60889700      2       1  150064       2.4333    0.0074801
enh49396    2   60901300   60902300      4       2  150064       3.1649   0.00077568
enh49423    2   61406400   61407400      6       4  150064       1.8196     0.034408
enh49426    2   61465300   61466300      2       1  150064       2.3692    0.0089127
enh49428    2   61583800   61584800      3       2  150064       2.0802     0.018755
enh49429    2   61592000   61593000      2       1  150064       2.1586      0.01544
enh49437    2   61666000   61667000      1       1  150064       3.3974    0.0003401
enh49440    2   61670900   61671900      1       1  150064       3.4332    0.0002983
enh49441    2   61676100   61677100      3       2  150064       2.8444    0.0022248
enh49445    2   61692400   61693400      2       1  150064       2.6958    0.0035108
enh49468    2   62429100   62430100      3       2  150064        2.351    0.0093616
enh49478    2   62638600   62639600      2       1  150064       1.9074     0.028233
enh49479    2   62702200   62703200      2       1  150064       2.1779     0.014706
enh49481    2   62733400   62734400      3       1  150064       2.8021    0.0025387
enh49482    2   62886800   62887800      2       1  150064       1.6574     0.048718
enh49484    2   62934800   62935800      1       1  150064       3.1879    0.0007165
enh49514    2   64291400   64292400      5       3  150064       2.1085     0.017493
enh49552    2   64749400   64750400      2       1  150064        1.778     0.037704
enh49637    2   65571400   65572400      3       1  150064        1.876     0.030326
enh49657    2   67623400   67624400      1       1  150064       1.8751      0.03039
enh49668    2   68386300   68387300      3       2  150064       3.0763     0.001048
enh49670    2   68415300   68416300      1       1  150064       2.8012     0.002546
enh49672    2   68417700   68418700      2       1  150064       1.6748     0.046984
enh49674    2   68422800   68423800      7       3  150064        2.347    0.0094627
enh49676    2   68428200   68429200      2       1  150064       2.0998     0.017875
enh49685    2   68473200   68474200      2       1  150064       2.5392    0.0055561
enh49688    2   68481600   68482600      5       2  150064       2.0353     0.020911
enh49689    2   68482700   68483700      1       1  150064       2.8455     0.002217
enh49706    2   68679700   68680700      4       2  150064       2.3063     0.010547
enh49748    2   69534500   69535500      1       1  150064       2.2815      0.01126
enh49749    2   69536500   69537500      1       1  150064       1.9178      0.02757
enh49812    2   70016600   70017600      4       2  150064       1.7944     0.036376
enh49814    2   70031200   70032200      2       1  150064       2.2369     0.012646
enh49817    2   70059700   70060700      4       2  150064       1.8116     0.035027
enh49818    2   70120000   70121000      3       1  150064       1.6926     0.045261
enh49820    2   70128000   70129000      2       1  150064       1.9686       0.0245
enh49822    2   70138800   70139800      2       1  150064       1.6613     0.048325
enh49828    2   70184800   70185800      2       1  150064       2.1927     0.014166
enh49829    2   70191200   70192200      1       1  150064       2.1937      0.01413
enh49830    2   70200200   70201200      1       1  150064       1.9103      0.02805
enh49834    2   70213000   70214000      1       1  150064       1.6722      0.04724
enh49835    2   70228900   70229900      1       1  150064       1.7059      0.04401
enh49839    2   70270700   70271700      3       1  150064       1.6476     0.049712
enh49871    2   70486000   70487000      1       1  150064       1.7425      0.04071
enh49874    2   70527400   70528400      2       1  150064       2.0229     0.021543
enh49882    2   70866200   70867200      8       2  150064        1.836     0.033178
enh49883    2   70883300   70884300      5       2  150064       2.6594    0.0039138
enh49908    2   71561600   71562600      3       1  150064       2.2041     0.013757
enh49909    2   71563400   71564400      2       1  150064        2.399    0.0082196
enh49910    2   71566200   71567200      4       2  150064       1.9307     0.026758
enh49911    2   71644800   71645800      2       1  150064       2.6902    0.0035708
enh49912    2   71676200   71677200      3       2  150064       3.3264   0.00043991
enh49913    2   71679400   71680400      2       1  150064       2.3736    0.0088076
enh49922    2   73271200   73272200      3       2  150064       3.3061   0.00047302
enh49923    2   73295800   73296800      1       1  150064       3.5033    0.0002298
enh49926    2   73329900   73330900      4       2  150064       2.8765    0.0020107
enh49927    2   73334100   73335100      2       1  150064       3.4372   0.00029392
enh49928    2   73336200   73337200      5       2  150064       2.2832     0.011209
enh49930    2   73439200   73440200      2       1  150064       3.0255    0.0012412
enh49931    2   73439700   73440700      2       1  150064       3.9133   4.5522e-05
enh49932    2   73442100   73443100      4       2  150064       2.4479     0.007184
enh49933    2   73462800   73463800      3       1  150064       3.7782   7.8976e-05
enh49939    2   73611600   73612600      2       1  150064       3.7349   9.3901e-05
enh49944    2   74057900   74058900      4       2  150064       2.2796     0.011317
enh49953    2   74196400   74197400      2       1  150064       2.1182     0.017078
enh49954    2   74199200   74200200      2       1  150064       2.2639     0.011789
enh49965    2   74243900   74244900      1       1  150064        2.156      0.01554
enh49966    2   74247700   74248700      1       1  150064       2.1868      0.01438
enh49968    2   74253000   74254000      5       1  150064       3.0081    0.0013146
enh49969    2   74256800   74257800      2       1  150064       2.1161     0.017167
enh49971    2   74261500   74262500      2       1  150064       2.3428    0.0095688
enh49973    2   74280200   74281200      2       1  150064       2.3656    0.0090003
enh49975    2   74306700   74307700      1       1  150064       2.8324      0.00231
enh49981    2   74407900   74408900      2       1  150064       2.0891      0.01835
enh49982    2   74408800   74409800      1       1  150064       2.1993      0.01393
enh49985    2   74428200   74429200      1       1  150064       2.3193      0.01019
enh50004    2   74697600   74698600      1       1  150064       2.0558       0.0199
enh50033    2   75438400   75439400      8       3  150064       1.6855     0.045942
enh50064    2   85056700   85057700      4       2  150064       2.6001    0.0046595
enh50135    2   85633600   85634600      4       2  150064       1.9157       0.0277
enh50136    2   85637900   85638900      3       1  150064       2.8256    0.0023599
enh50138    2   85644600   85645600      5       2  150064       3.2498   0.00057749
enh50139    2   85646700   85647700      5       3  150064       1.9963     0.022953
enh50141    2   85656500   85657500      3       2  150064       1.8575     0.031617
enh50145    2   85751500   85752500      2       1  150064        1.829       0.0337
enh50157    2   85828100   85829100      1       1  150064       1.6695      0.04751
enh50161    2   85844700   85845700      1       1  150064       2.0794      0.01879
enh50167    2   85907300   85908300      2       1  150064       2.2377     0.012621
enh50169    2   85920100   85921100      2       1  150064       2.0315     0.021101
enh50176    2   85941500   85942500      2       1  150064       1.9572     0.025163
enh50180    2   85998800   85999800      3       1  150064       2.2507     0.012201
enh50189    2   86088700   86089700      5       2  150064       1.8439     0.032596
enh50214    2   86295300   86296300      3       2  150064       2.0507     0.020147
enh50238    2   86779300   86780300      4       2  150064       2.0629     0.019563
enh50248    2   86974600   86975600      3       2  150064       3.0095    0.0013083
enh50251    2   87013000   87014000      1       1  150064       2.3294     0.009919
enh50252    2   87021500   87022500      4       1  150064       1.7121     0.043443
enh50256    2   87046500   87047500      2       1  150064        2.082     0.018673
enh50258    2   87054700   87055700      4       1  150064       2.0582     0.019787
enh50259    2   87058500   87059500      6       2  150064       2.4106    0.0079626
enh50336    2   95699400   95700400      1       1  150064       2.4341     0.007464
enh50356    2   96336000   96337000      1       1  150064       1.7518       0.0399
enh50364    2   96816600   96817600      2       1  150064       3.0804    0.0010335
enh50366    2   96821500   96822500      1       1  150064       1.9965      0.02294
enh50368    2   96830700   96831700      1       1  150064        1.833       0.0334
enh50374    2   96871900   96872900      2       1  150064       2.6324    0.0042391
enh50384    2   96927200   96928200      1       1  150064        3.299    0.0004851
enh50386    2   96933600   96934600      1       1  150064       3.5662    0.0001811
enh50389    2   96982300   96983300      1       1  150064       2.6038      0.00461
enh50391    2   96987900   96988900      1       1  150064       2.8722     0.002038
enh50414    2   97206000   97207000      3       2  150064       2.0361     0.020869
enh50417    2   97219100   97220100      2       1  150064       2.1345     0.016403
enh50419    2   97259600   97260600      1       1  150064       1.6771      0.04676
enh50424    2   97406100   97407100      1       1  150064       1.9779      0.02397
enh50425    2   97424800   97425800      3       1  150064        2.197     0.014011
enh50426    2   97430200   97431200      1       1  150064        2.061      0.01965
enh50427    2   97430700   97431700      1       1  150064        2.061      0.01965
enh50429    2   97433800   97434800      1       1  150064       2.3494     0.009401
enh50430    2   97438500   97439500      2       1  150064       2.9396    0.0016433
enh50433    2   97475800   97476800      1       1  150064       1.9413      0.02611
enh50436    2   97504700   97505700      1       1  150064       2.0077      0.02234
enh50437    2   97521600   97522600      1       1  150064       2.0007      0.02271
enh50440    2   97540300   97541300      3       1  150064       3.0089    0.0013111
enh50444    2   97561400   97562400      6       2  150064       2.3819    0.0086126
enh50445    2   97573000   97574000      4       1  150064         3.47   0.00026018
enh50447    2   97577300   97578300      4       1  150064       3.7098   0.00010373
enh50450    2   97606300   97607300      2       1  150064       3.1987   0.00069024
enh50461    2   97761000   97762000      5       1  150064       2.6068      0.00457
enh50462    2   98261000   98262000      3       1  150064       2.6678    0.0038176
enh50467    2   98327100   98328100      3       1  150064       1.6724     0.047225
enh50468    2   98336300   98337300      3       1  150064       2.0999     0.017868
enh50469    2   98341200   98342200      2       1  150064       2.3297    0.0099118
enh50470    2   98348300   98349300      1       1  150064       2.2639      0.01179
enh50474    2   98423000   98424000      2       1  150064       2.0199     0.021697
enh50476    2   98486600   98487600      2       1  150064       1.8509     0.032095
enh50477    2   98547100   98548100      1       1  150064       2.0043      0.02252
enh50480    2   98567500   98568500      3       2  150064       2.3493    0.0094037
enh50482    2   98579400   98580400      4       1  150064       1.8022     0.035761
enh50484    2   98586300   98587300      4       2  150064       2.3228     0.010095
enh50488    2   98612900   98613900      3       1  150064       2.9854     0.001416
enh50489    2   98626700   98627700      2       1  150064       2.6621    0.0038827
enh50497    2   99029000   99030000      1       1  150064        1.811      0.03507
enh50499    2   99060200   99061200      2       1  150064        1.857     0.031655
enh50500    2   99064000   99065000      1       1  150064       1.8569      0.03166
enh50501    2   99066500   99067500      1       1  150064       1.8293      0.03368
enh50502    2   99069500   99070500      2       1  150064       1.7949     0.036333
enh50504    2   99078500   99079500      1       1  150064         1.86      0.03144
enh50507    2   99092100   99093100      2       1  150064       1.7027      0.04431
enh50511    2   99107300   99108300      2       1  150064       1.8631     0.031224
enh50512    2   99109000   99110000      2       1  150064       1.7642     0.038849
enh50521    2   99205100   99206100      1       1  150064       1.8569      0.03166
enh50522    2   99220900   99221900      2       1  150064       1.8241     0.034066
enh50523    2   99222300   99223300      2       1  150064       1.8082     0.035286
enh50525    2   99231600   99232600      2       1  150064        1.732     0.041635
enh50559    2   99390500   99391500      4       2  150064       1.6503     0.049436
enh50561    2   99421900   99422900      3       1  150064       1.7118      0.04347
enh50565    2   99449200   99450200      5       2  150064       1.7134      0.04332
enh50587    2  100252800  100253800      2       1  150064       2.3472    0.0094585
enh50589    2  100443400  100444400      3       1  150064       2.2485     0.012274
enh50591    2  100544500  100545500      3       1  150064       2.4234    0.0076875
enh50628    2  101364200  101365200      4       2  150064       2.3063     0.010548
enh50633    2  101541500  101542500      6       2  150064        1.864     0.031159
enh50645    2  101867800  101868800      4       2  150064        1.782     0.037378
enh50647    2  101888700  101889700      1       1  150064       2.5485      0.00541
enh50725    2  102754400  102755400      1       1  150064       2.8171     0.002423
enh50728    2  102813700  102814700      6       2  150064       1.9777     0.023982
enh50765    2  103351100  103352100      3       1  150064       2.6778    0.0037058
enh50766    2  103354000  103355000      2       1  150064       1.7864     0.037021
enh50770    2  104995600  104996600      1       1  150064       2.8963     0.001888
enh50771    2  105050400  105051400      3       2  150064       2.0566     0.019861
enh50782    2  105977300  105978300      5       3  150064        1.705     0.044093
enh50794    2  106349700  106350700      6       2  150064        1.991     0.023238
enh50867    2  106760200  106761200      3       2  150064       1.7407     0.040867
enh50868    2  106761600  106762600      1       1  150064       1.7796      0.03757
enh50887    2  109200400  109201400      6       3  150064       1.6519      0.04928
enh50895    2  109227900  109228900      4       2  150064       1.7673     0.038585
enh50896    2  109230900  109231900      3       2  150064       1.6929     0.045236
enh50947    2  110271300  110272300      3       2  150064        3.763   8.3956e-05
enh50949    2  110369300  110370300      6       3  150064       3.6578   0.00012718
enh50961    2  111584600  111585600      2       1  150064       2.1063     0.017591
enh50963    2  111597900  111598900      6       2  150064       1.7082     0.043803
enh50964    2  111600900  111601900      6       3  150064       1.6819     0.046296
enh50969    2  111631000  111632000      1       1  150064       1.8392      0.03294
enh50981    2  111920000  111921000      1       1  150064       1.6997      0.04459
enh50997    2  112249000  112250000      3       1  150064       1.8719     0.030608
enh50999    2  112252900  112253900      2       1  150064       2.6208    0.0043864
enh51020    2  112931200  112932200      1       1  150064       1.6661      0.04785
enh51022    2  112942200  112943200      1       1  150064       1.6686       0.0476
enh51049    2  113431700  113432700      1       1  150064       2.4515     0.007114
enh51092    2  113915700  113916700      1       1  150064       1.9238      0.02719
enh51097    2  113942300  113943300      4       2  150064       1.7537     0.039739
enh51111    2  114081800  114082800      4       2  150064        1.824     0.034076
enh51129    2  114634500  114635500      4       2  150064       2.8604    0.0021153
enh51135    2  114681000  114682000      8       3  150064       2.4525    0.0070934
enh51151    2  118926400  118927400      3       1  150064       1.9362     0.026422
enh51153    2  119066400  119067400      1       1  150064       2.1578      0.01547
enh51198    2  120984800  120985800      1       1  150064        1.671      0.04736
enh51226    2  122289500  122290500      6       2  150064       1.8393     0.032938
enh51227    2  122290300  122291300      2       1  150064        2.287     0.011099
enh51232    2  122357300  122358300      3       2  150064       1.7794      0.03759
enh51245    2  122511700  122512700      1       1  150064       1.8269      0.03386
enh51256    2  127427700  127428700      1       1  150064       1.8963      0.02896
enh51263    2  127522800  127523800      4       2  150064       2.0561     0.019888
enh51264    2  127533400  127534400      4       2  150064       1.9853     0.023556
enh51275    2  127841000  127842000      5       3  150064       2.4838    0.0064992
enh51276    2  127844500  127845500      1       1  150064       2.7431     0.003043
enh51277    2  127846400  127847400      5       2  150064       2.2713     0.011563
enh51279    2  127850700  127851700      1       1  150064       3.4108    0.0003239
enh51300    2  128222300  128223300      2       1  150064       1.7947     0.036347
enh51334    2  128612600  128613600      4       2  150064       1.6489     0.049579
enh51340    2  128786400  128787400      2       1  150064       1.7097     0.043657
enh51390    2  131131900  131132900      1       1  150064       2.2907      0.01099
enh51391    2  131134100  131135100      3       2  150064       1.7561     0.039535
enh51395    2  131149300  131150300      1       1  150064       2.1072      0.01755
enh51402    2  131799200  131800200      1       1  150064       3.4002    0.0003367
enh51403    2  131848500  131849500      3       2  150064       3.0545    0.0011272
enh51405    2  131860900  131861900      3       2  150064        2.808    0.0024925
enh51406    2  131864400  131865400      2       1  150064        2.684    0.0036368
enh51409    2  131913800  131914800      2       1  150064        3.269   0.00053969
enh51423    2  134883200  134884200      2       1  150064       1.7535     0.039758
enh51424    2  134889000  134890000      1       1  150064       2.7632     0.002862
enh51425    2  134893200  134894200      1       1  150064       2.5116     0.006009
enh51427    2  134895200  134896200      3       1  150064       3.9695   3.6018e-05
enh51428    2  134897300  134898300      1       1  150064       4.2027    1.319e-05
enh51429    2  134899300  134900300      6       2  150064        3.593   0.00016342
enh51436    2  134921100  134922100      1       1  150064       2.4341     0.007465
enh51498    2  135674000  135675000      1       1  150064       3.0217     0.001257
enh51499    2  135678900  135679900      1       1  150064       2.2514      0.01218
enh51502    2  135706700  135707700      2       1  150064       2.4258    0.0076379
enh51553    2  136929300  136930300      4       2  150064       2.3631    0.0090609
enh51556    2  136969700  136970700      3       2  150064       1.8839     0.029787
enh51589    2  143899300  143900300      3       2  150064       2.4097    0.0079833
enh51590    2  143902500  143903500      1       1  150064       1.7459      0.04041
enh51592    2  143909000  143910000      4       1  150064       2.0726     0.019104
enh51597    2  143924600  143925600      1       1  150064       2.3334     0.009814
enh51610    2  143983700  143984700      1       1  150064       1.6692      0.04754
enh51617    2  144016000  144017000      5       3  150064        1.734     0.041456
enh51620    2  144037000  144038000      2       1  150064       1.8525     0.031976
enh51625    2  144232500  144233500      1       1  150064       2.5366     0.005597
enh51636    2  144995700  144996700      2       1  150064        1.733     0.041544
enh51644    2  145090400  145091400      1       1  150064       3.2093    0.0006652
enh51645    2  145129800  145130800      1       1  150064       2.7902     0.002634
enh51648    2  145163800  145164800      3       2  150064        3.003    0.0013365
enh51650    2  145184400  145185400      2       1  150064       3.1832   0.00072837
enh51651    2  145187500  145188500      1       1  150064        3.432    0.0002996
enh51654    2  145198300  145199300      6       3  150064       2.3436    0.0095487
enh51660    2  145219100  145220100      2       1  150064       3.4822   0.00024867
enh51671    2  145259700  145260700      1       1  150064       1.9658      0.02466
enh51695    2  148257400  148258400      2       1  150064       2.0445     0.020451
enh51701    2  148620200  148621200      2       1  150064       1.6453     0.049952
enh51711    2  149309600  149310600      2       1  150064       2.9679     0.001499
enh51713    2  149325500  149326500      9       4  150064       2.6473    0.0040563
enh51716    2  149404200  149405200      3       1  150064       2.5582    0.0052609
enh51717    2  149405000  149406000      2       1  150064       3.0023    0.0013396
enh51734    2  149521400  149522400      2       1  150064       2.2395     0.012561
enh51736    2  149632400  149633400      1       1  150064       2.3019      0.01067
enh51738    2  149684800  149685800      2       1  150064        2.635    0.0042066
enh51743    2  149875400  149876400      2       1  150064       2.2297     0.012884
enh51745    2  149877800  149878800      1       1  150064       2.1362      0.01633
enh51747    2  150393000  150394000      3       1  150064       2.0073     0.022357
enh51750    2  150453900  150454900      3       2  150064       2.2572     0.011997
enh51760    2  152471100  152472100      1       1  150064       2.3234      0.01008
enh51777    2  153010400  153011400      1       1  150064        3.258     0.000561
enh51778    2  153023400  153024400      2       1  150064       2.3393    0.0096609
enh51780    2  153030200  153031200      3       2  150064       3.1252   0.00088831
enh51781    2  153278000  153279000      1       1  150064       2.5947     0.004734
enh51782    2  153325400  153326400      1       1  150064        2.779     0.002726
enh51784    2  153468300  153469300      4       1  150064       2.1423     0.016087
enh51786    2  153551300  153552300      2       1  150064        2.609    0.0045403
enh51790    2  153586700  153587700      4       2  150064       2.7664    0.0028339
enh51794    2  157199900  157200900      1       1  150064       2.1432      0.01605
enh51845    2  159315400  159316400      2       1  150064        2.915    0.0017787
enh51846    2  159333700  159334700      1       1  150064       3.0841     0.001021
enh51847    2  159402600  159403600      5       3  150064       3.1457   0.00082843
enh51871    2  160373000  160374000      1       1  150064       2.9792     0.001445
enh51874    2  160572600  160573600      5       2  150064       1.9591      0.02505
enh51876    2  160584600  160585600      5       1  150064       2.5835    0.0048895
enh51883    2  161064400  161065400      1       1  150064       2.3001      0.01072
enh51897    2  161201900  161202900      4       2  150064       2.0584     0.019777
enh51919    2  161276600  161277600      2       1  150064       1.7479     0.040244
enh51945    2  161508500  161509500      2       1  150064       1.7171     0.042984
enh51948    2  161560300  161561300      4       2  150064       1.6628     0.048171
enh51954    2  161960200  161961200      5       2  150064       2.3596    0.0091481
enh51972    2  162810800  162811800      2       1  150064       4.2023    1.321e-05
enh51973    2  162831800  162832800      2       1  150064       2.4165    0.0078348
enh51974    2  162835500  162836500      1       1  150064       4.8645    5.737e-07
enh51975    2  162850200  162851200      3       2  150064        3.582   0.00017049
enh51977    2  162867500  162868500      3       1  150064       3.2388   0.00060024
enh51980    2  162885500  162886500      1       1  150064       3.3731    0.0003716
enh51983    2  162917200  162918200      5       3  150064       2.1194     0.017029
enh51984    2  162919000  162920000      2       1  150064       1.7131     0.043345
enh52005    2  166734000  166735000      4       2  150064       1.6601     0.048445
enh52008    2  166811200  166812200      3       2  150064       3.2386   0.00060064
enh52038    2  169289500  169290500      3       1  150064         1.85      0.03216
enh52042    2  169314500  169315500      4       2  150064       1.7081      0.04381
enh52051    2  169377700  169378700      2       1  150064       1.8727     0.030553
enh52052    2  169386100  169387100      3       1  150064       1.7742     0.038014
enh52053    2  169387700  169388700      1       1  150064       1.8059      0.03547
enh52054    2  169399100  169400100      2       1  150064       2.7052    0.0034133
enh52056    2  169406800  169407800      4       2  150064       2.4677    0.0067991
enh52060    2  169482100  169483100      4       2  150064       3.0976   0.00097563
enh52062    2  169491200  169492200      4       2  150064       3.3854   0.00035542
enh52072    2  170221400  170222400      3       1  150064        1.691     0.045415
enh52076    2  170428800  170429800      2       1  150064        1.851     0.032082
enh52079    2  170445200  170446200      3       2  150064       1.7396     0.040968
enh52104    2  171795800  171796800      2       1  150064       1.7012     0.044449
enh52109    2  171937800  171938800      2       1  150064       1.9791       0.0239
enh52112    2  171943800  171944800      1       1  150064       3.1075    0.0009435
enh52114    2  171991000  171992000      3       1  150064         2.14     0.016177
enh52115    2  171993200  171994200      3       2  150064       2.1576     0.015481
enh52119    2  171999100  172000100      2       1  150064       1.7314     0.041692
enh52129    2  172105300  172106300      4       2  150064        1.907     0.028258
enh52144    2  172543200  172544200      4       2  150064       3.5842   0.00016909
enh52164    2  173138500  173139500      4       2  150064       2.4307    0.0075348
enh52165    2  173150000  173151000      8       3  150064       1.8417      0.03276
enh52207    2  173999200  174000200      4       2  150064       1.8704     0.030713
enh52208    2  174001000  174002000      2       1  150064       3.1152   0.00091915
enh52209    2  174014300  174015300      3       1  150064       3.1511   0.00081342
enh52219    2  174786300  174787300      3       2  150064        2.286     0.011127
enh52220    2  174790000  174791000      3       1  150064       2.4107    0.0079618
enh52221    2  174794400  174795400      4       2  150064       2.0113     0.022147
enh52223    2  174810300  174811300      4       2  150064       2.1411     0.016134
enh52224    2  174813000  174814000      3       2  150064       1.7069      0.04392
enh52225    2  174814600  174815600      5       1  150064       2.0835     0.018605
enh52228    2  174823900  174824900      4       2  150064       1.6724     0.047225
enh52233    2  174895800  174896800      6       2  150064       2.3834    0.0085767
enh52236    2  175111400  175112400      2       1  150064       2.6259    0.0043211
enh52237    2  175113600  175114600      3       2  150064       2.9971    0.0013628
enh52239    2  175258300  175259300      1       1  150064       1.7408      0.04086
enh52246    2  175415800  175416800      1       1  150064       2.0488      0.02024
enh52254    2  175452500  175453500      2       1  150064       1.6616     0.048296
enh52255    2  175465300  175466300      2       1  150064        2.032     0.021077
enh52257    2  175470700  175471700      2       1  150064       2.4229     0.007698
enh52259    2  175475000  175476000      3       2  150064       2.8635    0.0020949
enh52275    2  175552200  175553200      3       2  150064       2.5857    0.0048595
enh52297    2  177156100  177157100      2       1  150064       1.8023     0.035745
enh52339    2  178978200  178979200      2       1  150064       2.7261    0.0032045
enh52345    2  179395200  179396200      8       4  150064       1.8323     0.033457
enh52361    2  180869900  180870900      2       1  150064       2.6466    0.0040648
enh52412    2  182655500  182656500      4       2  150064       1.6796     0.046515
enh52418    2  183579200  183580200      2       1  150064       2.4001    0.0081953
enh52420    2  183893900  183894900      4       2  150064       2.0579     0.019801
enh52426    2  183990600  183991600     10       4  150064       1.8414     0.032778
enh52447    2  190433600  190434600      2       1  150064       2.1181     0.017084
enh52477    2  191225500  191226500      5       2  150064       1.9241     0.027171
enh52478    2  191271200  191272200      5       2  150064       2.4158    0.0078514
enh52480    2  191277600  191278600      1       1  150064       1.8367      0.03313
enh52488    2  191328800  191329800      3       2  150064       2.6303    0.0042649
enh52493    2  191395300  191396300      4       2  150064       1.6949     0.045052
enh52494    2  191400700  191401700      3       2  150064       1.7662     0.038684
enh52497    2  191439800  191440800      3       2  150064       2.1005     0.017841
enh52500    2  191492900  191493900      2       1  150064       2.4091    0.0079953
enh52501    2  191511500  191512500      5       2  150064       1.9909     0.023245
enh52504    2  191534600  191535600      3       1  150064        1.811     0.035069
enh52510    2  191740200  191741200      3       2  150064       2.0909      0.01827
enh52511    2  191742600  191743600      1       1  150064       2.2533      0.01212
enh52528    2  191906100  191907100      1       1  150064       2.1558      0.01555
enh52531    2  191919000  191920000      1       1  150064       1.7824      0.03734
enh52534    2  191930000  191931000      1       1  150064        1.923      0.02724
enh52590    2  196362400  196363400      1       1  150064       1.6683      0.04763
enh52592    2  196395700  196396700      2       1  150064        3.614   0.00015078
enh52593    2  196401400  196402400      1       1  150064        2.584     0.004883
enh52594    2  196407900  196408900      1       1  150064       3.5268    0.0002103
enh52596    2  196422700  196423700      1       1  150064        3.813    6.865e-05
enh52598    2  196434200  196435200      1       1  150064       2.4217     0.007723
enh52599    2  196442600  196443600      3       1  150064       3.0939   0.00098757
enh52601    2  196513800  196514800      2       1  150064       1.6515     0.049317
enh52610    2  196932200  196933200      7       3  150064       3.1076   0.00094311
enh52613    2  196953800  196954800      3       1  150064       1.8977     0.028865
enh52614    2  196966000  196967000      2       1  150064       1.6737       0.0471
enh52615    2  196970400  196971400      1       1  150064       1.9932      0.02312
enh52616    2  196977600  196978600      3       2  150064       2.2846     0.011167
enh52617    2  196996300  196997300      6       2  150064       2.0463     0.020362
enh52620    2  197043100  197044100      2       1  150064       1.6567     0.048795
enh52624    2  197059800  197060800      4       2  150064       1.6613     0.048324
enh52639    2  197139700  197140700      6       4  150064        1.821     0.034306
enh52640    2  197152900  197153900      4       1  150064       3.2385   0.00060076
enh52641    2  197156400  197157400      3       1  150064       3.1197   0.00090516
enh52648    2  197779100  197780100      3       2  150064       2.5595     0.005241
enh52650    2  197789200  197790200      1       1  150064       2.0893      0.01834
enh52651    2  197792600  197793600      2       1  150064       1.7068     0.043934
enh52653    2  197852900  197853900      1       1  150064       2.8627       0.0021
enh52654    2  197896600  197897600      4       2  150064       3.3357   0.00042548
enh52655    2  197927000  197928000      5       2  150064       2.3348    0.0097772
enh52656    2  197936300  197937300      2       1  150064       2.0929     0.018181
enh52657    2  197938000  197939000      3       1  150064       2.0195     0.021716
enh52662    2  197992100  197993100      6       3  150064       1.6725     0.047217
enh52667    2  198016600  198017600      3       1  150064       2.2758     0.011429
enh52668    2  198018900  198019900      4       2  150064       3.0053    0.0013264
enh52670    2  198026000  198027000      2       1  150064       2.2899     0.011013
enh52671    2  198030800  198031800      4       2  150064       1.8915     0.029277
enh52673    2  198036900  198037900      2       1  150064       3.2702   0.00053728
enh52694    2  198114900  198115900      3       1  150064       2.4178    0.0078071
enh52696    2  198117800  198118800      1       1  150064       2.6057     0.004584
enh52697    2  198121900  198122900      8       4  150064       2.2491     0.012254
enh52698    2  198124200  198125200      4       2  150064       2.2357     0.012684
enh52708    2  198148100  198149100      8       2  150064       4.7161   1.2019e-06
enh52709    2  198154600  198155600      1       1  150064       5.4422    2.632e-08
enh52710    2  198163800  198164800      2       1  150064       4.9399   3.9076e-07
enh52711    2  198164900  198165900      1       1  150064       5.2801    6.454e-08
enh52712    2  198165800  198166800      5       2  150064       5.7271   5.1085e-09
enh52717    2  198223400  198224400      1       1  150064       4.2718    9.697e-06
enh52726    2  198399100  198400100      2       1  150064       4.9014   4.7569e-07
enh52728    2  198478900  198479900      1       1  150064       1.9758      0.02409
enh52729    2  198568700  198569700      1       1  150064       4.1225    1.874e-05
enh52730    2  198572900  198573900      2       1  150064        4.101   2.0565e-05
enh52732    2  198667700  198668700      2       1  150064       4.1812   1.4498e-05
enh52733    2  198672500  198673500      1       1  150064       4.1462     1.69e-05
enh52735    2  198703800  198704800      1       1  150064       3.0064     0.001322
enh52736    2  198706500  198707500      1       1  150064       4.2553    1.044e-05
enh52737    2  198712600  198713600      3       2  150064       4.0851   2.2025e-05
enh52739    2  198721600  198722600      3       2  150064       4.5656   2.4901e-06
enh52740    2  198734600  198735600      1       1  150064        4.283    9.218e-06
enh52741    2  198755700  198756700      2       1  150064        3.961   3.7311e-05
enh52742    2  198768700  198769700      2       1  150064       4.9151    4.436e-07
enh52745    2  198858100  198859100      3       1  150064       4.6358   1.7775e-06
enh52746    2  198860500  198861500      2       1  150064       4.6088   2.0249e-06
enh52750    2  198906600  198907600      2       1  150064       5.1918   1.0412e-07
enh52755    2  200714600  200715600      3       2  150064        6.421   6.7675e-11
enh52756    2  200774800  200775800      3       2  150064       5.8052   3.2138e-09
enh52757    2  200777200  200778200      3       2  150064        5.733   4.9335e-09
enh52758    2  200778500  200779500      3       2  150064       3.7227   9.8536e-05
enh52759    2  200818100  200819100      4       2  150064       5.9462   1.3719e-09
enh52763    2  201172900  201173900      5       2  150064       5.7983   3.3493e-09
enh52765    2  201237300  201238300      2       1  150064       2.5634    0.0051829
enh52768    2  201244500  201245500      2       1  150064       3.6479   0.00013221
enh52769    2  201245500  201246500      4       2  150064       2.2986     0.010764
enh52771    2  201320300  201321300      3       1  150064       3.6447   0.00013385
enh52772    2  201327900  201328900      1       1  150064       1.7553       0.0396
enh52773    2  201331500  201332500      3       1  150064       2.2803     0.011295
enh52782    2  201559600  201560600      4       2  150064       2.2416     0.012495
enh52816    2  202046800  202047800      1       1  150064       1.8405      0.03285
enh52833    2  202115900  202116900      8       2  150064       2.3165     0.010265
enh52834    2  202118200  202119200      7       2  150064        2.972    0.0014792
enh52862    2  202829200  202830200      6       3  150064       2.2654     0.011743
enh52874    2  203452800  203453800      1       1  150064       1.7028       0.0443
enh52875    2  203453400  203454400      2       1  150064       1.7147     0.043196
enh52888    2  203530600  203531600      1       1  150064       2.8442     0.002226
enh52897    2  203627500  203628500      2       1  150064       1.6936     0.045175
enh52902    2  203877800  203878800      1       1  150064       2.9017     0.001856
enh52905    2  203882700  203883700      2       1  150064       1.8565     0.031688
enh52908    2  204105500  204106500      2       1  150064       2.5793    0.0049506
enh52910    2  204348900  204349900      2       1  150064       2.4373    0.0073984
enh52916    2  204521200  204522200      6       2  150064       1.6772     0.046752
enh52920    2  204554800  204555800      1       1  150064       1.9738       0.0242
enh52946    2  204761500  204762500      1       1  150064       1.8551      0.03179
enh52989    2  206578800  206579800      1       1  150064       2.1306      0.01656
enh52994    2  206944000  206945000      1       1  150064       2.1008      0.01783
enh52996    2  206947400  206948400      3       2  150064       1.9901     0.023292
enh53010    2  207911200  207912200      3       2  150064       1.8611     0.031363
enh53023    2  208014000  208015000      4       2  150064       1.8513     0.032066
enh53029    2  208089900  208090900      3       2  150064       2.3381    0.0096897
enh53036    2  208217300  208218300      4       2  150064       2.1586      0.01544
enh53039    2  208339400  208340400      6       2  150064       3.3433   0.00041399
enh53040    2  208346200  208347200      5       2  150064       2.3361    0.0097426
enh53041    2  208364000  208365000      2       1  150064       2.7784    0.0027312
enh53042    2  208368700  208369700      3       1  150064       3.3549    0.0003969
enh53049    2  208483600  208484600      2       1  150064       3.3916   0.00034742
enh53050    2  208484500  208485500      1       1  150064       4.1235    1.866e-05
enh53053    2  208527000  208528000      1       1  150064        3.379    0.0003637
enh53084    2  213641600  213642600      4       1  150064       1.8196     0.034408
enh53085    2  213674800  213675800      2       1  150064        1.647     0.049774
enh53094    2  213844000  213845000      2       1  150064       1.8471     0.032364
enh53119    2  213986100  213987100      1       1  150064       2.0575      0.01982
enh53125    2  213995400  213996400      2       1  150064       1.6622     0.048236
enh53131    2  214008600  214009600      3       2  150064       2.6442    0.0040945
enh53146    2  215547700  215548700      1       1  150064       2.1537      0.01563
enh53185    2  217087300  217088300      1       1  150064       1.9552      0.02528
enh53191    2  217277900  217278900      3       1  150064       2.8614    0.0021086
enh53199    2  217418900  217419900      3       2  150064       2.3819    0.0086119
enh53202    2  217483800  217484800      4       2  150064       1.9169     0.027628
enh53218    2  218619900  218620900      5       2  150064       1.8231     0.034142
enh53219    2  218621200  218622200      4       2  150064       1.7297     0.041843
enh53222    2  218655000  218656000      2       1  150064       2.4467    0.0072085
enh53299    2  220039000  220040000      2       1  150064       3.3583   0.00039211
enh53300    2  220045800  220046800      2       1  150064       2.9592    0.0015421
enh53301    2  220051600  220052600      3       2  150064       3.9485   3.9324e-05
enh53307    2  220091900  220092900      2       1  150064       1.9286     0.026889
enh53330    2  220478200  220479200      1       1  150064       2.9665     0.001506
enh53336    2  222308600  222309600      4       1  150064       1.6987     0.044684
enh53342    2  222392100  222393100      2       1  150064        2.968    0.0014987
enh53343    2  222395400  222396400      3       2  150064       1.6453     0.049958
enh53360    2  223727900  223728900      4       2  150064       1.6824     0.046245
enh53393    2  224890100  224891100      5       3  150064       1.7043     0.044167
enh53394    2  225266900  225267900      5       2  150064       2.3298    0.0099079
enh53395    2  225349800  225350800      2       1  150064       1.9061     0.028321
enh53396    2  225381800  225382800      1       1  150064       2.3599     0.009139
enh53398    2  225385100  225386100      3       2  150064       3.5683   0.00017969
enh53399    2  225387500  225388500      2       1  150064       4.7669   9.3537e-07
enh53400    2  225389800  225390800      2       1  150064       1.9646      0.02473
enh53401    2  225392500  225393500      6       2  150064       2.8345    0.0022951
enh53402    2  225403200  225404200      4       2  150064       3.6805   0.00011638
enh53403    2  225410800  225411800      2       1  150064       2.7169    0.0032953
enh53405    2  225436900  225437900      4       2  150064        4.282   9.2614e-06
enh53406    2  225441100  225442100      2       1  150064       1.9145     0.027776
enh53412    2  225759200  225760200      4       2  150064       2.1264     0.016733
enh53423    2  225813100  225814100      3       2  150064       2.5333    0.0056503
enh53448    2  225888000  225889000      5       2  150064        2.203     0.013798
enh53452    2  225901400  225902400      3       2  150064       3.2294   0.00062026
enh53456    2  225928900  225929900      6       3  150064       1.9494     0.025624
enh53466    2  227704500  227705500      3       1  150064       1.7486     0.040177
enh53467    2  227705600  227706600      1       1  150064       1.7057      0.04403
enh53468    2  227727000  227728000      4       1  150064       2.3948    0.0083141
enh53470    2  227766500  227767500      2       1  150064       1.7014     0.044438
enh53472    2  227780700  227781700      2       1  150064       2.1147     0.017227
enh53475    2  227837900  227838900      2       1  150064         1.84     0.032881
enh53484    2  228262000  228263000      6       2  150064       2.7527    0.0029553
enh53487    2  228275500  228276500      3       2  150064       2.3231     0.010086
enh53488    2  228324700  228325700      1       1  150064       2.7341     0.003128
enh53489    2  228328800  228329800      7       4  150064       2.5216    0.0058409
enh53493    2  228347200  228348200      2       1  150064       2.2438     0.012421
enh53499    2  228381000  228382000      3       2  150064       1.7924     0.036535
enh53500    2  228383100  228384100      8       3  150064       2.4844    0.0064886
enh53502    2  228647200  228648200      7       3  150064       3.1985   0.00069061
enh53503    2  228648400  228649400      3       1  150064       2.5928    0.0047604
enh53511    2  230165600  230166600      3       2  150064       1.7721     0.038186
enh53528    2  230845100  230846100      1       1  150064        2.353     0.009312
enh53534    2  231067200  231068200      4       1  150064         2.22     0.013211
enh53535    2  231069200  231070200      1       1  150064       2.0718      0.01914
enh53536    2  231073800  231074800      3       1  150064       2.4627    0.0068951
enh53543    2  231094200  231095200      1       1  150064       2.4535     0.007073
enh53544    2  231096500  231097500      1       1  150064       1.9651       0.0247
enh53550    2  231185100  231186100      2       1  150064       1.7592      0.03927
enh53551    2  231190000  231191000      6       2  150064       1.9679     0.024542
enh53634    2  231846000  231847000      3       2  150064       2.2584     0.011962
enh53655    2  232256000  232257000      1       1  150064       1.8823       0.0299
enh53656    2  232264500  232265500      1       1  150064       2.3044       0.0106
enh53660    2  232326100  232327100      2       1  150064       1.9244     0.027151
enh53661    2  232330200  232331200      2       1  150064       2.7802    0.0027166
enh53662    2  232333800  232334800     10       4  150064        2.723    0.0032351
enh53677    2  232470000  232471000      2       1  150064       1.7846      0.03716
enh53687    2  232531700  232532700      2       1  150064       2.2746     0.011466
enh53690    2  232542000  232543000      5       3  150064       1.8461     0.032437
enh53707    2  233003200  233004200      1       1  150064       2.8294     0.002332
enh53732    2  233565600  233566600      1       1  150064       6.5913     2.18e-11
enh53733    2  233585600  233586600      3       2  150064       5.7821   3.6876e-09
enh53734    2  233621800  233622800      2       1  150064       2.8904     0.001924
enh53735    2  233636800  233637800      1       1  150064       6.1794    3.218e-10
enh53737    2  233703700  233704700      2       1  150064       6.0443   7.5018e-10
enh53740    2  233913900  233914900      2       1  150064       2.5633    0.0051834
enh53741    2  233918500  233919500      1       1  150064       2.5708     0.005073
enh53742    2  233923100  233924100      3       1  150064       2.3692    0.0089144
enh53811    2  234473700  234474700      2       1  150064       1.8139     0.034847
enh53827    2  234970300  234971300      3       1  150064       2.5763    0.0049937
enh53861    2  235353800  235354800      6       3  150064        1.738     0.041107
enh53862    2  235357600  235358600      3       1  150064       1.6924     0.045287
enh53866    2  235373400  235374400      1       1  150064       2.1502      0.01577
enh53892    2  236860400  236861400      2       1  150064       1.7569     0.039468
enh53928    2  238571700  238572700      5       2  150064       1.7341      0.04145
enh53945    2  238649100  238650100      4       1  150064       1.7396     0.040963
enh53946    2  238651600  238652600      9       2  150064       1.7591     0.039279
enh53947    2  238653400  238654400      6       2  150064       1.6754     0.046924
enh53982    2  239080000  239081000      5       3  150064       2.9341    0.0016725
enh54075    2  240421900  240422900      8       4  150064       1.7101     0.043621
enh54098    2  240884800  240885800      7       3  150064       1.7081     0.043805
enh54110    2  241331600  241332600      7       2  150064       2.1881     0.014333
enh54111    2  241341900  241342900      8       1  150064       2.5087    0.0060587
enh54145    2  241947900  241948900      3       2  150064       1.7005     0.044517
enh54153    2  242027900  242028900      4       2  150064       1.9384     0.026284
enh54165    2  242209500  242210500      1       1  150064       2.0942      0.01812
enh54176    2  242259300  242260300      1       1  150064        1.911        0.028
enh54191    2  242580600  242581600      1       1  150064       1.7062      0.04399
enh54192    2  242604500  242605500      3       1  150064       2.1349     0.016386
enh54210    2  242785700  242786700      1       1  150064       1.8505      0.03212
enh54219    2  242820100  242821100      2       1  150064       1.9287     0.026884
enh54225    2  242843700  242844700      7       2  150064       1.9278     0.026939
enh54258    3    3221400    3222400      4       2  150064       1.7359     0.041293
enh54259    3    3231800    3232800      3       2  150064       1.8889     0.029456
enh54263    3    3615100    3616100      2       1  150064       2.1481     0.015853
enh54283    3    4574900    4575900      5       2  150064       1.7767      0.03781
enh54301    3    4890400    4891400      3       1  150064       1.8424     0.032709
enh54302    3    4907900    4908900      2       1  150064       1.7891     0.036799
enh54306    3    4948400    4949400      3       1  150064       1.6583     0.048631
enh54321    3    5068600    5069600      7       2  150064       2.3887    0.0084543
enh54328    3    5175000    5176000      2       1  150064         1.65     0.049467
enh54335    3    5234600    5235600      2       1  150064       1.6895     0.045562
enh54338    3    5241500    5242500      1       1  150064       2.0006      0.02272
enh54341    3    7332400    7333400      1       1  150064       2.2805      0.01129
enh54348    3    8397600    8398600      3       2  150064        1.699     0.044663
enh54366    3    9220500    9221500      1       1  150064       1.6988      0.04468
enh54367    3    9222400    9223400      3       2  150064        2.042     0.020577
enh54373    3    9395800    9396800      7       2  150064       1.8013     0.035829
enh54374    3    9403400    9404400      2       1  150064       2.4557    0.0070301
enh54376    3    9406200    9407200      6       2  150064       2.3866    0.0085018
enh54377    3    9414800    9415800      2       1  150064       2.3867    0.0084996
enh54380    3    9451000    9452000      3       2  150064       2.2399      0.01255
enh54382    3    9455600    9456600      3       2  150064       2.1035     0.017711
enh54384    3    9461700    9462700      2       1  150064       2.2432     0.012441
enh54386    3    9493700    9494700      4       2  150064       1.7547     0.039652
enh54465    3   10435000   10436000     11       3  150064       3.3354   0.00042589
enh54466    3   10437200   10438200      3       1  150064       3.3372   0.00042317
enh54469    3   10592900   10593900      2       1  150064       2.4468     0.007206
enh54471    3   10599000   10600000      3       2  150064       3.6693    0.0001216
enh54483    3   11433400   11434400      3       1  150064       2.0562     0.019883
enh54486    3   11612000   11613000      3       2  150064       2.1981      0.01397
enh54503    3   11674300   11675300      1       1  150064       2.7667     0.002831
enh54506    3   11685400   11686400      1       1  150064       4.0817    2.235e-05
enh54509    3   11806200   11807200      4       2  150064       2.6584    0.0039256
enh54512    3   11826200   11827200      2       1  150064         1.94     0.026187
enh54513    3   11885900   11886900      4       1  150064       2.4412    0.0073193
enh54518    3   12436400   12437400      1       1  150064       3.5333    0.0002052
enh54519    3   12503600   12504600      4       2  150064       1.9011     0.028642
enh54520    3   12512600   12513600      3       2  150064        2.531    0.0056874
enh54521    3   12521000   12522000      3       1  150064       2.2586     0.011955
enh54522    3   12524300   12525300      3       1  150064       1.9132     0.027863
enh54524    3   12600900   12601900      2       1  150064       2.4381    0.0073824
enh54525    3   12603200   12604200      2       1  150064         2.25     0.012224
enh54529    3   12663500   12664500      2       1  150064       1.8685     0.030845
enh54530    3   12666300   12667300      2       1  150064       2.4203    0.0077547
enh54532    3   12669200   12670200      2       1  150064       2.1951     0.014078
enh54539    3   12697900   12698900      2       1  150064       2.2178     0.013283
enh54543    3   12760800   12761800      1       1  150064       1.7088      0.04374
enh54544    3   12761400   12762400      5       1  150064       2.2083      0.01361
enh54563    3   13011400   13012400      2       1  150064       1.9866     0.023485
enh54567    3   13027600   13028600      3       2  150064       2.4871    0.0064386
enh54575    3   13082500   13083500      2       1  150064       1.9188     0.027505
enh54576    3   13087500   13088500      6       3  150064       2.6935    0.0035351
enh54582    3   13124900   13125900      8       2  150064       2.9459      0.00161
enh54583    3   13128200   13129200      2       1  150064       1.9336     0.026581
enh54586    3   13190900   13191900      2       1  150064       1.7917     0.036588
enh54592    3   13378000   13379000      4       2  150064       1.8223     0.034203
enh54594    3   13387800   13388800      3       2  150064       1.9655     0.024676
enh54595    3   13390200   13391200      4       2  150064       2.0088     0.022279
enh54597    3   13427800   13428800      6       2  150064       2.4449    0.0072446
enh54605    3   13494000   13495000      3       2  150064        2.009     0.022266
enh54646    3   14418700   14419700     11       2  150064       2.4227    0.0077038
enh54647    3   14438500   14439500      2       1  150064       1.8757     0.030345
enh54659    3   14550100   14551100      5       3  150064       1.7129     0.043363
enh54661    3   14691600   14692600      2       1  150064       1.7422     0.040736
enh54664    3   14845400   14846400      2       1  150064       1.8175     0.034573
enh54667    3   14962400   14963400      3       1  150064       2.8547    0.0021541
enh54679    3   15138600   15139600      2       1  150064       1.7907     0.036672
enh54694    3   15346400   15347400      5       2  150064       1.7294      0.04187
enh54739    3   15832400   15833400      2       1  150064       2.1659     0.015161
enh54754    3   16309000   16310000      2       1  150064       1.7183      0.04287
enh54755    3   16326500   16327500      4       2  150064       1.8029     0.035704
enh54758    3   16335500   16336500      4       2  150064        1.965     0.024708
enh54764    3   16352100   16353100      5       1  150064       1.9922     0.023175
enh54765    3   16354200   16355200      3       1  150064       1.6869     0.045811
enh54767    3   16359000   16360000     10       3  150064       1.7269     0.042088
enh54777    3   16420900   16421900      8       3  150064       1.6944      0.04509
enh54781    3   16441000   16442000      5       2  150064       2.0809      0.01872
enh54782    3   16442000   16443000      4       2  150064       2.1803     0.014617
enh54800    3   16557900   16558900      2       1  150064         1.85     0.032154
enh54806    3   16830300   16831300      5       3  150064       2.0334     0.021005
enh54807    3   16842500   16843500      3       1  150064       2.6329    0.0042324
enh54808    3   16852200   16853200      6       3  150064       3.2394   0.00059899
enh54809    3   16865300   16866300      3       1  150064       3.3366   0.00042409
enh54810    3   16879800   16880800      1       1  150064       1.8239      0.03408
enh54813    3   16886400   16887400      3       1  150064       1.6568     0.048781
enh54815    3   16891100   16892100      6       3  150064       2.5667    0.0051332
enh54824    3   16948000   16949000      2       1  150064       2.0693     0.019258
enh54827    3   16951200   16952200      3       1  150064       3.5851   0.00016849
enh54829    3   16955000   16956000      4       2  150064       2.8011    0.0025466
enh54831    3   16957400   16958400      6       3  150064       3.5824    0.0001702
enh54832    3   16958400   16959400      4       1  150064       3.3791   0.00036362
enh54833    3   16959600   16960600      3       1  150064       3.9615    3.724e-05
enh54834    3   16960800   16961800      3       2  150064       2.9651    0.0015131
enh54835    3   16969800   16970800      3       2  150064       2.2143     0.013404
enh54836    3   16973900   16974900      4       2  150064       1.9551     0.025286
enh54838    3   16977500   16978500      2       1  150064       2.3911    0.0083988
enh54842    3   17016000   17017000      4       2  150064       2.0095     0.022245
enh54847    3   17035000   17036000      3       1  150064       1.9492     0.025636
enh54853    3   17063700   17064700      2       1  150064       2.1902     0.014255
enh54854    3   17065800   17066800      1       1  150064       2.4104     0.007967
enh54856    3   17075200   17076200      2       1  150064        1.952     0.025467
enh54857    3   17080400   17081400      3       1  150064       2.1731     0.014887
enh54859    3   17115500   17116500      3       2  150064       2.9324    0.0016817
enh54860    3   17117900   17118900      4       2  150064       1.9236     0.027205
enh54861    3   17129300   17130300      3       2  150064       1.7814     0.037421
enh54862    3   17130800   17131800      4       1  150064       2.4634    0.0068809
enh54865    3   17195600   17196600      4       2  150064       2.3778    0.0087071
enh54866    3   17220900   17221900      3       1  150064       4.2715   9.7099e-06
enh54868    3   17231800   17232800      1       1  150064       4.6319    1.812e-06
enh54869    3   17236900   17237900      2       1  150064       3.8841   5.1359e-05
enh54870    3   17276000   17277000      3       1  150064       4.2376   1.1297e-05
enh54872    3   17363800   17364800      1       1  150064       3.4059    0.0003297
enh54874    3   17706200   17707200      2       1  150064       4.1961   1.3575e-05
enh54875    3   17734500   17735500      3       1  150064       4.4484   4.3257e-06
enh54876    3   17774300   17775300      1       1  150064        4.382     5.88e-06
enh54877    3   17780900   17781900      4       1  150064       4.7449   1.0431e-06
enh54878    3   17784700   17785700      4       1  150064         2.91     0.001807
enh54879    3   17788600   17789600      3       1  150064       4.4783    3.762e-06
enh54880    3   17790300   17791300      1       1  150064       3.0272     0.001234
enh54881    3   17816000   17817000      3       1  150064        4.608   2.0328e-06
enh54882    3   17882100   17883100      2       1  150064       4.1648   1.5584e-05
enh54891    3   18431600   18432600      1       1  150064       1.7328      0.04157
enh54892    3   18435300   18436300      2       1  150064       2.1768     0.014747
enh54926    3   18906300   18907300      4       2  150064       3.1616   0.00078459
enh54927    3   18908300   18909300      2       1  150064       2.7167    0.0032969
enh54936    3   19991000   19992000      5       2  150064       1.9078     0.028211
enh54937    3   19998400   19999400      3       1  150064       1.9189     0.027496
enh54966    3   23382000   23383000      4       2  150064       1.6533     0.049138
enh54967    3   23444000   23445000      1       1  150064       1.9392      0.02624
enh54981    3   23853000   23854000      4       2  150064       3.4433    0.0002873
enh54985    3   23872400   23873400      2       1  150064       2.4768    0.0066283
enh54992    3   23988900   23989900      5       2  150064       1.6824     0.046248
enh54999    3   24728800   24729800      6       2  150064        1.774      0.03803
enh55012    3   25821900   25822900      2       1  150064       1.6863      0.04587
enh55040    3   27811800   27812800      6       2  150064        2.048     0.020281
enh55045    3   27941600   27942600      3       2  150064       2.1848     0.014452
enh55071    3   30304600   30305600      3       1  150064       2.5268    0.0057558
enh55072    3   30331500   30332500      6       3  150064       3.0713    0.0010658
enh55073    3   30360900   30361900      4       2  150064       2.3234     0.010079
enh55074    3   30373400   30374400      2       1  150064       2.2025     0.013816
enh55075    3   30374000   30375000      2       1  150064       2.2932     0.010918
enh55077    3   30391200   30392200      5       2  150064       2.0295     0.021205
enh55111    3   30722100   30723100      4       2  150064       1.8472      0.03236
enh55124    3   31489900   31490900      2       1  150064        1.684     0.046087
enh55132    3   31581200   31582200      1       1  150064       1.6725      0.04721
enh55137    3   31594800   31595800      1       1  150064       2.3913     0.008395
enh55147    3   31677100   31678100      2       1  150064       1.6942     0.045115
enh55156    3   32001200   32002200      2       1  150064       1.6888     0.045627
enh55158    3   32132700   32133700      5       1  150064       1.9288     0.026877
enh55162    3   32155400   32156400      8       1  150064       1.9281     0.026924
enh55163    3   32157200   32158200      7       1  150064       1.7065     0.043955
enh55170    3   32326600   32327600      7       3  150064       1.7843     0.037187
enh55172    3   32337000   32338000      1       1  150064       2.0691      0.01927
enh55175    3   32345500   32346500      3       1  150064       2.1335     0.016442
enh55224    3   32744800   32745800      4       2  150064       2.4369    0.0074065
enh55238    3   33016000   33017000      3       2  150064       1.8471     0.032367
enh55256    3   33152600   33153600      1       1  150064       1.7322      0.04162
enh55259    3   33413900   33414900      1       1  150064       3.0412     0.001178
enh55260    3   33470800   33471800      2       1  150064       2.2573     0.011995
enh55261    3   33473300   33474300      4       2  150064       3.2911   0.00049894
enh55263    3   33478100   33479100      5       2  150064       3.1502   0.00081588
enh55264    3   33483200   33484200      6       3  150064       2.7076    0.0033882
enh55265    3   33488300   33489300      7       2  150064        2.441    0.0073225
enh55288    3   36884300   36885300      2       1  150064       5.1878   1.0642e-07
enh55289    3   36905500   36906500      1       1  150064       2.9618     0.001529
enh55290    3   36910000   36911000      1       1  150064       1.6592      0.04854
enh55291    3   36916100   36917100      1       1  150064       3.2064     0.000672
enh55292    3   36919300   36920300      4       2  150064        5.249   7.6482e-08
enh55293    3   36934600   36935600      2       1  150064       2.7851    0.0026757
enh55294    3   36941500   36942500      2       1  150064       2.0558     0.019903
enh55297    3   36948100   36949100      1       1  150064       2.9594     0.001541
enh55300    3   36959000   36960000      4       2  150064       5.3805   3.7134e-08
enh55302    3   36984600   36985600      2       1  150064       2.7253    0.0032117
enh55303    3   36986600   36987600      4       2  150064       3.3887   0.00035117
enh55304    3   36999500   37000500      2       1  150064       2.0392     0.020716
enh55305    3   37010900   37011900      2       1  150064       2.8671     0.002071
enh55308    3   37036000   37037000      2       1  150064       1.8574      0.03163
enh55309    3   37186600   37187600      2       1  150064       2.9092    0.0018118
enh55311    3   37204200   37205200      3       1  150064       3.0441    0.0011669
enh55315    3   37219600   37220600      1       1  150064        2.948     0.001599
enh55316    3   37254400   37255400      2       1  150064       2.1823     0.014545
enh55317    3   37257300   37258300      5       2  150064       2.9096    0.0018093
enh55318    3   37259700   37260700      2       1  150064        2.187      0.01437
enh55321    3   37269400   37270400      6       3  150064       2.1346     0.016398
enh55332    3   37948200   37949200      5       2  150064       1.9275     0.026959
enh55333    3   37964000   37965000      1       1  150064       3.7125    0.0001026
enh55334    3   37997800   37998800      2       1  150064       2.0516     0.020107
enh55350    3   38190700   38191700      1       1  150064       1.7923      0.03654
enh55361    3   38462300   38463300      2       1  150064       3.2344    0.0006095
enh55362    3   38468700   38469700      1       1  150064       2.4316     0.007516
enh55363    3   38479500   38480500      1       1  150064       3.4312    0.0003005
enh55364    3   38494000   38495000      3       1  150064       3.1473   0.00082402
enh55365    3   38497400   38498400      3       1  150064       3.1542   0.00080478
enh55367    3   38536800   38537800      4       2  150064       2.8552    0.0021503
enh55397    3   39310400   39311400      3       2  150064       1.8781     0.030181
enh55473    3   42189500   42190500      3       1  150064       2.5561    0.0052933
enh55475    3   42201600   42202600      2       1  150064       1.8176     0.034561
enh55476    3   42202800   42203800      1       1  150064       1.7506      0.04001
enh55477    3   42205200   42206200      3       2  150064        1.876      0.03033
enh55478    3   42214300   42215300      2       1  150064       1.7778      0.03772
enh55480    3   42233200   42234200      6       2  150064       1.9943     0.023061
enh55481    3   42256600   42257600      4       2  150064       1.9369     0.026381
enh55541    3   43223200   43224200      9       4  150064       1.8169     0.034617
enh55551    3   43333300   43334300      3       2  150064       1.6519      0.04928
enh55569    3   43435000   43436000      3       2  150064       2.4605    0.0069373
enh55582    3   43800300   43801300      2       1  150064       2.1932     0.014145
enh55584    3   43811800   43812800      1       1  150064       1.6469      0.04979
enh55597    3   44597500   44598500      1       1  150064       3.0287     0.001228
enh55603    3   44727000   44728000      5       3  150064       1.6802     0.046456
enh55631    3   45150500   45151500      1       1  150064       2.2662      0.01172
enh55712    3   46029100   46030100      4       2  150064       1.9097     0.028084
enh55718    3   46100100   46101100     10       3  150064       1.7431     0.040658
enh55721    3   46132600   46133600      3       2  150064       1.6796     0.046513
enh55724    3   46144800   46145800      5       2  150064       1.7298     0.041831
enh55859    3   48153700   48154700      1       1  150064       1.8158       0.0347
enh55860    3   48211200   48212200      2       1  150064        1.689     0.045613
enh55862    3   48235800   48236800      1       1  150064       2.3208      0.01015
enh55865    3   48274000   48275000      2       1  150064       2.8184    0.0024135
enh55866    3   48281400   48282400      2       1  150064       1.7938     0.036423
enh55871    3   48339000   48340000      5       1  150064       2.0367     0.020839
enh55873    3   48343600   48344600      4       1  150064        1.983     0.023681
enh55874    3   48362000   48363000      4       1  150064       2.0024     0.022619
enh55875    3   48468900   48469900      1       1  150064       1.8731      0.03053
enh55901    3   48661400   48662400      1       1  150064        2.289      0.01104
enh55902    3   48671000   48672000      2       1  150064       2.3372    0.0097139
enh55911    3   48745400   48746400      1       1  150064       2.0145      0.02198
enh55912    3   48749000   48750000      3       1  150064       2.1913     0.014217
enh55913    3   48750100   48751100      1       1  150064       2.0126      0.02208
enh55915    3   48754800   48755800      1       1  150064       2.1125      0.01732
enh55922    3   48850400   48851400      1       1  150064       1.8069      0.03539
enh55928    3   48933600   48934600      1       1  150064       1.8011      0.03584
enh55935    3   49004100   49005100      1       1  150064       1.8945      0.02908
enh55943    3   49067000   49068000      1       1  150064       1.6834      0.04615
enh55948    3   49156000   49157000      2       1  150064       2.1108     0.017397
enh55956    3   49275600   49276600      5       2  150064       1.7737     0.038055
enh55960    3   49375300   49376300      1       1  150064       1.7766      0.03782
enh55968    3   49421800   49422800      1       1  150064       2.3101      0.01044
enh55969    3   49425800   49426800      1       1  150064        1.854      0.03187
enh55978    3   49458500   49459500      3       1  150064       2.1882     0.014328
enh55981    3   49465300   49466300      2       1  150064       2.3632    0.0090586
enh55982    3   49467200   49468200      1       1  150064        2.313      0.01036
enh55988    3   49532200   49533200      2       1  150064       1.7921     0.036557
enh55997    3   49740700   49741700      1       1  150064       1.8435      0.03263
enh55998    3   49749500   49750500      5       3  150064       1.8556     0.031757
enh56003    3   49821600   49822600      3       2  150064        2.037     0.020826
enh56007    3   49842100   49843100      1       1  150064        1.884      0.02978
enh56009    3   49849000   49850000      1       1  150064       2.3804     0.008648
enh56010    3   49851900   49852900      2       1  150064       2.4112      0.00795
enh56012    3   49892600   49893600      2       1  150064       2.2205     0.013191
enh56013    3   49894200   49895200      2       1  150064       2.0486     0.020249
enh56014    3   49910000   49911000      4       2  150064       3.2529   0.00057118
enh56015    3   49939500   49940500      3       1  150064        2.198     0.013975
enh56016    3   49942600   49943600      2       1  150064       1.6838     0.046107
enh56017    3   49965100   49966100      3       2  150064       1.7315      0.04168
enh56018    3   49967600   49968600      1       1  150064       3.0538      0.00113
enh56019    3   49976400   49977400      2       1  150064       1.7141     0.043251
enh56020    3   49978600   49979600      2       1  150064        2.531    0.0056873
enh56021    3   49979700   49980700      3       2  150064       2.2091     0.013584
enh56023    3   50112300   50113300      4       2  150064       3.0641    0.0010915
enh56025    3   50125200   50126200      4       2  150064       2.2616     0.011861
enh56026    3   50128200   50129200      3       1  150064       2.8328    0.0023068
enh56027    3   50158900   50159900      2       1  150064       2.4627    0.0068945
enh56035    3   50267000   50268000      1       1  150064       2.4402     0.007339
enh56036    3   50267800   50268800      1       1  150064       2.4402     0.007339
enh56043    3   50287800   50288800      2       1  150064       2.1402     0.016169
enh56045    3   50291500   50292500      5       2  150064       3.1792   0.00073854
enh56046    3   50296500   50297500      1       1  150064       2.6618     0.003886
enh56069    3   50409600   50410600      3       2  150064       3.0316    0.0012165
enh56073    3   50471100   50472100      1       1  150064       2.8462     0.002212
enh56080    3   50519000   50520000      3       2  150064       2.4225    0.0077069
enh56092    3   50614900   50615900      2       1  150064       1.8094     0.035191
enh56106    3   51008900   51009900      2       1  150064       2.0342     0.020965
enh56112    3   51424600   51425600      1       1  150064       2.0468      0.02034
enh56118    3   51535000   51536000      1       1  150064       2.2004      0.01389
enh56133    3   51768300   51769300      5       2  150064       2.2642     0.011782
enh56150    3   52084000   52085000      1       1  150064       1.8409      0.03282
enh56157    3   52143200   52144200      3       1  150064       2.0728     0.019096
enh56165    3   52233700   52234700      2       1  150064       3.6533   0.00012944
enh56167    3   52236400   52237400      1       1  150064        3.771    8.131e-05
enh56169    3   52259800   52260800      2       1  150064       2.6069    0.0045689
enh56170    3   52264700   52265700      4       2  150064       2.1337     0.016432
enh56171    3   52266800   52267800      3       1  150064       3.3796   0.00036295
enh56172    3   52268700   52269700      5       3  150064        4.523    3.048e-06
enh56174    3   52277200   52278200      2       1  150064       4.1743   1.4945e-05
enh56175    3   52282000   52283000      1       1  150064       1.8029       0.0357
enh56177    3   52288700   52289700      1       1  150064       5.5327    1.577e-08
enh56179    3   52295100   52296100      1       1  150064       5.4999      1.9e-08
enh56186    3   52324900   52325900      3       2  150064       4.2851   9.1323e-06
enh56187    3   52332900   52333900      2       1  150064       5.6228   9.3969e-09
enh56188    3   52341300   52342300      1       1  150064       2.9234     0.001731
enh56190    3   52347500   52348500      2       1  150064       2.8812     0.001981
enh56194    3   52374800   52375800      3       1  150064       2.3065     0.010541
enh56196    3   52406700   52407700      3       2  150064       4.0901   2.1562e-05
enh56202    3   52466700   52467700      4       2  150064       3.9566   3.8006e-05
enh56203    3   52478100   52479100      3       2  150064       2.1636     0.015247
enh56207    3   52491100   52492100      3       2  150064       3.2098   0.00066409
enh56212    3   52532200   52533200      1       1  150064       3.8262    6.506e-05
enh56213    3   52565700   52566700      3       1  150064       4.5675   2.4684e-06
enh56214    3   52568500   52569500      3       2  150064       4.5318   2.9247e-06
enh56216    3   52572100   52573100      3       1  150064       3.9099   4.6163e-05
enh56217    3   52573400   52574400      3       1  150064       3.1335   0.00086361
enh56220    3   52717600   52718600      2       1  150064       4.4416   4.4639e-06
enh56221    3   52721300   52722300      1       1  150064       4.9238    4.245e-07
enh56222    3   52731100   52732100      3       1  150064       4.3841   5.8224e-06
enh56223    3   52737500   52738500      1       1  150064       4.5918    2.197e-06
enh56224    3   52741400   52742400      1       1  150064       3.4679    0.0002623
enh56225    3   52755000   52756000      3       1  150064       3.5828   0.00016997
enh56226    3   52796700   52797700      1       1  150064       5.0263      2.5e-07
enh56227    3   52803100   52804100      1       1  150064       5.0609    2.086e-07
enh56230    3   52841000   52842000      1       1  150064       1.6589      0.04857
enh56231    3   52873500   52874500      4       2  150064       5.4914   1.9939e-08
enh56232    3   52877800   52878800      1       1  150064       5.6423    8.392e-09
enh56233    3   52879400   52880400      4       2  150064       4.8144   7.3812e-07
enh56235    3   52924500   52925500      2       1  150064       4.5315   2.9289e-06
enh56237    3   52928500   52929500      2       1  150064       2.3767     0.008734
enh56238    3   52931800   52932800      2       1  150064        4.483   3.6795e-06
enh56239    3   52935600   52936600      1       1  150064       1.9251      0.02711
enh56240    3   52968500   52969500      2       1  150064       5.4771   2.1615e-08
enh56241    3   53016700   53017700      2       1  150064       5.1219    1.512e-07
enh56245    3   53063300   53064300      5       2  150064       4.2057   1.3011e-05
enh56247    3   53065400   53066400      1       1  150064       2.9818     0.001433
enh56249    3   53071800   53072800      1       1  150064       3.0202     0.001263
enh56250    3   53072600   53073600      1       1  150064       2.8509      0.00218
enh56251    3   53074400   53075400      1       1  150064       3.0202     0.001263
enh56252    3   53076300   53077300      3       1  150064         4.32   7.8029e-06
enh56253    3   53105300   53106300      2       1  150064       2.1692     0.015032
enh56268    3   53230400   53231400      3       1  150064       2.9818    0.0014328
enh56269    3   53270000   53271000     11       2  150064       2.4312    0.0075242
enh56270    3   53277300   53278300      8       2  150064         2.14     0.016177
enh56271    3   53282300   53283300      3       1  150064       1.9897     0.023311
enh56272    3   53285000   53286000      3       2  150064       3.1891    0.0007136
enh56274    3   53303700   53304700      1       1  150064       1.9089      0.02814
enh56276    3   53379100   53380100      1       1  150064        4.146    1.692e-05
enh56285    3   53923600   53924600      2       1  150064       1.9728     0.024257
enh56291    3   56713600   56714600      4       1  150064       2.3096     0.010455
enh56292    3   56728200   56729200      4       2  150064       1.8821     0.029911
enh56295    3   56754900   56755900      3       1  150064       1.8986     0.028811
enh56297    3   56761900   56762900      1       1  150064        1.876      0.03033
enh56298    3   56765800   56766800      3       1  150064       1.6559     0.048874
enh56299    3   56768200   56769200      6       2  150064       1.6969     0.044855
enh56300    3   56777500   56778500      1       1  150064       1.9896      0.02332
enh56318    3   56857600   56858600      4       2  150064       2.1592     0.015418
enh56320    3   56871300   56872300      3       2  150064       2.8356    0.0022869
enh56321    3   56889600   56890600      2       1  150064         1.66     0.048452
enh56348    3   57263300   57264300      1       1  150064       1.7645      0.03882
enh56351    3   57572400   57573400      3       2  150064       1.7503     0.040037
enh56396    3   58034900   58035900      3       2  150064       1.6946     0.045076
enh56406    3   58088600   58089600      4       2  150064       1.7446     0.040528
enh56411    3   58161000   58162000      3       1  150064       2.6507    0.0040165
enh56413    3   58164000   58165000      5       2  150064       1.7836     0.037246
enh56423    3   58320600   58321600      3       2  150064       2.8225    0.0023825
enh56425    3   58333400   58334400      2       1  150064        1.751     0.039974
enh56428    3   58337600   58338600      2       1  150064       1.8801     0.030046
enh56431    3   58373000   58374000      5       2  150064       2.2083     0.013612
enh56432    3   58405000   58406000      7       2  150064       2.2735     0.011499
enh56433    3   58417700   58418700      2       1  150064       2.2582     0.011967
enh56434    3   58419800   58420800      7       3  150064       2.2351     0.012706
enh56437    3   58456600   58457600      2       1  150064       2.2212     0.013169
enh56452    3   59411200   59412200      8       2  150064       1.9573     0.025155
enh56458    3   59500800   59501800      9       3  150064       1.9213      0.02735
enh56464    3   59744800   59745800     10       3  150064       2.5525    0.0053484
enh56469    3   59776400   59777400      3       2  150064       1.9436     0.025971
enh56480    3   59974500   59975500      3       1  150064       2.2595     0.011925
enh56494    3   60063400   60064400      7       3  150064       1.7062     0.043983
enh56497    3   60076100   60077100      6       4  150064       1.9464     0.025802
enh56503    3   63850800   63851800      4       2  150064       2.2454      0.01237
enh56504    3   63856000   63857000      2       1  150064       2.5461    0.0054469
enh56507    3   63895900   63896900      4       2  150064       2.3692    0.0089141
enh56510    3   63912900   63913900      3       1  150064       3.1973   0.00069368
enh56511    3   63913900   63914900      2       1  150064       4.1739   1.4972e-05
enh56512    3   63916800   63917800      3       2  150064       4.0164   2.9551e-05
enh56516    3   63925000   63926000      1       1  150064       1.6676       0.0477
enh56521    3   63950200   63951200      5       3  150064       2.7735    0.0027728
enh56522    3   63951400   63952400      2       1  150064       4.1676   1.5389e-05
enh56526    3   63967400   63968400      3       2  150064       2.2201     0.013207
enh56529    3   64006700   64007700      4       2  150064       1.9426     0.026032
enh56531    3   64015800   64016800      4       2  150064       1.6919     0.045328
enh56534    3   64136200   64137200      5       2  150064        3.605   0.00015606
enh56535    3   64172200   64173200      9       3  150064       3.5091   0.00022485
enh56545    3   66427600   66428600      4       2  150064       1.6945     0.045084
enh56573    3   67047400   67048400      2       1  150064       1.8736     0.030492
enh56581    3   67133200   67134200      1       1  150064       1.9899       0.0233
enh56583    3   67644000   67645000      3       1  150064       2.5176    0.0059074
enh56584    3   67650400   67651400      2       1  150064       1.8098     0.035164
enh56585    3   67652900   67653900      3       1  150064       2.6431    0.0041071
enh56586    3   67655500   67656500      7       1  150064       2.6603    0.0039036
enh56587    3   67656400   67657400      6       1  150064       2.6252    0.0043304
enh56589    3   67691600   67692600      3       1  150064       1.6881     0.045695
enh56591    3   67702700   67703700      4       1  150064       2.1123     0.017329
enh56600    3   67997500   67998500      4       2  150064       2.0805     0.018738
enh56623    3   69247000   69248000      3       1  150064       1.6533     0.049134
enh56631    3   69355200   69356200      2       1  150064       2.7099    0.0033647
enh56632    3   69375300   69376300      2       1  150064       2.6991    0.0034768
enh56634    3   69417200   69418200     11       1  150064       2.9979    0.0013593
enh56635    3   69419400   69420400      2       1  150064       2.8526    0.0021682
enh56648    3   71088200   71089200      2       1  150064       1.7364     0.041243
enh56650    3   71102900   71103900      1       1  150064       1.8667      0.03097
enh56654    3   71123400   71124400      2       1  150064       1.8206     0.034335
enh56655    3   71127900   71128900      2       1  150064       1.9833     0.023669
enh56656    3   71132900   71133900      1       1  150064       2.0983      0.01794
enh56659    3   71141900   71142900      2       1  150064       1.6471     0.049774
enh56662    3   71150700   71151700      3       1  150064       2.7376    0.0030947
enh56663    3   71154200   71155200      3       2  150064       2.5604    0.0052271
enh56667    3   71169400   71170400      4       2  150064        2.694    0.0035296
enh56668    3   71171700   71172700      2       1  150064       3.4366    0.0002945
enh56669    3   71174100   71175100      5       2  150064       3.1063   0.00094726
enh56670    3   71175400   71176400      8       2  150064       2.2052     0.013719
enh56671    3   71183000   71184000      1       1  150064       1.6936      0.04517
enh56677    3   71254400   71255400      1       1  150064       5.1579    1.249e-07
enh56678    3   71255600   71256600      2       1  150064       4.4936   3.5016e-06
enh56679    3   71257400   71258400      2       1  150064       1.7361     0.041276
enh56681    3   71274600   71275600      4       2  150064       3.4814   0.00024942
enh56682    3   71277900   71278900      4       2  150064        2.608     0.004553
enh56683    3   71294800   71295800      1       1  150064       2.5053     0.006117
enh56686    3   71311700   71312700      1       1  150064       2.4199     0.007763
enh56687    3   71312200   71313200      3       1  150064       3.3183   0.00045276
enh56688    3   71314100   71315100      2       1  150064       4.1254   1.8505e-05
enh56689    3   71318800   71319800      7       3  150064       2.3719    0.0088473
enh56690    3   71345600   71346600      4       2  150064        3.158   0.00079431
enh56696    3   71365000   71366000      3       1  150064       1.7128     0.043375
enh56697    3   71366000   71367000      4       2  150064       3.4888   0.00024257
enh56699    3   71397400   71398400      1       1  150064       3.8724    5.389e-05
enh56702    3   71411200   71412200      4       2  150064       2.1998      0.01391
enh56711    3   71433000   71434000      3       1  150064       1.7792     0.037607
enh56712    3   71437100   71438100      5       2  150064       2.7276    0.0031897
enh56722    3   71466300   71467300      2       1  150064       2.7778    0.0027361
enh56725    3   71469700   71470700      1       1  150064       2.3373     0.009712
enh56726    3   71473000   71474000      3       1  150064        2.202     0.013834
enh56727    3   71474600   71475600      2       1  150064       1.7318     0.041655
enh56736    3   71495300   71496300      5       2  150064       2.3431    0.0095618
enh56737    3   71498300   71499300      2       1  150064       3.8552   5.7813e-05
enh56738    3   71500200   71501200      2       1  150064       3.0983   0.00097321
enh56739    3   71501000   71502000      3       2  150064       3.2297   0.00061955
enh56742    3   71509700   71510700      2       1  150064        2.653    0.0039885
enh56744    3   71514300   71515300      1       1  150064       2.4369     0.007406
enh56746    3   71525800   71526800      2       1  150064       1.7162     0.043065
enh56747    3   71531000   71532000      3       1  150064       3.7798   7.8474e-05
enh56748    3   71536700   71537700      2       1  150064       2.4005    0.0081865
enh56749    3   71539400   71540400      1       1  150064       4.7694    9.238e-07
enh56751    3   71544000   71545000      2       1  150064       4.3418   7.0648e-06
enh56752    3   71546600   71547600      4       1  150064       3.6774   0.00011782
enh56753    3   71549400   71550400      1       1  150064       4.8591    5.895e-07
enh56754    3   71551200   71552200      4       2  150064       4.7021   1.2878e-06
enh56755    3   71552600   71553600      1       1  150064       4.9105    4.543e-07
enh56757    3   71591800   71592800      1       1  150064       3.4803    0.0002504
enh56773    3   71775700   71776700      1       1  150064       1.7146      0.04321
enh56774    3   71778200   71779200      4       1  150064       2.4847    0.0064834
enh56775    3   71828700   71829700      4       2  150064       1.8585     0.031547
enh56794    3   72235000   72236000      5       2  150064       2.0673     0.019352
enh56803    3   72378400   72379400      2       1  150064       2.3925    0.0083672
enh56826    3   72531200   72532200      4       1  150064       1.9651     0.024701
enh56829    3   72571800   72572800      1       1  150064       2.6395     0.004152
enh56831    3   72599000   72600000      2       1  150064       2.3116       0.0104
enh56847    3   73044800   73045800      2       1  150064       2.0258     0.021392
enh56850    3   73058700   73059700      5       2  150064       1.9288     0.026881
enh56853    3   73069300   73070300      1       1  150064       2.0716      0.01915
enh56857    3   73080400   73081400      1       1  150064       1.9126       0.0279
enh56859    3   73086500   73087500      2       1  150064       1.9033     0.028498
enh56860    3   73089400   73090400      5       2  150064       1.9981     0.022853
enh56862    3   73104900   73105900      1       1  150064       1.6871      0.04579
enh56892    3   93799000   93800000      2       1  150064       2.0702     0.019216
enh56896    3   97484000   97485000      1       1  150064       2.5832     0.004895
enh57018    3  101797800  101798800      4       2  150064        1.746     0.040403
enh57034    3  105441800  105442800      5       3  150064       2.0345     0.020953
enh57043    3  105495900  105496900      2       1  150064       2.1862     0.014401
enh57045    3  105502100  105503100      2       1  150064       2.3491    0.0094087
enh57047    3  105504600  105505600      1       1  150064       2.5053     0.006118
enh57049    3  105509100  105510100      3       2  150064       1.7655     0.038743
enh57050    3  105511100  105512100      3       2  150064       1.7735     0.038075
enh57051    3  105516100  105517100      6       2  150064       2.1772     0.014731
enh57054    3  105520500  105521500      4       2  150064        1.708     0.043815
enh57055    3  105524900  105525900      3       1  150064       2.5405    0.0055352
enh57056    3  105528000  105529000      2       1  150064       2.1377     0.016272
enh57057    3  105529700  105530700      1       1  150064       2.4344     0.007458
enh57058    3  105542000  105543000      1       1  150064       1.7223      0.04251
enh57061    3  105553900  105554900      3       2  150064       1.6692     0.047542
enh57063    3  105562500  105563500      2       1  150064       1.7758     0.037887
enh57065    3  105567500  105568500      5       2  150064       1.8942     0.029096
enh57067    3  105572900  105573900      3       2  150064       2.0561     0.019888
enh57068    3  105576000  105577000      4       2  150064       1.7862     0.037034
enh57074    3  105601600  105602600      4       2  150064       2.1232     0.016868
enh57080    3  105894000  105895000      2       1  150064       2.2513     0.012185
enh57085    3  105949900  105950900      8       1  150064       1.8934     0.029149
enh57101    3  107296600  107297600      4       1  150064       2.0645     0.019487
enh57106    3  107361800  107362800      5       2  150064       1.9043     0.028435
enh57107    3  107380100  107381100      1       1  150064       2.2708      0.01158
enh57109    3  107402900  107403900      1       1  150064       2.6608     0.003898
enh57122    3  107774200  107775200      2       1  150064       1.9303     0.026784
enh57126    3  107794900  107795900      2       1  150064       2.3629    0.0090659
enh57127    3  107799400  107800400      3       2  150064       1.7037     0.044216
enh57129    3  107811500  107812500      1       1  150064       2.6782     0.003701
enh57138    3  107934800  107935800      7       3  150064       2.9246    0.0017244
enh57139    3  107938300  107939300      3       1  150064       2.5331    0.0056531
enh57145    3  108113400  108114400      6       2  150064       2.1175      0.01711
enh57212    3  111854300  111855300      1       1  150064       1.8513      0.03206
enh57231    3  112218600  112219600      3       1  150064       1.8782     0.030179
enh57263    3  112695800  112696800      3       2  150064       1.7057      0.04403
enh57299    3  113467400  113468400      2       1  150064       2.1893     0.014287
enh57306    3  113631400  113632400      6       3  150064       1.8725     0.030566
enh57323    3  114020000  114021000      3       2  150064       1.6641     0.048051
enh57325    3  114024800  114025800      1       1  150064        1.806      0.03546
enh57326    3  114028400  114029400      6       2  150064       1.8861     0.029641
enh57335    3  114173900  114174900      1       1  150064       3.2368    0.0006044
enh57374    3  119186600  119187600      4       2  150064       1.6637     0.048088
enh57378    3  119274400  119275400      9       5  150064       2.3602    0.0091323
enh57380    3  119277200  119278200      5       1  150064       1.8782     0.030174
enh57381    3  119278000  119279000      7       2  150064        1.789     0.036811
enh57409    3  120137400  120138400      1       1  150064       1.8344       0.0333
enh57412    3  120314000  120315000      6       2  150064        2.292     0.010953
enh57413    3  120316700  120317700     10       3  150064       2.3195     0.010183
enh57420    3  121151100  121152100      2       1  150064       1.9809     0.023799
enh57432    3  121713500  121714500      4       2  150064       1.9338     0.026568
enh57451    3  122103600  122104600      2       1  150064       1.8218     0.034241
enh57482    3  122510800  122511800      5       3  150064       1.6935     0.045178
enh57485    3  122608800  122609800      2       1  150064       2.9809    0.0014368
enh57486    3  122612000  122613000      6       3  150064       2.6235    0.0043515
enh57491    3  122787200  122788200      2       1  150064       2.6726    0.0037634
enh57493    3  122803100  122804100      3       1  150064        2.225     0.013041
enh57494    3  122809500  122810500      3       2  150064       1.9898     0.023309
enh57550    3  124844400  124845400      7       3  150064       2.9921    0.0013853
enh57551    3  124847500  124848500      4       2  150064       2.9011    0.0018595
enh57554    3  124854800  124855800      2       1  150064       1.9399     0.026198
enh57558    3  124873500  124874500      3       2  150064       2.2224     0.013127
enh57569    3  125078100  125079100      1       1  150064       2.6884      0.00359
enh57577    3  125237000  125238000      6       3  150064       1.7114     0.043499
enh57580    3  125308500  125309500      1       1  150064       2.3574     0.009202
enh57582    3  125315000  125316000      5       3  150064       1.9109     0.028007
enh57588    3  125708100  125709100      3       1  150064       1.6931     0.045215
enh57590    3  125744900  125745900      2       1  150064       1.7924     0.036531
enh57606    3  126373800  126374800      4       1  150064       1.6997     0.044589
enh57610    3  126629200  126630200      3       2  150064       1.8176     0.034561
enh57627    3  127389800  127390800      1       1  150064        1.789      0.03681
enh57641    3  127773600  127774600      2       1  150064       2.6506    0.0040175
enh57650    3  127870900  127871900      1       1  150064       3.5232    0.0002132
enh57652    3  127874000  127875000      2       1  150064       1.7007       0.0445
enh57657    3  128036400  128037400      1       1  150064       3.3368    0.0004237
enh57660    3  128067400  128068400      2       1  150064       1.8786     0.030149
enh57665    3  128291400  128292400      3       2  150064        1.862     0.031304
enh57702    3  128565200  128566200      3       2  150064        1.823      0.03415
enh57708    3  128689000  128690000      1       1  150064       3.2968     0.000489
enh57709    3  128711700  128712700      2       1  150064       2.5048    0.0061269
enh57725    3  128805700  128806700      1       1  150064       2.0976      0.01797
enh57731    3  128832300  128833300      2       1  150064       1.6886     0.045652
enh57735    3  128877900  128878900      2       1  150064       1.6767     0.046798
enh57744    3  128995900  128996900      2       1  150064       3.1611   0.00078597
enh57745    3  129000100  129001100      1       1  150064       3.5042     0.000229
enh57746    3  129001900  129002900      2       1  150064       2.8918    0.0019149
enh57747    3  129023600  129024600      1       1  150064       3.6939    0.0001104
enh57748    3  129030900  129031900      1       1  150064       3.4387    0.0002923
enh57759    3  129208900  129209900      3       1  150064       1.7024     0.044341
enh57760    3  129244500  129245500      2       1  150064       2.5855    0.0048625
enh57767    3  129310600  129311600      5       3  150064       2.0553     0.019927
enh57768    3  129316400  129317400      3       2  150064       2.0146     0.021972
enh57773    3  129334800  129335800      3       2  150064       1.7441     0.040567
enh57796    3  130462600  130463600      1       1  150064       1.9919      0.02319
enh57806    3  130746000  130747000      3       2  150064       1.8342     0.033309
enh57824    3  132930400  132931400      2       1  150064       2.3065     0.010542
enh57825    3  133159800  133160800      1       1  150064       2.3398     0.009648
enh57847    3  133537300  133538300      2       1  150064       2.6357    0.0041987
enh57848    3  133600200  133601200      3       2  150064       3.1014    0.0009631
enh57849    3  133661100  133662100      4       2  150064       2.1518     0.015708
enh57872    3  135873700  135874700      3       2  150064       2.1199     0.017006
enh57873    3  135875700  135876700      2       1  150064       3.4455   0.00028497
enh57877    3  135902000  135903000      2       1  150064       2.3643    0.0090311
enh57880    3  135916500  135917500      2       1  150064       2.8409    0.0022496
enh57881    3  136000400  136001400      2       1  150064       4.8233   7.0616e-07
enh57882    3  136314900  136315900      3       2  150064       2.5589    0.0052502
enh57885    3  136408100  136409100      1       1  150064       2.4124     0.007925
enh57887    3  136410900  136411900      2       1  150064        2.401    0.0081754
enh57891    3  136434900  136435900      3       2  150064       4.7931   8.2119e-07
enh57892    3  136444700  136445700      1       1  150064       3.1766    0.0007451
enh57895    3  136449700  136450700      2       1  150064       2.5073    0.0060829
enh57897    3  136455300  136456300      3       1  150064        2.456    0.0070252
enh57898    3  136464100  136465100      2       1  150064         2.49     0.006388
enh57900    3  136465700  136466700      5       2  150064       3.7947   7.3912e-05
enh57901    3  136472500  136473500      3       2  150064       3.2031   0.00067987
enh57902    3  136505500  136506500      2       1  150064        3.281   0.00051724
enh57903    3  136578600  136579600      2       1  150064       2.9288    0.0017013
enh57904    3  136582300  136583300      5       1  150064       2.9045    0.0018392
enh57905    3  136585800  136586800      4       2  150064       3.6941   0.00011034
enh57906    3  136595200  136596200      2       1  150064       2.5465    0.0054397
enh57907    3  136599100  136600100      3       1  150064        2.913    0.0017897
enh57908    3  136601700  136602700      1       1  150064       3.0454     0.001162
enh57909    3  136605600  136606600      4       1  150064          3.1   0.00096775
enh57910    3  136607200  136608200      1       1  150064       3.0309     0.001219
enh57911    3  136611000  136612000      2       1  150064       3.0727    0.0010606
enh57912    3  136612400  136613400      1       1  150064       3.0285     0.001229
enh57913    3  136617600  136618600      2       1  150064       2.4929    0.0063349
enh57915    3  136620800  136621800      8       2  150064        3.072    0.0010632
enh57916    3  136626500  136627500      1       1  150064       2.7145     0.003319
enh57918    3  136632600  136633600      2       1  150064       2.4977    0.0062507
enh57919    3  136633300  136634300      2       1  150064       2.5043    0.0061353
enh57920    3  136634500  136635500      3       2  150064       1.9746     0.024154
enh57922    3  136638400  136639400      2       1  150064       2.4599    0.0069496
enh57923    3  136639000  136640000      3       2  150064       2.8552    0.0021504
enh57926    3  136643100  136644100      2       1  150064       1.8349      0.03326
enh57927    3  136651000  136652000      4       1  150064       3.0786    0.0010397
enh57929    3  136661200  136662200      2       1  150064       2.4908    0.0063731
enh57930    3  136662000  136663000      3       1  150064       3.0587    0.0011114
enh57931    3  136673600  136674600      3       2  150064       3.5259     0.000211
enh57932    3  136703200  136704200      4       1  150064       3.8156   6.7914e-05
enh57933    3  136713000  136714000      2       1  150064       3.2724   0.00053313
enh57940    3  137904800  137905800      2       1  150064       1.9238     0.027192
enh57944    3  137940200  137941200      2       1  150064       2.4933    0.0063277
enh57954    3  138405900  138406900      1       1  150064       2.1484      0.01584
enh57956    3  138499000  138500000      2       1  150064       1.8971     0.028909
enh57957    3  138500400  138501400      1       1  150064       1.9222      0.02729
enh57958    3  138533100  138534100      1       1  150064       1.8163      0.03466
enh57960    3  138536600  138537600      1       1  150064       1.8135      0.03488
enh57962    3  138554400  138555400      1       1  150064       1.9341      0.02655
enh57977    3  140472900  140473900      1       1  150064       2.2808      0.01128
enh57982    3  140795100  140796100      2       1  150064       2.6936     0.003534
enh58036    3  141221300  141222300      1       1  150064        2.099      0.01791
enh58081    3  142721800  142722800      1       1  150064       2.6068     0.004569
enh58082    3  142722700  142723700      4       2  150064       1.7109     0.043548
enh58086    3  142837000  142838000      3       1  150064       2.4642    0.0068664
enh58097    3  142965800  142966800      4       2  150064       2.3482    0.0094333
enh58108    3  143148800  143149800      4       2  150064        2.101     0.017821
enh58117    3  143469500  143470500      2       1  150064       1.7099     0.043645
enh58124    3  143549800  143550800      1       1  150064       2.0766      0.01892
enh58130    3  143642800  143643800      1       1  150064        1.734      0.04146
enh58192    3  150322900  150323900      2       1  150064        2.072     0.019133
enh58232    3  151143700  151144700      2       1  150064       1.7059     0.044011
enh58265    3  151999600  152000600      2       1  150064       2.0564     0.019872
enh58278    3  152035100  152036100      3       2  150064       2.3324    0.0098396
enh58293    3  152092500  152093500      1       1  150064       2.2571        0.012
enh58313    3  152169900  152170900      2       1  150064       2.0707     0.019194
enh58317    3  152190100  152191100      3       2  150064       1.7883     0.036867
enh58318    3  152313500  152314500      2       1  150064       1.8285     0.033737
enh58319    3  152551800  152552800      3       1  150064       2.8442    0.0022259
enh58341    3  153346300  153347300      2       1  150064       2.1338     0.016428
enh58370    3  156360500  156361500      1       1  150064       2.0379      0.02078
enh58393    3  156810600  156811600      2       1  150064       1.9585     0.025087
enh58445    3  160556400  160557400      1       1  150064       2.6859     0.003617
enh58446    3  160603600  160604600      4       2  150064       2.2924     0.010942
enh58451    3  161032300  161033300      3       1  150064       3.1197   0.00090531
enh58453    3  161067300  161068300      4       1  150064       2.0241     0.021481
enh58454    3  161112000  161113000      1       1  150064       2.0585      0.01977
enh58463    3  167453900  167454900      3       1  150064       3.6233   0.00014542
enh58464    3  167468000  167469000      2       1  150064       3.3527   0.00040014
enh58465    3  167811000  167812000      2       1  150064       2.5665    0.0051368
enh58469    3  169476600  169477600      1       1  150064       2.5392     0.005555
enh58470    3  169480700  169481700      1       1  150064       2.2445       0.0124
enh58475    3  169553900  169554900      5       1  150064       2.4056    0.0080737
enh58485    3  169688500  169689500      2       1  150064       2.0416     0.020596
enh58486    3  169720400  169721400      2       1  150064       2.3225     0.010104
enh58491    3  169762700  169763700      1       1  150064       2.0343      0.02096
enh58495    3  169868900  169869900      1       1  150064       2.5128     0.005989
enh58500    3  169877500  169878500      2       1  150064       2.3426     0.009575
enh58502    3  169889900  169890900      2       1  150064       2.0471     0.020324
enh58503    3  169891300  169892300      2       1  150064       1.9605     0.024968
enh58505    3  169895800  169896800      2       1  150064       2.1719     0.014933
enh58522    3  170883300  170884300      2       1  150064       1.7317     0.041666
enh58532    3  170987600  170988600      3       1  150064        1.826     0.033924
enh58535    3  171002000  171003000      5       1  150064       2.0436     0.020497
enh58544    3  171076200  171077200      3       2  150064        2.125     0.016794
enh58618    3  172231700  172232700      4       2  150064       1.9782     0.023956
enh58631    3  172311700  172312700      8       2  150064       2.4594    0.0069591
enh58632    3  172313800  172314800      6       2  150064       2.8667    0.0020741
enh58644    3  172426600  172427600      1       1  150064       2.6366     0.004187
enh58649    3  176758900  176759900      1       1  150064        2.666     0.003838
enh58652    3  176798800  176799800      4       2  150064       3.0562     0.001121
enh58653    3  176805000  176806000      3       1  150064       2.9145     0.001781
enh58654    3  176806700  176807700      4       2  150064       1.6843     0.046064
enh58655    3  176807800  176808800      2       1  150064       2.2124     0.013468
enh58658    3  176821800  176822800      5       2  150064       2.9531    0.0015729
enh58668    3  176859000  176860000      3       2  150064       1.9742     0.024181
enh58671    3  176864100  176865100      4       2  150064       2.6366    0.0041868
enh58689    3  177035200  177036200      4       2  150064       2.3067     0.010537
enh58692    3  177062900  177063900      3       2  150064       1.7049     0.044104
enh58712    3  177313700  177314700      4       2  150064       1.9872     0.023451
enh58719    3  177359400  177360400      5       2  150064       3.9735   3.5405e-05
enh58720    3  177362400  177363400      3       2  150064       2.7237    0.0032282
enh58777    3  180628700  180629700      2       1  150064       5.4446   2.5956e-08
enh58778    3  180632200  180633200      1       1  150064       1.7731      0.03811
enh58779    3  180635800  180636800      3       2  150064       5.5895   1.1387e-08
enh58780    3  180637900  180638900      4       2  150064       3.8483   5.9477e-05
enh58781    3  180641700  180642700      2       1  150064       5.1144   1.5736e-07
enh58782    3  180649100  180650100      3       1  150064       5.3789   3.7478e-08
enh58802    3  182698800  182699800      1       1  150064       1.6873      0.04577
enh58838    3  183305200  183306200      4       1  150064       1.7018     0.044392
enh58846    3  183497700  183498700      3       2  150064       2.7989     0.002564
enh58855    3  183600300  183601300      4       2  150064       1.9349       0.0265
enh58856    3  183602800  183603800      7       3  150064       1.8104     0.035115
enh58891    3  184473800  184474800      4       2  150064       2.1199     0.017006
enh58897    3  184531700  184532700      2       1  150064       2.2819     0.011248
enh58898    3  184532700  184533700      3       1  150064       1.6878     0.045722
enh58899    3  184892900  184893900      1       1  150064       1.9491      0.02564
enh58916    3  185482000  185483000      1       1  150064       2.1268      0.01672
enh58923    3  185677500  185678500      4       2  150064       2.3319    0.0098521
enh58925    3  185785400  185786400      3       1  150064       2.3839    0.0085657
enh58959    3  186507900  186508900      5       2  150064       1.9559     0.025237
enh59072    3  187870000  187871000      2       1  150064       1.7929     0.036493
enh59075    3  187881600  187882600      1       1  150064       1.6793      0.04655
enh59076    3  187887600  187888600      8       4  150064       3.2988   0.00048545
enh59081    3  187907500  187908500      5       2  150064       1.7312     0.041708
enh59082    3  187913800  187914800      3       2  150064       1.8591     0.031507
enh59101    3  188079700  188080700     10       3  150064       2.0514     0.020113
enh59104    3  188118100  188119100      4       1  150064       1.9962     0.022959
enh59106    3  188134700  188135700      1       1  150064       2.4189     0.007783
enh59109    3  188150800  188151800      2       1  150064       1.7346     0.041407
enh59113    3  188224900  188225900      2       1  150064       1.7455     0.040453
enh59173    3  193549100  193550100      2       1  150064       1.6609     0.048366
enh59184    3  193801900  193802900      1       1  150064       2.2764      0.01141
enh59185    3  193807000  193808000      4       2  150064       2.4049    0.0080891
enh59249    3  194864800  194865800      8       2  150064       1.8271     0.033842
enh59270    3  194981800  194982800      1       1  150064       2.3337     0.009805
enh59340    3  195922800  195923800      5       3  150064       2.0725      0.01911
enh59344    3  195945200  195946200      3       2  150064       2.5484    0.0054108
enh59345    3  195946500  195947500      3       2  150064       2.0706     0.019196
enh59347    3  195980000  195981000      4       2  150064       3.0738    0.0010569
enh59350    3  196002000  196003000      3       1  150064       1.8968     0.028926
enh59351    3  196005400  196006400      6       3  150064       2.4685    0.0067847
enh59354    3  196015200  196016200      6       2  150064        2.365    0.0090155
enh59356    3  196045400  196046400      3       2  150064       2.7881     0.002651
enh59361    3  196142800  196143800      4       2  150064       2.9565    0.0015558
enh59364    3  196156700  196157700      3       2  150064       1.8914     0.029284
enh59365    3  196160000  196161000      2       1  150064       3.1878   0.00071689
enh59403    3  196465700  196466700      4       2  150064       1.7618     0.039056
enh59405    3  196476000  196477000     12       2  150064       1.9455     0.025857
enh59406    3  196484600  196485600     10       3  150064       2.4161    0.0078431
enh59413    3  196670400  196671400      1       1  150064       2.0387      0.02074
enh59423    3  196980500  196981500      6       3  150064       2.2843     0.011177
enh59424    3  197020100  197021100      6       1  150064       2.4726    0.0067068
enh59430    3  197172900  197173900      7       3  150064       1.7516     0.039924
enh59435    3  197244200  197245200      2       1  150064       1.6658     0.047874
enh59488    4     658600     659600      2       1  150064       1.9035     0.028489
enh59489    4     666400     667400      3       2  150064        2.863    0.0020979
enh59492    4     675500     676500      2       1  150064       2.4315    0.0075191
enh59493    4     677200     678200      2       1  150064       1.8302     0.033612
enh59495    4     683500     684500      5       2  150064       2.4845    0.0064868
enh59497    4     698200     699200      6       3  150064       2.0344     0.020955
enh59498    4     701000     702000     11       3  150064       2.5933    0.0047528
enh59499    4     701900     702900      3       2  150064       3.1089   0.00093905
enh59500    4     766800     767800      7       4  150064       2.0154     0.021929
enh59544    4    1212300    1213300      2       1  150064       3.0424    0.0011734
enh59545    4    1216300    1217300      3       1  150064       1.6741     0.047058
enh59560    4    1328300    1329300      4       2  150064       1.8211     0.034298
enh59561    4    1338300    1339300      5       2  150064       2.1289     0.016632
enh59563    4    1345300    1346300      6       3  150064       2.1873      0.01436
enh59565    4    1546600    1547600      2       1  150064       2.6824    0.0036544
enh59591    4    1843100    1844100      2       1  150064       2.5731    0.0050395
enh59593    4    1851600    1852600      2       1  150064       1.8622     0.031285
enh59596    4    1863100    1864100      1       1  150064       1.8425       0.0327
enh59624    4    2321800    2322800      4       2  150064       1.7482     0.040214
enh59723    4    3244500    3245500      1       1  150064       1.8225      0.03419
enh59731    4    3343500    3344500      3       2  150064       1.9386     0.026278
enh59759    4    4419900    4420900      1       1  150064       2.4349     0.007447
enh59761    4    4493000    4494000      3       2  150064       2.1684     0.015063
enh59765    4    4541500    4542500      4       2  150064         2.95    0.0015887
enh59766    4    4544500    4545500      2       1  150064        1.997     0.022911
enh59771    4    4945300    4946300     15       5  150064       2.0045     0.022507
enh59783    4    6154400    6155400      7       2  150064        1.863     0.031231
enh59792    4    6305400    6306400      4       2  150064       2.8191    0.0024078
enh59806    4    6693500    6694500      5       2  150064       1.7002     0.044543
enh59830    4    6875500    6876500      2       1  150064       2.0092     0.022259
enh59851    4    6953400    6954400      1       1  150064       1.9286      0.02689
enh59852    4    6955300    6956300      7       2  150064       1.8253     0.033977
enh59869    4    7170600    7171600      7       4  150064       1.9708     0.024375
enh59883    4    7751200    7752200     10       4  150064         2.03     0.021177
enh59930    4    8415600    8416600      2       1  150064       2.0564     0.019873
enh59933    4    8430400    8431400      3       1  150064         1.77     0.038365
enh59935    4    8437900    8438900      1       1  150064       1.6643      0.04803
enh59937    4    8440300    8441300      5       3  150064       2.1675     0.015099
enh59959    4   10079600   10080600      1       1  150064       1.6876      0.04574
enh59960    4   10092100   10093100      4       2  150064       1.8112     0.035059
enh59983    4   10956000   10957000      6       3  150064       2.1005     0.017842
enh59985    4   11006400   11007400      4       2  150064       2.6785    0.0036981
enh60056    4   16207900   16208900      6       3  150064       2.3254     0.010026
enh60057    4   16214300   16215300      2       1  150064       1.8259     0.033931
enh60058    4   16218300   16219300      6       3  150064       2.1595     0.015405
enh60060    4   16599600   16600600      2       1  150064       2.2956     0.010849
enh60071    4   17577400   17578400      5       1  150064       2.0572     0.019832
enh60072    4   17580700   17581700      3       1  150064        2.128      0.01667
enh60074    4   17614600   17615600      4       1  150064       2.2529     0.012131
enh60075    4   17619400   17620400      3       1  150064       2.2802     0.011298
enh60076    4   17638100   17639100      5       3  150064       2.3357     0.009754
enh60077    4   17651800   17652800      5       1  150064       2.5821    0.0049098
enh60078    4   17652900   17653900      7       2  150064       2.3217     0.010125
enh60079    4   17666200   17667200      1       1  150064       2.7498     0.002982
enh60082    4   17815500   17816500      2       1  150064       1.8942     0.029097
enh60083    4   18021000   18022000      3       1  150064       2.2472     0.012315
enh60087    4   20702800   20703800      5       2  150064       1.9287     0.026885
enh60097    4   23293500   23294500     10       2  150064       2.1128     0.017308
enh60123    4   25853500   25854500      1       1  150064       2.5744      0.00502
enh60126    4   25865300   25866300      3       1  150064       2.9199    0.0017506
enh60129    4   25880400   25881400      5       2  150064       2.0854     0.018516
enh60140    4   26133000   26134000      4       2  150064       2.7538    0.0029458
enh60152    4   26319800   26320800      2       1  150064       2.0537     0.020002
enh60159    4   26357100   26358100      2       1  150064       2.2508       0.0122
enh60167    4   26586700   26587700      1       1  150064       3.4971    0.0002352
enh60169    4   26613600   26614600      1       1  150064       3.5437    0.0001973
enh60171    4   26750000   26751000      2       1  150064       2.7641    0.0028541
enh60173    4   26813000   26814000      4       2  150064       2.4432    0.0072781
enh60181    4   26869500   26870500      1       1  150064       1.6794      0.04654
enh60193    4   26903100   26904100      2       1  150064       2.0252     0.021424
enh60194    4   26906100   26907100      2       1  150064       1.7489     0.040153
enh60206    4   27004600   27005600      2       1  150064       1.7483     0.040209
enh60214    4   36220300   36221300      5       3  150064       2.0414     0.020606
enh60254    4   37817600   37818600      1       1  150064       2.5094     0.006046
enh60255    4   37826500   37827500      2       1  150064       1.7997     0.035952
enh60276    4   38006200   38007200      5       1  150064       2.1912      0.01422
enh60286    4   38124900   38125900      3       1  150064       1.6489     0.049588
enh60323    4   38627000   38628000      3       1  150064       1.9971     0.022907
enh60334    4   38725600   38726600      3       2  150064       1.6803      0.04645
enh60344    4   38821300   38822300      1       1  150064       1.7412      0.04082
enh60381    4   39633500   39634500      2       1  150064       3.2814   0.00051655
enh60382    4   39637000   39638000      2       1  150064       2.5878    0.0048293
enh60383    4   39641500   39642500      1       1  150064       2.5731      0.00504
enh60392    4   39721300   39722300      3       2  150064       1.6525     0.049219
enh60405    4   40066600   40067600      2       1  150064       1.6894      0.04557
enh60407    4   40122900   40123900      1       1  150064       2.1998      0.01391
enh60408    4   40126700   40127700      4       2  150064       2.2003     0.013892
enh60426    4   40245500   40246500      4       2  150064       1.6506      0.04941
enh60457    4   40623300   40624300      4       2  150064       1.8001     0.035925
enh60470    4   42627600   42628600      4       2  150064       2.7798    0.0027195
enh60492    4   47488200   47489200      3       2  150064       1.9823     0.023722
enh60510    4   48114900   48115900      3       2  150064       1.6763     0.046839
enh60524    4   48339800   48340800      2       1  150064       1.9425      0.02604
enh60526    4   48348400   48349400      2       1  150064       2.7383    0.0030876
enh60536    4   48670200   48671200      1       1  150064       2.3414     0.009606
enh60539    4   48686100   48687100      1       1  150064       2.2741      0.01148
enh60545    4   48731400   48732400      3       1  150064       2.2188      0.01325
enh60547    4   48739300   48740300      2       1  150064       2.0495     0.020207
enh60549    4   48748400   48749400      1       1  150064       2.4588      0.00697
enh60553    4   48764800   48765800      2       1  150064       2.2009     0.013872
enh60557    4   48778000   48779000      3       1  150064       2.1507     0.015752
enh60558    4   48783100   48784100      1       1  150064        2.482     0.006533
enh60599    4   55010400   55011400      1       1  150064       2.4714      0.00673
enh60600    4   55083200   55084200      1       1  150064       2.3698       0.0089
enh60602    4   55260700   55261700      3       2  150064       1.8674     0.030926
enh60611    4   55685000   55686000      2       1  150064       1.9454     0.025864
enh60623    4   56313300   56314300      3       2  150064       1.7534     0.039768
enh60627    4   56717900   56718900      3       2  150064       1.7581     0.039365
enh60629    4   56732500   56733500      1       1  150064       2.5589      0.00525
enh60655    4   57670500   57671500      1       1  150064       2.4485     0.007172
enh60681    4   68563800   68564800      4       2  150064       2.8429     0.002235
enh60682    4   68564600   68565600      3       1  150064       2.7744    0.0027653
enh60683    4   68567600   68568600      4       2  150064       3.3077   0.00047037
enh60765    4   76435100   76436100      3       1  150064       1.7819     0.037384
enh60790    4   77129300   77130300      4       2  150064       1.7954     0.036297
enh60793    4   77135800   77136800      2       1  150064       1.7965     0.036211
enh60794    4   77197400   77198400      7       2  150064       2.2308     0.012847
enh60856    4   79087600   79088600      3       2  150064       2.3883    0.0084643
enh60857    4   79533200   79534200      2       1  150064       1.7848     0.037147
enh60858    4   79550700   79551700      2       1  150064       1.8117     0.035015
enh60860    4   79563800   79564800      2       1  150064       1.8125     0.034958
enh60865    4   79593600   79594600      2       1  150064       1.9134     0.027851
enh60884    4   80990200   80991200      1       1  150064       3.0418     0.001176
enh60886    4   81048000   81049000      1       1  150064       1.7285      0.04195
enh60888    4   81075400   81076400      1       1  150064       1.6539      0.04907
enh60889    4   81093500   81094500      3       2  150064       2.0269     0.021339
enh60890    4   81102500   81103500      4       2  150064       2.1185     0.017068
enh60891    4   81124600   81125600      5       2  150064       2.5745    0.0050198
enh60908    4   82415400   82416400      4       2  150064       2.0745     0.019018
enh60909    4   82425400   82426400      3       2  150064       2.1421     0.016092
enh60910    4   82426900   82427900      4       2  150064       1.7439     0.040586
enh60924    4   83189000   83190000      3       1  150064        2.799    0.0025631
enh60925    4   83192800   83193800      5       3  150064       2.2037     0.013771
enh60929    4   83284700   83285700      2       1  150064       2.0983     0.017941
enh60941    4   83818600   83819600      1       1  150064       1.7584      0.03934
enh60943    4   83909800   83910800      3       1  150064       2.5001    0.0062081
enh60944    4   83913300   83914300      1       1  150064       2.7012     0.003455
enh60945    4   83913800   83914800      3       1  150064       2.6647    0.0038526
enh60946    4   83914300   83915300      2       1  150064       2.2383     0.012601
enh60947    4   83927600   83928600      1       1  150064       1.9228      0.02725
enh60948    4   83928800   83929800      3       2  150064       2.1887      0.01431
enh60951    4   83957200   83958200      3       1  150064       2.2133     0.013438
enh60965    4   84075900   84076900      4       2  150064       1.9718     0.024319
enh60996    4   84503300   84504300      1       1  150064       1.9576      0.02514
enh61009    4   86850300   86851300      3       2  150064       2.2056     0.013707
enh61013    4   87825000   87826000      4       2  150064       2.0033     0.022573
enh61021    4   87867700   87868700      2       1  150064       2.8693    0.0020568
enh61025    4   87888200   87889200      5       2  150064       2.5699    0.0050857
enh61027    4   87895200   87896200      1       1  150064       2.7898     0.002637
enh61028    4   87898400   87899400      5       2  150064       2.8232    0.0023776
enh61032    4   87930300   87931300      2       1  150064       3.0005    0.0013479
enh61035    4   87939400   87940400      3       1  150064       2.6285    0.0042886
enh61036    4   87946900   87947900      3       1  150064       2.5648    0.0051625
enh61038    4   87950500   87951500      3       2  150064       2.6331    0.0042302
enh61039    4   87953200   87954200      1       1  150064       2.7191     0.003273
enh61040    4   87955800   87956800      2       1  150064       1.7688      0.03846
enh61043    4   87959500   87960500      4       2  150064        2.444    0.0072626
enh61045    4   87963900   87964900      1       1  150064       2.6265     0.004313
enh61046    4   87965900   87966900      2       1  150064       2.1474     0.015879
enh61048    4   87975200   87976200      4       2  150064       3.2259   0.00062789
enh61049    4   87979600   87980600      3       1  150064       1.6901     0.045501
enh61056    4   88024500   88025500      3       1  150064       1.7177     0.042927
enh61086    4   89376300   89377300      1       1  150064        1.896      0.02898
enh61089    4   89447300   89448300      1       1  150064       1.8682      0.03087
enh61125    4   90238300   90239300      2       1  150064       1.9592     0.025044
enh61136    4   90992200   90993200      2       1  150064        2.378    0.0087045
enh61139    4   95259900   95260900      3       1  150064       1.6543     0.049037
enh61157    4   96214400   96215400      1       1  150064       2.2517      0.01217
enh61172    4   99403600   99404600      2       1  150064       2.3598    0.0091432
enh61178    4   99465200   99466200      4       2  150064        2.139     0.016218
enh61179    4   99465700   99466700      4       2  150064         2.49    0.0063874
enh61195    4   99585400   99586400      1       1  150064       1.9779      0.02397
enh61221    4  100745600  100746600      5       2  150064       1.8566     0.031683
enh61222    4  100767200  100768200      3       1  150064       1.6981     0.044747
enh61227    4  100815900  100816900      6       2  150064       1.7416     0.040791
enh61234    4  101000400  101001400      3       1  150064       1.8157     0.034706
enh61235    4  101014500  101015500      2       1  150064        2.258     0.011974
enh61238    4  101380000  101381000      3       1  150064        1.646     0.049884
enh61241    4  101902200  101903200      1       1  150064       2.2994      0.01074
enh61244    4  101940400  101941400      1       1  150064       2.8544     0.002156
enh61245    4  101946600  101947600      2       1  150064       2.6879    0.0035954
enh61249    4  102024600  102025600      1       1  150064         2.09      0.01831
enh61270    4  102255900  102256900      1       1  150064       1.7044      0.04415
enh61277    4  102722600  102723600      5       2  150064       1.9146      0.02777
enh61278    4  102727400  102728400      4       1  150064       1.9071     0.028251
enh61285    4  103427000  103428000      2       1  150064       2.0235     0.021513
enh61313    4  103520500  103521500      1       1  150064       1.9863       0.0235
enh61325    4  103655500  103656500      1       1  150064        2.895     0.001896
enh61326    4  103678500  103679500      2       1  150064       2.3234     0.010078
enh61327    4  103679800  103680800      1       1  150064       2.4385     0.007374
enh61328    4  103682700  103683700      2       1  150064       2.6844    0.0036333
enh61329    4  103734400  103735400      2       1  150064       3.3258    0.0004408
enh61331    4  103742500  103743500      1       1  150064       3.7767    7.945e-05
enh61332    4  103750200  103751200      3       1  150064       3.5009   0.00023181
enh61333    4  103787500  103788500      1       1  150064       3.8858      5.1e-05
enh61335    4  103939300  103940300      2       1  150064       3.5984   0.00016012
enh61336    4  103941300  103942300      3       2  150064       1.6808     0.046402
enh61360    4  106628000  106629000      1       1  150064        2.009      0.02227
enh61369    4  108853600  108854600      2       1  150064       2.0506     0.020153
enh61394    4  109029600  109030600      3       1  150064       1.7745     0.037994
enh61395    4  109031600  109032600      2       1  150064       2.0822     0.018663
enh61409    4  109074900  109075900      2       1  150064       2.5297    0.0057078
enh61438    4  109539500  109540500      2       1  150064       1.8175     0.034573
enh61439    4  109543900  109544900      1       1  150064       2.0204      0.02167
enh61461    4  110519900  110520900      1       1  150064       1.6813      0.04635
enh61467    4  110552200  110553200      1       1  150064       1.9644      0.02474
enh61468    4  110561700  110562700      1       1  150064       2.0594      0.01973
enh61469    4  110565600  110566600      1       1  150064       2.0227      0.02155
enh61470    4  110569900  110570900      5       1  150064       1.7466     0.040357
enh61471    4  110576600  110577600      4       2  150064       2.2768       0.0114
enh61472    4  110578600  110579600      6       3  150064       2.1336     0.016439
enh61473    4  110579400  110580400      5       2  150064       2.1202     0.016997
enh61475    4  110590000  110591000      3       1  150064       1.6558     0.048886
enh61483    4  110890800  110891800      2       1  150064        3.004    0.0013321
enh61538    4  114647100  114648100      1       1  150064       1.7033      0.04426
enh61583    4  121712400  121713400      7       2  150064       1.8575     0.031623
enh61611    4  122720500  122721500      3       1  150064       2.0174     0.021828
enh61616    4  122898500  122899500      1       1  150064       2.4591     0.006964
enh61617    4  123038300  123039300      1       1  150064       1.8861      0.02964
enh61618    4  123052500  123053500      3       2  150064       1.8386     0.032989
enh61624    4  123285900  123286900      1       1  150064       2.1727       0.0149
enh61626    4  123376600  123377600      1       1  150064       1.7071       0.0439
enh61627    4  123379900  123380900      1       1  150064       2.0196      0.02171
enh61631    4  123500100  123501100      4       2  150064       1.8393     0.032936
enh61634    4  123538500  123539500      1       1  150064       2.1659      0.01516
enh61636    4  123652500  123653500      1       1  150064       1.7892      0.03679
enh61639    4  123845200  123846200      8       4  150064       2.2575     0.011988
enh61656    4  124528000  124529000      6       3  150064       1.9699     0.024426
enh61701    4  139937800  139938800      3       1  150064       3.2198   0.00064145
enh61702    4  139938900  139939900      3       1  150064       2.9106    0.0018038
enh61710    4  140065500  140066500      4       2  150064       2.3645    0.0090284
enh61713    4  140099800  140100800      4       2  150064       1.9009     0.028657
enh61746    4  140730300  140731300      3       1  150064       2.5293    0.0057145
enh61757    4  140974700  140975700      5       2  150064       1.8339     0.033338
enh61763    4  141014800  141015800      2       1  150064       2.1537     0.015631
enh61766    4  141024500  141025500      3       1  150064       1.6972     0.044829
enh61778    4  141444000  141445000      1       1  150064       1.7094      0.04369
enh61780    4  141640900  141641900      2       1  150064       3.1516   0.00081196
enh61786    4  141750400  141751400      1       1  150064       2.0503      0.02017
enh61788    4  142143400  142144400      1       1  150064       2.2479      0.01229
enh61818    4  143304500  143305500      5       2  150064       1.6601     0.048452
enh61820    4  143308800  143309800      8       1  150064       1.7459     0.040411
enh61822    4  143312000  143313000      3       1  150064       1.8849     0.029724
enh61851    4  144297600  144298600      5       2  150064       1.7068     0.043927
enh61855    4  144325800  144326800      3       1  150064       2.6162     0.004446
enh61858    4  144437800  144438800      2       1  150064        2.705    0.0034156
enh61859    4  144479400  144480400      5       2  150064       2.8259    0.0023571
enh61888    4  146860100  146861100      1       1  150064       2.2479      0.01229
enh61889    4  146954000  146955000      2       1  150064       1.6534     0.049123
enh61932    4  148977200  148978200      2       1  150064       2.1007     0.017834
enh61933    4  149137100  149138100      4       2  150064       1.7993     0.035988
enh61936    4  149280500  149281500      2       1  150064       3.1307   0.00087195
enh61938    4  149297800  149298800      1       1  150064       3.2148    0.0006527
enh61945    4  151871600  151872600      2       1  150064         1.79     0.036729
enh61968    4  152965600  152966600      5       2  150064       1.8882     0.029499
enh61978    4  153010800  153011800      3       2  150064       1.8864     0.029618
enh61985    4  153039800  153040800      1       1  150064        1.659      0.04856
enh62108    4  154536400  154537400      3       2  150064       1.6584     0.048615
enh62114    4  154649500  154650500      3       1  150064       2.5012    0.0061888
enh62115    4  154675700  154676700      3       1  150064       3.1871   0.00071843
enh62116    4  154730100  154731100      7       3  150064       2.0377      0.02079
enh62133    4  159692100  159693100      1       1  150064       1.9175      0.02759
enh62136    4  159699400  159700400      3       1  150064        1.769     0.038449
enh62137    4  159704400  159705400      2       1  150064       2.2641     0.011784
enh62144    4  159823300  159824300      2       1  150064       1.8648     0.031107
enh62145    4  159851100  159852100      2       1  150064       2.2537     0.012106
enh62168    4  165898900  165899900      2       1  150064       1.8408     0.032823
enh62172    4  166124900  166125900      1       1  150064       2.8207     0.002396
enh62176    4  166168900  166169900      5       3  150064       2.5502    0.0053826
enh62178    4  166180900  166181900      9       4  150064        1.707     0.043914
enh62181    4  166215500  166216500      2       1  150064       2.2098     0.013559
enh62207    4  169989200  169990200      8       3  150064       2.1235     0.016857
enh62208    4  170000300  170001300      2       1  150064       1.9724     0.024281
enh62215    4  170331700  170332700      5       2  150064       4.4231   4.8648e-06
enh62218    4  170494800  170495800      2       1  150064       2.1232      0.01687
enh62222    4  170543800  170544800      2       1  150064        3.486   0.00024516
enh62223    4  170580100  170581100      3       2  150064       3.9536    3.849e-05
enh62225    4  170585400  170586400      1       1  150064       4.3017    8.475e-06
enh62226    4  170586100  170587100      1       1  150064       4.3915    5.628e-06
enh62229    4  170929200  170930200      3       1  150064       1.7631     0.038941
enh62235    4  174107000  174108000      2       1  150064       1.7183     0.042869
enh62255    4  176935100  176936100      3       1  150064       3.4136   0.00032058
enh62265    4  178237800  178238800      2       1  150064       2.2601     0.011908
enh62273    4  178361300  178362300      4       2  150064       1.8573     0.031637
enh62284    4  184182900  184183900      2       1  150064       1.7548     0.039651
enh62315    4  185185000  185186000      6       2  150064       2.8168    0.0024251
enh62321    4  185234900  185235900      1       1  150064       1.9182      0.02754
enh62328    4  185285700  185286700      1       1  150064       1.8667      0.03097
enh62333    4  185331200  185332200      5       3  150064       2.9785    0.0014483
enh62338    4  185343000  185344000      4       2  150064       2.8231    0.0023783
enh62347    4  185380400  185381400      2       1  150064       1.9192     0.027477
enh62348    4  185389800  185390800      2       1  150064       2.4005    0.0081862
enh62360    4  185504900  185505900      4       2  150064       1.9503     0.025572
enh62366    4  185566600  185567600      2       1  150064       1.8073     0.035355
enh62399    4  186172400  186173400      4       2  150064       1.7015     0.044425
enh62401    4  186177400  186178400      4       1  150064       1.7218     0.042551
enh62414    4  186853800  186854800      6       3  150064       2.5208    0.0058538
enh62417    4  186988700  186989700      3       2  150064       2.5305    0.0056955
enh62475    5    1099300    1100300      7       3  150064       1.8683     0.030859
enh62476    5    1102600    1103600      6       2  150064       1.9927     0.023147
enh62477    5    1112300    1113300      4       2  150064       1.7056     0.044042
enh62513    5    1517300    1518300     10       3  150064       2.4355    0.0074363
enh62516    5    1520100    1521100      2       1  150064       2.2663     0.011716
enh62537    5    5419000    5420000      7       2  150064       2.7739    0.0027693
enh62538    5    5420600    5421600      7       2  150064       2.9492     0.001593
enh62539    5    5424600    5425600      1       1  150064       2.8418     0.002243
enh62540    5    5429000    5430000      1       1  150064        3.608    0.0001543
enh62541    5    5480800    5481800      4       2  150064       4.1023   2.0454e-05
enh62542    5    5482200    5483200      1       1  150064       3.2157    0.0006507
enh62543    5    5486700    5487700      1       1  150064       3.3509    0.0004027
enh62544    5    5492300    5493300      1       1  150064       3.6504    0.0001309
enh62546    5    5494700    5495700      4       2  150064       2.5949    0.0047313
enh62553    5    6631000    6632000      1       1  150064       2.3401     0.009639
enh62554    5    6634800    6635800      5       2  150064       2.0923     0.018206
enh62555    5    6660000    6661000      7       4  150064       2.4897    0.0063918
enh62557    5    6719100    6720100      3       1  150064       3.2078   0.00066871
enh62559    5    6727700    6728700      3       1  150064       1.7192     0.042791
enh62561    5    6731500    6732500      7       3  150064       2.9876    0.0014058
enh62563    5    6734500    6735500      4       2  150064       2.5008    0.0061955
enh62564    5    6736600    6737600      5       2  150064       3.0069    0.0013198
enh62565    5    6765900    6766900      3       1  150064       1.8638     0.031175
enh62573    5    7815900    7816900      1       1  150064       2.3398     0.009647
enh62617    5   10634100   10635100      5       2  150064       1.7042     0.044174
enh62636    5   11224200   11225200      1       1  150064       1.8676      0.03091
enh62659    5   14217800   14218800      1       1  150064       2.0164      0.02188
enh62700    5   14702700   14703700      1       1  150064       1.8943      0.02909
enh62704    5   14727300   14728300      6       3  150064       1.7728     0.038128
enh62750    5   32019800   32020800      5       3  150064       1.7374     0.041161
enh62790    5   32540100   32541100      1       1  150064        2.225      0.01304
enh62791    5   32542200   32543200      2       1  150064       2.1437     0.016029
enh62826    5   35478600   35479600      2       1  150064       1.6872     0.045786
enh62837    5   35784400   35785400      1       1  150064       1.6714      0.04732
enh62875    5   36881300   36882300      3       2  150064        1.863     0.031234
enh62893    5   37371800   37372800      1       1  150064       1.7507         0.04
enh62900    5   39021200   39022200      2       1  150064       2.8522     0.002171
enh62907    5   39060400   39061400      3       1  150064       2.4644    0.0068614
enh62908    5   39062600   39063600      3       1  150064       2.5214    0.0058437
enh62928    5   39231600   39232600      3       2  150064       1.9878     0.023418
enh62933    5   39271700   39272700      2       1  150064       2.1365      0.01632
enh62935    5   39283000   39284000      4       1  150064       1.8848      0.02973
enh62936    5   39399800   39400800      6       3  150064       1.7577     0.039398
enh63000    5   42986200   42987200      3       2  150064       2.0993     0.017895
enh63027    5   43397300   43398300      1       1  150064       1.9824      0.02372
enh63038    5   44797700   44798700      3       1  150064       3.8548   5.7908e-05
enh63039    5   44807800   44808800      3       1  150064        3.754   8.7012e-05
enh63040    5   44810600   44811600      2       1  150064       3.2993   0.00048464
enh63041    5   44875600   44876600      2       1  150064         3.96   3.7472e-05
enh63042    5   49623800   49624800      7       2  150064       3.7131   0.00010238
enh63043    5   49659300   49660300      1       1  150064       4.5486      2.7e-06
enh63044    5   49693800   49694800      2       1  150064       4.3142   8.0087e-06
enh63045    5   49702500   49703500      1       1  150064       2.9702     0.001488
enh63046    5   49710700   49711700      3       1  150064        4.603   2.0819e-06
enh63048    5   49715900   49716900      3       1  150064       3.9068   4.6773e-05
enh63050    5   49725500   49726500      4       1  150064       4.4085   5.2051e-06
enh63052    5   49729400   49730400      2       1  150064       3.0626    0.0010973
enh63055    5   49734400   49735400      2       1  150064       3.6312   0.00014107
enh63056    5   49738200   49739200      3       1  150064       4.0244   2.8561e-05
enh63058    5   49741600   49742600      2       1  150064       3.2513   0.00057445
enh63059    5   49754100   49755100      1       1  150064       3.7509    8.809e-05
enh63060    5   49785000   49786000      9       2  150064       4.4261   4.7984e-06
enh63061    5   49797200   49798200      4       2  150064       3.3538   0.00039854
enh63062    5   49849100   49850100      3       2  150064       1.9941     0.023072
enh63069    5   49949500   49950500      4       2  150064       2.6279    0.0042953
enh63076    5   49974100   49975100      1       1  150064       1.7192      0.04279
enh63077    5   49975500   49976500      2       1  150064       3.0057    0.0013248
enh63084    5   49993000   49994000      3       2  150064       2.1938     0.014126
enh63086    5   49999300   50000300      2       1  150064       2.4396    0.0073511
enh63090    5   50012300   50013300      1       1  150064       3.2906    0.0004999
enh63098    5   50038200   50039200      3       1  150064       2.3157     0.010287
enh63120    5   52335900   52336900      4       2  150064       1.8088     0.035238
enh63128    5   53597600   53598600      1       1  150064       1.7055      0.04405
enh63129    5   53607600   53608600      2       1  150064        1.647     0.049777
enh63142    5   53940200   53941200      5       1  150064       1.6629     0.048165
enh63151    5   54081700   54082700      3       2  150064       2.1013     0.017806
enh63153    5   54140500   54141500      6       2  150064       2.5919    0.0047731
enh63154    5   54162700   54163700      1       1  150064         1.97      0.02442
enh63157    5   54290200   54291200      1       1  150064       1.9802      0.02384
enh63159    5   54326400   54327400      1       1  150064       2.2271      0.01297
enh63174    5   54608600   54609600      1       1  150064       1.8258      0.03394
enh63193    5   55199100   55200100      1       1  150064       3.2814    0.0005164
enh63194    5   55201600   55202600      4       2  150064       2.8947    0.0018979
enh63226    5   55460000   55461000      3       1  150064       1.6582     0.048637
enh63227    5   55463300   55464300      6       2  150064       1.6819     0.046295
enh63307    5   58316400   58317400      2       1  150064        2.658    0.0039304
enh63309    5   58329800   58330800      2       1  150064       2.2708     0.011579
enh63319    5   58858700   58859700      3       2  150064       2.7821    0.0027005
enh63320    5   58886400   58887400      2       1  150064       1.8385     0.032995
enh63328    5   59837000   59838000      5       2  150064       2.8516    0.0021749
enh63333    5   60459100   60460100      2       1  150064       1.7916     0.036602
enh63334    5   60565000   60566000      1       1  150064       3.7125    0.0001026
enh63336    5   60573000   60574000      4       2  150064       3.9699   3.5957e-05
enh63337    5   60615000   60616000      2       1  150064       5.5451   1.4693e-08
enh63340    5   60703300   60704300      1       1  150064       2.5525     0.005347
enh63341    5   60705200   60706200      3       2  150064       2.8612    0.0021103
enh63343    5   60830000   60831000      1       1  150064       1.7599      0.03921
enh63347    5   61553000   61554000      7       4  150064       2.6294    0.0042762
enh63348    5   61556100   61557100      6       2  150064       3.1832    0.0007282
enh63350    5   61581600   61582600      2       1  150064       2.9473    0.0016028
enh63351    5   61587400   61588400      3       2  150064       2.4932    0.0063298
enh63354    5   61600200   61601200      3       2  150064       1.9203     0.027412
enh63356    5   61606700   61607700      2       1  150064       2.2548     0.012072
enh63357    5   61609100   61610100      3       1  150064       1.7775     0.037744
enh63359    5   61621600   61622600      1       1  150064       1.8283      0.03375
enh63363    5   61629700   61630700      4       2  150064       2.2763     0.011414
enh63367    5   61688900   61689900      2       1  150064       2.1727     0.014903
enh63368    5   61697700   61698700      3       2  150064        1.959     0.025058
enh63370    5   61709400   61710400      2       1  150064       1.9192     0.027478
enh63371    5   61873900   61874900      2       1  150064       1.7535     0.039762
enh63373    5   61901300   61902300      1       1  150064       2.0579       0.0198
enh63377    5   64317000   64318000      6       2  150064       2.3775     0.008716
enh63378    5   64322700   64323700      1       1  150064       2.7858      0.00267
enh63379    5   64330100   64331100      4       1  150064       2.6771    0.0037133
enh63385    5   64779100   64780100      4       2  150064       1.9537     0.025369
enh63386    5   64857000   64858000      1       1  150064       2.0131      0.02205
enh63387    5   64860300   64861300      3       2  150064       2.4384    0.0073765
enh63388    5   64917800   64918800      2       1  150064       1.8092     0.035211
enh63465    5   67509600   67510600      3       2  150064       1.9903      0.02328
enh63467    5   67515000   67516000      4       2  150064       1.6454     0.049943
enh63478    5   67545000   67546000      3       2  150064       2.2079     0.013626
enh63491    5   67627000   67628000      2       1  150064       1.9025     0.028553
enh63492    5   67639700   67640700      3       2  150064       3.0335    0.0012087
enh63496    5   67680600   67681600      3       2  150064       2.7437    0.0030379
enh63497    5   67688300   67689300      2       1  150064       1.7965     0.036205
enh63500    5   67710900   67711900      2       1  150064        2.807    0.0025005
enh63501    5   67721000   67722000      5       2  150064       2.7397    0.0030752
enh63504    5   67731000   67732000      3       2  150064       2.9911    0.0013901
enh63529    5   70753000   70754000      2       1  150064       1.6903     0.045488
enh63541    5   71602600   71603600      1       1  150064        2.217      0.01331
enh63543    5   71613800   71614800      3       2  150064       1.9122     0.027927
enh63587    5   74324000   74325000      5       1  150064        2.148     0.015855
enh63588    5   74327200   74328200      4       1  150064       1.9685     0.024508
enh63597    5   74631400   74632400      4       2  150064       1.8005     0.035893
enh63605    5   74822100   74823100      1       1  150064       2.5176     0.005908
enh63607    5   74861900   74862900      2       1  150064       2.6414    0.0041284
enh63612    5   74973400   74974400      5       1  150064       3.1525   0.00080929
enh63659    5   75834900   75835900      1       1  150064       3.1679    0.0007676
enh63698    5   77101800   77102800      4       2  150064       2.8055     0.002512
enh63701    5   77564000   77565000      3       1  150064       3.4448   0.00028571
enh63702    5   77581900   77582900      8       3  150064       3.9171   4.4815e-05
enh63703    5   77587900   77588900      4       1  150064       2.0921     0.018216
enh63704    5   77588700   77589700      4       2  150064       3.6686   0.00012193
enh63705    5   77657500   77658500      2       1  150064       1.6495      0.04952
enh63736    5   78848600   78849600      1       1  150064       2.6597      0.00391
enh63737    5   78857000   78858000      3       2  150064       2.0045     0.022509
enh63762    5   79446800   79447800      3       2  150064       1.6815      0.04633
enh63766    5   79479000   79480000      1       1  150064       1.9103      0.02805
enh63767    5   79480400   79481400      2       1  150064       1.7585     0.039334
enh63770    5   79489800   79490800      4       2  150064       1.7543     0.039693
enh63848    5   81073800   81074800      4       2  150064       2.2007     0.013878
enh63849    5   81075600   81076600      2       1  150064       1.8606     0.031401
enh63852    5   81115200   81116200      3       2  150064       2.4719    0.0067198
enh63859    5   81520900   81521900      1       1  150064       2.6016      0.00464
enh63860    5   81572000   81573000      3       2  150064       2.9706    0.0014859
enh63882    5   86389800   86390800      2       1  150064       1.8472     0.032361
enh63907    5   87499800   87500800      1       1  150064        2.592     0.004771
enh63908    5   87546400   87547400      2       1  150064       2.2372     0.012636
enh63909    5   87563000   87564000      2       1  150064       2.8901    0.0019257
enh63910    5   87565900   87566900      1       1  150064       2.5414      0.00552
enh63913    5   88029700   88030700      2       1  150064       1.9015     0.028618
enh63914    5   88030500   88031500      2       1  150064       2.9246    0.0017247
enh63915    5   88041600   88042600      6       2  150064       3.0538      0.00113
enh63918    5   88124000   88125000      1       1  150064       1.8892      0.02943
enh63919    5   88125400   88126400      1       1  150064       2.3685      0.00893
enh63922    5   88181400   88182400      3       2  150064       1.7625     0.038988
enh63927    5   89768100   89769100      1       1  150064       1.8942       0.0291
enh63930    5   90168900   90169900      2       1  150064       2.3639    0.0090423
enh63931    5   90236100   90237100      6       3  150064       3.9292   4.2611e-05
enh63935    5   90564700   90565700      4       2  150064       2.0909      0.01827
enh63940    5   90627400   90628400      2       1  150064       2.1104     0.017413
enh63944    5   90673700   90674700      1       1  150064       1.6709      0.04737
enh63949    5   92958000   92959000      2       1  150064       1.9086     0.028155
enh63955    5   93952400   93953400      2       1  150064       2.6652    0.0038477
enh63956    5   93955400   93956400      3       2  150064       2.6984    0.0034842
enh63957    5   93957200   93958200      4       1  150064       2.5655    0.0051515
enh63970    5   94979700   94980700      1       1  150064       1.9653      0.02469
enh63987    5   95160800   95161800      7       2  150064       1.9314     0.026715
enh63999    5   95293800   95294800      1       1  150064        1.989      0.02335
enh64007    5   95990100   95991100      3       1  150064        1.807     0.035378
enh64009    5   95995700   95996700      3       2  150064       1.7955     0.036286
enh64029    5   96221700   96222700      3       1  150064       2.0019      0.02265
enh64030    5   96228900   96229900      4       2  150064       2.0607     0.019665
enh64031    5   96231700   96232700      5       1  150064       2.4058    0.0080688
enh64034    5   96263800   96264800      3       1  150064       2.3817    0.0086176
enh64036    5   96266800   96267800      1       1  150064       2.5967     0.004706
enh64037    5   96275600   96276600      3       1  150064       2.3288     0.009936
enh64038    5   96280300   96281300      2       1  150064       1.9055      0.02836
enh64039    5   96285400   96286400      2       1  150064       2.7291    0.0031749
enh64040    5   96288100   96289100      3       1  150064       2.5823    0.0049069
enh64041    5   96289400   96290400      4       2  150064       2.0231      0.02153
enh64043    5   96295300   96296300      1       1  150064       2.6332     0.004229
enh64044    5   96297300   96298300      1       1  150064       2.6248     0.004335
enh64047    5   96303400   96304400      1       1  150064       2.3999     0.008199
enh64052    5   96319000   96320000      3       1  150064       2.6783    0.0036993
enh64053    5   96340300   96341300      1       1  150064       2.4941     0.006314
enh64054    5   96344800   96345800      1       1  150064       2.6721     0.003769
enh64055    5   96357500   96358500      1       1  150064       2.8599     0.002119
enh64062    5   96883300   96884300      4       2  150064       1.8758     0.030339
enh64063    5   98107100   98108100      5       3  150064       1.6464     0.049838
enh64065    5   98241900   98242900      1       1  150064       2.2026      0.01381
enh64067    5   98244900   98245900      3       1  150064        2.609    0.0045402
enh64068    5   98246700   98247700      2       1  150064       2.1203     0.016991
enh64069    5   98249900   98250900      4       2  150064       2.2459     0.012355
enh64071    5   98259000   98260000      2       1  150064       2.1858     0.014416
enh64072    5   98267200   98268200      2       1  150064       1.7789     0.037626
enh64073    5   98269700   98270700      2       1  150064       2.2036     0.013777
enh64076    5   98363400   98364400      3       2  150064       2.0268     0.021343
enh64083    5   98395200   98396200      1       1  150064       2.2476       0.0123
enh64106    5  101629100  101630100      3       2  150064       3.2972   0.00048819
enh64107    5  101632600  101633600      5       2  150064       3.0192    0.0012673
enh64127    5  102897000  102898000      4       2  150064       2.2115     0.013499
enh64132    5  106701000  106702000      5       2  150064       2.5908    0.0047883
enh64133    5  106724000  106725000      3       1  150064       2.3799    0.0086579
enh64134    5  106763600  106764600      8       3  150064       2.5342    0.0056358
enh64140    5  106855200  106856200      2       1  150064       2.7102     0.003362
enh64141    5  106874900  106875900      2       1  150064       2.5051     0.006121
enh64156    5  108721600  108722600      3       2  150064       2.9925    0.0013835
enh64157    5  108723500  108724500      3       1  150064       2.1118      0.01735
enh64159    5  108729600  108730600      3       2  150064       2.4211    0.0077375
enh64160    5  108730600  108731600      6       1  150064       1.7055     0.044054
enh64162    5  108736400  108737400      2       1  150064       1.6687     0.047589
enh64163    5  108738000  108739000      3       2  150064       2.9484     0.001597
enh64164    5  108740900  108741900      7       3  150064       2.6698    0.0037946
enh64165    5  108748400  108749400      2       1  150064       2.2662      0.01172
enh64166    5  108992300  108993300      5       2  150064       4.2386   1.1248e-05
enh64167    5  109023800  109024800      5       3  150064       4.5425   2.7791e-06
enh64169    5  109033000  109034000      2       1  150064       4.1547   1.6283e-05
enh64170    5  109035000  109036000      5       3  150064       3.8067   7.0427e-05
enh64171    5  109036400  109037400      7       4  150064       3.7812   7.8047e-05
enh64172    5  109039500  109040500      3       1  150064       4.6116   1.9983e-06
enh64173    5  109044100  109045100      5       2  150064       2.7522    0.0029596
enh64174    5  109047100  109048100      4       2  150064       3.6449   0.00013372
enh64175    5  109075400  109076400      3       2  150064       4.0192   2.9202e-05
enh64177    5  109078800  109079800      6       2  150064        2.315     0.010305
enh64178    5  109083900  109084900      2       1  150064       1.8155     0.034725
enh64179    5  109182400  109183400      3       1  150064       3.5564   0.00018801
enh64180    5  109184600  109185600      4       1  150064       1.9956     0.022989
enh64181    5  109187800  109188800      3       2  150064       3.7547   8.6791e-05
enh64182    5  109192500  109193500      3       2  150064       4.3676   6.2813e-06
enh64184    5  109211700  109212700      2       1  150064       1.6952     0.045017
enh64227    5  110920200  110921200      6       2  150064       1.7184     0.042863
enh64228    5  111039000  111040000      5       2  150064       1.6788     0.046592
enh64256    5  112311000  112312000      2       1  150064       2.6321    0.0042434
enh64280    5  114544700  114545700      4       2  150064       2.2426     0.012461
enh64297    5  115374000  115375000      3       1  150064       1.7856     0.037081
enh64298    5  115412200  115413200      9       3  150064       2.1503     0.015765
enh64299    5  115419000  115420000      3       1  150064       2.2671     0.011693
enh64301    5  115470800  115471800      9       3  150064       2.1843      0.01447
enh64340    5  118678600  118679600      3       1  150064       2.5857    0.0048597
enh64342    5  118685100  118686100      5       3  150064       1.7292     0.041885
enh64349    5  118714300  118715300      4       2  150064       1.9053     0.028369
enh64350    5  118720700  118721700      2       1  150064       2.0258     0.021391
enh64363    5  118788800  118789800      3       1  150064       1.8087     0.035251
enh64408    5  125709300  125710300      2       1  150064       1.7938     0.036426
enh64409    5  125757800  125758800      2       1  150064       1.9487     0.025668
enh64427    5  126097800  126098800      3       1  150064       2.2584     0.011959
enh64439    5  126204000  126205000      5       3  150064       2.9094    0.0018108
enh64442    5  126306100  126307100      3       1  150064       2.1729     0.014894
enh64444    5  126311800  126312800      2       1  150064       3.1227    0.0008961
enh64445    5  126323800  126324800      4       2  150064        3.126   0.00088596
enh64447    5  126347200  126348200      2       1  150064       3.2611   0.00055493
enh64456    5  127122200  127123200      2       1  150064       2.2284     0.012929
enh64461    5  127416300  127417300      3       1  150064       2.4229    0.0076987
enh64486    5  130592700  130593700      1       1  150064       1.8493      0.03221
enh64501    5  130650100  130651100      1       1  150064       1.7445      0.04054
enh64505    5  130674500  130675500      2       1  150064       1.6946     0.045071
enh64509    5  130698500  130699500      1       1  150064       1.7474      0.04028
enh64525    5  130815600  130816600      2       1  150064       1.7909     0.036658
enh64526    5  130823700  130824700      1       1  150064       1.9822      0.02373
enh64535    5  130887700  130888700      1       1  150064        1.919      0.02749
enh64538    5  130920000  130921000      2       1  150064       1.7333     0.041525
enh64542    5  130942000  130943000      2       1  150064       1.6838     0.046111
enh64544    5  130951300  130952300      1       1  150064       1.7351      0.04136
enh64596    5  131770900  131771900      1       1  150064       2.0829      0.01863
enh64599    5  131781700  131782700      1       1  150064       2.2489      0.01226
enh64602    5  131788100  131789100      6       2  150064       2.1888     0.014305
enh64603    5  131790100  131791100      4       2  150064       2.0098     0.022227
enh64604    5  131797300  131798300      2       1  150064       1.8349     0.033258
enh64605    5  131804400  131805400      2       1  150064       1.8745      0.03043
enh64606    5  131808200  131809200      4       2  150064       2.3089     0.010474
enh64615    5  131864500  131865500      1       1  150064       2.0612      0.01964
enh64724    5  133922600  133923600      2       1  150064       1.9294     0.026841
enh64728    5  133968600  133969600      2       1  150064       1.9464     0.025804
enh64762    5  135372300  135373300      1       1  150064       2.2179      0.01328
enh64771    5  137068800  137069800      2       1  150064       3.0669    0.0010815
enh64772    5  137072700  137073700      1       1  150064       3.2348    0.0006086
enh64776    5  137223300  137224300      2       1  150064       2.6324    0.0042394
enh64777    5  137225200  137226200      2       1  150064       2.3254     0.010024
enh64778    5  137332000  137333000      5       2  150064       2.6904    0.0035683
enh64779    5  137359900  137360900      6       4  150064       1.9606     0.024963
enh64781    5  137369300  137370300      1       1  150064       1.7626      0.03898
enh64793    5  137672100  137673100      5       3  150064       2.9152    0.0017774
enh64794    5  137675700  137676700      3       1  150064       3.2208   0.00063924
enh64801    5  137705100  137706100      4       2  150064       2.4794    0.0065804
enh64803    5  137785000  137786000      1       1  150064       3.4458    0.0002847
enh64804    5  137785600  137786600      1       1  150064       4.2491    1.073e-05
enh64806    5  137798400  137799400      6       2  150064       3.7326    9.477e-05
enh64810    5  137882600  137883600      3       1  150064       5.1884   1.0606e-07
enh64812    5  137899800  137900800      1       1  150064       5.2497    7.617e-08
enh64813    5  137902500  137903500      2       1  150064       5.1031   1.6707e-07
enh64814    5  137908700  137909700      1       1  150064       3.1639    0.0007783
enh64815    5  137911700  137912700      1       1  150064       3.1966    0.0006954
enh64816    5  137914700  137915700      1       1  150064        3.343    0.0004144
enh64860    5  138848500  138849500      1       1  150064       2.2055      0.01371
enh64865    5  138872000  138873000      1       1  150064       1.7968      0.03618
enh64866    5  138891200  138892200      3       1  150064       2.1202     0.016995
enh64869    5  138922400  138923400      2       1  150064       2.3016      0.01068
enh64891    5  139051900  139052900      1       1  150064       3.7447     9.03e-05
enh64892    5  139054000  139055000      5       1  150064       3.3882   0.00035172
enh64893    5  139057100  139058100      6       1  150064        3.272   0.00053392
enh64895    5  139066300  139067300      2       1  150064       3.6259   0.00014401
enh64898    5  139080400  139081400      1       1  150064       3.8986    4.837e-05
enh64899    5  139084900  139085900      2       1  150064       2.5134    0.0059795
enh64908    5  139228400  139229400      1       1  150064       2.0341      0.02097
enh64917    5  139523400  139524400      3       2  150064       1.7786     0.037649
enh64918    5  139536000  139537000      2       1  150064       3.5479   0.00019415
enh64927    5  139664300  139665300      6       3  150064       1.7188     0.042822
enh64928    5  139672600  139673600      1       1  150064       3.4603    0.0002698
enh64930    5  139681000  139682000      2       1  150064       3.4933   0.00023857
enh64931    5  139718700  139719700      2       1  150064       2.4326    0.0074951
enh64935    5  139730800  139731800      3       2  150064         3.11   0.00093533
enh64939    5  139778900  139779900      2       1  150064       3.1233   0.00089404
enh64940    5  139783900  139784900      3       2  150064       2.3455    0.0095016
enh64946    5  139812400  139813400      1       1  150064       2.7565     0.002921
enh64955    5  139988500  139989500      1       1  150064       2.8179     0.002417
enh64956    5  140017800  140018800      3       2  150064       2.3221     0.010115
enh64958    5  140025400  140026400      4       2  150064       3.1794    0.0007378
enh64959    5  140028100  140029100      2       1  150064       3.9582   3.7763e-05
enh64960    5  140028700  140029700      4       2  150064       4.0896   2.1611e-05
enh64961    5  140042800  140043800      2       1  150064       3.6706     0.000121
enh64962    5  140045800  140046800      3       2  150064       2.6047    0.0045975
enh64963    5  140052000  140053000      1       1  150064       4.0009    3.155e-05
enh64964    5  140069100  140070100      4       1  150064       4.1222   1.8766e-05
enh64965    5  140071900  140072900      7       2  150064       4.2648   1.0006e-05
enh64966    5  140079000  140080000      1       1  150064         4.26    1.022e-05
enh64967    5  140080900  140081900      2       1  150064       3.9675   3.6313e-05
enh64968    5  140089100  140090100      2       1  150064       2.6155    0.0044554
enh64969    5  140105300  140106300      1       1  150064        4.319    7.836e-06
enh64996    5  141062700  141063700      1       1  150064       2.2371      0.01264
enh64999    5  141215300  141216300      3       1  150064       2.4292    0.0075662
enh65000    5  141218100  141219100      1       1  150064       2.4678     0.006798
enh65018    5  141443000  141444000      1       1  150064       2.0168      0.02186
enh65031    5  141566400  141567400      2       1  150064       3.0828    0.0010253
enh65040    5  141701600  141702600      2       1  150064       2.1061     0.017599
enh65042    5  141738300  141739300      4       2  150064       2.1124     0.017325
enh65044    5  141769100  141770100      3       1  150064       2.1841     0.014479
enh65049    5  141820900  141821900      4       1  150064       1.7112     0.043523
enh65056    5  142157600  142158600      3       2  150064       2.6641    0.0038595
enh65115    5  142706800  142707800      4       2  150064       2.0346     0.020947
enh65150    5  143548100  143549100      2       1  150064       1.7394     0.040981
enh65202    5  148674700  148675700      2       1  150064       1.6723     0.047234
enh65206    5  148733200  148734200      1       1  150064       2.0063      0.02241
enh65207    5  148736000  148737000      2       1  150064       1.7978     0.036104
enh65210    5  148750600  148751600      2       1  150064       1.8278     0.033789
enh65216    5  148809800  148810800      3       2  150064       2.1632     0.015263
enh65228    5  148931600  148932600      2       1  150064       1.8835     0.029815
enh65233    5  149061000  149062000      3       1  150064       1.6523     0.049236
enh65235    5  149112400  149113400      4       2  150064       2.2269     0.012977
enh65236    5  149156100  149157100      2       1  150064         1.75     0.040058
enh65237    5  149157700  149158700      1       1  150064       2.1953      0.01407
enh65239    5  149185100  149186100      5       3  150064       2.5665    0.0051369
enh65300    5  150438400  150439400      3       1  150064       1.9233     0.027219
enh65352    5  150993800  150994800      3       2  150064       2.0381      0.02077
enh65377    5  151906900  151907900      5       2  150064       4.0387   2.6874e-05
enh65378    5  152731900  152732900      4       2  150064       3.4031   0.00033316
enh65379    5  153339500  153340500      8       4  150064        2.063     0.019558
enh65380    5  153419000  153420000      5       2  150064       3.6317   0.00014077
enh65381    5  153421500  153422500      1       1  150064       3.2758    0.0005269
enh65382    5  153423500  153424500      1       1  150064        3.657    0.0001276
enh65383    5  153424200  153425200      2       1  150064       3.3895   0.00035009
enh65385    5  153438400  153439400      5       2  150064       3.4353   0.00029595
enh65386    5  153451500  153452500      2       1  150064       3.2966   0.00048932
enh65387    5  153454800  153455800      8       2  150064        3.783   7.7478e-05
enh65389    5  153573600  153574600      2       1  150064       2.1697     0.015015
enh65390    5  153575700  153576700      1       1  150064       3.5528    0.0001906
enh65391    5  153579300  153580300      2       1  150064       3.0244    0.0012456
enh65392    5  153581100  153582100      3       2  150064       2.2382     0.012603
enh65393    5  153594800  153595800      7       2  150064       3.5122   0.00022225
enh65394    5  153596400  153597400      9       6  150064        2.505    0.0061226
enh65395    5  153600900  153601900      3       2  150064       3.2711   0.00053562
enh65396    5  153607600  153608600      4       2  150064       3.2962   0.00048993
enh65399    5  153621800  153622800      3       1  150064       2.1903     0.014252
enh65400    5  153644800  153645800      2       1  150064       4.8415   6.4438e-07
enh65401    5  153652000  153653000      7       2  150064       4.6462   1.6907e-06
enh65405    5  153784800  153785800      5       2  150064       2.7745    0.0027647
enh65410    5  154033100  154034100      1       1  150064       1.8329      0.03341
enh65421    5  154191500  154192500      1       1  150064       2.2495      0.01224
enh65422    5  154192900  154193900      1       1  150064       2.0556      0.01991
enh65423    5  154193500  154194500      1       1  150064       2.0556      0.01991
enh65424    5  154199400  154200400      1       1  150064       2.6862     0.003613
enh65426    5  154213600  154214600      2       1  150064       1.7723     0.038174
enh65457    5  156570800  156571800      2       1  150064       1.6565     0.048815
enh65459    5  156579500  156580500      9       3  150064       1.9366     0.026397
enh65464    5  156605600  156606600      3       1  150064       1.9742      0.02418
enh65469    5  156627900  156628900      2       1  150064        1.837     0.033103
enh65503    5  156815700  156816700      3       2  150064        2.316     0.010278
enh65505    5  156881900  156882900      3       2  150064       1.6882     0.045688
enh65545    5  157255200  157256200      6       3  150064       1.9704     0.024395
enh65556    5  157661500  157662500      5       2  150064        2.283     0.011215
enh65566    5  158247000  158248000      2       1  150064       2.3192     0.010192
enh65571    5  158302600  158303600      1       1  150064        2.026      0.02138
enh65581    5  158546600  158547600      9       1  150064         3.19   0.00071126
enh65586    5  158609600  158610600      2       1  150064       3.0181    0.0012718
enh65587    5  158610400  158611400      2       1  150064       3.7242   9.7954e-05
enh65588    5  158625600  158626600      4       2  150064       2.1382     0.016249
enh65590    5  158631600  158632600      2       1  150064       2.3366    0.0097299
enh65591    5  158637200  158638200      2       1  150064       3.2814   0.00051655
enh65593    5  158669000  158670000      4       2  150064       3.7457   8.9949e-05
enh65594    5  158688600  158689600      3       2  150064       4.0271   2.8237e-05
enh65653    5  162884700  162885700      2       1  150064        3.446   0.00028443
enh65669    5  167914300  167915300      2       1  150064       2.0713     0.019165
enh65670    5  168002200  168003200      2       1  150064       2.3522    0.0093307
enh65671    5  168004000  168005000      1       1  150064       2.2049      0.01373
enh65676    5  168325900  168326900      1       1  150064       2.5688     0.005103
enh65720    5  169843400  169844400      2       1  150064       2.0233     0.021523
enh65725    5  170060200  170061200      5       3  150064       2.0839     0.018583
enh65726    5  170060900  170061900      5       2  150064       2.0299     0.021183
enh65730    5  170813200  170814200      1       1  150064        2.005      0.02248
enh65731    5  170818600  170819600      6       2  150064       1.6576     0.048695
enh65732    5  170845000  170846000      3       1  150064       1.7012     0.044452
enh65736    5  171333100  171334100      1       1  150064       1.8739      0.03047
enh65742    5  171370200  171371200      1       1  150064       1.7757      0.03789
enh65755    5  171421400  171422400      1       1  150064       1.7921      0.03656
enh65786    5  171708200  171709200      4       2  150064       1.7983     0.036063
enh65793    5  172029800  172030800      2       1  150064       1.7825     0.037338
enh65829    5  172312300  172313300      2       1  150064        1.935     0.026492
enh65833    5  172324500  172325500      4       2  150064       1.8375     0.033068
enh65840    5  172409500  172410500      1       1  150064       2.9614     0.001531
enh65841    5  172412600  172413600      2       1  150064       1.9148     0.027761
enh65850    5  172461100  172462100      2       1  150064       2.2419     0.012484
enh65853    5  172481800  172482800      2       1  150064       2.1482     0.015851
enh65855    5  172485900  172486900      7       2  150064       2.3286     0.009941
enh65856    5  172488400  172489400      2       1  150064       2.1565     0.015521
enh65857    5  172492400  172493400      4       2  150064       1.7981     0.036083
enh65859    5  172525700  172526700      2       1  150064       3.3389   0.00042058
enh65860    5  172570600  172571600      2       1  150064       1.9677      0.02455
enh65863    5  173040700  173041700      5       2  150064       2.0395     0.020698
enh65871    5  173160500  173161500      4       1  150064       2.2701     0.011599
enh65872    5  173163800  173164800      3       1  150064        3.657   0.00012758
enh65873    5  173168500  173169500      5       2  150064       1.7557     0.039568
enh65874    5  173171500  173172500      3       2  150064       2.9489    0.0015947
enh65884    5  173310700  173311700      4       2  150064       2.1033     0.017722
enh65889    5  173321400  173322400      2       1  150064       1.7127      0.04338
enh65901    5  174035400  174036400      5       2  150064         2.34    0.0096424
enh65907    5  174934000  174935000     13       3  150064       2.2075     0.013639
enh65908    5  174946700  174947700      1       1  150064       1.7093       0.0437
enh65910    5  174961200  174962200      1       1  150064       2.0183      0.02178
enh65924    5  175117200  175118200      2       1  150064       1.6646     0.047996
enh65942    5  175843800  175844800      4       2  150064       2.1044     0.017671
enh65951    5  175956700  175957700     13       5  150064       1.9138     0.027822
enh65962    5  176072900  176073900      2       1  150064       1.6802      0.04646
enh66000    5  176732900  176733900      3       1  150064        1.714     0.043268
enh66025    5  176841600  176842600      1       1  150064       1.9674      0.02457
enh66026    5  176843200  176844200      1       1  150064       2.8094     0.002482
enh66043    5  176934300  176935300      2       1  150064       2.8206    0.0023966
enh66044    5  176937700  176938700      1       1  150064       2.2911      0.01098
enh66046    5  176946200  176947200      1       1  150064        3.043     0.001171
enh66047    5  176947800  176948800      4       2  150064       2.7346    0.0031231
enh66048    5  176972900  176973900      1       1  150064       3.0418     0.001176
enh66050    5  176983800  176984800      1       1  150064       3.0843      0.00102
enh66064    5  177519800  177520800      2       1  150064       1.8772     0.030244
enh66068    5  177545700  177546700      3       2  150064       1.9373     0.026357
enh66077    5  177642200  177643200      4       2  150064       2.5141    0.0059661
enh66090    5  177869500  177870500      3       2  150064       1.9379     0.026319
enh66121    5  179158200  179159200      1       1  150064       1.7517      0.03991
enh66124    5  179181300  179182300      1       1  150064       1.8827      0.02987
enh66126    5  179189400  179190400      1       1  150064       1.8839      0.02979
enh66128    5  179221300  179222300      1       1  150064       2.1725      0.01491
enh66131    5  179234600  179235600      2       1  150064       1.9462     0.025818
enh66139    5  179279500  179280500      2       1  150064       2.2807     0.011284
enh66203    5  180689600  180690600      1       1  150064       2.0264      0.02136
enh66264    6     660100     661100      1       1  150064       1.8371       0.0331
enh66336    6    2958100    2959100     11       3  150064        2.296     0.010838
enh66339    6    2972200    2973200      7       2  150064       1.9215     0.027336
enh66358    6    3139100    3140100      1       1  150064       2.4976     0.006251
enh66359    6    3156000    3157000      1       1  150064        2.049      0.02023
enh66366    6    3279500    3280500      4       2  150064       2.2873     0.011089
enh66380    6    3749300    3750300      4       2  150064       2.9596    0.0015404
enh66385    6    3869500    3870500      3       1  150064         1.84     0.032883
enh66398    6    4026800    4027800      1       1  150064       1.7277      0.04202
enh66399    6    4030000    4031000      6       2  150064       1.8511     0.032074
enh66419    6    4803400    4804400      3       2  150064       1.9858     0.023526
enh66420    6    4806200    4807200      4       2  150064       1.7337     0.041489
enh66423    6    4814200    4815200      2       1  150064       2.1161     0.017168
enh66428    6    4907600    4908600      2       1  150064       1.7585      0.03933
enh66429    6    4914600    4915600      6       2  150064       2.6468    0.0040624
enh66430    6    4916800    4917800      9       3  150064       2.4769    0.0066265
enh66448    6    5294400    5295400      6       3  150064       1.8766     0.030285
enh66458    6    5666100    5667100      3       1  150064       2.3586    0.0091711
enh66525    6    6885200    6886200      3       1  150064       2.2973       0.0108
enh66529    6    7041900    7042900      1       1  150064       1.6586       0.0486
enh66531    6    7053000    7054000      2       1  150064       1.9897     0.023315
enh66536    6    7100000    7101000      2       1  150064       2.2397     0.012557
enh66538    6    7111300    7112300      1       1  150064       1.6656       0.0479
enh66549    6    7144900    7145900      2       1  150064       1.7154     0.043138
enh66568    6    7278600    7279600      7       3  150064       1.8877     0.029534
enh66569    6    7282000    7283000      7       3  150064       2.1078     0.017526
enh66592    6   10510500   10511500      1       1  150064       1.9554      0.02527
enh66606    6   10751300   10752300      1       1  150064       2.0963      0.01803
enh66624    6   11236400   11237400      6       3  150064       2.4664    0.0068243
enh66628    6   11292200   11293200      1       1  150064       1.7943      0.03638
enh66649    6   11383000   11384000      4       2  150064       1.7442      0.04056
enh66656    6   11492400   11493400      6       3  150064       3.5865   0.00016757
enh66657    6   11495900   11496900      5       2  150064        3.995   3.2351e-05
enh66658    6   11525400   11526400      3       1  150064        2.972    0.0014795
enh66660    6   11542300   11543300      3       2  150064       1.8845     0.029747
enh66676    6   11975400   11976400     10       2  150064       2.2544     0.012085
enh66680    6   12021000   12022000      7       3  150064       2.0278     0.021293
enh66681    6   12026000   12027000      1       1  150064        2.068      0.01932
enh66697    6   12118800   12119800      2       1  150064        1.672     0.047258
enh66705    6   13229300   13230300      1       1  150064       1.9693      0.02446
enh66708    6   13272100   13273100      1       1  150064       2.4184     0.007794
enh66709    6   13275000   13276000      4       1  150064       2.2782     0.011359
enh66710    6   13277600   13278600      7       2  150064       1.9602     0.024987
enh66711    6   13280000   13281000      9       2  150064       1.9677      0.02455
enh66714    6   13327000   13328000      2       1  150064       1.7815     0.037414
enh66755    6   13660800   13661800      2       1  150064        2.582    0.0049121
enh66757    6   13666800   13667800      2       1  150064       2.0933     0.018162
enh66758    6   13668600   13669600      1       1  150064       1.8686      0.03084
enh66759    6   13669300   13670300      1       1  150064       1.8686      0.03084
enh66761    6   13673300   13674300      1       1  150064       1.8451      0.03251
enh66768    6   13694600   13695600      3       1  150064       2.0397     0.020691
enh66773    6   13707800   13708800      2       1  150064       2.7686    0.0028147
enh66774    6   13713100   13714100      2       1  150064       1.9736     0.024211
enh66775    6   13717600   13718600      8       3  150064       1.9585     0.025087
enh66777    6   13747500   13748500      5       2  150064       3.3266   0.00043955
enh66778    6   13763000   13764000      3       1  150064        1.722     0.042538
enh66818    6   14542400   14543400      1       1  150064       1.8353      0.03323
enh66821    6   14638300   14639300      2       1  150064       1.7686     0.038477
enh66859    6   15286800   15287800      2       1  150064       1.6456     0.049919
enh66860    6   15288100   15289100      4       2  150064       2.0303     0.021163
enh66864    6   15306400   15307400      3       2  150064       1.7269     0.042093
enh66875    6   15352200   15353200      3       1  150064        1.858     0.031587
enh66912    6   15615800   15616800      2       1  150064       1.8774     0.030229
enh66920    6   15879800   15880800      7       3  150064       2.3943     0.008326
enh66921    6   15887400   15888400      4       2  150064       2.0112     0.022153
enh66923    6   15901300   15902300      3       2  150064       2.4684    0.0067857
enh66941    6   16239600   16240600      3       1  150064        1.815     0.034761
enh66947    6   16409500   16410500      3       1  150064       1.8456     0.032472
enh66959    6   16496100   16497100      3       2  150064       2.7388    0.0030836
enh66972    6   16671300   16672300      6       2  150064       1.8027     0.035715
enh66984    6   16721900   16722900      2       1  150064       3.4734   0.00025699
enh66985    6   16724100   16725100      4       1  150064        2.918    0.0017617
enh66986    6   16728200   16729200      4       2  150064       2.6978    0.0034898
enh66987    6   16729300   16730300      4       2  150064       2.5248    0.0057875
enh66988    6   16730600   16731600      6       3  150064       2.3837    0.0085689
enh66991    6   16742200   16743200      7       4  150064       1.8205     0.034343
enh66993    6   16752200   16753200      5       3  150064       2.6432     0.004106
enh66994    6   16752900   16753900      3       2  150064         2.56    0.0052334
enh66995    6   16757100   16758100      3       2  150064        2.305     0.010584
enh66996    6   16758000   16759000      4       2  150064       2.3419    0.0095929
enh67029    6   18121600   18122600      2       1  150064        1.788      0.03689
enh67032    6   18171500   18172500      1       1  150064       1.7597      0.03923
enh67034    6   18215000   18216000      1       1  150064       2.1067      0.01757
enh67041    6   18477800   18478800      6       2  150064       2.3189       0.0102
enh67045    6   20062000   20063000      4       2  150064       1.8012     0.035838
enh67048    6   20173900   20174900      6       2  150064       1.7435      0.04062
enh67076    6   20454200   20455200      1       1  150064       2.0749        0.019
enh67077    6   20528400   20529400      6       3  150064       1.9696     0.024441
enh67079    6   20535600   20536600      7       2  150064        2.651     0.004013
enh67081    6   20680500   20681500      1       1  150064       1.9629      0.02483
enh67082    6   20687400   20688400      3       2  150064       1.8011     0.035841
enh67085    6   20833600   20834600      2       1  150064       1.9126     0.027902
enh67105    6   22146100   22147100      1       1  150064       2.1187      0.01706
enh67109    6   24360400   24361400      4       2  150064       2.9419    0.0016308
enh67111    6   24493700   24494700      6       4  150064       1.8317     0.033496
enh67112    6   24495900   24496900      4       2  150064       1.6969      0.04486
enh67113    6   24517600   24518600      4       2  150064        2.799    0.0025627
enh67114    6   24521000   24522000      3       1  150064       4.0815   2.2375e-05
enh67115    6   24522600   24523600      3       2  150064       2.7986    0.0025665
enh67116    6   24547200   24548200      3       2  150064       2.8126    0.0024575
enh67117    6   24664600   24665600      3       2  150064       2.5375    0.0055828
enh67123    6   24834800   24835800      3       2  150064       2.5666    0.0051351
enh67131    6   24872000   24873000      6       2  150064       1.7717     0.038223
enh67132    6   24875200   24876200      5       2  150064       2.1265     0.016733
enh67134    6   24882200   24883200      1       1  150064       1.8639      0.03117
enh67136    6   24895900   24896900      8       3  150064       3.7963   7.3427e-05
enh67137    6   24898100   24899100      8       3  150064         2.03      0.02118
enh67138    6   24900700   24901700      4       2  150064       1.7376     0.041141
enh67139    6   24904700   24905700      2       1  150064        3.712    0.0001028
enh67144    6   24921700   24922700      6       3  150064        2.054     0.019988
enh67163    6   25015200   25016200      4       2  150064       1.9661     0.024645
enh67166    6   25029800   25030800      3       2  150064       1.6663     0.047825
enh67169    6   25037400   25038400      1       1  150064       2.1047      0.01766
enh67170    6   25043400   25044400      1       1  150064       2.1323      0.01649
enh67172    6   25057300   25058300      3       1  150064       1.6789     0.046583
enh67173    6   25086300   25087300      4       2  150064       2.0619     0.019611
enh67174    6   25119000   25120000      6       3  150064       3.3421   0.00041577
enh67176    6   25139200   25140200      7       2  150064       2.0607     0.019664
enh67177    6   25155200   25156200      9       4  150064       4.1749   1.4908e-05
enh67178    6   25175200   25176200      3       1  150064       3.4604   0.00026964
enh67179    6   25223400   25224400      2       1  150064       2.0004      0.02273
enh67180    6   25223800   25224800      4       2  150064       3.3013   0.00048121
enh67181    6   25278000   25279000      3       2  150064       1.7999     0.035935
enh67183    6   25296000   25297000      2       1  150064       2.3161     0.010277
enh67185    6   25302400   25303400      7       3  150064       2.4348    0.0074508
enh67193    6   25403400   25404400      6       3  150064       1.7913     0.036619
enh67194    6   25406100   25407100      8       1  150064       2.2513     0.012183
enh67201    6   25865800   25866800      7       4  150064       7.0244   1.0746e-12
enh67202    6   25872900   25873900      6       3  150064       6.9665   1.6251e-12
enh67203    6   25874900   25875900      3       2  150064       6.7108   9.6771e-12
enh67204    6   25946600   25947600      3       2  150064       6.0176   8.8497e-10
enh67206    6   25960300   25961300      4       2  150064       3.2142   0.00065402
enh67207    6   25965200   25966200      3       2  150064       3.6218    0.0001463
enh67211    6   25993500   25994500      3       1  150064       5.2068    9.608e-08
enh67214    6   26022500   26023500      4       2  150064       5.5222   1.6743e-08
enh67215    6   26025300   26026300      1       1  150064       7.9707    7.886e-16
enh67216    6   26028100   26029100      3       2  150064       3.4021   0.00033436
enh67217    6   26034300   26035300      2       1  150064       3.0294     0.001225
enh67219    6   26046000   26047000      4       2  150064       2.3168     0.010257
enh67220    6   26053400   26054400      3       2  150064       6.2917   1.5705e-10
enh67221    6   26057200   26058200      1       1  150064       8.0137    5.564e-16
enh67224    6   26088400   26089400      3       2  150064        2.438     0.007384
enh67225    6   26089200   26090200      2       1  150064       6.0177   8.8467e-10
enh67226    6   26092500   26093500      3       2  150064       1.8643     0.031137
enh67228    6   26103000   26104000      3       2  150064       2.1875     0.014352
enh67229    6   26104900   26105900      3       2  150064       6.4822   4.5198e-11
enh67230    6   26121900   26122900      6       2  150064       5.0796   1.8914e-07
enh67231    6   26128400   26129400      7       3  150064       6.5514   2.8494e-11
enh67234    6   26160600   26161600      3       1  150064       4.2725   9.6633e-06
enh67235    6   26161400   26162400      1       1  150064       9.6697    2.027e-22
enh67240    6   26175600   26176600      7       4  150064       6.9223   2.2223e-12
enh67241    6   26180600   26181600      3       2  150064       3.0647    0.0010895
enh67244    6   26187600   26188600      1       1  150064       2.8691     0.002058
enh67247    6   26200600   26201600      4       2  150064       2.4654    0.0068422
enh67249    6   26207100   26208100      9       3  150064       2.0525     0.020061
enh67258    6   26274700   26275700      3       2  150064       3.6425   0.00013498
enh67259    6   26283000   26284000      1       1  150064       4.3395    7.139e-06
enh67261    6   26305700   26306700      4       2  150064       2.9446    0.0016168
enh67264    6   26311300   26312300      8       2  150064       3.8418   6.1075e-05
enh67265    6   26321400   26322400      5       2  150064       6.1457   3.9813e-10
enh67266    6   26336400   26337400      6       2  150064       6.4496   5.6063e-11
enh67267    6   26341300   26342300      4       2  150064       1.6504     0.049427
enh67268    6   26358300   26359300      3       1  150064       7.1195   5.4176e-13
enh67269    6   26360900   26361900      5       2  150064       7.4965   3.2763e-14
enh67270    6   26363300   26364300      6       3  150064       7.2513   2.0638e-13
enh67271    6   26367400   26368400      9       3  150064       7.8116    2.823e-15
enh67272    6   26368200   26369200      2       1  150064        6.802   5.1582e-12
enh67273    6   26368800   26369800      5       2  150064       6.8678   3.2609e-12
enh67274    6   26370800   26371800      9       5  150064        7.014   1.1578e-12
enh67275    6   26375000   26376000      9       2  150064       7.5067   3.0308e-14
enh67277    6   26384600   26385600      5       3  150064       6.2525   2.0199e-10
enh67280    6   26407000   26408000      3       2  150064       6.7013   1.0327e-11
enh67281    6   26420400   26421400      8       2  150064       3.7742   8.0262e-05
enh67283    6   26444600   26445600      5       2  150064       7.2495   2.0923e-13
enh67285    6   26455100   26456100      7       3  150064       6.6328   1.6473e-11
enh67288    6   26461600   26462600      9       4  150064       4.9954    2.935e-07
enh67289    6   26468900   26469900      4       2  150064       7.1569   4.1253e-13
enh67290    6   26472300   26473300      4       2  150064       3.8129   6.8679e-05
enh67291    6   26476900   26477900      3       1  150064       7.2006   2.9969e-13
enh67292    6   26519800   26520800      3       1  150064       3.3217   0.00044733
enh67293    6   26523100   26524100      2       1  150064       2.4674     0.006805
enh67294    6   26532200   26533200      2       1  150064       2.8194     0.002406
enh67295    6   26533700   26534700      3       1  150064       2.9246    0.0017244
enh67296    6   26535700   26536700      1       1  150064       3.2398    0.0005981
enh67298    6   26549800   26550800      3       2  150064       6.9316   2.0799e-12
enh67299    6   26552400   26553400      1       1  150064       3.6131    0.0001513
enh67300    6   26567600   26568600      6       1  150064       3.2587    0.0005596
enh67301    6   26572800   26573800      5       1  150064       4.6633   1.5556e-06
enh67302    6   26576500   26577500      9       3  150064       3.3251   0.00044197
enh67303    6   26598400   26599400      3       2  150064       1.6585     0.048612
enh67304    6   26607800   26608800      4       2  150064       3.5722     0.000177
enh67306    6   26660200   26661200      3       2  150064       2.6406    0.0041376
enh67307    6   27046000   27047000      3       2  150064       5.0522    2.184e-07
enh67313    6   27115200   27116200      2       1  150064       4.9539   3.6368e-07
enh67316    6   27124400   27125400      1       1  150064       8.9005     2.78e-19
enh67318    6   27143800   27144800      2       1  150064       6.7562   7.0813e-12
enh67320    6   27155000   27156000      8       2  150064       1.7751     0.037938
enh67321    6   27156400   27157400      3       2  150064        2.083     0.018624
enh67322    6   27343200   27344200      5       3  150064       3.6113   0.00015232
enh67323    6   27355400   27356400      5       2  150064       4.8663   5.6857e-07
enh67324    6   27357100   27358100      7       3  150064       7.6119   1.3503e-14
enh67325    6   27438300   27439300      8       2  150064       3.8031   7.1434e-05
enh67326    6   27444700   27445700      1       1  150064       3.8096     6.96e-05
enh67327    6   27447600   27448600      1       1  150064       3.7828    7.755e-05
enh67328    6   27469600   27470600      3       2  150064       2.5146    0.0059583
enh67329    6   27471300   27472300      4       2  150064       4.7441   1.0473e-06
enh67330    6   27485400   27486400      2       1  150064       3.1533   0.00080725
enh67331    6   27654400   27655400      5       3  150064        3.205   0.00067524
enh67332    6   27660600   27661600      2       1  150064       1.6567     0.048793
enh67333    6   27719400   27720400      4       2  150064       5.3473   4.4639e-08
enh67334    6   27721800   27722800      3       2  150064       5.2194   8.9765e-08
enh67335    6   27724100   27725100      1       1  150064       2.7308     0.003159
enh67337    6   27729900   27730900      5       2  150064       8.0521   4.0703e-16
enh67338    6   27740200   27741200      5       2  150064       6.0087   9.3521e-10
enh67339    6   27760600   27761600      1       1  150064       2.1576      0.01548
enh67341    6   27779300   27780300      2       1  150064       5.6899   6.3575e-09
enh67342    6   27781000   27782000      1       1  150064       8.9249    2.231e-19
enh67343    6   27783200   27784200      3       1  150064       7.7187   5.8751e-15
enh67346    6   27799400   27800400      2       1  150064       7.8283   2.4731e-15
enh67347    6   27801800   27802800      2       1  150064        2.299     0.010751
enh67349    6   27835400   27836400      3       1  150064       7.0777   7.3272e-13
enh67350    6   27838500   27839500      1       1  150064       8.8446    4.593e-19
enh67353    6   27859100   27860100      3       1  150064       5.9631   1.2373e-09
enh67355    6   28073000   28074000      1       1  150064       9.3835    3.192e-21
enh67356    6   28091000   28092000      1       1  150064       10.693     5.47e-27
enh67357    6   28093600   28094600      2       1  150064        4.725   1.1505e-06
enh67358    6   28100000   28101000      1       1  150064       6.0889    5.685e-10
enh67359    6   28101500   28102500      4       2  150064        6.505   3.8852e-11
enh67360    6   28106000   28107000      6       1  150064        5.105   1.6539e-07
enh67361    6   28107300   28108300      7       2  150064       6.1875   3.0557e-10
enh67362    6   28108300   28109300      4       1  150064       5.2275   8.5897e-08
enh67363    6   28110600   28111600      3       2  150064       5.8429    2.565e-09
enh67364    6   28128600   28129600      4       2  150064       8.0777   3.2991e-16
enh67365    6   28129600   28130600     11       4  150064       7.7395   4.9906e-15
enh67366    6   28193600   28194600      2       1  150064       5.6816   6.6702e-09
enh67367    6   28217900   28218900      2       1  150064       6.5759    2.418e-11
enh67368    6   28220400   28221400      2       1  150064       6.4919   4.2376e-11
enh67369    6   28226200   28227200      5       2  150064       3.5726    0.0001767
enh67370    6   28233500   28234500      2       1  150064       2.2228     0.013114
enh67373    6   28271000   28272000      3       2  150064       7.8807    1.628e-15
enh67374    6   28302100   28303100      5       1  150064       3.3114   0.00046421
enh67375    6   28304600   28305600      4       1  150064       5.5346   1.5598e-08
enh67376    6   28318800   28319800      2       1  150064       6.5656   2.5912e-11
enh67378    6   28324000   28325000      3       2  150064       8.0768   3.3256e-16
enh67379    6   28364300   28365300      2       1  150064       5.6638   7.4034e-09
enh67380    6   28365600   28366600      3       2  150064       7.9338   1.0627e-15
enh67381    6   28367800   28368800      2       1  150064       7.5913   1.5839e-14
enh67383    6   28416400   28417400      4       2  150064       6.4679   4.9689e-11
enh67386    6   28804600   28805600      1       1  150064        11.38    2.635e-30
enh67388    6   28832200   28833200      6       3  150064       9.3482   4.4571e-21
enh67392    6   28851000   28852000      8       3  150064         5.55   1.4286e-08
enh67393    6   28853000   28854000      5       3  150064       7.1454   4.4857e-13
enh67394    6   28862400   28863400      6       3  150064       7.4463   4.7988e-14
enh67395    6   28865600   28866600      4       2  150064       7.8382   2.2854e-15
enh67398    6   28892200   28893200      3       2  150064       3.6582   0.00012699
enh67400    6   28920600   28921600      4       2  150064       7.4616   4.2727e-14
enh67401    6   28950600   28951600      2       1  150064        3.324   0.00044365
enh67402    6   28972400   28973400      1       1  150064       1.8353      0.03323
enh67405    6   29609100   29610100      4       2  150064       6.4241   6.6336e-11
enh67406    6   29616400   29617400      2       1  150064        2.604    0.0046067
enh67700    6   33161100   33162100      5       2  150064        1.828     0.033772
enh67704    6   33173000   33174000      4       2  150064       1.8039     0.035627
enh67705    6   33174400   33175400      2       1  150064       2.2488     0.012262
enh67706    6   33176800   33177800      2       1  150064       2.7497    0.0029824
enh67710    6   33246900   33247900      1       1  150064       1.8142      0.03482
enh67711    6   33255100   33256100      3       1  150064       4.1791   1.4635e-05
enh67712    6   33258100   33259100      1       1  150064       4.0471    2.593e-05
enh67714    6   33268000   33269000      1       1  150064       2.0321      0.02107
enh67716    6   33278500   33279500      1       1  150064       2.4336     0.007474
enh67717    6   33283400   33284400      1       1  150064       4.7028    1.283e-06
enh67718    6   33287200   33288200      2       1  150064       2.0038     0.022544
enh67719    6   33291900   33292900      3       1  150064       4.8086   7.5992e-07
enh67720    6   33310000   33311000      2       1  150064       4.1257   1.8478e-05
enh67721    6   33313200   33314200      2       1  150064       3.1786   0.00073988
enh67722    6   33342400   33343400      1       1  150064       4.1667    1.545e-05
enh67723    6   33358000   33359000      2       1  150064       3.5014    0.0002314
enh67724    6   33360800   33361800      2       1  150064       3.7962   7.3471e-05
enh67725    6   33372900   33373900      4       2  150064       4.4652   4.0003e-06
enh67726    6   33376600   33377600      4       2  150064       4.2285   1.1761e-05
enh67727    6   33381700   33382700      3       2  150064       5.4607   2.3707e-08
enh67728    6   33391800   33392800      1       1  150064        3.638    0.0001374
enh67729    6   33400600   33401600      4       2  150064       5.8471   2.5017e-09
enh67734    6   33501500   33502500      2       1  150064       3.4908    0.0002408
enh67735    6   33515400   33516400      6       2  150064       3.7804   7.8291e-05
enh67736    6   33537400   33538400      5       2  150064       5.3288   4.9441e-08
enh67737    6   33539700   33540700      2       1  150064       4.2654    9.977e-06
enh67739    6   33548000   33549000      3       2  150064       2.8272    0.0023479
enh67740    6   33552400   33553400      2       1  150064       1.7575     0.039419
enh67742    6   33558500   33559500      5       2  150064       3.1623   0.00078254
enh67743    6   33561200   33562200      6       3  150064       3.6324    0.0001404
enh67744    6   33564500   33565500     10       2  150064       3.7487   8.8871e-05
enh67745    6   33566900   33567900      7       4  150064       3.5956    0.0001618
enh67748    6   33591400   33592400      2       1  150064       2.8957    0.0018913
enh67750    6   33597800   33598800      5       2  150064       2.6934     0.003536
enh67751    6   33599800   33600800      3       1  150064       2.9817    0.0014333
enh67752    6   33602200   33603200      2       1  150064       1.7908      0.03666
enh67753    6   33603800   33604800      5       3  150064       2.5386    0.0055645
enh67754    6   33604800   33605800      8       3  150064       3.2234   0.00063337
enh67755    6   33613100   33614100      3       2  150064         3.52   0.00021577
enh67757    6   33650700   33651700      5       2  150064       4.1625   1.5737e-05
enh67758    6   33658900   33659900      6       1  150064       3.0516    0.0011381
enh67759    6   33661600   33662600      5       3  150064       4.1441    1.706e-05
enh67761    6   33667900   33668900      5       3  150064       4.4111   5.1418e-06
enh67762    6   33677600   33678600      6       3  150064       2.4444    0.0072552
enh67763    6   33679600   33680600      7       2  150064       2.8356    0.0022866
enh67767    6   33774900   33775900      5       1  150064       4.3735    6.113e-06
enh67769    6   33823900   33824900      1       1  150064       2.1829      0.01452
enh67772    6   33842400   33843400      6       3  150064       3.6144   0.00015054
enh67773    6   33854200   33855200      2       1  150064       3.1221   0.00089786
enh67780    6   34012600   34013600      8       2  150064       2.0444     0.020459
enh67793    6   34214600   34215600      3       2  150064       2.0094     0.022246
enh67798    6   34262600   34263600      4       2  150064       1.6893     0.045584
enh67805    6   34337700   34338700      1       1  150064       2.1414      0.01612
enh67807    6   34356400   34357400      1       1  150064       2.3809     0.008635
enh67818    6   34558600   34559600      2       1  150064       3.4031   0.00033312
enh67819    6   34559400   34560400      4       2  150064       2.7202    0.0032617
enh67934    6   35690600   35691600      3       1  150064       1.7284     0.041958
enh67939    6   35885600   35886600      2       1  150064       1.6486      0.04961
enh67970    6   36209400   36210400      2       1  150064       1.8221     0.034224
enh67972    6   36254900   36255900      2       1  150064       2.1229     0.016882
enh68024    6   36738200   36739200      3       2  150064       1.8488      0.03224
enh68043    6   36947100   36948100      3       1  150064       1.6451     0.049971
enh68061    6   37093400   37094400      2       1  150064       1.9314     0.026718
enh68077    6   37212200   37213200      2       1  150064       1.9219     0.027309
enh68084    6   37257100   37258100      2       1  150064        1.929     0.026867
enh68095    6   37460800   37461800      2       1  150064       2.5226    0.0058253
enh68104    6   37488600   37489600      4       2  150064       2.6193     0.004405
enh68121    6   37758800   37759800      1       1  150064       2.0272      0.02132
enh68122    6   37785300   37786300      3       2  150064       2.1637     0.015242
enh68123    6   37790100   37791100      4       2  150064       2.4035    0.0081186
enh68124    6   37794300   37795300      3       1  150064       2.3151     0.010304
enh68125    6   37797700   37798700      3       2  150064        1.982     0.023737
enh68128    6   37812700   37813700      4       2  150064       3.4731   0.00025729
enh68129    6   37817800   37818800      2       1  150064       1.9071     0.028254
enh68134    6   37845700   37846700      2       1  150064       2.4726    0.0067064
enh68142    6   37890300   37891300      1       1  150064       1.9361      0.02643
enh68145    6   37904400   37905400      6       3  150064       1.6969     0.044856
enh68153    6   38122500   38123500      4       2  150064       2.0506     0.020152
enh68158    6   38486900   38487900      3       1  150064       2.0252     0.021423
enh68167    6   38681300   38682300      4       2  150064       2.6662    0.0038358
enh68198    6   40404200   40405200      3       2  150064       2.2088     0.013596
enh68199    6   40405800   40406800      5       2  150064       1.8509     0.032088
enh68200    6   40407000   40408000      3       2  150064       2.3186     0.010208
enh68203    6   40551100   40552100      1       1  150064       1.6817      0.04631
enh68254    6   41570200   41571200      4       1  150064       1.8836     0.029812
enh68256    6   41593000   41594000      3       2  150064       2.3497    0.0093945
enh68272    6   41692900   41693900      2       1  150064       1.7385     0.041063
enh68275    6   41736200   41737200      2       1  150064       2.1127     0.017315
enh68277    6   41756200   41757200      1       1  150064       1.7191       0.0428
enh68278    6   41860700   41861700      2       1  150064       1.6789     0.046583
enh68280    6   41863800   41864800      3       1  150064       2.0017     0.022659
enh68285    6   41892000   41893000      3       2  150064       1.6872     0.045784
enh68287    6   41910700   41911700      3       1  150064       2.0026     0.022608
enh68289    6   41915300   41916300      6       2  150064       1.6758     0.046889
enh68290    6   41916400   41917400      2       1  150064       1.9267     0.027008
enh68356    6   42372500   42373500      1       1  150064       2.4073     0.008035
enh68361    6   42385200   42386200      2       1  150064       1.7414      0.04081
enh68365    6   42391300   42392300      1       1  150064       2.2511      0.01219
enh68379    6   42515600   42516600      1       1  150064       1.6976      0.04479
enh68386    6   42540100   42541100      1       1  150064       2.6098      0.00453
enh68387    6   42553400   42554400      2       1  150064       2.5436    0.0054864
enh68392    6   42660800   42661800      2       1  150064       1.7084     0.043782
enh68393    6   42693400   42694400      1       1  150064        1.991      0.02324
enh68394    6   42695000   42696000      2       1  150064       1.8389     0.032965
enh68439    6   43081800   43082800      2       1  150064       2.1082     0.017508
enh68441    6   43111400   43112400      4       2  150064       3.1166   0.00091488
enh68442    6   43137400   43138400      1       1  150064        2.825     0.002364
enh68443    6   43143200   43144200      1       1  150064       3.1302    0.0008734
enh68445    6   43152700   43153700      4       2  150064       3.5207   0.00021524
enh68446    6   43189800   43190800      3       2  150064       2.4338    0.0074704
enh68447    6   43193200   43194200      5       2  150064       3.2754   0.00052755
enh68451    6   43237600   43238600      4       2  150064       3.5704    0.0001782
enh68452    6   43275400   43276400      2       1  150064       2.0229     0.021543
enh68454    6   43280600   43281600      3       1  150064        4.078   2.2709e-05
enh68455    6   43299100   43300100      3       2  150064       2.2044     0.013749
enh68456    6   43301900   43302900      1       1  150064       2.9475     0.001602
enh68457    6   43333800   43334800      3       2  150064       4.3591   6.5298e-06
enh68458    6   43337900   43338900      1       1  150064       4.7039    1.276e-06
enh68459    6   43345700   43346700      4       2  150064       3.0373    0.0011935
enh68460    6   43349800   43350800      3       2  150064        2.325     0.010035
enh68461    6   43351200   43352200      3       2  150064       4.3997   5.4201e-06
enh68462    6   43352200   43353200      3       1  150064       3.9154   4.5121e-05
enh68464    6   43358000   43359000      4       2  150064       3.3843   0.00035677
enh68466    6   43394000   43395000      7       4  150064       3.9547   3.8321e-05
enh68469    6   43444000   43445000      3       1  150064       3.3788   0.00036408
enh68470    6   43446500   43447500      1       1  150064       2.0111      0.02216
enh68471    6   43456500   43457500      3       2  150064       1.7739     0.038043
enh68473    6   43461900   43462900      2       1  150064       2.7495    0.0029848
enh68474    6   43463700   43464700      1       1  150064       2.1132      0.01729
enh68475    6   43474000   43475000      3       2  150064       2.6343    0.0042157
enh68476    6   43478100   43479100      2       1  150064       3.5429   0.00019785
enh68477    6   43482300   43483300      3       1  150064        3.689   0.00011257
enh68478    6   43486100   43487100      1       1  150064       1.9832      0.02367
enh68480    6   43545600   43546600      1       1  150064       3.5158    0.0002192
enh68482    6   43575800   43576800      2       1  150064       2.2263     0.012996
enh68483    6   43594200   43595200      1       1  150064       2.7006     0.003461
enh68490    6   43637400   43638400      3       2  150064       3.8543   5.8021e-05
enh68492    6   43653600   43654600      2       1  150064       2.8194    0.0024055
enh68496    6   43676800   43677800      2       1  150064       2.2436      0.01243
enh68500    6   43701600   43702600      3       1  150064       1.7538     0.039729
enh68501    6   43736700   43737700      1       1  150064       2.8277     0.002344
enh68502    6   43741700   43742700      3       1  150064       2.4006    0.0081838
enh68503    6   43742600   43743600      2       1  150064       2.1965     0.014029
enh68520    6   44084000   44085000      2       1  150064       3.0968   0.00097806
enh68521    6   44088400   44089400      4       2  150064       2.4642     0.006865
enh68523    6   44100800   44101800      5       2  150064       3.6863   0.00011377
enh68531    6   44159800   44160800      3       2  150064       2.4202    0.0077551
enh68555    6   44622600   44623600      4       2  150064       2.1343      0.01641
enh68556    6   44623100   44624100      5       3  150064       2.3675    0.0089533
enh68560    6   44891800   44892800      1       1  150064       2.3481     0.009434
enh68568    6   45123100   45124100      6       3  150064       1.7328     0.041567
enh68571    6   45277100   45278100      4       2  150064       2.5351    0.0056215
enh68575    6   45343900   45344900      3       2  150064       2.5737    0.0050314
enh68576    6   45346300   45347300      3       2  150064       2.0824     0.018654
enh68617    6   46086900   46087900      4       2  150064       1.7679     0.038538
enh68649    6   52096100   52097100      2       1  150064       1.9057     0.028343
enh68658    6   52197000   52198000      5       3  150064       2.1033     0.017721
enh68663    6   52216900   52217900      6       2  150064       1.9604     0.024976
enh68665    6   52228900   52229900      6       3  150064       1.8775     0.030222
enh68666    6   52232300   52233300      2       1  150064       1.7162     0.043059
enh68680    6   52422600   52423600      2       1  150064       1.8267     0.033876
enh68686    6   52527600   52528600      5       2  150064       2.0264     0.021363
enh68688    6   52536500   52537500      3       2  150064       2.6843    0.0036344
enh68709    6   53111300   53112300      9       1  150064       2.7211    0.0032535
enh68713    6   53158200   53159200      4       2  150064       1.8283     0.033749
enh68716    6   53166100   53167100      3       2  150064        3.117   0.00091336
enh68722    6   53191600   53192600      2       1  150064       2.0628     0.019565
enh68728    6   53210800   53211800      4       2  150064       1.7404     0.040897
enh68730    6   53225700   53226700      5       2  150064       2.5792    0.0049515
enh68736    6   53396700   53397700      9       2  150064       1.6924     0.045286
enh68748    6   56404900   56405900      2       1  150064       1.6569     0.048769
enh68749    6   56458600   56459600      3       1  150064       2.8384    0.0022673
enh68750    6   56715200   56716200      1       1  150064       4.0888    2.168e-05
enh68752    6   56753200   56754200      1       1  150064       3.7973    7.313e-05
enh68764    6   64284700   64285700      1       1  150064       2.8364     0.002281
enh68766    6   64344300   64345300      2       1  150064       3.1593   0.00079068
enh68768    6   64354000   64355000      6       3  150064       1.7889     0.036817
enh68769    6   64358700   64359700      2       1  150064       2.9614     0.001531
enh68770    6   64361200   64362200      2       1  150064        4.532   2.9219e-06
enh68771    6   64363500   64364500      3       1  150064       3.2003   0.00068644
enh68772    6   64366300   64367300      1       1  150064       3.4531    0.0002771
enh68779    6   64386000   64387000      2       1  150064       4.3294   7.4754e-06
enh68784    6   70501800   70502800      2       1  150064       1.7811     0.037451
enh68797    6   71394500   71395500      3       2  150064       1.9112     0.027988
enh68859    6   76644200   76645200      4       2  150064       1.8031     0.035687
enh68863    6   79755500   79756500      2       1  150064       1.7117     0.043473
enh68866    6   79780100   79781100      1       1  150064       1.9178      0.02757
enh68877    6   80487800   80488800      2       1  150064       1.6971     0.044843
enh68886    6   80693800   80694800      2       1  150064       1.7647     0.038808
enh68897    6   82954700   82955700      3       2  150064       1.8257     0.033951
enh68900    6   82996000   82997000      9       4  150064        1.792     0.036568
enh68905    6   83901400   83902400      3       2  150064       3.2054   0.00067429
enh68907    6   84019100   84020100      3       1  150064       3.5804   0.00017156
enh68908    6   84141000   84142000      3       1  150064       3.5082   0.00022561
enh68909    6   84198500   84199500      6       2  150064       1.7409      0.04085
enh68910    6   84255900   84256900      3       2  150064       3.4432   0.00028748
enh68921    6   86174700   86175700      3       2  150064       1.8983     0.028829
enh68923    6   86301300   86302300      3       2  150064       2.8852    0.0019561
enh68924    6   86304400   86305400      2       1  150064       3.4496   0.00028075
enh68925    6   86349000   86350000      4       2  150064       3.4045   0.00033137
enh68928    6   86382000   86383000      1       1  150064       3.8191    6.697e-05
enh68931    6   86574700   86575700      1       1  150064       3.4416    0.0002891
enh68932    6   87862900   87863900      3       2  150064       2.5507    0.0053753
enh68933    6   87867600   87868600      2       1  150064       2.8708    0.0020474
enh68934    6   87869000   87870000      4       2  150064       3.6307   0.00014132
enh68935    6   87870700   87871700      3       2  150064       2.0099     0.022222
enh68936    6   87873400   87874400      2       1  150064         4.06   2.4533e-05
enh68937    6   87875500   87876500      6       3  150064       2.8517    0.0021742
enh68938    6   87877200   87878200      2       1  150064       2.3885    0.0084578
enh68939    6   87879100   87880100      6       2  150064       2.6087    0.0045438
enh68940    6   87880600   87881600      2       1  150064       2.7676    0.0028238
enh68941    6   87881400   87882400      3       2  150064       3.8696   5.4506e-05
enh68943    6   87890600   87891600      3       2  150064       1.8947     0.029066
enh68944    6   87913000   87914000      5       2  150064       2.8198    0.0024027
enh68947    6   87921400   87922400      5       2  150064       2.6001      0.00466
enh68948    6   87922600   87923600      3       2  150064       2.8961    0.0018889
enh68954    6   88183400   88184400      3       2  150064       2.0682     0.019309
enh68955    6   88284100   88285100      2       1  150064       2.5742    0.0050233
enh68959    6   88354100   88355100      5       2  150064       2.2345     0.012725
enh68961    6   88366000   88367000      7       3  150064       2.0547     0.019955
enh68966    6   88400300   88401300      5       2  150064       2.2052     0.013719
enh68967    6   88404400   88405400      1       1  150064       2.0276       0.0213
enh68969    6   88412600   88413600      6       3  150064       1.9278     0.026938
enh68970    6   88423800   88424800      2       1  150064       2.2442     0.012409
enh68981    6   88616800   88617800      1       1  150064       3.2651    0.0005472
enh68983    6   88634800   88635800      2       1  150064       2.1419     0.016102
enh68984    6   88639100   88640100      6       3  150064       2.8042    0.0025221
enh69029    6   90639000   90640000      2       1  150064       2.0652     0.019454
enh69031    6   90663100   90664100      3       2  150064        3.136   0.00085637
enh69044    6   90816700   90817700      1       1  150064       1.9403      0.02617
enh69050    6   90856700   90857700      3       1  150064       3.1035   0.00095609
enh69052    6   90871000   90872000      1       1  150064       3.2152    0.0006518
enh69054    6   90882900   90883900      1       1  150064       3.2991     0.000485
enh69055    6   90886800   90887800      1       1  150064       3.2971    0.0004885
enh69057    6   90897800   90898800      2       1  150064       1.6966     0.044884
enh69059    6   90902500   90903500      2       1  150064       2.5845    0.0048762
enh69060    6   90904200   90905200      1       1  150064       3.3455    0.0004107
enh69061    6   90909000   90910000      1       1  150064       3.3598      0.00039
enh69065    6   90930000   90931000      2       1  150064       3.2592   0.00055868
enh69066    6   90935600   90936600      1       1  150064       2.4338     0.007471
enh69068    6   90944000   90945000      2       1  150064       3.3623   0.00038654
enh69069    6   90951000   90952000      1       1  150064         3.38    0.0003624
enh69070    6   90958500   90959500      3       2  150064       3.2631   0.00055092
enh69073    6   90965800   90966800      5       3  150064       3.2786   0.00052159
enh69074    6   90976100   90977100      6       3  150064       4.0516   2.5434e-05
enh69075    6   90983200   90984200      2       1  150064       3.2347   0.00060888
enh69079    6   90998900   90999900      6       3  150064       2.5993    0.0046712
enh69080    6   91007100   91008100      1       1  150064       3.1422    0.0008384
enh69081    6   91012200   91013200      4       2  150064       2.8298    0.0023286
enh69090    6   91115900   91116900      7       2  150064       2.7978    0.0025728
enh69099    6   91271800   91272800      1       1  150064       1.6874      0.04576
enh69109    6   97332900   97333900      5       3  150064       1.8279     0.033784
enh69110    6   97343700   97344700      3       2  150064       2.1074     0.017542
enh69122    6   99869600   99870600      2       1  150064       1.9968     0.022921
enh69133    6  101329800  101330800      1       1  150064        1.691      0.04542
enh69136    6  104973100  104974100      2       1  150064       1.7951     0.036318
enh69146    6  105847100  105848100      4       2  150064       1.8924     0.029218
enh69159    6  106257300  106258300      4       2  150064       1.6957     0.044969
enh69162    6  106504000  106505000      3       1  150064       1.9904     0.023273
enh69166    6  106544100  106545100      1       1  150064       2.3624     0.009079
enh69171    6  106574200  106575200      3       1  150064       1.7659      0.03871
enh69207    6  107434400  107435400      2       1  150064       1.6683     0.047624
enh69208    6  107779000  107780000      2       1  150064       2.3543    0.0092783
enh69223    6  108037400  108038400      6       1  150064       1.7626     0.038985
enh69230    6  108102600  108103600      2       1  150064       3.1091   0.00093841
enh69231    6  108110100  108111100      2       1  150064        2.699    0.0034778
enh69234    6  108122000  108123000      1       1  150064       2.8879     0.001939
enh69237    6  108132700  108133700      2       1  150064       3.5931   0.00016336
enh69238    6  108138600  108139600      6       2  150064       3.6145   0.00015049
enh69243    6  108164400  108165400      4       2  150064       2.9583    0.0015465
enh69244    6  108168400  108169400      3       1  150064       2.3022     0.010663
enh69245    6  108187900  108188900      6       2  150064       1.9621     0.024877
enh69247    6  108269300  108270300      3       2  150064       3.5733   0.00017627
enh69248    6  108276100  108277100      3       1  150064       2.1382     0.016251
enh69253    6  108578000  108579000      2       1  150064       2.5526    0.0053459
enh69259    6  108862900  108863900      2       1  150064       2.5027    0.0061627
enh69260    6  108867700  108868700      2       1  150064       2.7721    0.0027846
enh69261    6  108877700  108878700      3       2  150064        3.138   0.00085052
enh69262    6  108885000  108886000      1       1  150064       2.3901     0.008422
enh69263    6  108887900  108888900      3       1  150064       2.1245     0.016813
enh69266    6  108901500  108902500      2       1  150064       2.6841    0.0036364
enh69268    6  108906400  108907400      3       2  150064       2.9146    0.0017806
enh69270    6  108911200  108912200      1       1  150064         2.94     0.001641
enh69273    6  108919100  108920100      3       1  150064        2.478    0.0066067
enh69275    6  108943300  108944300      1       1  150064       4.6819    1.421e-06
enh69276    6  108948500  108949500      2       1  150064       2.4547    0.0070505
enh69277    6  108951100  108952100      3       2  150064       3.7541   8.6979e-05
enh69279    6  108970900  108971900      2       1  150064        2.894     0.001902
enh69280    6  108973500  108974500      3       2  150064       4.6401   1.7412e-06
enh69282    6  108994100  108995100      3       1  150064       4.6683   1.5188e-06
enh69283    6  108996000  108997000      5       2  150064       5.0421    2.302e-07
enh69284    6  108998000  108999000      4       1  150064       4.6968   1.3212e-06
enh69285    6  109006300  109007300      1       1  150064       4.1462     1.69e-05
enh69286    6  109035400  109036400      7       3  150064       2.6554    0.0039607
enh69288    6  109103500  109104500      1       1  150064       2.3058      0.01056
enh69314    6  109288000  109289000      2       1  150064       2.4536    0.0070723
enh69318    6  109333800  109334800      3       2  150064       2.1853     0.014432
enh69328    6  109392300  109393300      2       1  150064       2.3728    0.0088267
enh69361    6  110341700  110342700      3       2  150064       1.7421     0.040746
enh69380    6  111009100  111010100      3       2  150064       1.9384     0.026285
enh69381    6  111102200  111103200      1       1  150064       2.6638     0.003863
enh69382    6  111104800  111105800      1       1  150064       2.6761     0.003724
enh69383    6  111134300  111135300      3       2  150064       2.5452    0.0054608
enh69384    6  111137500  111138500      3       2  150064       2.5932    0.0047541
enh69385    6  111147200  111148200      4       2  150064       2.7544    0.0029397
enh69389    6  111199300  111200300      5       2  150064        2.755    0.0029348
enh69390    6  111204100  111205100      6       2  150064       1.9992     0.022791
enh69392    6  111281000  111282000      4       2  150064       2.7066    0.0033984
enh69394    6  111304100  111305100      3       1  150064       2.3236     0.010074
enh69399    6  111478100  111479100      2       1  150064       4.2734   9.6263e-06
enh69402    6  111579400  111580400      5       3  150064       3.0165    0.0012785
enh69403    6  111581500  111582500      2       1  150064       3.5659   0.00018128
enh69404    6  111615300  111616300      6       3  150064       2.3234      0.01008
enh69406    6  111744800  111745800      4       2  150064       1.9129     0.027879
enh69408    6  111748000  111749000      1       1  150064       3.0846     0.001019
enh69409    6  111748600  111749600      3       2  150064       2.0236     0.021504
enh69411    6  111782600  111783600      4       2  150064       1.7276     0.042032
enh69412    6  111783500  111784500      4       2  150064       3.4003   0.00033656
enh69414    6  111799700  111800700      2       1  150064       3.3221   0.00044664
enh69419    6  111854200  111855200      3       1  150064        3.464   0.00026608
enh69420    6  111857700  111858700      2       1  150064        3.667   0.00012272
enh69421    6  111872900  111873900      2       1  150064       1.7343     0.041433
enh69424    6  111896900  111897900      4       2  150064       4.5017   3.3699e-06
enh69426    6  111910200  111911200      4       2  150064       4.2875   9.0338e-06
enh69428    6  111924300  111925300      5       2  150064       2.2479     0.012292
enh69458    6  112110400  112111400      3       1  150064       2.0092     0.022259
enh69462    6  112123700  112124700      3       1  150064       1.8483     0.032276
enh69471    6  112150600  112151600      4       2  150064       1.8777     0.030213
enh69478    6  112187000  112188000      3       1  150064       1.6974     0.044806
enh69519    6  116589300  116590300      2       1  150064       1.8956      0.02901
enh69542    6  116890800  116891800      4       2  150064       1.6571     0.048749
enh69547    6  117000700  117001700      2       1  150064       2.0314     0.021109
enh69548    6  117003800  117004800      2       1  150064       1.9709     0.024365
enh69549    6  117006600  117007600      3       1  150064       1.8036     0.035649
enh69552    6  117870600  117871600      2       1  150064       2.6924    0.0035471
enh69554    6  117919300  117920300      3       2  150064        2.794    0.0026033
enh69555    6  117920400  117921400      1       1  150064       2.8702     0.002051
enh69557    6  117934500  117935500      3       2  150064       2.3819     0.008612
enh69559    6  117939800  117940800      4       2  150064       2.3414    0.0096062
enh69561    6  117998800  117999800      2       1  150064       1.8509     0.032095
enh69592    6  119045200  119046200      2       1  150064       2.1392     0.016208
enh69593    6  119046700  119047700      2       1  150064       2.1003      0.01785
enh69600    6  119117300  119118300      5       2  150064       1.9696     0.024442
enh69606    6  119182700  119183700      7       3  150064       1.6903     0.045486
enh69607    6  119185300  119186300      7       4  150064       2.3151     0.010304
enh69608    6  119202000  119203000      2       1  150064       2.5049     0.006124
enh69609    6  119203200  119204200      2       1  150064       2.6215    0.0043778
enh69610    6  119204400  119205400      2       1  150064       2.5389    0.0055597
enh69612    6  119208600  119209600      3       1  150064       2.8177    0.0024188
enh69613    6  119210500  119211500      3       2  150064       2.6662    0.0038359
enh69616    6  119254400  119255400      8       2  150064       2.4275    0.0076016
enh69617    6  119256700  119257700     10       2  150064       2.4831     0.006512
enh69624    6  119468400  119469400      6       2  150064       1.7513     0.039947
enh69628    6  119577700  119578700      2       1  150064       1.7994     0.035979
enh69629    6  119588900  119589900      5       2  150064       1.6899     0.045526
enh69639    6  119665200  119666200      2       1  150064       1.7986     0.036037
enh69643    6  121654300  121655300      1       1  150064       1.7888      0.03682
enh69658    6  123072300  123073300      5       2  150064        2.579     0.004955
enh69672    6  126116300  126117300      5       2  150064       1.9319     0.026683
enh69682    6  126142600  126143600      1       1  150064       1.8066      0.03541
enh69742    6  128319000  128320000      1       1  150064       3.5632    0.0001832
enh69796    6  130580500  130581500      1       1  150064       3.2343    0.0006097
enh69797    6  130582400  130583400      8       2  150064       3.6894   0.00011237
enh69802    6  130833400  130834400      1       1  150064       2.5638     0.005177
enh69804    6  130846000  130847000      2       1  150064       2.1521     0.015695
enh69813    6  131101700  131102700      4       1  150064       2.2343      0.01273
enh69814    6  131169800  131170800      2       1  150064       2.2508     0.012199
enh69841    6  131854100  131855100      2       1  150064        2.227     0.012973
enh69855    6  132820300  132821300      1       1  150064       2.0421      0.02057
enh69897    6  134609300  134610300      3       2  150064       1.6668     0.047782
enh69960    6  135886700  135887700      3       2  150064       1.7392     0.041003
enh69976    6  136686700  136687700      1       1  150064       1.7393      0.04099
enh69981    6  136929200  136930200      2       1  150064        1.675     0.046964
enh69982    6  136965200  136966200      2       1  150064       1.9124     0.027913
enh70011    6  137416100  137417100      3       2  150064       1.6791     0.046568
enh70038    6  137735300  137736300      2       1  150064       1.7138     0.043282
enh70046    6  137960200  137961200     13       4  150064       1.6995     0.044613
enh70082    6  138265800  138266800      5       2  150064       1.8222     0.034212
enh70112    6  139353800  139354800      5       2  150064       2.9116    0.0017978
enh70113    6  139430200  139431200      5       1  150064       2.5485    0.0054093
enh70115    6  139438400  139439400      5       2  150064        1.782     0.037371
enh70116    6  139445600  139446600      5       1  150064       2.1378     0.016267
enh70117    6  139448600  139449600      4       1  150064       1.8624     0.031275
enh70118    6  139453600  139454600      2       1  150064       1.6495     0.049522
enh70119    6  139462100  139463100      3       1  150064       2.3228     0.010095
enh70120    6  139463100  139464100      6       2  150064       2.0689      0.01928
enh70121    6  139464600  139465600      3       1  150064       1.9227     0.027259
enh70125    6  139471400  139472400      2       1  150064       2.2422     0.012475
enh70126    6  139474800  139475800      1       1  150064       2.4142     0.007885
enh70127    6  139477800  139478800      6       2  150064       3.0261    0.0012388
enh70128    6  139480000  139481000      5       2  150064       2.0957     0.018054
enh70129    6  139484100  139485100      4       2  150064       1.9212     0.027353
enh70132    6  139494100  139495100      1       1  150064       1.9318      0.02669
enh70134    6  139531700  139532700      8       2  150064       2.7649     0.002847
enh70156    6  139861000  139862000      3       1  150064       1.9496     0.025614
enh70171    6  142477100  142478100      1       1  150064       2.6277     0.004298
enh70173    6  142553300  142554300      5       2  150064       1.9601     0.024991
enh70174    6  142651900  142652900      1       1  150064       1.7321      0.04163
enh70176    6  142716200  142717200      1       1  150064        2.126      0.01675
enh70177    6  142865700  142866700      2       1  150064       1.9187     0.027513
enh70201    6  143142100  143143100      2       1  150064        2.203     0.013797
enh70203    6  143145600  143146600      1       1  150064       2.6173     0.004431
enh70208    6  143156700  143157700      2       1  150064       1.8717     0.030623
enh70209    6  143158800  143159800      1       1  150064       2.4779     0.006607
enh70215    6  143179300  143180300      1       1  150064       3.0382      0.00119
enh70217    6  143181700  143182700      4       2  150064       2.2071     0.013654
enh70220    6  143191400  143192400      2       1  150064       2.1246      0.01681
enh70222    6  143200200  143201200      2       1  150064       2.5533    0.0053359
enh70224    6  143206500  143207500      5       3  150064       1.9768     0.024031
enh70339    6  144996100  144997100      6       2  150064       1.7822     0.037362
enh70354    6  147178200  147179200      8       2  150064       1.9964     0.022948
enh70355    6  147178800  147179800      1       1  150064       1.8305      0.03359
enh70381    6  149079800  149080800      3       1  150064       2.1538     0.015628
enh70383    6  149092100  149093100      5       2  150064       1.7396     0.040964
enh70417    6  149462400  149463400      2       1  150064       2.3722    0.0088404
enh70471    6  149967500  149968500      1       1  150064       1.8082      0.03529
enh70476    6  150049600  150050600      1       1  150064       1.7135      0.04331
enh70477    6  150065900  150066900      3       1  150064       1.8131      0.03491
enh70479    6  150072300  150073300      4       1  150064       1.7922      0.03655
enh70480    6  150073300  150074300      2       1  150064        1.655     0.048966
enh70482    6  150216800  150217800      1       1  150064       2.0329      0.02103
enh70486    6  150380900  150381900      4       2  150064       1.8876     0.029539
enh70487    6  150388800  150389800      4       1  150064       1.8679     0.030888
enh70488    6  150390500  150391500      1       1  150064       1.9178      0.02757
enh70492    6  150400400  150401400      1       1  150064       2.7298     0.003169
enh70494    6  150478300  150479300      1       1  150064       2.7663     0.002835
enh70499    6  150631700  150632700     13       2  150064       1.7063     0.043974
enh70502    6  150812000  150813000      5       3  150064       1.9869     0.023466
enh70503    6  150894600  150895600      8       4  150064       2.3731    0.0088193
enh70505    6  150941900  150942900      4       2  150064       2.2155     0.013364
enh70506    6  150943900  150944900      4       2  150064       2.6848    0.0036283
enh70507    6  150946000  150947000      7       2  150064       2.5134    0.0059789
enh70508    6  150947200  150948200      8       3  150064       2.7051    0.0034138
enh70509    6  150952500  150953500      5       3  150064       2.2689     0.011636
enh70518    6  151085300  151086300      4       2  150064       1.6668     0.047781
enh70524    6  151308300  151309300      4       2  150064        3.161   0.00078617
enh70543    6  151803700  151804700      2       1  150064       2.0262     0.021371
enh70557    6  152493800  152494800      4       2  150064       1.8418      0.03275
enh70560    6  152554300  152555300      4       2  150064       2.8558    0.0021466
enh70571    6  153296100  153297100      4       2  150064       1.9316     0.026702
enh70609    6  155063700  155064700      1       1  150064       1.8124      0.03496
enh70618    6  155094400  155095400      2       1  150064       1.9307     0.026762
enh70629    6  155545000  155546000      7       3  150064       2.1238     0.016844
enh70630    6  155634000  155635000      2       1  150064       1.7421     0.040745
enh70634    6  155738200  155739200      5       3  150064       1.6842     0.046074
enh70653    6  157041600  157042600      2       1  150064       1.6887     0.045634
enh70656    6  157105300  157106300      4       2  150064       2.7073    0.0033917
enh70660    6  157111900  157112900      1       1  150064       3.3016    0.0004806
enh70667    6  157132000  157133000      5       3  150064       2.1629     0.015273
enh70668    6  157134600  157135600      4       2  150064       2.1775     0.014722
enh70676    6  157161000  157162000      1       1  150064       1.8344       0.0333
enh70681    6  157177300  157178300      5       2  150064       1.7041     0.044181
enh70682    6  157180000  157181000      2       1  150064       1.9691      0.02447
enh70686    6  157190900  157191900      2       1  150064       1.8596     0.031475
enh70687    6  157199700  157200700      2       1  150064       1.9454     0.025863
enh70688    6  157200600  157201600      5       2  150064        2.677    0.0037144
enh70689    6  157203200  157204200      4       2  150064       2.6191    0.0044085
enh70690    6  157205200  157206200      4       2  150064       2.0393     0.020709
enh70691    6  157207100  157208100      4       2  150064       2.6435    0.0041024
enh70692    6  157219000  157220000      7       3  150064       2.3938    0.0083366
enh70696    6  157230700  157231700      1       1  150064       2.3546     0.009271
enh70702    6  157246600  157247600      1       1  150064       2.6029     0.004622
enh70707    6  157276400  157277400      1       1  150064       2.9729     0.001475
enh70708    6  157284800  157285800      4       2  150064       1.7613     0.039096
enh70709    6  157289500  157290500      2       1  150064       2.2685     0.011648
enh70710    6  157291500  157292500      2       1  150064       2.3363    0.0097368
enh70711    6  157292200  157293200      4       1  150064       1.9787     0.023923
enh70719    6  157309100  157310100      4       1  150064       2.3527     0.009318
enh70723    6  157340300  157341300      1       1  150064       2.4497     0.007149
enh70724    6  157353700  157354700      1       1  150064       2.2649      0.01176
enh70726    6  157356400  157357400      1       1  150064       2.2784      0.01135
enh70729    6  157375000  157376000      2       1  150064       2.1162     0.017166
enh70731    6  157379400  157380400      3       1  150064       2.1882     0.014329
enh70762    6  157930700  157931700      2       1  150064       2.0086     0.022292
enh70766    6  157957500  157958500      5       2  150064       1.7749     0.037958
enh70767    6  157970800  157971800      4       2  150064        2.216     0.013345
enh70774    6  158035500  158036500      1       1  150064       3.3215    0.0004477
enh70775    6  158049900  158050900      6       1  150064       3.6567   0.00012774
enh70776    6  158068400  158069400      4       2  150064       3.2834    0.0005128
enh70777    6  158090700  158091700      2       1  150064       3.1615   0.00078469
enh70805    6  158404600  158405600      3       2  150064       2.2016     0.013848
enh70872    6  159134100  159135100      4       2  150064       1.6935     0.045178
enh70911    6  159468300  159469300      3       1  150064       1.6731     0.047155
enh70912    6  159476000  159477000      1       1  150064       1.8246      0.03403
enh70918    6  159514500  159515500     10       3  150064       1.9155     0.027717
enh70935    6  160153500  160154500      3       2  150064       2.2013     0.013858
enh70936    6  160157600  160158600      5       3  150064       1.8062      0.03544
enh70937    6  160181100  160182100      7       2  150064       1.9879     0.023412
enh70939    6  160213100  160214100      6       1  150064       2.1571     0.015498
enh70944    6  160282900  160283900      8       3  150064       1.7051     0.044084
enh71009    6  163825700  163826700      1       1  150064       2.2924      0.01094
enh71011    6  163839800  163840800      1       1  150064       3.6248    0.0001446
enh71012    6  163844000  163845000      4       2  150064       3.6544   0.00012889
enh71014    6  163858400  163859400      3       1  150064       3.5423   0.00019833
enh71016    6  163862400  163863400      2       1  150064       3.0858    0.0010151
enh71018    6  163882400  163883400      2       1  150064       3.3633   0.00038509
enh71020    6  163934600  163935600      5       1  150064       3.2042   0.00067724
enh71021    6  163953400  163954400      2       1  150064       2.5112    0.0060162
enh71037    6  166634100  166635100      4       1  150064        1.887     0.029582
enh71050    6  166752000  166753000      3       1  150064       1.7999     0.035935
enh71065    6  166970200  166971200      1       1  150064       1.9684      0.02451
enh71066    6  167001700  167002700      7       3  150064       2.3968    0.0082701
enh71071    6  167161200  167162200      9       4  150064       2.4653    0.0068457
enh71073    6  167170200  167171200      1       1  150064       1.6653      0.04793
enh71074    6  167171500  167172500      5       2  150064       2.3569    0.0092132
enh71075    6  167173200  167174200      6       2  150064       2.7751    0.0027589
enh71102    6  167554500  167555500      9       2  150064       1.7269     0.042094
enh71104    6  167567000  167568000      3       2  150064       2.8307    0.0023225
enh71126    6  169968100  169969100      4       2  150064       1.6892     0.045595
enh71150    6  170425700  170426700      4       2  150064       2.0087     0.022287
enh71151    6  170432100  170433100      3       1  150064       2.0891     0.018351
enh71154    6  170468100  170469100      9       5  150064       1.6662     0.047834
enh71164    6  170617300  170618300      3       1  150064       2.0876     0.018419
enh71165    6  170619500  170620500      5       2  150064       2.1549     0.015583
enh71176    6  170767200  170768200      1       1  150064       1.6812      0.04636
enh71249    7     857700     858700      4       2  150064       2.1887      0.01431
enh71255    7     918800     919800      1       1  150064       2.0137      0.02202
enh71330    7    1852000    1853000      7       2  150064       3.2914   0.00049852
enh71332    7    1858100    1859100     11       3  150064       4.3464     6.92e-06
enh71333    7    1864200    1865200     10       3  150064       2.8305     0.002324
enh71334    7    1894200    1895200      1       1  150064       5.5516    1.415e-08
enh71335    7    1902000    1903000      1       1  150064       1.9232      0.02723
enh71336    7    1915000    1916000      6       2  150064       3.8537   5.8183e-05
enh71338    7    1922500    1923500      4       1  150064       2.0557     0.019903
enh71339    7    1929000    1930000      4       2  150064       1.9284     0.026904
enh71341    7    1958400    1959400      6       2  150064       3.0114    0.0013002
enh71342    7    1959200    1960200      5       2  150064       2.4383    0.0073773
enh71343    7    1959600    1960600      6       2  150064       2.0246     0.021453
enh71344    7    1960800    1961800      7       2  150064       1.8383     0.033006
enh71346    7    1967400    1968400      7       3  150064       3.2748   0.00052868
enh71347    7    1976100    1977100      9       2  150064       5.8609   2.3016e-09
enh71348    7    1982300    1983300      3       2  150064        5.451   2.5037e-08
enh71350    7    2001100    2002100      2       1  150064            2     0.022748
enh71354    7    2019400    2020400      4       2  150064       5.3947   3.4311e-08
enh71355    7    2026400    2027400      6       2  150064       6.4172   6.9402e-11
enh71356    7    2045600    2046600      4       2  150064       6.0377   7.8178e-10
enh71358    7    2060100    2061100      2       1  150064       2.7151    0.0033128
enh71359    7    2070700    2071700      6       2  150064       1.9019      0.02859
enh71360    7    2076300    2077300      5       2  150064       2.1321     0.016498
enh71361    7    2079300    2080300      2       1  150064       2.3663    0.0089827
enh71363    7    2102900    2103900      5       2  150064       5.2567   7.3345e-08
enh71364    7    2105400    2106400      4       2  150064       2.9239    0.0017284
enh71365    7    2111600    2112600     12       5  150064       5.3416   4.6058e-08
enh71366    7    2113800    2114800      3       2  150064       2.0514     0.020113
enh71367    7    2118800    2119800      3       1  150064       3.1196   0.00090557
enh71368    7    2123700    2124700      7       3  150064       2.5656    0.0051495
enh71370    7    2140100    2141100     10       2  150064       3.6676   0.00012243
enh71371    7    2146100    2147100      4       2  150064       2.9414    0.0016339
enh71372    7    2150900    2151900      6       2  150064       5.3594   4.1745e-08
enh71373    7    2155100    2156100      5       2  150064        5.107   1.6366e-07
enh71374    7    2159500    2160500      6       2  150064       5.9446   1.3859e-09
enh71375    7    2177100    2178100      4       2  150064       3.3569   0.00039411
enh71376    7    2178200    2179200      3       1  150064       3.3198   0.00045039
enh71378    7    2212300    2213300      5       2  150064       5.2382   8.1089e-08
enh71382    7    2282800    2283800      2       1  150064       2.1353     0.016368
enh71383    7    2285800    2286800      4       2  150064       3.9252   4.3328e-05
enh71384    7    2288400    2289400      7       3  150064       1.9886     0.023374
enh71387    7    2300600    2301600      4       2  150064       3.2656   0.00054607
enh71391    7    2351500    2352500      1       1  150064       1.8476      0.03233
enh71393    7    2387200    2388200      3       1  150064       2.5154    0.0059442
enh71394    7    2392400    2393400      4       2  150064       2.5145    0.0059607
enh71395    7    2397100    2398100      1       1  150064       2.9852     0.001417
enh71396    7    2398400    2399400      5       2  150064       2.9658    0.0015095
enh71401    7    2451400    2452400      2       1  150064       2.3316    0.0098605
enh71402    7    2453700    2454700      2       1  150064       1.6748     0.046988
enh71406    7    2464600    2465600      3       1  150064        2.735    0.0031192
enh71412    7    2508200    2509200      5       2  150064       2.0836     0.018598
enh71415    7    2533500    2534500     13       5  150064       2.3651     0.009012
enh71427    7    2647800    2648800      6       3  150064       1.6499     0.049484
enh71436    7    2710300    2711300      5       1  150064       1.7339     0.041469
enh71456    7    2877100    2878100      5       2  150064       1.7457     0.040431
enh71461    7    2901900    2902900      3       1  150064       1.8717     0.030626
enh71468    7    2934500    2935500      3       1  150064       2.1642     0.015225
enh71470    7    2990200    2991200      1       1  150064        2.411     0.007954
enh71488    7    3132900    3133900      7       3  150064       2.5267     0.005757
enh71495    7    3636600    3637600      3       1  150064       1.7154     0.043141
enh71496    7    3711200    3712200      8       2  150064       1.7824     0.037341
enh71497    7    4183900    4184900      4       2  150064       2.0894     0.018335
enh71514    7    4759600    4760600      3       2  150064       1.8148     0.034775
enh71526    7    4817200    4818200      4       1  150064       1.8751     0.030389
enh71527    7    4831000    4832000      7       2  150064       1.6671     0.047744
enh71544    7    5276700    5277700      5       2  150064        1.828     0.033776
enh71567    7    5531300    5532300      8       2  150064       2.0113     0.022147
enh71568    7    5533800    5534800      4       2  150064       2.1283     0.016655
enh71571    7    5551600    5552600      5       2  150064       2.8946    0.0018979
enh71572    7    5553900    5554900      5       2  150064       2.7779    0.0027356
enh71581    7    5636200    5637200      9       4  150064       1.8365     0.033142
enh71587    7    5682500    5683500      2       1  150064        1.789     0.036804
enh71589    7    5701500    5702500      5       2  150064       1.7162      0.04306
enh71592    7    5709400    5710400      1       1  150064       1.6954        0.045
enh71593    7    5710200    5711200      4       2  150064        2.252     0.012162
enh71596    7    5725100    5726100      5       3  150064       2.2994     0.010741
enh71598    7    5730400    5731400      3       2  150064       2.5411    0.0055247
enh71603    7    5806400    5807400      4       2  150064       1.9789     0.023913
enh71616    7    6049800    6050800      5       3  150064       3.1152   0.00091922
enh71621    7    6142700    6143700      4       2  150064       1.7372     0.041176
enh71625    7    6268100    6269100      1       1  150064        3.008     0.001315
enh71629    7    6280900    6281900      3       2  150064       1.9453      0.02587
enh71630    7    6287800    6288800      2       1  150064       2.1789      0.01467
enh71633    7    6295900    6296900      4       2  150064       1.7468     0.040333
enh71663    7    6594100    6595100      5       2  150064       1.7558     0.039559
enh71665    7    6617600    6618600      4       1  150064        2.911    0.0018016
enh71666    7    6628400    6629400      1       1  150064       2.7337     0.003131
enh71668    7    6641600    6642600      5       2  150064       2.6379    0.0041716
enh71669    7    6656000    6657000      7       4  150064       2.1706     0.014982
enh71671    7    6662600    6663600      2       1  150064       1.6997     0.044595
enh71672    7    6664200    6665200      5       2  150064       2.0413     0.020613
enh71675    7    6698800    6699800      4       2  150064       2.5836    0.0048893
enh71678    7    6744100    6745100      2       1  150064        2.446    0.0072227
enh71679    7    6746800    6747800      5       2  150064       1.9437     0.025966
enh71680    7    6770600    6771600      2       1  150064       1.6789     0.046586
enh71700    7    7286800    7287800      1       1  150064       2.0884      0.01838
enh71724    7    7973300    7974300      6       3  150064       1.6605      0.04841
enh71727    7    8004300    8005300      3       2  150064       1.6667     0.047784
enh71776    7   12295800   12296800      1       1  150064       1.7423      0.04073
enh71788    7   13889200   13890200      3       1  150064       1.8137     0.034858
enh71794    7   16386100   16387100      4       2  150064         2.48    0.0065693
enh71798    7   16683000   16684000      3       1  150064       1.6958     0.044965
enh71814    7   17183200   17184200      5       3  150064       1.6745     0.047013
enh71833    7   17980700   17981700      1       1  150064       1.6529      0.04918
enh71835    7   17991700   17992700      3       1  150064       1.9122     0.027924
enh71861    7   21465400   21466400      4       2  150064       2.4926    0.0063409
enh71863    7   21474000   21475000      6       2  150064         1.71     0.043636
enh71864    7   21475500   21476500      3       2  150064       4.0303   2.7848e-05
enh71865    7   21488300   21489300      1       1  150064       3.3554    0.0003962
enh71866    7   21502600   21503600      4       2  150064       3.6786   0.00011724
enh71913    7   23059900   23060900      3       2  150064       1.6998     0.044582
enh71923    7   23340200   23341200      2       1  150064       2.5991    0.0046733
enh71925    7   23386200   23387200      1       1  150064       2.0133      0.02204
enh71927    7   23407800   23408800      1       1  150064       2.0067      0.02239
enh71929    7   23529000   23530000      3       2  150064        2.857    0.0021387
enh71935    7   23586100   23587100      3       2  150064       2.9882     0.001403
enh71938    7   23934200   23935200     10       5  150064       2.8867    0.0019465
enh71945    7   24600100   24601100      4       2  150064       1.8837       0.0298
enh71952    7   24757900   24758900      8       2  150064       2.1585     0.015443
enh71953    7   24767600   24768600      3       2  150064        2.454    0.0070632
enh71954    7   24833400   24834400      5       3  150064       2.5171    0.0059163
enh71980    7   25017300   25018300      3       1  150064       2.5797    0.0049449
enh71983    7   25109100   25110100      2       1  150064       3.0519     0.001137
enh71990    7   25535300   25536300      3       2  150064       1.7119     0.043454
enh71991    7   25536500   25537500      5       1  150064       1.9368     0.026386
enh72018    7   26219900   26220900      2       1  150064       1.6744     0.047027
enh72050    7   27778200   27779200      2       1  150064       1.7606     0.039156
enh72054    7   27787100   27788100      1       1  150064       2.0164      0.02188
enh72072    7   28159500   28160500      5       2  150064       1.8008     0.035866
enh72075    7   28175600   28176600      2       1  150064       2.0082     0.022311
enh72080    7   28208000   28209000      2       1  150064       1.7367     0.041219
enh72088    7   28240000   28241000      1       1  150064       1.9779      0.02397
enh72089    7   28243300   28244300      1       1  150064       2.1189      0.01705
enh72094    7   28368500   28369500      2       1  150064       1.8034     0.035659
enh72095    7   28428900   28429900      3       2  150064       2.8208    0.0023954
enh72103    7   29130300   29131300      7       4  150064       2.0871     0.018438
enh72109    7   29247400   29248400      6       4  150064       1.8488     0.032243
enh72111    7   29286700   29287700      6       4  150064       1.9929     0.023139
enh72117    7   29359200   29360200      4       1  150064       1.9321     0.026671
enh72156    7   30349200   30350200      3       2  150064       1.7495     0.040104
enh72180    7   30512900   30513900      2       1  150064       1.7739     0.038039
enh72181    7   30514900   30515900      4       2  150064       2.1754     0.014799
enh72188    7   30737200   30738200      1       1  150064       1.6922       0.0453
enh72206    7   32530600   32531600      8       3  150064       1.9558     0.025246
enh72207    7   32536900   32537900      2       1  150064       1.6968     0.044866
enh72212    7   32551700   32552700      9       3  150064        1.694     0.045137
enh72214    7   32885800   32886800      1       1  150064        2.528     0.005736
enh72218    7   32924600   32925600      1       1  150064       2.3818     0.008613
enh72221    7   32943500   32944500      1       1  150064       2.5425     0.005503
enh72251    7   35031000   35032000      4       2  150064       1.8465     0.032406
enh72252    7   35074300   35075300      4       2  150064       2.4816    0.0065399
enh72253    7   35077800   35078800      3       1  150064       2.5968    0.0047042
enh72258    7   35683800   35684800      2       1  150064       2.2594      0.01193
enh72259    7   35686200   35687200      4       2  150064       1.8849     0.029723
enh72260    7   35687700   35688700      6       3  150064       2.5583    0.0052598
enh72263    7   35715600   35716600      3       2  150064       1.7682     0.038511
enh72267    7   35735700   35736700      3       1  150064       2.1873     0.014359
enh72276    7   35866800   35867800      1       1  150064        2.523     0.005818
enh72278    7   35892300   35893300      1       1  150064       2.4101     0.007975
enh72280    7   35945600   35946600      1       1  150064       1.6917      0.04535
enh72308    7   36676900   36677900      1       1  150064       2.0527      0.02005
enh72366    7   37376000   37377000      3       1  150064       2.3209     0.010145
enh72367    7   37376900   37377900      5       2  150064       2.4184    0.0077939
enh72390    7   37478900   37479900      3       1  150064       1.7551     0.039624
enh72405    7   37764500   37765500      1       1  150064       2.0321      0.02107
enh72463    7   38940600   38941600      1       1  150064       1.6585      0.04861
enh72464    7   38947200   38948200      5       3  150064       2.3251     0.010033
enh72515    7   42980400   42981400      5       2  150064       1.7995     0.035973
enh72543    7   43731000   43732000      2       1  150064       1.7908      0.03666
enh72592    7   44241600   44242600      3       2  150064       2.4256    0.0076407
enh72597    7   44470600   44471600      4       2  150064       2.4266    0.0076199
enh72598    7   44494200   44495200      1       1  150064       3.0501     0.001144
enh72599    7   44495900   44496900      5       2  150064       3.1336   0.00086346
enh72600    7   44499500   44500500      2       1  150064       3.2742   0.00052985
enh72601    7   44501900   44502900      3       1  150064       1.7763     0.037844
enh72603    7   44516500   44517500      1       1  150064       3.0397     0.001184
enh72605    7   44525600   44526600      3       1  150064       3.2313   0.00061609
enh72606    7   44527900   44528900      1       1  150064       3.0407      0.00118
enh72608    7   44611600   44612600      4       2  150064       3.9259   4.3201e-05
enh72609    7   44614300   44615300      4       2  150064       3.2261   0.00062745
enh72610    7   44619700   44620700      3       1  150064       2.8577    0.0021339
enh72611    7   44627500   44628500      2       1  150064       3.8524   5.8479e-05
enh72612    7   44644600   44645600      2       1  150064       3.3861   0.00035448
enh72613    7   44648100   44649100      2       1  150064       1.8533     0.031918
enh72614    7   44653500   44654500      3       1  150064       3.6854   0.00011416
enh72615    7   44655300   44656300      3       2  150064       3.0709    0.0010669
enh72616    7   44656900   44657900      2       1  150064       3.6329    0.0001401
enh72617    7   44659900   44660900      1       1  150064       4.1425    1.718e-05
enh72618    7   44662700   44663700      3       2  150064       3.9761   3.5032e-05
enh72622    7   44668800   44669800      5       1  150064        3.886   5.0954e-05
enh72626    7   44774500   44775500      2       1  150064        1.813     0.034916
enh72630    7   44838800   44839800      3       2  150064       2.3394    0.0096574
enh72631    7   44860600   44861600      8       4  150064       2.1814     0.014578
enh72636    7   44930600   44931600      1       1  150064       2.0875      0.01842
enh72650    7   45046800   45047800      6       3  150064       1.6925     0.045271
enh72670    7   45243400   45244400      4       2  150064        2.417    0.0078255
enh72701    7   47763900   47764900      5       2  150064       1.8385     0.032997
enh72704    7   47976900   47977900     10       3  150064        1.758     0.039371
enh72708    7   48019200   48020200      3       2  150064       2.1631     0.015267
enh72714    7   48132700   48133700      1       1  150064       1.6848      0.04601
enh72752    7   50457400   50458400      5       2  150064       2.1363     0.016329
enh72753    7   50462800   50463800      6       3  150064       2.1366     0.016317
enh72754    7   50466000   50467000      5       2  150064       2.0537         0.02
enh72755    7   50468400   50469400      2       1  150064       1.8555     0.031766
enh72756    7   50475400   50476400      5       3  150064       1.8939     0.029119
enh72759    7   50484900   50485900      4       2  150064       1.8611     0.031364
enh72768    7   50806500   50807500      7       2  150064       3.1666   0.00077114
enh72769    7   50807900   50808900      4       2  150064       2.8486    0.0021954
enh72770    7   50821400   50822400      1       1  150064       2.6399     0.004146
enh72771    7   50829200   50830200      2       1  150064       2.4065    0.0080542
enh72772    7   50848400   50849400      5       2  150064       2.2941     0.010891
enh72776    7   52568100   52569100      7       3  150064       2.0428     0.020537
enh72803    7   55556000   55557000      6       3  150064       1.6505     0.049423
enh72821    7   55650300   55651300      2       1  150064       2.2659     0.011729
enh72824    7   55954000   55955000      5       2  150064       2.0676      0.01934
enh72828    7   56033400   56034400      3       2  150064       1.7101     0.043625
enh72830    7   56120700   56121700      2       1  150064       2.2685     0.011648
enh72832    7   56141700   56142700      2       1  150064       2.0884     0.018381
enh72939    7   67090000   67091000      2       1  150064       1.7753     0.037926
enh72941    7   68664000   68665000      5       1  150064       2.0859     0.018492
enh72975    7   69921900   69922900      5       3  150064       2.0742     0.019031
enh72985    7   70162400   70163400      2       1  150064       2.8554    0.0021489
enh72987    7   70175300   70176300      4       2  150064       2.5157    0.0059399
enh72992    7   70201700   70202700      4       1  150064       1.9799     0.023859
enh72995    7   70229100   70230100      4       2  150064       2.4981    0.0062424
enh73004    7   71617100   71618100      2       1  150064       2.8257    0.0023586
enh73005    7   71744400   71745400      1       1  150064       3.4021    0.0003343
enh73009    7   72276100   72277100      2       1  150064       2.0937     0.018141
enh73062    7   73482000   73483000      3       2  150064       2.2428     0.012456
enh73063    7   73496800   73497800      2       1  150064       2.3124     0.010378
enh73064    7   73499300   73500300      4       2  150064       1.9774     0.023996
enh73065    7   73505900   73506900      3       2  150064       1.8242      0.03406
enh73067    7   73514800   73515800      1       1  150064       2.1802      0.01462
enh73100    7   74030600   74031600      2       1  150064       2.6887    0.0035865
enh73103    7   74057600   74058600      1       1  150064        1.769      0.03845
enh73104    7   74063200   74064200      2       1  150064        3.278    0.0005227
enh73106    7   74069500   74070500      1       1  150064       2.0974      0.01798
enh73108    7   74076700   74077700      1       1  150064       3.2795      0.00052
enh73111    7   74086300   74087300      1       1  150064       1.8036      0.03565
enh73122    7   75245800   75246800      7       3  150064       1.8592       0.0315
enh73141    7   75509600   75510600      2       1  150064        1.776     0.037864
enh73178    7   75946100   75947100      2       1  150064       1.8898     0.029393
enh73202    7   76751800   76752800      6       2  150064       3.0333    0.0012094
enh73205    7   76829500   76830500      2       1  150064       2.2601     0.011908
enh73215    7   77022100   77023100      2       1  150064       1.8027     0.035718
enh73216    7   77029200   77030200      2       1  150064       1.7958     0.036266
enh73272    7   79735600   79736600      2       1  150064        2.876    0.0020138
enh73276    7   82306900   82307900      1       1  150064       2.4976     0.006252
enh73278    7   83720600   83721600      9       2  150064       3.1098   0.00093604
enh73282    7   86785300   86786300      2       1  150064       4.2001    1.334e-05
enh73283    7   86830500   86831500      1       1  150064       2.2949      0.01087
enh73284    7   86838900   86839900      3       1  150064       4.8012   7.8842e-07
enh73285    7   86842400   86843400      2       1  150064       3.9825   3.4092e-05
enh73286    7   86843800   86844800      3       2  150064       3.5693   0.00017899
enh73288    7   86947700   86948700      4       2  150064       2.9928    0.0013823
enh73289    7   86972600   86973600      4       1  150064       2.0658     0.019423
enh73290    7   86975600   86976600      2       1  150064       2.1773      0.01473
enh73292    7   87215400   87216400      2       1  150064       2.3346    0.0097834
enh73293    7   87219400   87220400      2       1  150064       3.6771   0.00011793
enh73295    7   87256200   87257200      1       1  150064       3.0171     0.001276
enh73299    7   87846600   87847600      1       1  150064          1.7      0.04457
enh73336    7   92262200   92263200      1       1  150064       1.7295      0.04186
enh73340    7   92273800   92274800      2       1  150064       1.6636     0.048093
enh73384    7   94142400   94143400      1       1  150064       3.0899     0.001001
enh73399    7   95932300   95933300      1       1  150064       1.8894      0.02942
enh73416    7   97680200   97681200      4       2  150064       1.8428     0.032678
enh73417    7   97735200   97736200      2       1  150064       2.2662      0.01172
enh73418    7   97737300   97738300      1       1  150064       2.1759      0.01478
enh73421    7   97797400   97798400      5       2  150064       1.7747      0.03797
enh73424    7   97847100   97848100      5       2  150064       1.9979     0.022864
enh73425    7   97874800   97875800      3       1  150064       1.9027      0.02854
enh73454    7   98718900   98719900      1       1  150064       1.7916       0.0366
enh73517    7   99616100   99617100      4       2  150064       2.7231    0.0032333
enh73534    7   99738800   99739800      3       1  150064       2.1927     0.014164
enh73602    7  100184600  100185600      1       1  150064       1.6664      0.04782
enh73610    7  100270000  100271000      2       1  150064       2.1479     0.015863
enh73611    7  100274700  100275700      2       1  150064       1.7156     0.043118
enh73612    7  100277900  100278900      8       5  150064        3.478   0.00025262
enh73613    7  100286500  100287500      2       1  150064       2.8733     0.002031
enh73614    7  100288300  100289300      2       1  150064       3.3187   0.00045227
enh73615    7  100292700  100293700      3       2  150064       4.3612   6.4662e-06
enh73617    7  100304600  100305600      1       1  150064       1.6812      0.04636
enh73629    7  100477200  100478200      2       1  150064       3.2106   0.00066225
enh73630    7  100481500  100482500      3       2  150064        2.642    0.0041205
enh73631    7  100483400  100484400      4       2  150064       2.4424    0.0072944
enh73644    7  100780800  100781800      6       3  150064       2.4278    0.0075953
enh73647    7  100789900  100790900      6       3  150064       1.6915     0.045372
enh73651    7  100858700  100859700      1       1  150064       3.1635    0.0007794
enh73664    7  101054300  101055300      5       1  150064       2.2054     0.013712
enh73690    7  101498400  101499400      1       1  150064       1.8436      0.03262
enh73691    7  101500900  101501900      3       2  150064       2.0462     0.020368
enh73702    7  101578700  101579700      1       1  150064       2.2063      0.01368
enh73704    7  101585600  101586600      2       1  150064       2.0713     0.019163
enh73707    7  101628300  101629300      3       2  150064       2.4655    0.0068417
enh73708    7  101629400  101630400      3       1  150064       2.4788    0.0065917
enh73709    7  101632700  101633700      1       1  150064       2.6148     0.004464
enh73710    7  101639100  101640100      2       1  150064       1.7176     0.042937
enh73733    7  102052900  102053900      3       2  150064       1.6762     0.046848
enh73740    7  102076200  102077200      3       1  150064       2.0243     0.021468
enh73742    7  102082700  102083700      1       1  150064       2.1487      0.01583
enh73751    7  102716800  102717800      3       2  150064       2.8248    0.0023656
enh73762    7  103452100  103453100      3       1  150064       1.8056     0.035494
enh73765    7  103848800  103849800     18       2  150064       3.0632    0.0010949
enh73768    7  104523900  104524900      4       2  150064       2.9274    0.0017093
enh73771    7  104580600  104581600      2       1  150064       4.1713   1.5145e-05
enh73772    7  104582600  104583600      3       2  150064       4.0757   2.2936e-05
enh73773    7  104586400  104587400      3       1  150064       4.3851   5.7957e-06
enh73774    7  104597000  104598000      1       1  150064       5.0897    1.793e-07
enh73775    7  104601100  104602100      1       1  150064       5.5629    1.327e-08
enh73776    7  104621500  104622500      1       1  150064       2.5056     0.006112
enh73777    7  104622400  104623400      1       1  150064       2.5056     0.006112
enh73780    7  104646000  104647000      3       1  150064       4.4887   3.5832e-06
enh73788    7  104701300  104702300      2       1  150064       3.1848   0.00072417
enh73791    7  104742800  104743800      1       1  150064       1.9603      0.02498
enh73793    7  104761600  104762600      2       1  150064       4.3203   7.7892e-06
enh73794    7  104845700  104846700      2       1  150064       4.3479   6.8711e-06
enh73796    7  104850400  104851400      1       1  150064       3.3188     0.000452
enh73797    7  104853700  104854700      1       1  150064       2.6072     0.004564
enh73800    7  104877000  104878000      2       1  150064       5.1923   1.0387e-07
enh73802    7  104885800  104886800      2       1  150064       4.8041   7.7723e-07
enh73803    7  104895800  104896800      3       2  150064       4.3225   7.7121e-06
enh73804    7  104897300  104898300      1       1  150064       4.6727    1.486e-06
enh73805    7  104901900  104902900      3       2  150064       1.8669     0.030958
enh73806    7  104905400  104906400      4       2  150064        3.551   0.00019189
enh73807    7  104906600  104907600      4       2  150064       5.4442   2.6014e-08
enh73809    7  104935800  104936800      2       1  150064       5.2151   9.1877e-08
enh73810    7  104936800  104937800      2       1  150064       4.2765   9.4925e-06
enh73813    7  104946500  104947500      1       1  150064       4.3984    5.453e-06
enh73814    7  104949200  104950200      1       1  150064        4.605    2.062e-06
enh73815    7  104971000  104972000      3       1  150064        4.936   3.9876e-07
enh73817    7  104980600  104981600      1       1  150064        5.347    4.472e-08
enh73818    7  104983000  104984000      2       1  150064       2.4375    0.0073953
enh73819    7  104985700  104986700      3       2  150064       4.2629   1.0089e-05
enh73820    7  104988100  104989100      3       1  150064       4.8315   6.7755e-07
enh73821    7  104990200  104991200      2       1  150064        3.913   4.5581e-05
enh73824    7  104995500  104996500      3       1  150064       5.0801    1.886e-07
enh73826    7  105026900  105027900      3       1  150064       5.0459   2.2575e-07
enh73832    7  105173900  105174900      2       1  150064       2.8375    0.0022735
enh73834    7  105316700  105317700      1       1  150064       3.1852    0.0007232
enh73844    7  105440300  105441300      1       1  150064       1.8673      0.03093
enh73848    7  105473200  105474200      6       3  150064       2.3421    0.0095889
enh73849    7  105480600  105481600      3       1  150064        1.795     0.036328
enh73851    7  105488000  105489000      5       3  150064       1.9357     0.026453
enh73859    7  105537000  105538000      3       2  150064       2.6973    0.0034957
enh73878    7  105749200  105750200      1       1  150064       1.7332      0.04153
enh73881    7  105793600  105794600      2       1  150064        2.826    0.0023566
enh73886    7  105986400  105987400      1       1  150064       1.7986      0.03604
enh73889    7  106192400  106193400      3       2  150064       2.2401     0.012541
enh73895    7  106344300  106345300      2       1  150064       2.1309     0.016548
enh73896    7  106358300  106359300      1       1  150064       2.3009       0.0107
enh73941    7  108104100  108105100      5       2  150064       2.7772    0.0027415
enh73942    7  108143600  108144600      3       2  150064       2.9183    0.0017599
enh73943    7  108163700  108164700      9       4  150064       2.3158     0.010284
enh73947    7  108212000  108213000      2       1  150064       3.4983   0.00023415
enh73949    7  110617200  110618200      4       2  150064       2.2158     0.013354
enh73950    7  110633500  110634500      3       2  150064       1.9918     0.023196
enh73952    7  110659000  110660000      4       2  150064       3.6045   0.00015635
enh73953    7  110666800  110667800      3       2  150064       2.7455    0.0030205
enh73961    7  111168800  111169800      2       1  150064       4.8402   6.4859e-07
enh73970    7  112089000  112090000      3       1  150064       1.7274      0.04205
enh73982    7  113687700  113688700      4       1  150064       2.9244    0.0017257
enh73983    7  113692200  113693200      1       1  150064       1.8989      0.02879
enh73995    7  114584500  114585500      2       1  150064       2.0465     0.020355
enh74027    7  115362200  115363200      4       2  150064        1.651     0.049369
enh74029    7  115667500  115668500      4       2  150064       1.8926     0.029203
enh74046    7  116505300  116506300      1       1  150064       2.3432      0.00956
enh74048    7  116511700  116512700      1       1  150064       1.9395      0.02622
enh74049    7  116516500  116517500      2       1  150064       1.9514     0.025504
enh74051    7  116570300  116571300      1       1  150064       1.9663      0.02463
enh74074    7  121009200  121010200      4       1  150064       1.8012     0.035834
enh74076    7  121024300  121025300      4       1  150064         1.72     0.042717
enh74081    7  121036600  121037600      1       1  150064       2.0866      0.01846
enh74093    7  123351700  123352700      1       1  150064       2.9119     0.001796
enh74095    7  123359200  123360200      1       1  150064       3.1518    0.0008114
enh74096    7  123363200  123364200      2       1  150064       2.6998    0.0034687
enh74100    7  123383200  123384200      3       2  150064       3.2734   0.00053133
enh74102    7  123395200  123396200      3       2  150064       2.4858    0.0064636
enh74105    7  126962000  126963000      7       3  150064       1.8451      0.03251
enh74106    7  126987000  126988000      2       1  150064        2.136     0.016341
enh74107    7  127019400  127020400      2       1  150064       2.2591     0.011938
enh74108    7  127022600  127023600      5       2  150064       2.4308    0.0075324
enh74113    7  127054100  127055100      2       1  150064       2.4616    0.0069152
enh74114    7  127057300  127058300      3       2  150064        1.752     0.039886
enh74118    7  127229500  127230500      4       2  150064       2.0178     0.021806
enh74119    7  127290400  127291400      5       3  150064       1.9167     0.027641
enh74122    7  127391400  127392400      2       1  150064       2.2795     0.011319
enh74126    7  127400400  127401400      3       2  150064       2.1803     0.014619
enh74141    7  127669700  127670700      1       1  150064       2.2015      0.01385
enh74146    7  127711500  127712500      6       2  150064        3.596    0.0001616
enh74147    7  127716700  127717700      4       2  150064       4.1332   1.7884e-05
enh74148    7  127740500  127741500      4       1  150064       3.5685    0.0001795
enh74149    7  127743000  127744000     10       2  150064       3.8823   5.1727e-05
enh74151    7  127757600  127758600      5       2  150064       3.0611    0.0011026
enh74160    7  128027400  128028400      3       2  150064       3.0059     0.001324
enh74170    7  128163000  128164000      5       3  150064       1.7776     0.037736
enh74184    7  128572300  128573300      3       2  150064       1.9595     0.025025
enh74186    7  128576600  128577600      3       2  150064       1.8512     0.032072
enh74187    7  128581400  128582400      3       2  150064       1.7921     0.036555
enh74188    7  128594600  128595600      2       1  150064       2.7564    0.0029223
enh74189    7  128603000  128604000      3       2  150064       2.4587    0.0069713
enh74192    7  128681200  128682200      1       1  150064       3.3028    0.0004787
enh74193    7  128682800  128683800      3       2  150064       2.7759    0.0027526
enh74196    7  128691000  128692000      1       1  150064       2.7262     0.003203
enh74197    7  128691700  128692700      4       2  150064       2.1517      0.01571
enh74198    7  128692600  128693600      4       2  150064        2.396    0.0082882
enh74201    7  128734800  128735800      8       3  150064       2.1755     0.014796
enh74207    7  128808200  128809200      4       2  150064       1.9433      0.02599
enh74208    7  128809500  128810500      1       1  150064       1.8504      0.03213
enh74224    7  129183300  129184300      3       2  150064       1.9434     0.025985
enh74236    7  129463900  129464900      3       2  150064       1.6498     0.049492
enh74238    7  129469500  129470500      7       2  150064       2.2102     0.013546
enh74239    7  129480900  129481900      1       1  150064       2.3094      0.01046
enh74240    7  129484400  129485400      5       2  150064        1.944     0.025948
enh74241    7  129493600  129494600      2       1  150064       2.2096     0.013565
enh74242    7  129495600  129496600      5       2  150064       2.1307     0.016557
enh74243    7  129499300  129500300      2       1  150064       1.8522     0.031999
enh74247    7  129503600  129504600      7       4  150064       2.0401     0.020668
enh74249    7  129516800  129517800      2       1  150064       2.1895     0.014282
enh74250    7  129519800  129520800      4       2  150064        2.337    0.0097191
enh74251    7  129529400  129530400      3       1  150064       2.0249     0.021439
enh74252    7  129537600  129538600      2       1  150064       2.1905     0.014243
enh74254    7  129548100  129549100      3       1  150064       2.1843     0.014472
enh74257    7  129564200  129565200      3       1  150064       1.9144     0.027782
enh74259    7  129587500  129588500      2       1  150064       1.8357     0.033204
enh74264    7  129712000  129713000      1       1  150064       2.4832     0.006511
enh74267    7  129781800  129782800      4       2  150064       1.9095       0.0281
enh74275    7  129937400  129938400      7       3  150064       2.1756     0.014794
enh74279    7  130012800  130013800      4       2  150064       1.7325     0.041588
enh74282    7  130057800  130058800      3       2  150064       2.3207     0.010152
enh74286    7  130072800  130073800      2       1  150064       2.2743     0.011473
enh74309    7  130609600  130610600      1       1  150064       1.7432      0.04065
enh74315    7  130631400  130632400      3       1  150064       1.7984     0.036053
enh74316    7  130633800  130634800      1       1  150064       1.8464      0.03242
enh74329    7  130684700  130685700      1       1  150064         1.74      0.04093
enh74331    7  130691300  130692300      5       2  150064       1.8604     0.031415
enh74338    7  130713900  130714900      1       1  150064       1.9967      0.02293
enh74339    7  130717700  130718700      6       2  150064       1.6551     0.048955
enh74345    7  130736800  130737800      2       1  150064       2.2332     0.012767
enh74346    7  130738100  130739100      2       1  150064       2.1909      0.01423
enh74347    7  130739500  130740500      7       2  150064       2.1189      0.01705
enh74348    7  130744300  130745300     13       2  150064       2.2661     0.011722
enh74349    7  130746100  130747100     10       2  150064       2.1497     0.015791
[truncated: 543,406 more chars]
