# Supplementary material for: Identifying enhancer properties associated with genetic risk for complex traits using regulome-wide association studies
Source: PLoS Comput Biol. 2022 Sep 7;18(9):e1010430. doi: 10.1371/journal.pcbi.1010430 (PMC9484640; doi:10.1371/journal.pcbi.1010430)
Supplement: S3 Table — Sample names are as described in the ROADMAP epigenomics project integrative analysis portal: https://egg2.wustl.edu/roadmap/web_portal/meta.html. (ZIP) [file pcbi.1010430.s010.zip › supplemental_table3/E091placenta_sig_enhancers05.gcov.out]

GENE       CHR      START       STOP  NSNPS  NPARAM       N        ZSTAT            P
enh44674     1    1480800    1481800      2       1  150064       1.6625     0.048204
enh44720     1    1841200    1842200      3       1  150064       2.0797     0.018775
enh44722     1    1848200    1849200      1       1  150064        1.785      0.03713
enh44735     1    2043600    2044600      5       1  150064       2.4555    0.0070339
enh44736     1    2052100    2053100      4       2  150064       2.4843    0.0064907
enh44738     1    2058700    2059700      1       1  150064       3.2129    0.0006569
enh44739     1    2062500    2063500      3       2  150064       3.1698   0.00076283
enh44740     1    2065400    2066400      3       1  150064       3.2007    0.0006855
enh44742     1    2069400    2070400      3       2  150064       2.4428    0.0072862
enh44744     1    2080000    2081000      1       1  150064       3.5192    0.0002164
enh44745     1    2082000    2083000      8       2  150064       3.1532   0.00080743
enh44748     1    2110700    2111700      7       3  150064       2.8597    0.0021204
enh44752     1    2127000    2128000      2       1  150064       2.5265    0.0057606
enh44767     1    2210900    2211900      2       1  150064       2.2599     0.011914
enh44772     1    2233000    2234000      2       1  150064        2.019     0.021745
enh44773     1    2236300    2237300      6       3  150064       2.1639     0.015234
enh44781     1    2309500    2310500      5       2  150064       3.0179    0.0012728
enh44799     1    2509900    2510900      3       1  150064       1.9027      0.02854
enh44802     1    2524600    2525600      7       2  150064       2.8255    0.0023604
enh44803     1    2538100    2539100      8       3  150064       3.3021   0.00047983
enh44804     1    2541700    2542700      2       1  150064       3.3888   0.00035097
enh44805     1    2571300    2572300      2       1  150064       2.8339    0.0022993
enh44848     1    4522800    4523800     10       2  150064       2.2128     0.013456
enh44853     1    4855800    4856800      3       2  150064       2.6429    0.0041098
enh44867     1    6088300    6089300      2       1  150064       1.7294      0.04187
enh44868     1    6089800    6090800      2       1  150064       1.6494     0.049536
enh44872     1    6260200    6261200      1       1  150064       1.7453      0.04047
enh44906     1    6533800    6534800      1       1  150064       2.4277     0.007597
enh44908     1    6551700    6552700      3       1  150064       1.9459     0.025835
enh44909     1    6554700    6555700      3       1  150064       2.1548      0.01559
enh44911     1    6567400    6568400      1       1  150064       2.4253     0.007647
enh44925     1    6676000    6677000      3       1  150064       2.1533     0.015649
enh44928     1    6686200    6687200      1       1  150064       3.9894    3.312e-05
enh44929     1    6687900    6688900      1       1  150064       2.4992     0.006223
enh44930     1    6692400    6693400      3       2  150064       3.8139   6.8389e-05
enh44931     1    6694300    6695300      8       2  150064       2.0884     0.018382
enh44934     1    6760000    6761000      1       1  150064        3.769    8.194e-05
enh44957     1    7044600    7045600      4       2  150064       2.5706     0.005076
enh44972     1    7542200    7543200      3       2  150064       1.7966     0.036203
enh45040     1    8373900    8374900      3       2  150064        4.624   1.8821e-06
enh45041     1    8383700    8384700      3       2  150064       3.6196    0.0001475
enh45043     1    8409300    8410300      4       2  150064       2.1092     0.017462
enh45044     1    8423300    8424300      5       2  150064       3.9983   3.1898e-05
enh45045     1    8427300    8428300      1       1  150064       2.9348     0.001669
enh45047     1    8431400    8432400      4       2  150064       5.2959   5.9221e-08
enh45049     1    8439100    8440100      1       1  150064       5.5166    1.728e-08
enh45051     1    8444500    8445500      2       1  150064       4.8974   4.8548e-07
enh45053     1    8447500    8448500      2       1  150064       4.7983    8.002e-07
enh45055     1    8469500    8470500      1       1  150064       3.8635    5.589e-05
enh45061     1    8487100    8488100      2       1  150064       4.9564   3.5904e-07
enh45062     1    8488600    8489600      1       1  150064       4.7418    1.059e-06
enh45063     1    8490500    8491500      3       2  150064       4.9891   3.0334e-07
enh45065     1    8500900    8501900      2       1  150064       4.5893   2.2235e-06
enh45071     1    8536900    8537900      3       1  150064       3.2444   0.00058856
enh45073     1    8542800    8543800      2       1  150064       2.1847     0.014455
enh45074     1    8557100    8558100      2       1  150064       2.8573    0.0021361
enh45075     1    8566700    8567700      2       1  150064       3.8356   6.2631e-05
enh45076     1    8569900    8570900      2       1  150064        2.394    0.0083322
enh45077     1    8576400    8577400      2       1  150064       2.4796     0.006576
enh45081     1    8586300    8587300      2       1  150064       2.4268    0.0076165
enh45084     1    8611400    8612400      3       2  150064        2.269     0.011635
enh45086     1    8614800    8615800      2       1  150064       3.0698    0.0010711
enh45087     1    8622900    8623900      3       2  150064       2.3761    0.0087482
enh45090     1    8658200    8659200      5       2  150064       2.9347    0.0016695
enh45091     1    8659600    8660600      1       1  150064       3.0959    0.0009812
enh45092     1    8686300    8687300      1       1  150064       2.9013     0.001858
enh45094     1    8711800    8712800      1       1  150064       2.6695     0.003798
enh45095     1    8719000    8720000      1       1  150064       2.4949       0.0063
enh45097     1    8721900    8722900      1       1  150064       2.2886      0.01105
enh45100     1    8725900    8726900      2       1  150064        2.806    0.0025081
enh45102     1    8728900    8729900      1       1  150064       1.9571      0.02517
enh45103     1    8730400    8731400      2       1  150064       2.3313     0.009868
enh45106     1    8740800    8741800      2       1  150064         2.38    0.0086572
enh45108     1    8758400    8759400      1       1  150064       2.7985     0.002567
enh45111     1    8766900    8767900      4       2  150064       2.4406    0.0073308
enh45112     1    8772000    8773000      1       1  150064       1.7195      0.04276
enh45116     1    8814800    8815800      1       1  150064       1.9749      0.02414
enh45135     1    8957800    8958800      2       1  150064       3.3762   0.00036746
enh45136     1    8959500    8960500      4       2  150064       2.2143     0.013406
enh45140     1    8998700    8999700      4       2  150064       2.8836    0.0019657
enh45178     1    9326700    9327700      4       2  150064       1.9922     0.023176
enh45179     1    9330300    9331300      4       2  150064       1.9758     0.024088
enh45195     1    9422500    9423500      4       2  150064       1.7315     0.041684
enh45220     1    9651400    9652400      1       1  150064       1.8634       0.0312
enh45253     1    9937500    9938500      1       1  150064        1.953      0.02541
enh45258     1    9959800    9960800      2       1  150064       1.7542     0.039694
enh45291     1   10346600   10347600      3       1  150064       1.6461     0.049876
enh45349     1   10960000   10961000      2       1  150064       2.3164     0.010269
enh45416     1   11998500   11999500      2       1  150064       1.9438      0.02596
enh45417     1   12004200   12005200      3       2  150064       1.8683     0.030857
enh45431     1   12112300   12113300      5       2  150064       1.7028     0.044306
enh45432     1   12135200   12136200      5       2  150064       2.1026      0.01775
enh45489     1   12645700   12646700      1       1  150064       1.6494      0.04953
enh45495     1   12660000   12661000      6       3  150064       1.7259     0.042179
enh45510     1   14034600   14035600      4       2  150064       1.9076     0.028222
enh45513     1   14074400   14075400      2       1  150064       1.6562     0.048838
enh45520     1   14090600   14091600      1       1  150064       1.7987      0.03603
enh45527     1   14464900   14465900      7       2  150064        1.965     0.024705
enh45528     1   14467200   14468200      7       1  150064       1.7305      0.04177
enh45529     1   14468800   14469800      1       1  150064       1.6605      0.04841
enh45557     1   15202200   15203200      3       2  150064       1.9802     0.023842
enh45558     1   15207400   15208400      4       2  150064       1.9605     0.024968
enh45614     1   15507000   15508000      8       2  150064       1.6649     0.047967
enh45624     1   15569700   15570700      5       2  150064       1.7734      0.03808
enh45645     1   15692600   15693600      2       1  150064       2.5178    0.0059043
enh45654     1   15742900   15743900      3       2  150064       1.6896     0.045552
enh45697     1   16051300   16052300      2       1  150064       1.8894     0.029419
enh45757     1   16478400   16479400      3       1  150064       1.8023     0.035746
enh45773     1   16546100   16547100      2       1  150064       2.2251     0.013037
enh45775     1   16563900   16564900      2       1  150064       2.7283    0.0031827
enh45776     1   16570400   16571400      1       1  150064        2.126      0.01675
enh45777     1   16575000   16576000      1       1  150064       2.3933     0.008348
enh45778     1   16577100   16578100      2       1  150064       1.8597     0.031464
enh45779     1   16592500   16593500      3       1  150064       2.1759      0.01478
enh45780     1   16644800   16645800      3       1  150064       2.0685     0.019295
enh45782     1   16679400   16680400      1       1  150064       2.0801      0.01876
enh45785     1   16697200   16698200      2       1  150064       1.6637     0.048085
enh45786     1   16698500   16699500      2       1  150064       1.7669     0.038622
enh45789     1   16711600   16712600      2       1  150064       1.7801     0.037533
enh45790     1   16713900   16714900      2       1  150064       1.8111     0.035064
enh45792     1   16722900   16723900      4       1  150064       2.0449      0.02043
enh45799     1   16824200   16825200      3       1  150064       1.8836     0.029809
enh45800     1   16826200   16827200      4       2  150064       2.0605     0.019675
enh45802     1   16839800   16840800      2       1  150064       2.7205    0.0032595
enh45834     1   17307600   17308600      3       2  150064       2.4274    0.0076031
enh45835     1   17310400   17311400      4       2  150064       4.2187   1.2287e-05
enh45838     1   17342100   17343100      5       1  150064       2.0792     0.018802
enh45839     1   17366700   17367700      3       2  150064       1.9286     0.026889
enh45840     1   17371700   17372700      7       1  150064       2.4055    0.0080747
enh45841     1   17378600   17379600      2       1  150064       2.7791    0.0027255
enh45842     1   17381600   17382600      4       2  150064       1.7769     0.037791
enh45843     1   17386000   17387000      4       2  150064       2.9968     0.001364
enh45844     1   17390000   17391000      7       3  150064       2.3775    0.0087148
enh45845     1   17392600   17393600      3       1  150064       2.3357    0.0097523
enh45854     1   17454600   17455600      2       1  150064       1.8986     0.028807
enh45861     1   17563400   17564400      2       1  150064        1.901     0.028652
enh45916     1   19217900   19218900      2       1  150064       2.1426     0.016073
enh45926     1   19263200   19264200      2       1  150064        1.845     0.032521
enh45952     1   19636400   19637400      6       3  150064       1.7159     0.043089
enh45953     1   19639700   19640700      5       3  150064       1.6512     0.049344
enh45954     1   19641700   19642700      6       2  150064        1.812     0.034996
enh45989     1   19821700   19822700      2       1  150064       3.1151    0.0009193
enh45990     1   19832100   19833100      7       3  150064       1.8529     0.031947
enh45991     1   19835400   19836400      6       2  150064       1.6627     0.048186
enh46004     1   19966500   19967500      2       1  150064       2.1289     0.016633
enh46055     1   20651800   20652800      7       2  150064       2.3049     0.010585
enh46059     1   20819900   20820900      1       1  150064       1.7361      0.04127
enh46077     1   21032800   21033800      5       2  150064       1.7986     0.036044
enh46082     1   21059900   21060900      1       1  150064       2.8655     0.002082
enh46085     1   21114500   21115500      2       1  150064       2.4415    0.0073133
enh46087     1   21209600   21210600      3       1  150064       2.0308      0.02114
enh46089     1   21247800   21248800      1       1  150064       2.4741     0.006678
enh46090     1   21263000   21264000      1       1  150064       1.7224       0.0425
enh46091     1   21338900   21339900      3       2  150064       1.6757       0.0469
enh46092     1   21339600   21340600      2       1  150064       2.6501    0.0040235
enh46093     1   21348400   21349400      1       1  150064       2.1326      0.01648
enh46094     1   21351200   21352200      5       3  150064       2.4355    0.0074355
enh46095     1   21361500   21362500      2       1  150064       1.9996     0.022773
enh46096     1   21390500   21391500      3       1  150064       2.5588    0.0052512
enh46097     1   21415600   21416600      3       1  150064       2.7094    0.0033702
enh46098     1   21417200   21418200      2       1  150064       2.9799    0.0014419
enh46101     1   21476000   21477000      1       1  150064       3.0309     0.001219
enh46102     1   21500200   21501200      2       1  150064       2.3653    0.0090067
enh46106     1   21521200   21522200      1       1  150064       1.7381       0.0411
enh46159     1   21940700   21941700      4       1  150064       1.8316     0.033503
enh46169     1   22090700   22091700      5       2  150064        1.912      0.02794
enh46173     1   22130300   22131300      3       2  150064       2.1496     0.015792
enh46200     1   22352800   22353800      5       2  150064       2.4891    0.0064031
enh46206     1   22382200   22383200      2       1  150064       2.7113    0.0033512
enh46207     1   22392600   22393600      2       1  150064       1.8091     0.035216
enh46210     1   22398500   22399500      1       1  150064       3.3647    0.0003831
enh46211     1   22401400   22402400      3       2  150064       2.1345     0.016401
enh46220     1   22448900   22449900      6       4  150064       2.0705     0.019203
enh46278     1   23141500   23142500      8       2  150064       1.9944     0.023055
enh46299     1   23437400   23438400      2       1  150064       1.9202     0.027415
enh46300     1   23438200   23439200      1       1  150064       2.0492      0.02022
enh46356     1   23889000   23890000      2       1  150064       1.9327     0.026637
enh46362     1   23929200   23930200      1       1  150064       1.8041      0.03561
enh46363     1   23939500   23940500      3       1  150064        2.028     0.021279
enh46379     1   24106400   24107400      1       1  150064       1.6674      0.04772
enh46381     1   24120900   24121900      1       1  150064       1.9058      0.02834
enh46405     1   24372900   24373900      4       2  150064       2.5537      0.00533
enh46424     1   24691400   24692400      3       2  150064       1.7634     0.038918
enh46427     1   24712500   24713500      5       2  150064       1.9901     0.023292
enh46429     1   24720000   24721000      2       1  150064       2.3716    0.0088561
enh46433     1   24744600   24745600      2       1  150064       2.1965     0.014027
enh46436     1   24769500   24770500      2       1  150064       2.2908     0.010988
enh46440     1   24833200   24834200      2       1  150064       1.7526     0.039832
enh46441     1   24861900   24862900      4       2  150064       2.4306    0.0075369
enh46442     1   24867800   24868800      5       2  150064       2.1731     0.014887
enh46449     1   24920500   24921500      5       2  150064       2.0972     0.017987
enh46453     1   24932200   24933200      4       2  150064       1.8994     0.028754
enh46454     1   24936600   24937600      2       1  150064       1.9206      0.02739
enh46455     1   24947900   24948900      3       1  150064       2.0843     0.018567
enh46457     1   24967400   24968400      2       1  150064       2.5702    0.0050815
enh46459     1   25004600   25005600      1       1  150064        3.688     0.000113
enh46499     1   25310900   25311900      1       1  150064       2.2718      0.01155
enh46501     1   25317400   25318400      9       3  150064       3.5955   0.00016189
enh46502     1   25321700   25322700      5       2  150064       2.1863     0.014397
enh46559     1   25969200   25970200      1       1  150064       1.7449       0.0405
enh46656     1   26508200   26509200      3       1  150064       2.4224    0.0077088
enh46680     1   26700200   26701200      3       1  150064       1.7113     0.043515
enh46681     1   26701400   26702400      5       2  150064       1.7922     0.036551
enh46683     1   26712100   26713100      2       1  150064       2.0498      0.02019
enh46690     1   26809200   26810200      2       1  150064       1.9254     0.027087
enh46699     1   26865400   26866400      4       2  150064       1.8326     0.033435
enh46702     1   26871600   26872600      3       2  150064       1.8383     0.033007
enh46703     1   26872900   26873900      3       2  150064       2.0171     0.021842
enh46704     1   26881900   26882900      1       1  150064       2.1998      0.01391
enh46705     1   26900800   26901800      6       3  150064       2.2813     0.011264
enh46709     1   27016800   27017800      1       1  150064       2.4913     0.006363
enh46713     1   27048700   27049700      1       1  150064       2.7248     0.003217
enh46714     1   27050600   27051600      2       1  150064        2.631    0.0042569
enh46716     1   27070400   27071400      3       2  150064        1.957     0.025176
enh46717     1   27079300   27080300      2       1  150064       2.5595    0.0052415
enh46719     1   27094900   27095900      1       1  150064       2.7557     0.002928
enh46720     1   27097800   27098800      1       1  150064       2.7473     0.003004
enh46728     1   27157800   27158800      1       1  150064        2.646     0.004073
enh46731     1   27175200   27176200      1       1  150064       2.4217     0.007724
enh46735     1   27214800   27215800      1       1  150064       2.4794      0.00658
enh46737     1   27225100   27226100      1       1  150064        2.489     0.006405
enh46741     1   27247000   27248000      2       1  150064       2.7103    0.0033606
enh46758     1   27396900   27397900      4       1  150064        1.756     0.039544
enh46759     1   27425600   27426600      1       1  150064         2.29      0.01101
enh46765     1   27450700   27451700      1       1  150064       3.3091    0.0004679
enh46766     1   27452500   27453500      2       1  150064       2.6467    0.0040643
enh46795     1   27693700   27694700      1       1  150064       1.8301      0.03362
enh46796     1   27695400   27696400      1       1  150064       2.9448     0.001616
enh46839     1   27899800   27900800      2       1  150064       1.7821     0.037367
enh46848     1   27932400   27933400      1       1  150064       2.0323      0.02106
enh46852     1   27947800   27948800      2       1  150064       1.6501     0.049462
enh46854     1   27952000   27953000      1       1  150064       2.1084       0.0175
enh46855     1   27954900   27955900      2       1  150064        1.664     0.048061
enh46856     1   27957500   27958500      7       3  150064       1.8081     0.035298
enh46858     1   27969900   27970900      1       1  150064       1.9646      0.02473
enh46890     1   28269800   28270800      1       1  150064        2.197      0.01401
enh46901     1   28462300   28463300      1       1  150064       3.7917    7.481e-05
enh46919     1   28575100   28576100      5       2  150064       1.6932      0.04521
enh46921     1   28588300   28589300      4       2  150064        2.115     0.017213
enh46926     1   28622800   28623800      3       2  150064       2.1398     0.016187
enh46934     1   28656200   28657200      2       1  150064       1.9853     0.023554
enh46939     1   28695200   28696200      2       1  150064       1.9333     0.026598
enh46942     1   28744100   28745100      3       1  150064       2.0707     0.019194
enh46944     1   28765000   28766000      2       1  150064       2.2296     0.012887
enh46946     1   28782400   28783400      1       1  150064       2.4036     0.008118
enh46951     1   28845600   28846600      1       1  150064       2.4689     0.006776
enh46953     1   28852800   28853800      3       1  150064       2.5823    0.0049068
enh46955     1   28880300   28881300      2       1  150064       2.0181     0.021789
enh46957     1   28905600   28906600      1       1  150064        2.917     0.001767
enh46958     1   28916900   28917900      2       1  150064       2.8882    0.0019374
enh46961     1   28925100   28926100      4       2  150064       1.8943     0.029094
enh46963     1   28967000   28968000      2       1  150064       2.2745     0.011467
enh46964     1   28967700   28968700      2       1  150064       2.2942     0.010889
enh46965     1   28970400   28971400      1       1  150064       2.3123      0.01038
enh46966     1   28973600   28974600      2       1  150064       2.0484     0.020261
enh46976     1   29081000   29082000      1       1  150064       3.0777     0.001043
enh46979     1   29111200   29112200      1       1  150064       2.4417      0.00731
enh46983     1   29211200   29212200      4       1  150064       2.0635      0.01953
enh46987     1   29298900   29299900      2       1  150064       2.8308    0.0023213
enh46993     1   29504900   29505900      2       1  150064       2.8382    0.0022683
enh46995     1   29512400   29513400      2       1  150064       2.4132    0.0079063
enh47000     1   29555900   29556900      3       1  150064       2.0326     0.021045
enh47002     1   29575500   29576500      4       2  150064       2.1119     0.017348
enh47019     1   30458000   30459000      4       2  150064       4.7295   1.1251e-06
enh47020     1   30485100   30486100      3       2  150064       3.0953   0.00098315
enh47025     1   31180300   31181300     12       2  150064       1.6714     0.047325
enh47042     1   31274600   31275600      1       1  150064       1.7209      0.04263
enh47049     1   31315000   31316000      8       4  150064       1.9493     0.025628
enh47086     1   31594700   31595700      2       1  150064       2.0356     0.020896
enh47095     1   31688300   31689300     11       2  150064        2.927    0.0017112
enh47098     1   31770800   31771800      2       1  150064       3.3482   0.00040666
enh47099     1   31834800   31835800      3       2  150064       2.9688    0.0014948
enh47100     1   31841400   31842400      2       1  150064       1.6729     0.047174
enh47101     1   31844000   31845000      1       1  150064        3.082     0.001028
enh47102     1   31847100   31848100      2       1  150064       2.7671    0.0028278
enh47103     1   31849100   31850100      2       1  150064       2.5774    0.0049766
enh47104     1   31854300   31855300      4       2  150064       4.6026   2.0864e-06
enh47105     1   31856400   31857400      6       1  150064       3.8561   5.7601e-05
enh47106     1   31862000   31863000      8       2  150064        3.116   0.00091667
enh47107     1   31866800   31867800      4       1  150064       2.8658    0.0020799
enh47108     1   31867600   31868600      2       1  150064       2.8315    0.0023167
enh47110     1   31888100   31889100      1       1  150064        2.833     0.002306
enh47112     1   31894700   31895700      3       1  150064       1.7846     0.037167
enh47148     1   32138500   32139500      2       1  150064       1.7052     0.044079
enh47166     1   32262300   32263300      1       1  150064       1.7442      0.04056
enh47179     1   32398000   32399000      4       2  150064       1.8691     0.030805
enh47181     1   32410800   32411800      2       1  150064       2.0879     0.018402
enh47207     1   32616900   32617900      1       1  150064       2.0177      0.02181
enh47222     1   32707600   32708600      3       1  150064       1.7063     0.043974
enh47268     1   33232700   33233700      2       1  150064       2.3703    0.0088876
enh47270     1   33276900   33277900      1       1  150064       1.7174      0.04295
enh47271     1   33280300   33281300      3       1  150064       2.2349     0.012712
enh47274     1   33338100   33339100      2       1  150064        1.997     0.022915
enh47297     1   33502600   33503600      2       1  150064       1.8687     0.030829
enh47305     1   33564600   33565600      1       1  150064       2.2931      0.01092
enh47311     1   33626400   33627400      2       1  150064       1.6613     0.048329
enh47323     1   33724200   33725200      3       2  150064       2.2615     0.011863
enh47327     1   33760800   33761800      3       1  150064       1.8874     0.029554
enh47329     1   33766100   33767100      3       2  150064       2.3437    0.0095463
enh47357     1   33937000   33938000      2       1  150064       2.4899    0.0063881
enh47372     1   35318200   35319200      4       2  150064       1.8872     0.029566
enh47373     1   35323300   35324300      3       2  150064       2.0918     0.018229
enh47374     1   35325400   35326400      1       1  150064       2.2918      0.01096
enh47382     1   35585800   35586800      2       1  150064       1.7055      0.04405
enh47384     1   35675800   35676800      3       1  150064       3.5077   0.00022599
enh47400     1   36102300   36103300      2       1  150064       3.6011   0.00015847
enh47405     1   36269800   36270800      2       1  150064       3.7614    8.448e-05
enh47407     1   36275500   36276500      4       2  150064       4.3204    7.789e-06
enh47408     1   36316800   36317800      2       1  150064       3.4571   0.00027304
enh47414     1   36397700   36398700      1       1  150064        3.492    0.0002397
enh47415     1   36401400   36402400      3       2  150064       2.5871    0.0048389
enh47419     1   36553200   36554200      1       1  150064       3.1405    0.0008432
enh47420     1   36555400   36556400      3       2  150064        3.192   0.00070642
enh47424     1   36562400   36563400      2       1  150064       3.0303    0.0012214
enh47425     1   36565100   36566100      6       2  150064       2.3137     0.010343
enh47426     1   36574200   36575200      2       1  150064         1.76     0.039204
enh47427     1   36581200   36582200      3       1  150064       2.1813     0.014579
enh47428     1   36584300   36585300      2       1  150064       1.8279     0.033785
enh47429     1   36593600   36594600      1       1  150064       3.8529    5.836e-05
enh47430     1   36598900   36599900      2       1  150064       3.2693   0.00053904
enh47431     1   36600300   36601300      3       1  150064       3.6681   0.00012219
enh47432     1   36601600   36602600      2       1  150064       3.5341    0.0002046
enh47433     1   36613300   36614300      3       1  150064       3.8801   5.2202e-05
enh47437     1   36628000   36629000      2       1  150064       3.9956   3.2268e-05
enh47438     1   36631200   36632200      2       1  150064       3.9408   4.0604e-05
enh47442     1   36653100   36654100      3       1  150064       2.6234    0.0043531
enh47461     1   36809600   36810600      1       1  150064       1.9367      0.02639
enh47516     1   38315400   38316400      1       1  150064        3.465    0.0002651
enh47518     1   38318700   38319700      1       1  150064       3.1126    0.0009271
enh47520     1   38323500   38324500      1       1  150064       3.1702    0.0007616
enh47522     1   38327800   38328800      1       1  150064        2.751     0.002971
enh47529     1   38388100   38389100      1       1  150064       1.9881       0.0234
enh47531     1   38395600   38396600      3       1  150064       2.8765    0.0020106
enh47553     1   38644900   38645900      2       1  150064       2.0508     0.020142
enh47564     1   39206700   39207700      2       1  150064       1.7498     0.040076
enh47571     1   39407200   39408200      2       1  150064       1.6718     0.047283
enh47577     1   39468600   39469600      1       1  150064       2.3639     0.009042
enh47578     1   39490800   39491800      2       1  150064       1.8507     0.032107
enh47579     1   39492800   39493800      5       2  150064       1.7435     0.040624
enh47581     1   39541900   39542900      2       1  150064       2.9168    0.0017683
enh47585     1   39568400   39569400      1       1  150064        1.984      0.02363
enh47587     1   39574800   39575800      2       1  150064       1.7871     0.036959
enh47588     1   39577400   39578400      3       2  150064        2.424    0.0076743
enh47595     1   39601600   39602600      2       1  150064       1.8929     0.029185
enh47610     1   39650900   39651900      2       1  150064       2.1225     0.016899
enh47612     1   39660200   39661200      3       2  150064       1.7081     0.043804
enh47616     1   39671600   39672600      3       2  150064       2.0739     0.019046
enh47635     1   39916300   39917300      2       1  150064       1.7229      0.04245
enh47638     1   39975000   39976000      5       3  150064       2.0765     0.018926
enh47651     1   40115200   40116200      2       1  150064       2.1652     0.015184
enh47652     1   40119000   40120000      3       2  150064       2.0009     0.022701
enh47660     1   40283000   40284000      2       1  150064       1.7049     0.044106
enh47668     1   40347200   40348200      3       2  150064       2.0052     0.022472
enh47670     1   40358700   40359700      2       1  150064       2.3012     0.010691
enh47672     1   40385000   40386000      4       2  150064       3.5465    0.0001952
enh47712     1   40842400   40843400      4       2  150064       2.3464    0.0094777
enh47715     1   40848600   40849600      3       2  150064       2.0998     0.017875
enh47729     1   40997700   40998700      1       1  150064       1.8274      0.03382
enh47744     1   41178000   41179000      2       1  150064        2.522    0.0058352
enh47776     1   41447100   41448100      2       1  150064       2.1477     0.015868
enh47777     1   41452600   41453600      3       2  150064       3.8733   5.3695e-05
enh47778     1   41468700   41469700      5       2  150064        2.221     0.013176
enh47783     1   41574600   41575600      4       2  150064       2.1731     0.014886
enh47784     1   41617100   41618100      1       1  150064       2.6113      0.00451
enh47800     1   41831600   41832600      5       3  150064       3.7458   8.9919e-05
enh47801     1   41836700   41837700      2       1  150064       4.1668   1.5445e-05
enh47802     1   41842700   41843700      4       2  150064       2.6422    0.0041181
enh47803     1   41845300   41846300      1       1  150064       3.4912    0.0002404
enh47806     1   41858700   41859700      5       2  150064       2.0225     0.021564
enh47809     1   41878300   41879300      7       2  150064       1.8742     0.030451
enh47811     1   41889000   41890000      3       1  150064       2.1375      0.01628
enh47813     1   41901800   41902800      4       2  150064       1.9503     0.025572
enh47816     1   41920100   41921100      1       1  150064         1.69      0.04551
enh47821     1   41950700   41951700      4       2  150064       3.2566   0.00056377
enh47874     1   42317400   42318400      2       1  150064       1.8417     0.032759
enh47950     1   43415800   43416800      5       2  150064       2.8117    0.0024641
enh47953     1   43430800   43431800      3       1  150064       1.7961      0.03624
enh47954     1   43432400   43433400      6       3  150064       2.2228     0.013115
enh47986     1   43739800   43740800      4       2  150064       1.8094     0.035197
enh47987     1   43749500   43750500      1       1  150064       1.8866      0.02961
enh47990     1   43760000   43761000      2       1  150064        2.976    0.0014603
enh47992     1   43769400   43770400      2       1  150064       2.6374    0.0041776
enh47993     1   43778900   43779900      2       1  150064       2.9815    0.0014343
enh47997     1   43826000   43827000      2       1  150064       2.9374     0.001655
enh47998     1   43830800   43831800      2       1  150064       1.9653     0.024692
enh48002     1   43856300   43857300      4       2  150064       4.1648   1.5578e-05
enh48004     1   43901700   43902700      1       1  150064       3.6156    0.0001498
enh48007     1   43920200   43921200      3       2  150064       4.1734   1.5006e-05
enh48008     1   43937900   43938900      2       1  150064       3.0281    0.0012305
enh48009     1   43941300   43942300      3       1  150064       3.6843   0.00011465
enh48015     1   44002900   44003900      2       1  150064       2.3372    0.0097154
enh48017     1   44012500   44013500      3       2  150064       2.8609    0.0021123
enh48018     1   44018400   44019400      1       1  150064       3.1374    0.0008524
enh48019     1   44021700   44022700      6       2  150064       2.2077     0.013632
enh48020     1   44023000   44024000      1       1  150064       3.0287     0.001228
enh48023     1   44031600   44032600      3       2  150064       3.2668   0.00054392
enh48024     1   44034400   44035400      3       2  150064       4.2355   1.1403e-05
enh48025     1   44037500   44038500      2       1  150064       5.2324   8.3661e-08
enh48026     1   44047500   44048500      5       2  150064       2.8226    0.0023819
enh48027     1   44052400   44053400      5       1  150064        1.911     0.028002
enh48029     1   44113800   44114800      3       1  150064       3.3624   0.00038635
enh48030     1   44117300   44118300      1       1  150064       4.3591    6.529e-06
enh48033     1   44229000   44230000      1       1  150064       3.2448    0.0005877
enh48034     1   44246400   44247400      1       1  150064       2.9904     0.001393
enh48035     1   44249000   44250000      4       2  150064       3.6857   0.00011403
enh48036     1   44252000   44253000      3       2  150064       1.9596     0.025019
enh48039     1   44286800   44287800      5       2  150064       2.2591     0.011938
enh48041     1   44289900   44290900      2       1  150064       2.3578     0.009191
enh48044     1   44311800   44312800      3       2  150064       2.4525    0.0070934
enh48045     1   44318800   44319800      3       1  150064       3.9946   3.2404e-05
enh48050     1   44334100   44335100      3       2  150064       2.4468    0.0072075
enh48051     1   44335800   44336800      1       1  150064       3.8549     5.79e-05
enh48052     1   44338000   44339000      3       2  150064       3.4673   0.00026285
enh48053     1   44346700   44347700      4       2  150064       3.7858   7.6597e-05
enh48054     1   44350500   44351500      3       2  150064       3.2264   0.00062671
enh48057     1   44379000   44380000      4       1  150064         2.82    0.0024013
enh48058     1   44395600   44396600      4       2  150064       2.1073     0.017547
enh48059     1   44400400   44401400      4       2  150064       2.6634    0.0038677
enh48061     1   44410800   44411800      2       1  150064       2.5119    0.0060045
enh48062     1   44414400   44415400      2       1  150064       2.8877    0.0019403
enh48064     1   44419400   44420400      2       1  150064       2.4158    0.0078507
enh48066     1   44439200   44440200      3       2  150064       3.1146   0.00092101
enh48067     1   44442900   44443900      5       2  150064       2.5588    0.0052521
enh48068     1   44446300   44447300      4       2  150064       1.9799      0.02386
enh48071     1   44456000   44457000      1       1  150064       2.0898      0.01832
enh48085     1   44567100   44568100      8       2  150064       1.7395     0.040973
enh48086     1   44677700   44678700      1       1  150064       2.7892     0.002642
enh48087     1   44679900   44680900      1       1  150064       2.3252      0.01003
enh48090     1   44704600   44705600      2       1  150064       2.6077    0.0045579
enh48101     1   44820900   44821900      2       1  150064       1.9614     0.024916
enh48224     1   46764400   46765400      1       1  150064       2.5042     0.006137
enh48284     1   48223700   48224700      2       1  150064       1.8118     0.035009
enh48292     1   48258000   48259000      4       2  150064       2.1118      0.01735
enh48295     1   48274300   48275300      4       2  150064        2.135     0.016379
enh48298     1   48292600   48293600      2       1  150064       2.4042    0.0081033
enh48303     1   48337200   48338200      5       3  150064       2.6703    0.0037895
enh48305     1   48347300   48348300      2       1  150064       1.9375      0.02634
enh48368     1   51985500   51986500      4       2  150064       1.6839     0.046102
enh48454     1   53641800   53642800      4       2  150064       1.9399     0.026196
enh48455     1   53649100   53650100      5       2  150064       2.9085    0.0018157
enh48456     1   53660900   53661900      1       1  150064        2.074      0.01904
enh48457     1   53664200   53665200      2       1  150064       3.0935   0.00098902
enh48458     1   53684600   53685600      1       1  150064       2.2179      0.01328
enh48460     1   53702500   53703500      4       2  150064       2.5829    0.0048987
enh48462     1   53722400   53723400      3       1  150064       2.6242     0.004343
enh48463     1   53737900   53738900      5       2  150064       3.4952   0.00023684
enh48466     1   53746000   53747000      4       2  150064       2.7126    0.0033375
enh48480     1   53841100   53842100      5       3  150064       1.8331     0.033397
enh48510     1   54447400   54448400      1       1  150064       2.3782     0.008699
enh48529     1   54685800   54686800      5       2  150064       1.8345     0.033287
enh48554     1   54787900   54788900      1       1  150064       2.0393      0.02071
enh48559     1   54820800   54821800      3       1  150064       1.8066     0.035413
enh48562     1   54841500   54842500      3       1  150064       1.8758     0.030339
enh48563     1   54844700   54845700      5       2  150064       1.7986     0.036041
enh48564     1   54849900   54850900      2       1  150064       1.8796     0.030079
enh48610     1   55325200   55326200      8       4  150064       2.0922     0.018212
enh48615     1   55350000   55351000      2       1  150064       1.7608     0.039135
enh48675     1   56055200   56056200      4       2  150064       1.7337     0.041487
enh48721     1   56751700   56752700      5       2  150064       1.8348     0.033267
enh48776     1   57283600   57284600      5       2  150064       2.1552     0.015572
enh48778     1   57599100   57600100      6       2  150064       2.6033    0.0046166
enh48810     1   59323600   59324600      3       2  150064       2.1509     0.015741
enh48845     1   59622300   59623300      9       2  150064       2.0291     0.021223
enh48905     1   60451800   60452800      4       2  150064       1.7871     0.036963
enh48911     1   61087400   61088400      6       3  150064       3.1695   0.00076338
enh48914     1   61228800   61229800      6       2  150064       1.8754     0.030368
enh48916     1   61332100   61333100      1       1  150064       1.9415       0.0261
enh48924     1   61377100   61378100      5       3  150064       1.8739     0.030474
enh48929     1   61402000   61403000      1       1  150064       2.2825      0.01123
enh48939     1   61449300   61450300      2       1  150064        1.737     0.041192
enh48941     1   61455600   61456600      2       1  150064       2.5657    0.0051491
enh48983     1   61869400   61870400      1       1  150064       2.1912      0.01422
enh49062     1   64504400   64505400      1       1  150064       2.6022     0.004631
enh49103     1   65359400   65360400      3       1  150064       2.8452    0.0022195
enh49104     1   65360200   65361200      3       1  150064       1.8943     0.029093
enh49107     1   65376600   65377600      3       1  150064       2.6756    0.0037299
enh49108     1   65379300   65380300      2       1  150064        1.913     0.027875
enh49110     1   65382400   65383400      4       2  150064        2.671    0.0037809
enh49111     1   65383600   65384600      3       2  150064       2.4738    0.0066834
enh49113     1   65389800   65390800      3       1  150064        2.727    0.0031955
enh49114     1   65391200   65392200      1       1  150064       2.8801     0.001988
enh49116     1   65399200   65400200      3       2  150064       2.5166    0.0059254
enh49118     1   65412600   65413600      2       1  150064       2.8544    0.0021562
enh49120     1   65417400   65418400      4       2  150064       2.9826    0.0014292
enh49121     1   65421800   65422800      2       1  150064       2.4354    0.0074375
enh49123     1   65427500   65428500      3       1  150064       2.7689    0.0028123
enh49124     1   65430000   65431000      3       2  150064       1.7017      0.04441
enh49132     1   65579700   65580700      3       1  150064        2.237     0.012642
enh49134     1   65640800   65641800      2       1  150064        2.027     0.021333
enh49145     1   65932800   65933800      8       3  150064       1.8564     0.031702
enh49147     1   66153300   66154300      5       2  150064       2.7778    0.0027366
enh49148     1   66156600   66157600      4       2  150064        1.722     0.042536
enh49149     1   66277500   66278500      2       1  150064       2.2327     0.012785
enh49154     1   66731100   66732100      2       1  150064        2.583    0.0048974
enh49155     1   66732900   66733900      1       1  150064       2.4753     0.006656
enh49156     1   66735900   66736900      5       2  150064       2.5562    0.0052916
enh49157     1   66738400   66739400      3       1  150064       2.4017    0.0081602
enh49162     1   66766200   66767200      8       2  150064       2.2508     0.012198
enh49163     1   66767100   66768100      3       1  150064        2.034     0.020978
enh49176     1   66878200   66879200      1       1  150064       2.5143     0.005964
enh49197     1   67802100   67803100      4       1  150064       1.8486     0.032258
enh49215     1   68078200   68079200      2       1  150064       1.6808     0.046401
enh49216     1   68084100   68085100      3       2  150064       2.2176     0.013291
enh49224     1   68166200   68167200      4       2  150064       1.9657     0.024668
enh49234     1   68214400   68215400      2       1  150064       2.0104     0.022192
enh49242     1   68257600   68258600      4       2  150064       3.7431   9.0892e-05
enh49243     1   68258200   68259200      3       2  150064       2.4451    0.0072414
enh49244     1   68259800   68260800      3       2  150064       3.1779   0.00074181
enh49245     1   68268200   68269200      7       3  150064        2.067     0.019366
enh49247     1   68278200   68279200      5       2  150064       2.6452    0.0040827
enh49248     1   68280600   68281600      3       2  150064       3.1099   0.00093561
enh49249     1   68284500   68285500      1       1  150064       1.8032      0.03568
enh49252     1   68290600   68291600      3       1  150064       1.8229      0.03416
enh49253     1   68296000   68297000      3       2  150064       3.3379   0.00042212
enh49254     1   68299600   68300600      2       1  150064       3.1481   0.00082179
enh49255     1   68301100   68302100      4       2  150064       3.3068   0.00047178
enh49256     1   68303800   68304800      5       2  150064       3.9573   3.7908e-05
enh49257     1   68316200   68317200      4       2  150064       2.6605    0.0039009
enh49258     1   68363000   68364000      6       2  150064       2.9791    0.0014456
enh49261     1   68411100   68412100      4       2  150064       1.8077      0.03533
enh49267     1   68607200   68608200      2       1  150064       2.2727     0.011521
enh49314     1   74058800   74059800      3       1  150064       2.6569    0.0039432
enh49333     1   76976600   76977600      4       2  150064       1.6841     0.046078
enh49347     1   78298700   78299700      1       1  150064       2.6962     0.003507
enh49348     1   78353000   78354000      9       4  150064       2.7102    0.0033617
enh49351     1   78445900   78446900      3       2  150064       1.9066     0.028289
enh49358     1   78561400   78562400      2       1  150064       1.7587     0.039313
enh49384     1   81943500   81944500      6       4  150064        1.674     0.047063
enh49387     1   82135800   82136800      3       2  150064       2.0532     0.020027
enh49388     1   82145400   82146400      3       2  150064       2.2103     0.013542
enh49389     1   82147100   82148100      5       2  150064       2.5307    0.0056916
enh49391     1   82169300   82170300      3       2  150064       1.9089     0.028135
enh49405     1   84226000   84227000      9       2  150064        2.173     0.014889
enh49407     1   84284400   84285400      3       2  150064       3.3847   0.00035624
enh49408     1   84293200   84294200      4       1  150064       2.0894     0.018336
enh49409     1   84294400   84295400      9       2  150064       2.9963    0.0013664
enh49421     1   84945800   84946800      2       1  150064       2.3296     0.009913
enh49438     1   85317000   85318000      5       2  150064       2.1049     0.017651
enh49439     1   85319000   85320000      4       1  150064       2.3938    0.0083373
enh49441     1   85438200   85439200      3       1  150064       1.9533     0.025393
enh49455     1   85779400   85780400      2       1  150064        2.087     0.018442
enh49461     1   85828600   85829600      3       2  150064       2.5175    0.0059091
enh49463     1   85872500   85873500      1       1  150064       2.0853      0.01852
enh49465     1   85906200   85907200      3       1  150064       1.7187     0.042831
enh49466     1   85914400   85915400      8       4  150064       2.2358     0.012681
enh49467     1   85919200   85920200      2       1  150064       1.8111     0.035059
enh49468     1   85926100   85927100      5       2  150064       2.5868    0.0048438
enh49525     1   87811500   87812500      3       1  150064       1.7206     0.042657
enh49531     1   88054000   88055000      2       1  150064        1.924     0.027177
enh49533     1   88065400   88066400      2       1  150064       2.9528    0.0015745
enh49535     1   88108300   88109300      1       1  150064       2.1609      0.01535
enh49538     1   88148900   88149900      5       3  150064       2.0029     0.022593
enh49580     1   89829400   89830400      3       2  150064       1.8499     0.032165
enh49595     1   90125800   90126800      2       1  150064        2.303     0.010639
enh49596     1   90158300   90159300      2       1  150064       1.6794     0.046541
enh49598     1   90185000   90186000      1       1  150064       1.6991      0.04465
enh49602     1   90204600   90205600      1       1  150064       1.7364      0.04125
enh49604     1   90222800   90223800      3       2  150064       1.8802     0.030044
enh49609     1   90307700   90308700      3       2  150064       2.4101    0.0079752
enh49627     1   91484800   91485800      5       2  150064       1.8113     0.035044
enh49628     1   91485600   91486600      2       1  150064       1.9499     0.025594
enh49635     1   91965200   91966200      3       2  150064       2.3068     0.010532
enh49641     1   92020900   92021900      5       1  150064        1.719      0.04281
enh49678     1   92236000   92237000      4       1  150064       1.6742     0.047045
enh49679     1   92242100   92243100      6       1  150064       2.1397     0.016189
enh49720     1   92765200   92766200      2       1  150064        2.813     0.002454
enh49721     1   92780800   92781800      1       1  150064       1.7483      0.04021
enh49723     1   92969600   92970600      1       1  150064       2.0413      0.02061
enh49724     1   93003800   93004800      2       1  150064       3.2544   0.00056808
enh49730     1   93221800   93222800      2       1  150064       1.7861     0.037044
enh49740     1   93324600   93325600      1       1  150064        1.779      0.03762
enh49741     1   93389800   93390800      2       1  150064       1.7182     0.042882
enh49742     1   93395200   93396200      1       1  150064       1.6959      0.04495
enh49743     1   93398900   93399900      5       2  150064       1.7624     0.038997
enh49744     1   93400000   93401000      2       1  150064       2.8424    0.0022386
enh49745     1   93400900   93401900      3       1  150064       1.7756       0.0379
enh49746     1   93415900   93416900      3       1  150064       1.8399     0.032888
enh49747     1   93417600   93418600      1       1  150064       2.1765      0.01476
enh49748     1   93423700   93424700      1       1  150064       1.7987      0.03603
enh49752     1   93437900   93438900      1       1  150064       1.6825      0.04624
enh49838     1   94528300   94529300      3       2  150064       1.9738     0.024204
enh49928     1   95329900   95330900      5       3  150064       2.6659    0.0038386
enh49930     1   95349200   95350200      3       2  150064       2.2582     0.011965
enh49935     1   95387600   95388600      1       1  150064       1.7197      0.04274
enh49938     1   95401200   95402200      2       1  150064       1.8626     0.031258
enh49940     1   95412200   95413200      5       3  150064       2.2806     0.011286
enh49948     1   95454900   95455900      1       1  150064       1.9067      0.02828
enh49950     1   95459800   95460800      2       1  150064       1.8498     0.032171
enh49954     1   95487000   95488000      1       1  150064       2.0245      0.02146
enh49956     1   95507500   95508500      2       1  150064       2.0905     0.018287
enh49960     1   95552300   95553300      3       1  150064       2.2242     0.013066
enh49961     1   95697800   95698800      3       2  150064       2.5955    0.0047225
enh49964     1   96826800   96827800      4       2  150064       2.0613     0.019635
enh49969     1   97176300   97177300      5       2  150064       2.9914    0.0013884
enh49970     1   97186000   97187000      2       1  150064       1.7221     0.042524
enh49971     1   97188800   97189800      4       2  150064       3.5504   0.00019229
enh49972     1   97189500   97190500      5       2  150064       3.8273   6.4774e-05
enh49975     1   98369400   98370400      3       1  150064       5.6293   9.0464e-09
enh49977     1   98386900   98387900      1       1  150064       6.1265    4.493e-10
enh49995     1  100147000  100148000      3       2  150064       1.9573     0.025156
enh50031     1  101259800  101260800      6       1  150064       1.6455     0.049933
enh50032     1  101297200  101298200      5       3  150064       3.5552   0.00018885
enh50034     1  101357300  101358300      2       1  150064       2.4532    0.0070792
enh50045     1  101669200  101670200      4       1  150064       1.6779     0.046679
enh50064     1  103299000  103300000      7       3  150064       2.0195     0.021719
enh50066     1  103303100  103304100      1       1  150064       2.7945     0.002599
enh50067     1  103316500  103317500      6       3  150064       1.9749      0.02414
enh50068     1  103318200  103319200      6       4  150064       2.0238     0.021495
enh50077     1  108160200  108161200      1       1  150064       1.7204      0.04268
enh50095     1  108439700  108440700      6       2  150064       1.8204     0.034349
enh50099     1  108508200  108509200      5       3  150064       2.2686     0.011647
enh50100     1  108518500  108519500      2       1  150064       2.0496     0.020203
enh50167     1  109782200  109783200      2       1  150064       2.1667     0.015129
enh50201     1  110078000  110079000      2       1  150064         1.88     0.030057
enh50212     1  110178500  110179500      3       2  150064       1.7713     0.038254
enh50213     1  110182600  110183600      1       1  150064       1.8088      0.03524
enh50241     1  110438500  110439500      6       2  150064       1.8306     0.033578
enh50263     1  110576000  110577000      1       1  150064       2.1318      0.01651
enh50266     1  110599500  110600500      1       1  150064       2.2328      0.01278
enh50272     1  110745500  110746500      2       1  150064       2.1063     0.017588
enh50273     1  110758400  110759400      2       1  150064       2.0969     0.018003
enh50280     1  110809400  110810400      3       1  150064       1.6898      0.04553
enh50287     1  110892700  110893700      2       1  150064       2.1775     0.014723
enh50289     1  110925900  110926900      4       2  150064         2.06     0.019699
enh50299     1  111019700  111020700      1       1  150064       2.4479     0.007185
enh50306     1  111330000  111331000      8       3  150064       3.0474     0.001154
enh50316     1  111751100  111752100      2       1  150064       1.6746     0.047002
enh50328     1  111994500  111995500      2       1  150064       2.2203     0.013199
enh50346     1  112139600  112140600      1       1  150064       2.2319      0.01281
enh50352     1  112164100  112165100      5       3  150064       2.4759    0.0066453
enh50356     1  112202800  112203800      5       3  150064        2.294     0.010897
enh50364     1  112283000  112284000      5       2  150064       1.8296     0.033655
enh50371     1  112423900  112424900      3       2  150064       2.0862     0.018482
enh50372     1  112462600  112463600      3       1  150064       2.4432    0.0072786
enh50373     1  112490900  112491900      4       2  150064       1.7928     0.036501
enh50374     1  112571400  112572400      3       2  150064       2.9475     0.001602
enh50375     1  112572500  112573500      6       3  150064       2.8545    0.0021553
enh50376     1  112583500  112584500      3       2  150064       2.2482     0.012282
enh50386     1  112934000  112935000      2       1  150064       1.8858     0.029664
enh50387     1  112935700  112936700      1       1  150064       1.9351      0.02649
enh50388     1  112937400  112938400      2       1  150064       1.9099     0.028072
enh50389     1  112940200  112941200      3       1  150064        2.336    0.0097448
enh50390     1  112946500  112947500      2       1  150064       2.3317    0.0098587
enh50391     1  112973000  112974000      4       1  150064       2.3276    0.0099664
enh50392     1  112981300  112982300      3       2  150064       2.1976     0.013988
enh50394     1  113005100  113006100      1       1  150064       2.4846     0.006484
enh50396     1  113055400  113056400      1       1  150064       3.8697    5.448e-05
enh50397     1  113086700  113087700      4       1  150064       3.1044   0.00095343
enh50398     1  113159800  113160800      3       1  150064       3.2165   0.00064893
enh50401     1  113215800  113216800      2       1  150064       3.0364    0.0011973
enh50402     1  113218700  113219700      2       1  150064       2.7755    0.0027562
enh50403     1  113230800  113231800      2       1  150064       2.4976    0.0062517
enh50404     1  113240300  113241300      3       1  150064       3.2094   0.00066502
enh50405     1  113241300  113242300      2       1  150064       3.6366   0.00013811
enh50415     1  113368600  113369600      1       1  150064       1.7095      0.04368
enh50439     1  113683500  113684500      1       1  150064       1.6575      0.04871
enh50442     1  113689600  113690600      5       2  150064       1.7981     0.036078
enh50443     1  113742200  113743200      1       1  150064       2.0602      0.01969
enh50445     1  113751800  113752800      1       1  150064       2.0814       0.0187
enh50449     1  113836000  113837000      3       1  150064       2.0266     0.021354
enh50499     1  114997300  114998300      2       1  150064       1.9568     0.025187
enh50500     1  115000300  115001300      2       1  150064       2.0958     0.018052
enh50501     1  115008900  115009900      1       1  150064       2.3746     0.008785
enh50504     1  115025100  115026100      5       3  150064       1.9799     0.023858
enh50506     1  115050200  115051200      1       1  150064       2.5298     0.005706
enh50513     1  115257500  115258500      2       1  150064       1.7788     0.037633
enh50515     1  115293000  115294000      2       1  150064        2.687    0.0036045
enh50516     1  115295600  115296600      4       2  150064       2.5736     0.005033
enh50517     1  115297800  115298800      3       1  150064       3.2988   0.00048552
enh50522     1  115604800  115605800      2       1  150064       2.1718     0.014936
enh50523     1  115611200  115612200      4       2  150064         2.61    0.0045276
enh50526     1  115627600  115628600      3       2  150064         3.46   0.00027013
enh50527     1  115632700  115633700      5       2  150064       1.8358     0.033193
enh50528     1  115640900  115641900      2       1  150064       1.8164     0.034656
enh50529     1  115642300  115643300      6       2  150064       3.8735   5.3648e-05
enh50531     1  115677200  115678200      2       1  150064        3.698   0.00010867
enh50534     1  115710900  115711900      2       1  150064       1.9822     0.023726
enh50535     1  115711500  115712500      2       1  150064       2.1667     0.015129
enh50538     1  115736800  115737800      8       3  150064       3.5299   0.00020788
enh50541     1  115794300  115795300      1       1  150064        2.512     0.006003
enh50545     1  115856400  115857400      2       1  150064       2.8495    0.0021896
enh50547     1  115874700  115875700      4       2  150064       2.7071    0.0033939
enh50548     1  115906400  115907400      5       2  150064       2.8832    0.0019684
enh50554     1  116185600  116186600      4       1  150064       2.7837     0.002687
enh50555     1  116189200  116190200      2       1  150064       1.8622     0.031288
enh50562     1  116248600  116249600      3       1  150064       1.7886     0.036843
enh50574     1  116353400  116354400      4       2  150064       2.1851     0.014441
enh50589     1  116763700  116764700      4       2  150064       2.4018    0.0081574
enh50600     1  116859100  116860100      3       1  150064       2.3769    0.0087299
enh50647     1  117192600  117193600      3       1  150064       1.8894     0.029418
enh50648     1  117195200  117196200      1       1  150064        2.002      0.02264
enh50660     1  117305500  117306500      2       1  150064       2.5856    0.0048606
enh50661     1  117308300  117309300      1       1  150064       2.7649     0.002847
enh50662     1  117310300  117311300      1       1  150064       2.8458     0.002215
enh50663     1  117311400  117312400      2       1  150064        2.266     0.011725
enh50665     1  117349800  117350800      1       1  150064       3.2432    0.0005909
enh50666     1  117368300  117369300      1       1  150064       3.0317     0.001216
enh50667     1  117376100  117377100      5       2  150064       3.2671   0.00054335
enh50686     1  117514700  117515700      2       1  150064       1.6803     0.046453
enh50698     1  117689600  117690600      7       1  150064        1.791     0.036649
enh50745     1  118678400  118679400      4       2  150064       1.7842     0.037199
enh50919     1  145588000  145589000      3       1  150064       1.9471     0.025762
enh50921     1  145609300  145610300      1       1  150064       1.8132       0.0349
enh50925     1  145726900  145727900      1       1  150064        1.699      0.04466
enh50928     1  146638600  146639600      3       1  150064       2.0981     0.017948
enh50929     1  146640000  146641000      1       1  150064       2.1682      0.01507
enh50930     1  146641400  146642400      6       2  150064       2.3072     0.010523
enh50931     1  146697400  146698400      6       3  150064       2.6682    0.0038132
enh50932     1  146708700  146709700      1       1  150064       2.5961     0.004715
enh50938     1  146981300  146982300      1       1  150064       3.1606    0.0007873
enh50952     1  147224600  147225600      2       1  150064       1.8651     0.031084
enh50955     1  147253200  147254200      1       1  150064       2.1717      0.01494
enh50981     1  149887500  149888500      1       1  150064       1.7468      0.04034
enh50982     1  149889400  149890400      1       1  150064       1.7202       0.0427
enh50983     1  149897500  149898500      4       2  150064       1.7368     0.041216
enh50996     1  149984600  149985600      4       1  150064       1.8379     0.033036
enh50998     1  149993000  149994000      3       1  150064       1.7068     0.043927
enh51000     1  150036800  150037800      1       1  150064       5.5334     1.57e-08
enh51007     1  150133500  150134500      3       1  150064       5.6804   6.7177e-09
enh51009     1  150137700  150138700      4       1  150064       5.0425   2.2976e-07
enh51010     1  150158400  150159400      3       2  150064       4.7642   9.4794e-07
enh51011     1  150159400  150160400      1       1  150064       5.4736    2.205e-08
enh51012     1  150164200  150165200      1       1  150064       2.0092      0.02226
enh51013     1  150185000  150186000      3       2  150064       4.6806   1.4303e-06
enh51021     1  150241800  150242800      3       1  150064       4.9797   3.1842e-07
enh51023     1  150245500  150246500      2       1  150064       4.3458   6.9391e-06
enh51026     1  150266800  150267800      1       1  150064       1.7334      0.04151
enh51027     1  150274400  150275400      3       1  150064       4.5185   3.1136e-06
enh51028     1  150282100  150283100      4       1  150064       1.8087     0.035251
enh51029     1  150295100  150296100      6       2  150064       5.1608   1.2293e-07
enh51030     1  150334600  150335600      4       2  150064       4.6906   1.3623e-06
enh51031     1  150339200  150340200      3       2  150064       3.9134   4.5503e-05
enh51032     1  150346000  150347000      2       1  150064       4.3419   7.0643e-06
enh51033     1  150382100  150383100      2       1  150064       3.9829   3.4041e-05
enh51034     1  150449400  150450400      5       2  150064       2.8322    0.0023113
enh51035     1  150460400  150461400      3       1  150064       4.5462   2.7315e-06
enh51036     1  150479100  150480100      2       1  150064       1.9154     0.027718
enh51038     1  150488600  150489600      1       1  150064       2.0011      0.02269
enh51041     1  150508400  150509400      1       1  150064       4.7934    8.198e-07
enh51044     1  150526500  150527500      4       1  150064       2.8917    0.0019159
enh51050     1  150545900  150546900      6       3  150064       1.7778     0.037718
enh51051     1  150546400  150547400      2       1  150064       1.9164     0.027657
enh51052     1  150552600  150553600      2       1  150064       1.6658      0.04788
enh51057     1  150586500  150587500      8       3  150064       1.9265     0.027023
enh51064     1  150738000  150739000      6       3  150064       1.8918     0.029256
enh51076     1  150951000  150952000      3       1  150064       2.2704     0.011591
enh51079     1  150967900  150968900      3       2  150064       3.7924     7.46e-05
enh51088     1  151035000  151036000      2       1  150064       1.8598     0.031455
enh51089     1  151041700  151042700      2       1  150064       3.0844    0.0010198
enh51091     1  151115800  151116800      5       2  150064       3.7019   0.00010699
enh51092     1  151119700  151120700      3       2  150064       2.7149    0.0033143
enh51093     1  151128400  151129400      1       1  150064       2.5476     0.005424
enh51094     1  151130600  151131600      1       1  150064       2.5562     0.005291
enh51104     1  151228000  151229000      2       1  150064       3.4523   0.00027791
enh51119     1  151370800  151371800      5       2  150064       2.6861    0.0036141
enh51120     1  151373100  151374100      1       1  150064       3.3175    0.0004542
enh51121     1  151417000  151418000      2       1  150064        2.118     0.017088
enh51122     1  151429000  151430000      4       2  150064       2.1558     0.015551
enh51124     1  151444800  151445800      1       1  150064       2.5897     0.004803
enh51168     1  151877800  151878800      2       1  150064       1.9296      0.02683
enh51247     1  153702300  153703300      2       1  150064       1.9206     0.027394
enh51255     1  153752000  153753000      2       1  150064       1.6646     0.047997
enh51257     1  153756200  153757200      1       1  150064       2.9848     0.001419
enh51258     1  153761400  153762400      1       1  150064       2.5081     0.006069
enh51261     1  153775700  153776700      1       1  150064       3.5823    0.0001703
enh51262     1  153777600  153778600      3       1  150064       3.8478   5.9588e-05
enh51265     1  153892500  153893500      1       1  150064       2.8069     0.002501
enh51266     1  153896400  153897400      2       1  150064        2.061     0.019652
enh51267     1  153901000  153902000      3       1  150064       2.0779      0.01886
enh51268     1  153919400  153920400      2       1  150064       2.1054     0.017629
enh51270     1  153931900  153932900      3       2  150064       2.1443     0.016006
enh51271     1  153933400  153934400      2       1  150064       2.7014    0.0034523
enh51272     1  153937500  153938500      4       2  150064       2.0088     0.022277
enh51273     1  153941000  153942000      1       1  150064       2.3237      0.01007
enh51274     1  153948200  153949200      2       1  150064       2.2278     0.012946
enh51289     1  154194800  154195800      1       1  150064       1.9978      0.02287
enh51296     1  154323900  154324900      3       2  150064       2.1166     0.017146
enh51306     1  154394600  154395600      5       2  150064       1.9145     0.027778
enh51310     1  154404800  154405800      3       2  150064       1.8075     0.035343
enh51311     1  154417200  154418200      2       1  150064       2.0852     0.018525
enh51312     1  154418200  154419200      3       1  150064       2.5301     0.005701
enh51317     1  154450300  154451300      2       1  150064       2.6705    0.0037874
enh51318     1  154457500  154458500      1       1  150064       1.6633      0.04813
enh51323     1  154528300  154529300      1       1  150064       2.2665      0.01171
enh51328     1  154581600  154582600      2       1  150064       1.6851      0.04598
enh51331     1  154598500  154599500      1       1  150064       2.1672      0.01511
enh51346     1  154748100  154749100      1       1  150064       1.7267      0.04211
enh51350     1  154782000  154783000      3       2  150064       2.5862     0.004852
enh51352     1  154794100  154795100      5       2  150064       3.4139   0.00032015
enh51354     1  154806200  154807200      2       1  150064       2.2517     0.012171
enh51359     1  154832600  154833600      3       1  150064       3.0179    0.0012726
enh51360     1  154837100  154838100      5       2  150064        3.737   9.3124e-05
enh51361     1  154842800  154843800      1       1  150064       3.8504    5.896e-05
enh51363     1  154856300  154857300      2       1  150064        3.115    0.0009198
enh51367     1  154914400  154915400      2       1  150064       3.8289   6.4357e-05
enh51385     1  154983800  154984800      2       1  150064       1.9708     0.024372
enh51386     1  154985400  154986400      1       1  150064       2.0143      0.02199
enh51387     1  154988200  154989200      3       2  150064       2.4353      0.00744
enh51388     1  154989500  154990500      2       1  150064       3.6849   0.00011439
enh51389     1  154991000  154992000      1       1  150064       2.3559      0.00924
enh51390     1  154994600  154995600      3       1  150064       3.7675   8.2451e-05
enh51392     1  155008600  155009600      4       2  150064       2.9609    0.0015335
enh51397     1  155033300  155034300      5       2  150064       2.8978    0.0018787
enh51399     1  155042000  155043000      1       1  150064       1.8595      0.03148
enh51405     1  155080100  155081100      2       1  150064       1.7087     0.043756
enh51411     1  155111100  155112100      2       1  150064       1.7452     0.040475
enh51416     1  155157400  155158400      4       2  150064       1.6924     0.045283
enh51423     1  155194500  155195500      3       1  150064       1.9033     0.028501
enh51431     1  155214900  155215900      1       1  150064       2.2046      0.01374
enh51433     1  155222800  155223800      1       1  150064       2.1998      0.01391
enh51437     1  155241200  155242200      2       1  150064       2.0835     0.018604
enh51439     1  155248000  155249000      2       1  150064       2.2396     0.012558
enh51441     1  155277100  155278100      2       1  150064       2.5297     0.005708
enh51443     1  155289300  155290300      2       1  150064       1.8741      0.03046
enh51448     1  155477100  155478100      1       1  150064       2.3163      0.01027
enh51450     1  155505000  155506000      1       1  150064        2.431     0.007528
enh51451     1  155505700  155506700      1       1  150064        2.431     0.007528
enh51457     1  155605900  155606900      1       1  150064       2.7108     0.003356
enh51458     1  155614800  155615800      1       1  150064       2.5991     0.004673
enh51459     1  155618200  155619200      2       1  150064       1.8937     0.029134
enh51473     1  155862700  155863700      1       1  150064       3.1041    0.0009543
enh51474     1  155879200  155880200      3       1  150064       2.5211    0.0058489
enh51476     1  155901200  155902200      1       1  150064        1.938      0.02631
enh51477     1  155904700  155905700      1       1  150064       2.0349      0.02093
enh51481     1  155929700  155930700      2       1  150064       2.5613    0.0052146
enh51482     1  155930800  155931800      2       1  150064       2.8968    0.0018848
enh51488     1  155960000  155961000      2       1  150064       2.8238    0.0023733
enh51491     1  155974500  155975500      3       2  150064       3.6245   0.00014478
enh51493     1  155995500  155996500      5       3  150064       1.6783      0.04664
enh51497     1  156039500  156040500      1       1  150064       2.1843      0.01447
enh51498     1  156042300  156043300      2       1  150064       2.8046    0.0025187
enh51499     1  156045200  156046200      3       2  150064       1.6535     0.049113
enh51501     1  156047700  156048700      1       1  150064       2.3286      0.00994
enh51502     1  156049200  156050200      2       1  150064       2.7774      0.00274
enh51505     1  156059700  156060700      3       1  150064       1.9285     0.026897
enh51506     1  156066300  156067300      1       1  150064       1.6961      0.04493
enh51507     1  156071000  156072000      3       1  150064       1.9006     0.028679
enh51510     1  156081900  156082900      1       1  150064       1.6693      0.04753
enh51514     1  156100200  156101200      5       1  150064       1.6464     0.049836
enh51515     1  156110000  156111000      3       1  150064        1.917     0.027618
enh51522     1  156131800  156132800      2       1  150064       2.9325     0.001681
enh51571     1  156709400  156710400      2       1  150064       1.9691     0.024469
enh51572     1  156711300  156712300      4       2  150064       2.4346    0.0074544
enh51575     1  156724800  156725800      4       2  150064       1.8307     0.033574
enh51583     1  156771000  156772000      2       1  150064       1.7927     0.036514
enh51617     1  157961900  157962900      1       1  150064        1.748      0.04023
enh51659     1  159568000  159569000      4       2  150064       1.8944     0.029086
enh51678     1  159878900  159879900      1       1  150064       2.4956     0.006287
enh51688     1  159973600  159974600      2       1  150064       1.8829     0.029854
enh51695     1  160069100  160070100      1       1  150064       2.4918     0.006355
enh51698     1  160079700  160080700      2       1  150064       2.4173    0.0078181
enh51699     1  160083000  160084000      2       1  150064       2.1182     0.017081
enh51709     1  160162500  160163500      6       2  150064       1.9478     0.025722
enh51710     1  160163000  160164000      4       2  150064       2.5539    0.0053259
enh51711     1  160173800  160174800      1       1  150064       3.0586     0.001112
enh51715     1  160229900  160230900      1       1  150064       2.8501     0.002185
enh51716     1  160232800  160233800      2       1  150064       2.3101     0.010442
enh51721     1  160320600  160321600      7       2  150064        3.403   0.00033326
enh51724     1  160371400  160372400      1       1  150064       1.7206      0.04266
enh51825     1  161469600  161470600      5       2  150064       2.1435     0.016036
enh51827     1  161482200  161483200      1       1  150064       2.1487      0.01583
enh51856     1  161979900  161980900      3       2  150064       1.8779     0.030197
enh51871     1  162173800  162174800      2       1  150064        1.939     0.026251
enh51873     1  162180000  162181000      5       2  150064       1.9814     0.023775
enh51885     1  162508700  162509700      2       1  150064       2.7145    0.0033192
enh51890     1  162529800  162530800      2       1  150064       1.9254      0.02709
enh51898     1  162640400  162641400      4       2  150064       1.7747     0.037976
enh51906     1  162679400  162680400      3       2  150064       1.9737     0.024207
enh51913     1  163292500  163293500      3       1  150064       1.6795     0.046525
enh51915     1  163643200  163644200      1       1  150064        2.801     0.002547
enh51916     1  163765500  163766500      2       1  150064       3.9417   4.0455e-05
enh51956     1  164774500  164775500      3       1  150064       2.1139     0.017262
enh51974     1  165598800  165599800      8       2  150064       1.7086     0.043758
enh51979     1  165611000  165612000      4       1  150064        2.027     0.021334
enh51981     1  165615700  165616700      3       1  150064       1.7711     0.038275
enh51985     1  165738900  165739900      2       1  150064       2.3176     0.010235
enh51988     1  165811400  165812400      6       2  150064       2.0958     0.018051
enh51989     1  165820000  165821000      1       1  150064       2.3718     0.008852
enh51990     1  165822900  165823900      1       1  150064       2.4075     0.008032
enh52009     1  166843600  166844600      2       1  150064       3.4847   0.00024635
enh52011     1  166877100  166878100      1       1  150064       1.7837      0.03724
enh52028     1  167127400  167128400      3       2  150064       1.8823     0.029897
enh52029     1  167130800  167131800      4       2  150064       2.7171    0.0032924
enh52031     1  167188000  167189000      1       1  150064       2.7692      0.00281
enh52036     1  167217300  167218300      1       1  150064       1.8166      0.03464
enh52039     1  167222400  167223400      1       1  150064       1.7334      0.04151
enh52112     1  168054100  168055100      1       1  150064       2.2271      0.01297
enh52113     1  168067700  168068700      1       1  150064       2.1714      0.01495
enh52131     1  168356400  168357400      3       2  150064       2.2226     0.013122
enh52137     1  168408600  168409600      2       1  150064       1.8315     0.033513
enh52173     1  169088300  169089300      7       3  150064       2.7534    0.0029491
enh52174     1  169089000  169090000      1       1  150064       2.5028     0.006161
enh52177     1  169333600  169334600      6       3  150064       1.7073     0.043887
enh52193     1  169860300  169861300      5       2  150064       1.6497     0.049499
enh52226     1  171366100  171367100      8       3  150064       2.3192     0.010192
enh52243     1  171751700  171752700      4       2  150064       1.9777      0.02398
enh52244     1  171767300  171768300      4       2  150064       2.2164     0.013331
enh52259     1  172208600  172209600      2       1  150064       1.8681     0.030874
enh52262     1  172292200  172293200      3       1  150064       2.1488     0.015825
enh52263     1  172312300  172313300      2       1  150064       1.8722     0.030589
enh52267     1  172351100  172352100      2       1  150064       2.7009     0.003458
enh52268     1  172359900  172360900      5       2  150064       1.8912     0.029298
enh52269     1  172363100  172364100      6       2  150064       1.8056     0.035494
enh52280     1  172500100  172501100      3       2  150064       1.6888     0.045631
enh52314     1  173393400  173394400      2       1  150064       2.4076     0.008029
enh52315     1  173397800  173398800      4       2  150064       2.3375    0.0097071
enh52319     1  173448800  173449800      2       1  150064       2.3269    0.0099847
enh52324     1  173821900  173822900      1       1  150064        3.358    0.0003926
enh52326     1  173838100  173839100      1       1  150064       1.8369      0.03311
enh52328     1  173973800  173974800      3       2  150064       2.6899    0.0035733
enh52329     1  173987400  173988400      4       2  150064       3.5258    0.0002111
enh52330     1  173988900  173989900      2       1  150064       3.3167   0.00045536
enh52331     1  173992200  173993200      2       1  150064       2.9267    0.0017129
enh52332     1  174129400  174130400      1       1  150064       3.2625    0.0005521
enh52336     1  174767800  174768800      1       1  150064       3.2494    0.0005783
enh52342     1  174936500  174937500      2       1  150064       2.1912     0.014219
enh52344     1  174958800  174959800      2       1  150064       1.7845     0.037175
enh52350     1  174998100  174999100      1       1  150064       2.4331     0.007486
enh52355     1  175132200  175133200      3       1  150064       4.1664   1.5471e-05
enh52356     1  175143000  175144000      2       1  150064       3.8131   6.8629e-05
enh52357     1  175143600  175144600      4       2  150064        2.382    0.0086086
enh52361     1  175151400  175152400      4       2  150064       3.7674   8.2469e-05
enh52362     1  175153100  175154100      3       1  150064        3.839   6.1762e-05
enh52364     1  175162500  175163500      4       1  150064       3.3679   0.00037868
enh52375     1  175287200  175288200      1       1  150064       2.0206      0.02166
enh52376     1  175337000  175338000      2       1  150064       1.7854     0.037101
enh52377     1  175339200  175340200      5       1  150064       1.7527     0.039824
enh52385     1  175770600  175771600      2       1  150064       3.0247    0.0012446
enh52388     1  175809400  175810400      2       1  150064       3.0722    0.0010625
enh52390     1  175845200  175846200      1       1  150064        3.289    0.0005028
enh52391     1  175854600  175855600      2       1  150064       3.2691   0.00053952
enh52392     1  175937100  175938100      4       2  150064       2.1887     0.014308
enh52393     1  176027800  176028800      6       3  150064       2.2438     0.012422
enh52401     1  176625600  176626600      3       2  150064       1.8445     0.032556
enh52413     1  177243800  177244800      1       1  150064       1.7228      0.04246
enh52414     1  177247200  177248200      1       1  150064       4.7528    1.003e-06
enh52416     1  177271200  177272200      4       2  150064       4.9563    3.592e-07
enh52417     1  177274100  177275100      4       2  150064       1.9724      0.02428
enh52418     1  177319800  177320800      2       1  150064       1.8755     0.030364
enh52419     1  177320300  177321300      2       1  150064       1.8755     0.030364
enh52420     1  177554300  177555300      1       1  150064       1.9656      0.02467
enh52421     1  177555700  177556700      1       1  150064       2.0218       0.0216
enh52431     1  178025700  178026700      2       1  150064       2.0695     0.019247
enh52432     1  178029700  178030700      6       3  150064       2.1663     0.015143
enh52451     1  178357700  178358700      1       1  150064       1.8337      0.03335
enh52453     1  178454800  178455800      1       1  150064       2.4263     0.007627
enh52468     1  178620600  178621600      2       1  150064       1.7408     0.040858
enh52478     1  178942400  178943400      1       1  150064       2.9835     0.001425
enh52496     1  179122200  179123200      5       3  150064       2.0903     0.018296
enh52497     1  179138600  179139600      3       2  150064       1.8469     0.032378
enh52502     1  179261800  179262800      1       1  150064       1.7587      0.03931
enh52507     1  179279800  179280800      4       2  150064       1.9407     0.026146
enh52518     1  179782900  179783900      1       1  150064        2.367     0.008966
enh52521     1  179807200  179808200      6       3  150064       2.1504     0.015761
enh52522     1  179808300  179809300      3       2  150064       2.7492    0.0029867
enh52553     1  180496100  180497100      4       2  150064       1.8978     0.028859
enh52558     1  180578500  180579500      2       1  150064       3.0831    0.0010242
enh52563     1  180867800  180868800      3       1  150064       2.8672    0.0020704
enh52565     1  180894800  180895800      6       3  150064       1.8623     0.031282
enh52597     1  181104800  181105800      2       1  150064       1.7918     0.036584
enh52610     1  181410400  181411400      3       2  150064       2.0139     0.022012
enh52611     1  181417600  181418600      1       1  150064       2.6133     0.004484
enh52616     1  181680800  181681800      4       2  150064        1.829       0.0337
enh52626     1  182115200  182116200      4       2  150064       2.1687     0.015054
enh52644     1  182247300  182248300      2       1  150064       1.8012     0.035832
enh52646     1  182258500  182259500      1       1  150064        1.884      0.02978
enh52650     1  182307200  182308200      2       1  150064        2.215     0.013379
enh52651     1  182318000  182319000      3       2  150064       2.3673    0.0089584
enh52670     1  182644100  182645100      3       2  150064        2.979    0.0014459
enh52673     1  182668400  182669400      5       3  150064       2.8256    0.0023594
enh52675     1  182708200  182709200      2       1  150064       2.5354    0.0056162
enh52684     1  182995800  182996800      5       2  150064       1.9792       0.0239
enh52726     1  183256100  183257100      2       1  150064       1.8527     0.031966
enh52739     1  183537000  183538000      5       2  150064       2.1417     0.016109
enh52740     1  183545600  183546600      6       3  150064       2.6637    0.0038649
enh52789     1  184120000  184121000      1       1  150064       2.2839      0.01119
enh52797     1  184266400  184267400      3       1  150064       1.8519     0.032018
enh52809     1  184429800  184430800      1       1  150064       1.8826      0.02988
enh52810     1  184442100  184443100      2       1  150064        2.051     0.020131
enh52811     1  184452300  184453300      5       3  150064       2.3288    0.0099353
enh52812     1  184460600  184461600      5       2  150064       2.5477     0.005422
enh52813     1  184468600  184469600      1       1  150064       2.6691     0.003803
enh52815     1  184476200  184477200      1       1  150064       2.4618     0.006913
enh52819     1  184504300  184505300      2       1  150064       2.7738      0.00277
enh52832     1  184715200  184716200      5       3  150064       2.2621     0.011844
enh52833     1  184724800  184725800      3       1  150064       2.1648       0.0152
enh52846     1  184927900  184928900      6       3  150064       2.1692     0.015034
enh52847     1  184939800  184940800      1       1  150064       2.8973     0.001882
enh52853     1  185026600  185027600      3       2  150064         2.91    0.0018069
enh52855     1  185127600  185128600      2       1  150064       2.1308     0.016552
enh52866     1  185369200  185370200      5       3  150064         1.71     0.043633
enh52873     1  185506000  185507000      1       1  150064       1.7943      0.03638
enh52898     1  186345800  186346800      1       1  150064       1.7256      0.04221
enh52904     1  187832000  187833000      4       1  150064       1.8525      0.03198
enh52914     1  192670900  192671900      2       1  150064       2.0475     0.020304
enh52917     1  192873200  192874200      3       1  150064       2.6284     0.004289
enh52923     1  193072400  193073400      1       1  150064       3.0838     0.001022
enh52926     1  193089800  193090800      2       1  150064       3.0646    0.0010898
enh52927     1  193092500  193093500      4       2  150064       3.2555    0.0005659
enh52930     1  193180700  193181700      2       1  150064       1.7494     0.040114
enh52931     1  193317500  193318500      1       1  150064        2.979     0.001446
enh52934     1  193558400  193559400      4       1  150064       1.7019     0.044389
enh52937     1  196619000  196620000      2       1  150064       3.0322    0.0012139
enh52943     1  197741300  197742300      1       1  150064       2.5419     0.005513
enh52944     1  197742000  197743000      2       1  150064       1.9392      0.02624
enh52975     1  198649100  198650100      1       1  150064       2.0325      0.02105
enh52977     1  198836200  198837200      3       1  150064        1.835     0.033255
enh52978     1  198849700  198850700      1       1  150064       1.8131      0.03491
enh52999     1  200299700  200300700      2       1  150064       2.9779    0.0014514
enh53000     1  200306200  200307200      4       2  150064       2.3856    0.0085263
enh53002     1  200322000  200323000      4       1  150064       2.8377    0.0022719
enh53003     1  200323400  200324400      4       2  150064       3.0494    0.0011466
enh53004     1  200332000  200333000      2       1  150064       3.1829   0.00072909
enh53005     1  200333000  200334000      1       1  150064       2.9197     0.001752
enh53007     1  200345600  200346600      2       1  150064       1.9188     0.027504
enh53012     1  200379600  200380600      2       1  150064         2.31     0.010443
enh53015     1  200452700  200453700      4       1  150064       2.1779     0.014706
enh53016     1  200457300  200458300      3       2  150064       2.6382    0.0041671
enh53017     1  200493900  200494900      5       3  150064       2.0451     0.020421
enh53037     1  200871500  200872500      3       1  150064       3.3703    0.0003755
enh53038     1  200877300  200878300      4       2  150064       3.4408   0.00028998
enh53039     1  200941000  200942000      8       3  150064       1.9368     0.026382
enh53040     1  200951000  200952000      2       1  150064       3.8316   6.3662e-05
enh53041     1  200984100  200985100      2       1  150064       3.8614   5.6376e-05
enh53045     1  201011400  201012400      5       3  150064       2.9667     0.001505
enh53046     1  201019600  201020600      3       1  150064       4.0697   2.3534e-05
enh53047     1  201025100  201026100      3       1  150064       2.0282     0.021271
enh53055     1  201094100  201095100      1       1  150064        1.821       0.0343
enh53082     1  201362000  201363000      3       2  150064       2.2962     0.010833
enh53083     1  201364000  201365000      7       3  150064       2.2773     0.011385
enh53094     1  201434600  201435600      5       2  150064       1.8656      0.03105
enh53096     1  201451300  201452300      6       2  150064       2.0981     0.017949
enh53117     1  201526600  201527600      4       1  150064       2.1279     0.016674
enh53159     1  201690100  201691100      6       2  150064       1.9032     0.028506
enh53172     1  201730100  201731100      1       1  150064       3.9018    4.774e-05
enh53181     1  201797000  201798000      3       2  150064       2.6745    0.0037417
enh53186     1  201865100  201866100      1       1  150064       1.6949      0.04505
enh53187     1  201869400  201870400      1       1  150064       1.6739      0.04708
enh53188     1  201874400  201875400      2       1  150064       2.1808       0.0146
enh53189     1  201881800  201882800      3       2  150064       1.8143     0.034812
enh53226     1  202114400  202115400      1       1  150064         1.77      0.03836
enh53269     1  202587500  202588500      1       1  150064       1.7735      0.03807
enh53296     1  203015900  203016900      2       1  150064       1.9891     0.023343
enh53301     1  203059500  203060500      1       1  150064        1.863      0.03123
enh53331     1  203323200  203324200      2       1  150064        1.962     0.024882
enh53368     1  203593500  203594500      2       1  150064       1.7098     0.043649
enh53387     1  203651400  203652400      6       1  150064       1.7335     0.041505
enh53405     1  204010100  204011100      3       2  150064       2.0032     0.022576
enh53406     1  204010800  204011800      1       1  150064       2.6966     0.003503
enh53408     1  204045500  204046500      2       1  150064       2.5349    0.0056243
enh53409     1  204047000  204048000      3       2  150064       3.0915   0.00099578
enh53411     1  204049800  204050800      2       1  150064       2.3558    0.0092406
enh53412     1  204051000  204052000      4       2  150064       2.2163     0.013337
enh53416     1  204057400  204058400      2       1  150064        3.731    9.535e-05
enh53420     1  204070100  204071100      1       1  150064       2.7824     0.002698
enh53423     1  204076300  204077300      1       1  150064         2.48      0.00657
enh53441     1  204195200  204196200      4       1  150064       1.9709     0.024366
enh53444     1  204222800  204223800      1       1  150064       2.5598     0.005237
enh53451     1  204254800  204255800      2       1  150064       1.8462     0.032433
enh53484     1  204410600  204411600      2       1  150064       2.0441     0.020472
enh53485     1  204413400  204414400      2       1  150064       1.9284     0.026905
enh53486     1  204414900  204415900      1       1  150064       1.9797      0.02387
enh53487     1  204416600  204417600      3       2  150064       1.8843     0.029761
enh53488     1  204421200  204422200      3       1  150064       2.1428     0.016064
enh53489     1  204424500  204425500      4       1  150064        1.987      0.02346
enh53490     1  204425900  204426900      4       2  150064       2.7256    0.0032094
enh53491     1  204431900  204432900      5       1  150064       2.2869       0.0111
enh53492     1  204436000  204437000      6       2  150064       1.7306     0.041765
enh53495     1  204450400  204451400      4       1  150064        3.149   0.00081916
enh53496     1  204452500  204453500      2       1  150064       1.8526      0.03197
enh53497     1  204460500  204461500      1       1  150064       3.1976     0.000693
enh53498     1  204464300  204465300      3       2  150064       2.2606     0.011893
enh53502     1  204482100  204483100      2       1  150064       3.1888   0.00071438
enh53503     1  204484200  204485200      4       2  150064       3.1615   0.00078491
enh53505     1  204489800  204490800      2       1  150064       2.1818     0.014561
enh53506     1  204534300  204535300      4       2  150064       1.9212     0.027355
enh53508     1  204542000  204543000      5       2  150064       2.9395    0.0016438
enh53509     1  204543500  204544500      3       2  150064       3.2053   0.00067472
enh53510     1  204547600  204548600      5       3  150064       1.8029     0.035699
enh53511     1  204561000  204562000      4       2  150064       2.4815     0.006541
enh53512     1  204592900  204593900      1       1  150064       3.3053    0.0004743
enh53513     1  204606500  204607500      7       3  150064       2.3109     0.010419
enh53514     1  204607500  204608500      4       2  150064       2.9846    0.0014198
enh53525     1  204966300  204967300      5       3  150064         3.26   0.00055709
enh53526     1  204981600  204982600      3       1  150064       2.1307     0.016558
enh53528     1  205030500  205031500      4       2  150064       3.9784   3.4688e-05
enh53529     1  205089200  205090200      5       1  150064       2.1326     0.016477
enh53531     1  205110300  205111300      5       2  150064       3.7788   7.8797e-05
enh53532     1  205110800  205111800      5       2  150064       3.9274   4.2929e-05
enh53534     1  205144300  205145300      2       1  150064       4.1479   1.6775e-05
enh53535     1  205152600  205153600      5       2  150064       4.3555   6.6377e-06
enh53537     1  205161000  205162000      4       2  150064       3.4903   0.00024123
enh53538     1  205178700  205179700      4       2  150064       4.4417   4.4622e-06
enh53539     1  205181000  205182000      2       1  150064       2.9775    0.0014529
enh53541     1  205198400  205199400      3       2  150064       3.0486    0.0011497
enh53542     1  205199000  205200000      6       3  150064       2.5449    0.0054647
enh53543     1  205206300  205207300      4       2  150064       3.0768    0.0010461
enh53544     1  205209000  205210000      4       2  150064        2.391    0.0084007
enh53546     1  205224900  205225900      4       2  150064        2.585    0.0048691
enh53555     1  205285700  205286700      3       1  150064        1.854     0.031872
enh53559     1  205325500  205326500      1       1  150064       1.7587      0.03931
enh53577     1  205481600  205482600      1       1  150064       1.7082       0.0438
enh53580     1  205551300  205552300      4       2  150064       1.6664     0.047813
enh53586     1  205567700  205568700      8       3  150064        2.364    0.0090405
enh53597     1  205641000  205642000      2       1  150064       1.8798     0.030065
enh53600     1  205649600  205650600      2       1  150064       2.2197     0.013221
enh53602     1  205662400  205663400      3       2  150064       2.1211     0.016956
enh53634     1  206588900  206589900      2       1  150064       1.6656     0.047892
enh53644     1  206645400  206646400      6       3  150064       1.6566     0.048801
enh53645     1  206652700  206653700      2       1  150064       1.9277     0.026945
enh53712     1  207225000  207226000      2       1  150064       2.7994    0.0025596
enh53716     1  207243600  207244600      2       1  150064       2.9267    0.0017129
enh53734     1  207910700  207911700      4       2  150064       2.4837     0.006502
enh53736     1  207922700  207923700      3       2  150064        3.773   8.0646e-05
enh53737     1  207926900  207927900      7       4  150064       2.1126     0.017319
enh53738     1  207928300  207929300      1       1  150064       3.3754    0.0003685
enh53739     1  207960700  207961700      2       1  150064       4.0749    2.302e-05
enh53741     1  207964600  207965600      2       1  150064       4.2241   1.1995e-05
enh53742     1  207967500  207968500      2       1  150064       3.2423   0.00059281
enh53743     1  207971400  207972400      3       2  150064       3.8717   5.4031e-05
enh53744     1  207979700  207980700      1       1  150064       2.5579     0.005265
enh53745     1  207984700  207985700      1       1  150064       1.9463      0.02581
enh53748     1  207992900  207993900      6       3  150064       4.3047   8.3618e-06
enh53749     1  207998000  207999000      4       2  150064       2.7092    0.0033718
enh53751     1  208003800  208004800      2       1  150064       1.6881     0.045692
enh53753     1  208006500  208007500      4       2  150064       4.6652   1.5417e-06
enh53754     1  208009800  208010800      1       1  150064       1.8747      0.03042
enh53755     1  208011400  208012400      2       1  150064       2.2074     0.013642
enh53756     1  208018200  208019200      5       2  150064       4.1152   1.9342e-05
enh53757     1  208021800  208022800      4       2  150064       1.7699     0.038369
enh53758     1  208026300  208027300      5       2  150064       2.5168    0.0059219
enh53759     1  208034700  208035700      6       2  150064       3.2288   0.00062155
enh53760     1  208036500  208037500      8       4  150064       3.2419   0.00059358
enh53761     1  208037600  208038600      5       2  150064       3.3961   0.00034176
enh53762     1  208038800  208039800      4       2  150064       3.8271   6.4821e-05
enh53764     1  208046300  208047300      4       2  150064       2.8049    0.0025164
enh53781     1  208218100  208219100      1       1  150064       1.6682      0.04764
enh53786     1  208261300  208262300      4       1  150064       2.6303     0.004265
enh53787     1  208263100  208264100      5       2  150064       2.8939    0.0019023
enh53788     1  208275300  208276300      1       1  150064         2.05      0.02018
enh53789     1  208280900  208281900      3       2  150064       1.7986     0.036037
enh53791     1  208290800  208291800      2       1  150064       1.9083     0.028175
enh53792     1  208300600  208301600      7       2  150064       3.1629   0.00078109
enh53793     1  208305200  208306200      3       2  150064       2.9641    0.0015178
enh53812     1  208386700  208387700      2       1  150064       2.0546     0.019961
enh53849     1  209572200  209573200      1       1  150064       2.1746      0.01483
enh53856     1  209760600  209761600      3       2  150064       1.6506     0.049407
enh53860     1  209799500  209800500      4       2  150064       1.7928     0.036499
enh53918     1  211430300  211431300      6       2  150064       1.6817     0.046317
enh53919     1  211434400  211435400      6       4  150064       2.5508    0.0053739
enh53924     1  211509100  211510100      2       1  150064       1.8852     0.029699
enh53927     1  211516800  211517800      4       2  150064        2.242     0.012481
enh53936     1  211715300  211716300      1       1  150064       1.8722      0.03059
enh53939     1  211732400  211733400      5       3  150064       1.6717     0.047295
enh53946     1  211781000  211782000      5       3  150064       2.2041     0.013757
enh53963     1  211911800  211912800      1       1  150064        1.815      0.03476
enh53998     1  212420300  212421300      2       1  150064       1.9187     0.027512
enh53999     1  212428900  212429900      7       2  150064       2.3348    0.0097762
enh54002     1  212460800  212461800      2       1  150064       1.9208     0.027376
enh54008     1  212607300  212608300      1       1  150064       2.1962      0.01404
enh54068     1  214175100  214176100      4       2  150064       3.2911   0.00049905
enh54073     1  214280400  214281400      4       2  150064       1.9413      0.02611
enh54086     1  214500600  214501600      5       2  150064       2.2221     0.013137
enh54087     1  214501200  214502200      3       1  150064       2.0918     0.018229
enh54090     1  214510500  214511500      3       2  150064        2.452    0.0071034
enh54099     1  214603100  214604100      7       3  150064       2.0836       0.0186
enh54111     1  214678200  214679200      7       3  150064       2.4687    0.0067796
enh54113     1  214687600  214688600      2       1  150064       2.1348     0.016389
enh54117     1  214715300  214716300      5       2  150064       1.8872     0.029567
enh54134     1  216838300  216839300      4       2  150064       2.0496     0.020202
enh54208     1  220217900  220218900      3       2  150064       2.0368     0.020835
enh54211     1  220266500  220267500      2       1  150064        2.041     0.020624
enh54218     1  220446000  220447000      3       2  150064       1.7546     0.039665
enh54223     1  220624400  220625400      3       2  150064       1.7656     0.038733
enh54230     1  220905300  220906300      2       1  150064        1.773     0.038112
enh54281     1  221912600  221913600      3       1  150064       1.8928     0.029189
enh54282     1  221916800  221917800      5       2  150064       3.1988   0.00068992
enh54301     1  222628200  222629200      3       1  150064       2.8637    0.0020939
enh54309     1  222814300  222815300      2       1  150064       1.9739     0.024198
enh54310     1  222816200  222817200      1       1  150064       2.1669      0.01512
enh54311     1  222818300  222819300      1       1  150064       2.1321       0.0165
enh54316     1  222945300  222946300      1       1  150064       2.4887     0.006411
enh54351     1  223882400  223883400      2       1  150064       2.3329     0.009828
enh54353     1  223888100  223889100      1       1  150064       1.9712      0.02435
enh54355     1  223898700  223899700      4       2  150064       3.3897    0.0003498
enh54356     1  223905400  223906400      7       2  150064       2.8109    0.0024705
enh54357     1  223909100  223910100      7       1  150064       2.9523    0.0015773
enh54358     1  223913200  223914200      1       1  150064       2.8498     0.002187
enh54361     1  223920800  223921800      1       1  150064       2.7258     0.003207
enh54364     1  223929100  223930100      2       1  150064       1.6798     0.046502
enh54366     1  223936700  223937700      3       1  150064       2.5361    0.0056044
enh54367     1  223952700  223953700      3       1  150064       2.5186    0.0058919
enh54368     1  223959100  223960100      4       2  150064       3.7196   9.9754e-05
enh54372     1  224014600  224015600      1       1  150064       3.5115    0.0002228
enh54373     1  224019600  224020600      3       2  150064       3.8655   5.5423e-05
enh54374     1  224022100  224023100      3       1  150064       2.6036    0.0046124
enh54375     1  224023600  224024600      1       1  150064       3.4465     0.000284
enh54377     1  224029600  224030600      2       1  150064       2.9574    0.0015512
enh54408     1  224564300  224565300      3       1  150064       2.3911    0.0083999
enh54409     1  224565300  224566300      3       1  150064       1.8923     0.029228
enh54410     1  224566300  224567300      2       1  150064       2.4161    0.0078444
enh54411     1  224568300  224569300      1       1  150064       2.4699     0.006757
enh54412     1  224614600  224615600      2       1  150064       2.1558      0.01555
enh54415     1  224623600  224624600      2       1  150064       2.0591     0.019744
enh54417     1  224642200  224643200      2       1  150064       2.0662     0.019405
enh54418     1  224644400  224645400      3       2  150064       2.0156     0.021919
enh54419     1  224646900  224647900      4       1  150064       2.5798     0.004943
enh54421     1  224690600  224691600      2       1  150064       2.2192     0.013236
enh54426     1  224860600  224861600     10       1  150064       1.9523      0.02545
enh54462     1  225933100  225934100      3       2  150064       1.7451     0.040481
enh54463     1  225934200  225935200      3       2  150064       1.8934     0.029152
enh54471     1  226003000  226004000      2       1  150064       1.9121     0.027931
enh54475     1  226035100  226036100      2       1  150064       1.9978     0.022868
enh54477     1  226052100  226053100      3       1  150064       2.3265    0.0099947
enh54478     1  226053700  226054700      4       2  150064       2.0137     0.022021
enh54479     1  226061000  226062000      3       2  150064       2.1311     0.016542
enh54481     1  226064700  226065700      6       2  150064       2.5546    0.0053157
enh54499     1  226184500  226185500      1       1  150064       1.8842      0.02977
enh54512     1  226316000  226317000      4       2  150064       1.9077     0.028218
enh54521     1  226540900  226541900      1       1  150064        1.734      0.04146
enh54523     1  226551600  226552600      1       1  150064       2.1444        0.016
enh54524     1  226591600  226592600      1       1  150064       1.8744      0.03044
enh54525     1  226596000  226597000      5       2  150064       1.6976     0.044794
enh54535     1  226755700  226756700      7       2  150064        2.103     0.017733
enh54536     1  226762900  226763900      3       2  150064       2.5286    0.0057258
enh54537     1  226776100  226777100      1       1  150064       1.9868      0.02347
enh54543     1  226821000  226822000      3       2  150064       1.8648     0.031103
enh54544     1  226825300  226826300      1       1  150064       2.5273     0.005747
enh54545     1  226828100  226829100      2       1  150064       3.2911   0.00049897
enh54546     1  226831900  226832900      4       2  150064       1.8042     0.035604
enh54547     1  226846400  226847400      2       1  150064       2.5549    0.0053116
enh54557     1  226898300  226899300      1       1  150064       2.4902     0.006384
enh54560     1  226914800  226915800      2       1  150064       2.3349    0.0097731
enh54561     1  226919000  226920000      4       2  150064        2.085     0.018535
enh54562     1  226920200  226921200      3       2  150064       2.8733    0.0020312
enh54564     1  226927400  226928400      2       1  150064       2.0898     0.018317
enh54571     1  227014600  227015600      5       2  150064       2.1254     0.016775
enh54574     1  227071000  227072000      5       2  150064       2.2445     0.012402
enh54575     1  227079900  227080900      5       2  150064       1.8483     0.032278
enh54591     1  227544600  227545600      5       2  150064        2.537    0.0055896
enh54635     1  228335900  228336900      1       1  150064       1.8319      0.03348
enh54668     1  228666900  228667900      1       1  150064       1.6519      0.04928
enh54676     1  228870000  228871000      2       1  150064       1.8273     0.033824
enh54700     1  229034100  229035100      4       2  150064       1.7753     0.037922
enh54704     1  229065900  229066900      3       2  150064       1.8764     0.030298
enh54710     1  229104400  229105400      4       2  150064       1.9721     0.024302
enh54795     1  230228800  230229800      3       1  150064        3.408   0.00032721
enh54797     1  230238200  230239200      3       2  150064       3.3968    0.0003409
enh54798     1  230239200  230240200      3       1  150064       3.5544   0.00018939
enh54799     1  230241900  230242900      6       3  150064        3.227   0.00062552
enh54800     1  230244500  230245500      6       2  150064       3.9115   4.5865e-05
enh54801     1  230245800  230246800      3       2  150064       2.8303    0.0023255
enh54802     1  230248200  230249200      2       1  150064       3.1926    0.0007051
enh54803     1  230249800  230250800      3       1  150064       3.5765   0.00017411
enh54804     1  230256600  230257600      3       2  150064       2.2192     0.013236
enh54807     1  230272300  230273300     11       5  150064       3.7391   9.2329e-05
enh54808     1  230273400  230274400      7       4  150064       2.2846     0.011169
enh54809     1  230274800  230275800      7       3  150064       3.9843   3.3834e-05
enh54810     1  230276500  230277500      5       3  150064       2.5174    0.0059112
enh54821     1  230310200  230311200      9       2  150064        1.843     0.032667
enh54824     1  230321200  230322200      3       2  150064       1.7254     0.042229
enh54825     1  230324400  230325400      3       1  150064        1.723     0.042444
enh54827     1  230328600  230329600      4       2  150064       1.6655     0.047909
enh54839     1  230406000  230407000      2       1  150064       2.0144     0.021985
enh54841     1  230439000  230440000      3       2  150064       2.5746    0.0050182
enh54842     1  230442600  230443600      3       1  150064       2.7219    0.0032449
enh54861     1  230843900  230844900      6       2  150064       1.9855     0.023544
enh54952     1  232053200  232054200      3       1  150064       1.6605      0.04841
enh54975     1  232608400  232609400      2       1  150064       1.9085     0.028161
enh54976     1  232612800  232613800      1       1  150064       1.8193      0.03443
enh54977     1  232622000  232623000      3       1  150064       2.4342    0.0074614
enh55027     1  234449400  234450400      9       4  150064       1.6571     0.048753
enh55032     1  234610700  234611700     10       2  150064       2.0555     0.019916
enh55033     1  234611600  234612600      7       3  150064       2.2207     0.013185
enh55034     1  234612800  234613800      8       3  150064       1.6699     0.047472
enh55036     1  234622800  234623800      4       2  150064       1.7362     0.041268
enh55037     1  234626200  234627200      7       4  150064       1.8916      0.02927
enh55038     1  234630500  234631500      5       2  150064       1.9164     0.027658
enh55039     1  234635200  234636200      4       2  150064        3.127   0.00088305
enh55040     1  234638700  234639700      3       1  150064       2.2505      0.01221
enh55042     1  234650900  234651900      2       1  150064       1.9779     0.023968
enh55049     1  234690000  234691000      4       2  150064       2.7171    0.0032929
enh55051     1  234697800  234698800      2       1  150064       1.9754     0.024111
enh55052     1  234700400  234701400      4       2  150064       1.7077     0.043851
enh55053     1  234706500  234707500      4       2  150064       3.0853    0.0010167
enh55103     1  235013800  235014800      6       2  150064       2.6228    0.0043603
enh55114     1  235095100  235096100      6       2  150064        1.916     0.027685
enh55162     1  235715000  235716000      7       2  150064       2.2077     0.013631
enh55163     1  235716800  235717800      5       2  150064       2.1754     0.014799
enh55167     1  235799200  235800200      5       1  150064       2.1823     0.014543
enh55229     1  236445600  236446600      1       1  150064       2.1571       0.0155
enh55233     1  236665400  236666400      1       1  150064       2.2483      0.01228
enh55251     1  236879100  236880100      5       2  150064        1.697      0.04485
enh55270     1  237841600  237842600      1       1  150064       2.1843      0.01447
enh55284     1  240400100  240401100      1       1  150064       2.1677      0.01509
enh55292     1  241365600  241366600      4       2  150064        1.892     0.029245
enh55298     1  241775000  241776000      2       1  150064       2.1797     0.014641
enh55299     1  241800000  241801000      6       3  150064         1.78     0.037537
enh55314     1  243407400  243408400      1       1  150064       3.8631    5.598e-05
enh55316     1  243420100  243421100      1       1  150064       4.8412    6.453e-07
enh55317     1  243427300  243428300      2       1  150064       3.9425   4.0322e-05
enh55318     1  243430000  243431000      1       1  150064       4.4273    4.771e-06
enh55319     1  243432300  243433300      1       1  150064       4.8999    4.794e-07
enh55321     1  243450200  243451200      1       1  150064       4.8728    5.502e-07
enh55326     1  243644900  243645900      2       1  150064       4.1066   2.0075e-05
enh55327     1  243646500  243647500      3       1  150064       3.6675   0.00012246
enh55329     1  243653600  243654600      1       1  150064       4.2856    9.112e-06
enh55333     1  243876800  243877800      1       1  150064       2.1802      0.01462
enh55334     1  243893800  243894800      1       1  150064       2.1786      0.01468
enh55335     1  243894900  243895900      1       1  150064       3.8931    4.948e-05
enh55337     1  243954600  243955600      3       2  150064       2.0206     0.021663
enh55339     1  244087800  244088800      1       1  150064       4.2458    1.089e-05
enh55340     1  244090400  244091400      1       1  150064       2.7444     0.003031
enh55348     1  244361200  244362200      4       2  150064       1.9978     0.022869
enh55349     1  244370500  244371500      1       1  150064       2.5433      0.00549
enh55350     1  244375500  244376500      5       3  150064       2.1596       0.0154
enh55351     1  244377300  244378300      6       2  150064       2.5072    0.0060851
enh55352     1  244397200  244398200      5       2  150064       2.1008     0.017831
enh55353     1  244399400  244400400      2       1  150064       1.9713     0.024343
enh55367     1  244602500  244603500      4       2  150064       2.1017     0.017792
enh55368     1  244607800  244608800      1       1  150064       2.2307      0.01285
enh55369     1  244608700  244609700      2       1  150064       2.3236     0.010074
enh55370     1  244612700  244613700      1       1  150064       2.4323     0.007502
enh55374     1  244623300  244624300      1       1  150064       1.7102      0.04361
enh55379     1  244828600  244829600      7       3  150064       2.0573     0.019829
enh55416     1  245761900  245762900      9       2  150064       2.4489    0.0071648
enh55445     1  246149600  246150600      3       2  150064       2.1807     0.014603
enh55446     1  246154300  246155300      8       1  150064       1.6913     0.045393
enh55452     1  246230700  246231700     10       3  150064       1.6835     0.046141
enh55462     1  246670600  246671600     11       5  150064       2.4897    0.0063921
enh55469     1  246747800  246748800      1       1  150064       2.0615      0.01963
enh55471     1  246760400  246761400      2       1  150064       1.7267     0.042114
enh55472     1  246772000  246773000      2       1  150064       2.2501      0.01222
enh55480     1  246859700  246860700      2       1  150064       2.1614     0.015334
enh55481     1  246861600  246862600      6       3  150064        1.869     0.030814
enh55482     1  246862400  246863400      5       3  150064       1.6525     0.049218
enh55483     1  246869000  246870000      3       1  150064       2.2989     0.010756
enh55520     1  247715200  247716200      3       1  150064       2.0772     0.018894
enh55521     1  247801800  247802800      6       2  150064        1.841     0.032807
enh55533     1  249137000  249138000      1       1  150064       2.2483      0.01228
enh55537     1  249156400  249157400      1       1  150064       1.8718      0.03062
enh63315     2     193100     194100      5       2  150064         2.05      0.02018
enh63332     2     826500     827500      5       2  150064       2.0316     0.021097
enh63333     2     851800     852800     14       2  150064        1.845     0.032516
enh63334     2     969700     970700      6       2  150064       1.9771     0.024014
enh63335     2    1005800    1006800      2       1  150064       2.2477     0.012297
enh63359     2    1733700    1734700      6       2  150064        1.825     0.033997
enh63360     2    1743600    1744600      3       1  150064        1.662     0.048258
enh63362     2    1759100    1760100      3       1  150064       2.3556    0.0092475
enh63363     2    1761200    1762200      4       1  150064       2.4649    0.0068533
enh63381     2    2527400    2528400      7       2  150064       2.4396    0.0073509
enh63399     2    3198300    3199300      3       1  150064        1.701     0.044473
enh63400     2    3203800    3204800      6       2  150064        1.984     0.023629
enh63401     2    3260400    3261400      5       2  150064       1.6683     0.047625
enh63402     2    3286500    3287500      5       2  150064       1.8007     0.035874
enh63430     2    3621500    3622500      1       1  150064       2.0286      0.02125
enh63431     2    3624400    3625400     12       5  150064       1.8717     0.030627
enh63433     2    3641800    3642800      5       3  150064       1.6578     0.048676
enh63467     2    6321600    6322600      2       1  150064       1.7199     0.042729
enh63479     2    7050600    7051600      5       2  150064       3.1018   0.00096177
enh63480     2    7056600    7057600      3       2  150064       2.8319    0.0023136
enh63481     2    7060800    7061800      7       3  150064       1.9392     0.026238
enh63482     2    7066300    7067300      5       3  150064       2.2311     0.012837
enh63553     2    8621300    8622300      2       1  150064       1.7478     0.040253
enh63560     2    8658000    8659000      1       1  150064       1.6802      0.04646
enh63564     2    8679700    8680700      2       1  150064       2.4627    0.0068955
enh63573     2    8740000    8741000      4       1  150064       3.1104   0.00093418
enh63575     2    8751600    8752600      3       2  150064       1.9998      0.02276
enh63583     2    8784500    8785500      4       2  150064        1.822     0.034225
enh63588     2    8825800    8826800      3       1  150064       1.8469     0.032377
enh63591     2    8961500    8962500      2       1  150064       2.3217     0.010124
enh63614     2    9314800    9315800      4       1  150064       2.0648     0.019473
enh63621     2    9352400    9353400      6       4  150064       1.7396     0.040964
enh63625     2    9374800    9375800      3       2  150064       2.6613    0.0038922
enh63629     2    9390200    9391200      3       2  150064       2.6987    0.0034807
enh63633     2    9400400    9401400      3       2  150064       2.4898    0.0063913
enh63635     2    9408500    9409500      4       2  150064       2.3659    0.0089922
enh63680     2    9794100    9795100      5       3  150064       2.1354     0.016365
enh63702     2    9937200    9938200      3       1  150064       1.7336     0.041494
enh63708     2    9954200    9955200      4       2  150064       1.7086     0.043759
enh63718     2   10094100   10095100      8       4  150064       2.0775     0.018877
enh63725     2   10133600   10134600      7       2  150064       2.1175     0.017109
enh63727     2   10143500   10144500      2       1  150064       1.8196     0.034409
enh63729     2   10159400   10160400      9       3  150064       2.6114     0.004508
enh63823     2   10954100   10955100      6       2  150064       2.6681    0.0038141
enh63865     2   11533700   11534700      3       2  150064       1.8229     0.034157
enh63895     2   11883000   11884000      4       2  150064       2.0733      0.01907
enh63902     2   11918900   11919900      2       1  150064        1.751      0.03997
enh63903     2   11924500   11925500      2       1  150064       2.6214     0.004379
enh63911     2   12078000   12079000      6       3  150064       3.4787   0.00025196
enh63920     2   12249400   12250400      5       2  150064       1.6559     0.048875
enh63929     2   12427300   12428300      7       2  150064       1.6758      0.04689
enh63942     2   12640600   12641600      4       2  150064       1.9469     0.025773
enh63943     2   12642100   12643100      3       1  150064       1.8501     0.032152
enh63945     2   12654100   12655100      1       1  150064       2.5336     0.005645
enh63946     2   12695000   12696000      2       1  150064       1.8598     0.031459
enh63947     2   12696600   12697600      2       1  150064       1.9724     0.024281
enh63950     2   12776800   12777800      1       1  150064       3.2707    0.0005364
enh63986     2   15309800   15310800      5       2  150064       2.4187    0.0077875
enh63987     2   15493800   15494800      4       1  150064       1.7117     0.043474
enh63990     2   15698600   15699600      2       1  150064       1.7773     0.037757
enh63991     2   15699400   15700400      2       1  150064       1.8953     0.029027
enh64018     2   16105400   16106400      2       1  150064       1.6605      0.04841
enh64066     2   17815900   17816900      2       1  150064       2.5461     0.005446
enh64069     2   17828200   17829200      3       2  150064       1.7582     0.039355
enh64070     2   17933300   17934300      1       1  150064       2.1042      0.01768
enh64071     2   17936400   17937400      1       1  150064       2.1711      0.01496
enh64074     2   17981100   17982100      7       1  150064       2.4643    0.0068646
enh64075     2   17986800   17987800      1       1  150064       1.9595      0.02503
enh64077     2   18002700   18003700      2       1  150064       1.7553     0.039602
enh64078     2   18074100   18075100      7       3  150064       3.3151   0.00045803
enh64079     2   18093200   18094200      7       4  150064       2.5386    0.0055653
enh64086     2   18305400   18306400      3       2  150064       1.9594     0.025035
enh64115     2   19320800   19321800      5       2  150064       2.0715     0.019154
enh64125     2   19661800   19662800      4       2  150064       2.1761     0.014775
enh64153     2   20242100   20243100      3       1  150064       2.0448     0.020436
enh64162     2   20308800   20309800      3       1  150064       1.8766     0.030288
enh64164     2   20316800   20317800      2       1  150064       1.6987     0.044686
enh64222     2   20751100   20752100      3       2  150064       1.6787     0.046608
enh64227     2   20773400   20774400      4       2  150064       2.9595    0.0015409
enh64234     2   20829100   20830100      7       3  150064       2.1607     0.015357
enh64254     2   21498700   21499700      2       1  150064       1.6755     0.046916
enh64260     2   22503700   22504700      1       1  150064       2.4772      0.00662
enh64262     2   22722900   22723900      2       1  150064       3.7113   0.00010312
enh64264     2   23264800   23265800      7       3  150064       1.7346      0.04141
enh64288     2   23726200   23727200      5       2  150064       4.2256   1.1917e-05
enh64291     2   23739100   23740100      3       2  150064       2.5449    0.0054647
enh64293     2   23742600   23743600      1       1  150064       3.4082     0.000327
enh64320     2   23921300   23922300      3       2  150064       1.9901     0.023288
enh64322     2   24123200   24124200      3       2  150064       1.7043     0.044158
enh64326     2   24161500   24162500      1       1  150064       2.2362      0.01267
enh64328     2   24167100   24168100      5       2  150064       2.4735    0.0066904
enh64340     2   24347100   24348100      2       1  150064       1.6722     0.047238
enh64353     2   24658000   24659000      3       2  150064       3.2274   0.00062465
enh64361     2   24782100   24783100      2       1  150064       1.7998     0.035949
enh64362     2   24835900   24836900      2       1  150064       1.8495     0.032195
enh64391     2   25321100   25322100      2       1  150064       1.9089     0.028136
enh64392     2   25351500   25352500      6       3  150064        4.357    6.593e-06
enh64394     2   25406600   25407600      2       1  150064       2.8543    0.0021569
enh64395     2   25418800   25419800      2       1  150064       3.1712   0.00075895
enh64396     2   25420100   25421100      1       1  150064       3.3046    0.0004755
enh64397     2   25427000   25428000      2       1  150064       3.4872   0.00024409
enh64398     2   25432200   25433200      3       1  150064       3.5467   0.00019504
enh64399     2   25437800   25438800      2       1  150064       3.3209   0.00044866
enh64400     2   25439300   25440300      2       1  150064       3.4026   0.00033375
enh64401     2   25452500   25453500      4       2  150064       3.9435   4.0149e-05
enh64405     2   25479100   25480100      1       1  150064       3.4629    0.0002672
enh64406     2   25486800   25487800      8       4  150064       3.1573   0.00079624
enh64411     2   25508300   25509300      2       1  150064       1.9292     0.026854
enh64416     2   25528800   25529800      1       1  150064       3.7197    9.974e-05
enh64417     2   25532000   25533000      3       2  150064       3.4575   0.00027262
enh64418     2   25536000   25537000      1       1  150064       2.8611     0.002111
enh64419     2   25546400   25547400      2       1  150064       1.7595     0.039251
enh64420     2   25551400   25552400      2       1  150064       2.5484    0.0054113
enh64422     2   25554900   25555900      1       1  150064       2.0902       0.0183
enh64424     2   25559800   25560800      1       1  150064       1.7268       0.0421
enh64431     2   25598700   25599700      2       1  150064        4.143   1.7136e-05
enh64439     2   25701200   25702200      4       2  150064       1.8387     0.032979
enh64441     2   25705100   25706100      1       1  150064        1.844      0.03259
enh64449     2   25887100   25888100      2       1  150064       1.8753     0.030376
enh64457     2   26161800   26162800      1       1  150064       1.9976      0.02288
enh64458     2   26184100   26185100      1       1  150064       1.9515       0.0255
enh64461     2   26205600   26206600      2       1  150064       1.6586     0.048595
enh64462     2   26220100   26221100      7       3  150064       2.8477    0.0022021
enh64464     2   26231200   26232200      5       1  150064         1.72     0.042716
enh64466     2   26239000   26240000      1       1  150064       2.6312     0.004254
enh64469     2   26266800   26267800      5       1  150064       2.1868      0.01438
enh64476     2   26401000   26402000      2       1  150064       2.4287     0.007577
enh64494     2   26700300   26701300      5       2  150064       2.1119     0.017347
enh64515     2   26963800   26964800      3       2  150064       3.5277   0.00020956
enh64516     2   26975800   26976800      3       1  150064       3.9292   4.2609e-05
enh64518     2   26989600   26990600      4       2  150064       3.0451     0.001163
enh64519     2   26991200   26992200      1       1  150064       3.3193    0.0004512
enh64521     2   26994400   26995400      3       1  150064        3.144   0.00083325
enh64527     2   27184400   27185400      4       2  150064       2.9554    0.0015615
enh64532     2   27202100   27203100      1       1  150064       3.2649    0.0005475
enh64535     2   27224300   27225300      1       1  150064       3.1894    0.0007128
enh64536     2   27229500   27230500      3       1  150064       3.7567   8.6083e-05
enh64537     2   27232900   27233900      3       1  150064       3.1054   0.00095019
enh64540     2   27240600   27241600      1       1  150064       2.0575      0.01982
enh64541     2   27242600   27243600      4       2  150064       2.9606    0.0015351
enh64543     2   27254300   27255300      1       1  150064       3.0193     0.001267
enh64546     2   27271600   27272600      1       1  150064       2.9272      0.00171
enh64547     2   27275400   27276400      2       1  150064       2.6178    0.0044244
enh64549     2   27286300   27287300      2       1  150064       3.9856    3.366e-05
enh64550     2   27292100   27293100      2       1  150064       3.1958   0.00069719
enh64551     2   27298000   27299000      2       1  150064       2.0918     0.018229
enh64554     2   27315500   27316500      1       1  150064       3.0302     0.001222
enh64561     2   27406000   27407000      3       2  150064       1.9848     0.023583
enh64564     2   27431400   27432400      1       1  150064       1.6867      0.04583
enh64566     2   27441000   27442000      9       3  150064       2.3197      0.01018
enh64567     2   27503900   27504900      1       1  150064       2.3305     0.009891
enh64576     2   27604100   27605100      1       1  150064       3.0578     0.001115
enh64577     2   27630300   27631300      1       1  150064       3.1035    0.0009562
enh64578     2   27632800   27633800      2       1  150064       2.0799     0.018769
enh64581     2   27664800   27665800      1       1  150064       3.1687    0.0007655
enh64582     2   27668300   27669300      2       1  150064        1.806     0.035459
enh64584     2   27711400   27712400      4       2  150064       3.6298   0.00014183
enh64585     2   27712800   27713800      2       1  150064        2.505    0.0061232
enh64589     2   27852400   27853400      3       2  150064       1.6838     0.046106
enh64595     2   27937400   27938400      2       1  150064       2.0899     0.018314
enh64596     2   27942400   27943400      3       2  150064       2.1704     0.014989
enh64598     2   27951600   27952600      3       1  150064       3.8115   6.9052e-05
enh64601     2   27974800   27975800      2       1  150064       4.2084   1.2859e-05
enh64604     2   27988900   27989900      2       1  150064       2.9112    0.0018005
enh64605     2   27993400   27994400      1       1  150064       3.8587      5.7e-05
enh64607     2   27999700   28000700      1       1  150064       2.4833     0.006508
enh64609     2   28019000   28020000      6       1  150064        4.483   3.6802e-06
enh64610     2   28021700   28022700      2       1  150064       4.0494   2.5671e-05
enh64611     2   28137400   28138400      2       1  150064       1.9275     0.026958
enh64612     2   28138700   28139700      2       1  150064       2.4002    0.0081929
enh64613     2   28143000   28144000      1       1  150064       3.6355    0.0001387
enh64616     2   28189100   28190100      3       2  150064       2.8324    0.0023101
enh64618     2   28257800   28258800      2       1  150064       3.2946   0.00049281
enh64619     2   28303700   28304700      4       2  150064       1.8579     0.031589
enh64644     2   28612000   28613000      1       1  150064        2.969     0.001494
enh64645     2   28622600   28623600      2       1  150064       2.6156     0.004454
enh64647     2   28636600   28637600      2       1  150064       1.9748     0.024147
enh64649     2   28646600   28647600      5       2  150064       2.9138    0.0017851
enh64650     2   28658800   28659800      3       2  150064       2.6219    0.0043717
enh64651     2   28668100   28669100      4       2  150064        2.542    0.0055112
enh64657     2   28779900   28780900      4       2  150064       1.6511     0.049364
enh64696     2   29032500   29033500      2       1  150064        3.181   0.00073373
enh64698     2   29093600   29094600      6       3  150064         1.99     0.023295
enh64716     2   29276200   29277200      6       3  150064       2.1929     0.014157
enh64719     2   29330200   29331200      2       1  150064       2.1293     0.016616
enh64722     2   29342200   29343200      3       2  150064       2.6316    0.0042488
enh64725     2   29346800   29347800      1       1  150064       2.0777      0.01887
enh64730     2   29643600   29644600      3       1  150064       3.8457   6.0109e-05
enh64735     2   30368200   30369200      2       1  150064       1.8372     0.033087
enh64742     2   30441800   30442800      3       1  150064        1.827     0.033849
enh64743     2   30446600   30447600      4       1  150064       2.0073      0.02236
enh64761     2   30583700   30584700      3       1  150064       1.8711     0.030665
enh64762     2   30589000   30590000      1       1  150064       1.8188      0.03447
enh64783     2   31202300   31203300      6       2  150064       2.2195     0.013225
enh64810     2   31623700   31624700      2       1  150064       2.0845     0.018558
enh64824     2   32236500   32237500      3       2  150064       2.2825     0.011229
enh64879     2   33546800   33547800      2       1  150064       1.8257     0.033946
enh64908     2   36632000   36633000      6       3  150064        2.015     0.021951
enh64911     2   36636200   36637200      1       1  150064       1.8342      0.03331
enh64920     2   36668200   36669200      4       1  150064       1.8784     0.030163
enh64921     2   36676100   36677100      1       1  150064       2.2365      0.01266
enh64923     2   36679400   36680400      1       1  150064       1.7459      0.04041
enh64929     2   36688100   36689100      2       1  150064       2.0103     0.022198
enh64933     2   36709500   36710500      2       1  150064       2.3593    0.0091541
enh64934     2   36712200   36713200      4       1  150064       1.8048     0.035554
enh64936     2   36717000   36718000      3       1  150064       1.7722     0.038184
enh64948     2   36791100   36792100      4       2  150064       2.0959     0.018048
enh64950     2   36822200   36823200      6       2  150064       1.7792     0.037606
enh64951     2   36822900   36823900      3       1  150064       2.0623      0.01959
enh64961     2   36928200   36929200     10       3  150064       2.0389     0.020732
enh64965     2   37179600   37180600      1       1  150064       3.2131    0.0006566
enh64966     2   37190500   37191500      4       2  150064       1.7158     0.043097
enh64967     2   37194700   37195700      1       1  150064       2.9809     0.001437
enh64968     2   37247600   37248600      1       1  150064       3.0485      0.00115
enh64972     2   37382300   37383300      8       2  150064        1.672     0.047258
enh64973     2   37384400   37385400      3       1  150064       1.8706     0.030697
enh64974     2   37394900   37395900      5       3  150064       1.9394     0.026228
enh64976     2   37424600   37425600      3       2  150064       1.7105      0.04359
enh64977     2   37456500   37457500      3       2  150064       2.2591     0.011938
enh64978     2   37459700   37460700      6       2  150064       1.9448     0.025901
enh64979     2   37549500   37550500      2       1  150064        3.763   8.3938e-05
enh64981     2   37570200   37571200      5       2  150064       3.6298    0.0001418
enh64982     2   37572200   37573200      5       3  150064       1.9198     0.027439
enh64983     2   37576800   37577800      2       1  150064       2.7638    0.0028562
enh64985     2   37603500   37604500      6       4  150064        1.682     0.046287
enh64991     2   37733700   37734700      4       1  150064       1.8585     0.031551
enh65032     2   38209100   38210100      2       1  150064        1.731     0.041726
enh65047     2   38419200   38420200      4       2  150064       1.8505     0.032123
enh65055     2   38601800   38602800      2       1  150064       1.8326     0.033433
enh65059     2   38633400   38634400      1       1  150064       2.1375      0.01628
enh65060     2   38645500   38646500      2       1  150064       2.4327    0.0074931
enh65065     2   38665700   38666700      3       2  150064       2.0174     0.021826
enh65066     2   38670100   38671100      2       1  150064       2.1099     0.017433
enh65087     2   38943000   38944000      3       2  150064       2.0726     0.019104
enh65088     2   38947500   38948500      1       1  150064       3.2525    0.0005719
enh65090     2   38964500   38965500      2       1  150064       2.4299    0.0075516
enh65094     2   39058000   39059000      4       1  150064       2.0747     0.019008
enh65095     2   39058600   39059600      5       2  150064        2.141     0.016137
enh65107     2   39367900   39368900      3       2  150064       2.6904    0.0035682
enh65110     2   39454700   39455700      3       2  150064       1.8022     0.035754
enh65134     2   39724100   39725100      1       1  150064       1.7132      0.04334
enh65136     2   39730400   39731400      2       1  150064       2.6074    0.0045611
enh65138     2   39734300   39735300      1       1  150064       1.6624      0.04822
enh65149     2   39820700   39821700      2       1  150064       2.5822    0.0049083
enh65156     2   39963100   39964100      3       1  150064       2.6377    0.0041739
enh65159     2   40000700   40001700      1       1  150064       2.0746      0.01901
enh65161     2   40004200   40005200      3       1  150064       1.8608     0.031388
enh65163     2   40009900   40010900      1       1  150064       1.6763      0.04684
enh65170     2   40392100   40393100      3       1  150064       2.0289     0.021237
enh65173     2   40466900   40467900      4       2  150064       2.6961    0.0035077
enh65174     2   40470900   40471900      3       2  150064       2.3736    0.0088074
enh65180     2   40556400   40557400      1       1  150064        1.876      0.03033
enh65185     2   40630100   40631100      3       1  150064       2.0112     0.022152
enh65186     2   40645800   40646800      1       1  150064       1.9016      0.02861
enh65190     2   40714700   40715700      3       1  150064       2.8359     0.002285
enh65192     2   41363600   41364600      3       1  150064       1.8277     0.033799
enh65199     2   42067200   42068200      2       1  150064        2.308       0.0105
enh65200     2   42068500   42069500      5       1  150064       2.4789    0.0065887
enh65202     2   42080700   42081700      4       2  150064       2.3693    0.0089105
enh65203     2   42086900   42087900      4       2  150064       2.2208     0.013182
enh65285     2   42981800   42982800      6       3  150064       1.7115     0.043491
enh65287     2   43013300   43014300      6       2  150064       2.4957    0.0062853
enh65298     2   43072800   43073800      4       1  150064       2.3666    0.0089753
enh65303     2   43106800   43107800      3       1  150064       1.6831     0.046179
enh65330     2   43268100   43269100      3       2  150064        2.064     0.019511
enh65346     2   43379900   43380900      5       2  150064       1.9536     0.025374
enh65348     2   43392400   43393400      1       1  150064       1.8068       0.0354
enh65427     2   44471000   44472000      1       1  150064       2.2331      0.01277
enh65441     2   45469300   45470300      1       1  150064         1.98      0.02385
enh65459     2   45896500   45897500      4       2  150064       2.4343    0.0074599
enh65472     2   45986100   45987100      2       1  150064       2.3983    0.0082368
enh65487     2   46071700   46072700      3       2  150064       2.5476    0.0054237
enh65500     2   46149200   46150200      4       1  150064        1.812     0.034993
enh65507     2   46195900   46196900      6       2  150064       2.2935     0.010911
enh65511     2   46256700   46257700      1       1  150064        2.924     0.001728
enh65515     2   46269400   46270400      4       2  150064       2.5115    0.0060105
enh65516     2   46284900   46285900      5       3  150064        2.454    0.0070639
enh65517     2   46290000   46291000      4       2  150064         3.29    0.0005009
enh65617     2   47007500   47008500      1       1  150064       1.8987       0.0288
enh65649     2   47212200   47213200      1       1  150064       1.7302       0.0418
enh65675     2   47399200   47400200      3       2  150064       2.0307     0.021143
enh65679     2   47425900   47426900      4       2  150064       2.5149    0.0059534
enh65681     2   47434400   47435400      1       1  150064       2.2194      0.01323
enh65682     2   47435500   47436500      3       1  150064       2.2505     0.012207
enh65684     2   47445000   47446000      4       2  150064       2.3633    0.0090557
enh65687     2   47460000   47461000      4       2  150064       2.0359     0.020883
enh65717     2   47979300   47980300      3       2  150064       1.6925     0.045279
enh65718     2   47994800   47995800      2       1  150064       2.2832     0.011209
enh65721     2   48012100   48013100      6       3  150064       2.3277    0.0099645
enh65722     2   48012900   48013900      3       1  150064       2.0429     0.020533
enh65727     2   48270100   48271100      2       1  150064       3.7713   8.1199e-05
enh65732     2   48340700   48341700      1       1  150064       2.0415       0.0206
enh65736     2   48476200   48477200      1       1  150064       2.1128      0.01731
enh65738     2   48487200   48488200      3       2  150064       2.2648     0.011762
enh65741     2   48508600   48509600      1       1  150064       2.1081      0.01751
enh65742     2   48511300   48512300      2       1  150064       3.1667   0.00077087
enh65744     2   48533600   48534600      3       1  150064       2.6845    0.0036317
enh65745     2   48539600   48540600      2       1  150064       2.0353      0.02091
enh65746     2   48543200   48544200      2       1  150064       2.2372     0.012638
enh65747     2   48543800   48544800      1       1  150064       2.8941     0.001901
enh65751     2   48571600   48572600      5       2  150064       2.2334     0.012762
enh65752     2   48573100   48574100      2       1  150064        3.744   9.0567e-05
enh65753     2   48579900   48580900      2       1  150064       1.9463     0.025807
enh65755     2   48642500   48643500      7       4  150064       2.7212    0.0032525
enh65762     2   48701400   48702400      2       1  150064       2.2353     0.012699
enh65764     2   48709300   48710300      4       2  150064       2.4451    0.0072406
enh65765     2   48736200   48737200      2       1  150064       2.8269      0.00235
enh65770     2   48755100   48756100      4       2  150064       1.8753     0.030375
enh65773     2   48787200   48788200      6       2  150064       1.8341     0.033317
enh65774     2   48794700   48795700      4       2  150064       1.9054     0.028361
enh65775     2   48798000   48799000      7       3  150064       1.6533     0.049136
enh65776     2   48799800   48800800      5       2  150064       1.7464     0.040375
enh65777     2   48811600   48812600      8       1  150064       1.8387     0.032976
enh65779     2   48942200   48943200      5       3  150064       2.6766     0.003719
enh65780     2   48949600   48950600      6       3  150064       1.9674     0.024568
enh65784     2   50719000   50720000      1       1  150064       3.0002     0.001349
enh65785     2   51184500   51185500      2       1  150064       1.7976     0.036119
enh65786     2   51240300   51241300      1       1  150064       2.1981      0.01397
enh65795     2   53995500   53996500      3       1  150064       1.9562     0.025221
enh65798     2   54176800   54177800      4       2  150064       2.6881    0.0035929
enh65802     2   54242600   54243600      1       1  150064       2.2655      0.01174
enh65804     2   54280100   54281100      3       1  150064       1.6986     0.044701
enh65805     2   54315100   54316100      2       1  150064       1.8354     0.033224
enh65806     2   54330600   54331600      4       2  150064       2.5832    0.0048945
enh65807     2   54341500   54342500      5       2  150064        2.161     0.015346
enh65810     2   54389200   54390200      3       1  150064       3.5509   0.00019199
enh65822     2   54628700   54629700      5       2  150064       2.3896    0.0084345
enh65827     2   54659500   54660500      6       2  150064       3.0854    0.0010164
enh65828     2   54661800   54662800      2       1  150064       2.4786    0.0065953
enh65834     2   54700600   54701600      6       4  150064       1.7264      0.04214
enh65855     2   54797100   54798100      4       2  150064       2.0995     0.017884
enh65856     2   54804500   54805500      4       1  150064       1.8542     0.031853
enh65857     2   54808300   54809300      5       1  150064       2.3872    0.0084891
enh65862     2   54818600   54819600      3       1  150064        1.707     0.043912
enh65864     2   54830600   54831600      6       3  150064       3.0577    0.0011151
enh65865     2   54840200   54841200      5       2  150064       2.4294    0.0075625
enh65867     2   54852000   54853000      2       1  150064       2.8326    0.0023083
enh65872     2   54884600   54885600      5       2  150064        3.242   0.00059353
enh65873     2   54885400   54886400      3       1  150064       2.9042    0.0018409
enh65874     2   54894300   54895300      1       1  150064       2.4722     0.006714
enh65877     2   54907400   54908400      8       4  150064       2.6705    0.0037871
enh65880     2   55086800   55087800      4       2  150064       2.9666    0.0015057
enh65884     2   55154100   55155100      5       3  150064       2.4683    0.0067879
enh65886     2   55172700   55173700      5       2  150064       2.3761    0.0087491
enh65887     2   55192100   55193100      1       1  150064       1.7114       0.0435
enh65896     2   55269800   55270800      5       2  150064       1.6646     0.048001
enh65897     2   55272300   55273300      3       2  150064       1.9593     0.025037
enh65898     2   55272900   55273900      2       1  150064         2.21     0.013552
enh65899     2   55279000   55280000      3       2  150064        1.742     0.040758
enh65905     2   55346800   55347800      7       4  150064       1.9847     0.023589
enh65914     2   55394800   55395800      4       2  150064       2.2021     0.013829
enh65932     2   56098400   56099400      1       1  150064       1.9554      0.02527
enh65935     2   56128400   56129400      4       2  150064       2.6212    0.0043808
enh65939     2   56192600   56193600      7       3  150064       1.9255     0.027084
enh65940     2   56235600   56236600      2       1  150064        2.049     0.020231
enh65941     2   56476100   56477100      3       1  150064       2.1523     0.015687
enh65946     2   57947800   57948800      2       1  150064       3.8989   4.8315e-05
enh65947     2   57986500   57987500      1       1  150064       4.5121     3.21e-06
enh65948     2   57987000   57988000      3       2  150064       5.7603   4.1982e-09
enh65949     2   58272500   58273500      2       1  150064       4.0931   2.1281e-05
enh65950     2   58274800   58275800      1       1  150064       4.4393    4.513e-06
enh65953     2   58468400   58469400      2       1  150064       2.0918     0.018226
enh65956     2   58655800   58656800      4       2  150064       1.8312     0.033534
enh65965     2   59615800   59616800      1       1  150064       1.8368      0.03312
enh65968     2   60298500   60299500      2       1  150064       2.0913     0.018251
enh65971     2   60440600   60441600      3       2  150064        2.635    0.0042066
enh65989     2   60707200   60708200      5       3  150064       2.3095     0.010459
enh65993     2   60740800   60741800      2       1  150064       3.0157     0.001282
enh65994     2   60742500   60743500      2       1  150064       2.0565     0.019868
enh66004     2   60982400   60983400      4       2  150064       2.3444    0.0095296
enh66021     2   61406400   61407400      6       4  150064       1.8196     0.034408
enh66030     2   61692200   61693200      3       2  150064       2.6498    0.0040264
enh66053     2   62429100   62430100      3       2  150064        2.351    0.0093616
enh66070     2   62683400   62684400      1       1  150064       1.9283      0.02691
enh66071     2   62685200   62686200      2       1  150064       2.4917    0.0063565
enh66073     2   62696500   62697500      1       1  150064       1.7781      0.03769
enh66075     2   62702600   62703600      3       2  150064       2.7505    0.0029754
enh66076     2   62712800   62713800      3       2  150064       2.3505    0.0093749
enh66079     2   62805400   62806400      7       3  150064       1.6492      0.04955
enh66081     2   62869000   62870000      1       1  150064       1.6598      0.04848
enh66083     2   62890500   62891500      2       1  150064       2.5016    0.0061823
enh66086     2   62934500   62935500      1       1  150064       3.1879    0.0007165
enh66112     2   64291400   64292400      5       3  150064       2.1085     0.017493
enh66120     2   64429000   64430000      1       1  150064       1.6741      0.04706
enh66147     2   64687400   64688400      3       2  150064       2.2465     0.012337
enh66152     2   64749500   64750500      2       1  150064        1.778     0.037704
enh66154     2   64826400   64827400      7       2  150064       2.5498    0.0053895
enh66155     2   64828200   64829200      2       1  150064        2.508    0.0060714
enh66156     2   64833600   64834600      1       1  150064       2.7279     0.003187
enh66275     2   65772400   65773400      1       1  150064       3.1367    0.0008544
enh66299     2   66744800   66745800      6       3  150064       1.6544     0.049027
enh66302     2   66763800   66764800      2       1  150064       2.1276     0.016683
enh66322     2   67189900   67190900      1       1  150064       1.6593      0.04853
enh66342     2   67788200   67789200      1       1  150064        1.647      0.04978
enh66353     2   68288600   68289600      2       1  150064       1.8862     0.029632
enh66358     2   68385900   68386900      5       2  150064       2.2876     0.011081
enh66367     2   68475000   68476000      3       1  150064        2.078     0.018856
enh66368     2   68482800   68483800      1       1  150064       2.8455     0.002217
enh66375     2   68653700   68654700      1       1  150064       1.7287      0.04193
enh66376     2   68661600   68662600      1       1  150064       1.7723      0.03817
enh66412     2   69158900   69159900      6       3  150064       1.9617     0.024901
enh66445     2   69423600   69424600      1       1  150064       2.0351      0.02092
enh66447     2   69429500   69430500      1       1  150064       1.9359      0.02644
enh66460     2   69525900   69526900      7       1  150064       2.2163     0.013335
enh66461     2   69534600   69535600      1       1  150064       2.2815      0.01126
enh66462     2   69536500   69537500      1       1  150064       1.9178      0.02757
enh66465     2   69662600   69663600      1       1  150064       2.0166      0.02187
enh66500     2   69908800   69909800      3       2  150064        2.241     0.012512
enh66509     2   69961700   69962700      5       1  150064       2.0631     0.019551
enh66523     2   70016800   70017800      5       2  150064       1.7414     0.040805
enh66529     2   70140100   70141100      1       1  150064       1.7366      0.04123
enh66530     2   70145200   70146200      5       1  150064       1.7903     0.036703
enh66531     2   70153900   70154900      3       1  150064       1.7061     0.043991
enh66536     2   70196600   70197600      1       1  150064       1.9916      0.02321
enh66537     2   70200200   70201200      1       1  150064       1.9103      0.02805
enh66539     2   70207600   70208600      1       1  150064       1.7417      0.04078
enh66545     2   70226400   70227400      1       1  150064       1.6616       0.0483
enh66549     2   70261800   70262800      2       1  150064       1.6648     0.047979
enh66550     2   70265700   70266700      2       1  150064       1.6825     0.046241
enh66551     2   70271400   70272400      4       1  150064       1.6878     0.045722
enh66575     2   70486000   70487000      1       1  150064       1.7425      0.04071
enh66576     2   70487200   70488200      2       1  150064       1.6595     0.048504
enh66579     2   70527400   70528400      2       1  150064       2.0229     0.021543
enh66589     2   71057100   71058100      2       1  150064       2.3193      0.01019
enh66598     2   71250800   71251800      5       2  150064       1.7343     0.041428
enh66613     2   71644600   71645600      5       2  150064       2.7841    0.0026837
enh66615     2   71677400   71678400      6       3  150064       1.8222     0.034215
enh66617     2   71684700   71685700      3       2  150064       2.1023     0.017762
enh66650     2   71947600   71948600      1       1  150064       2.6898     0.003575
enh66660     2   72028800   72029800      2       1  150064       2.1933     0.014142
enh66665     2   72060900   72061900      2       1  150064         2.26     0.011911
enh66687     2   72803200   72804200      1       1  150064       1.7126      0.04339
enh66689     2   72905100   72906100      2       1  150064       2.0716     0.019151
enh66699     2   73055600   73056600      1       1  150064       2.3731      0.00882
enh66702     2   73271000   73272000      4       2  150064       3.9549   3.8288e-05
enh66705     2   73295700   73296700      1       1  150064       3.5033    0.0002298
enh66707     2   73311700   73312700      3       1  150064       2.0993     0.017897
enh66709     2   73319700   73320700      3       1  150064       3.1275   0.00088157
enh66710     2   73321000   73322000      5       2  150064       2.9955    0.0013701
enh66711     2   73329900   73330900      4       2  150064       2.8765    0.0020107
enh66712     2   73332700   73333700      1       1  150064       3.2815    0.0005162
enh66714     2   73336500   73337500      4       1  150064       2.6464    0.0040674
enh66715     2   73439700   73440700      2       1  150064       3.9133   4.5522e-05
enh66716     2   73442100   73443100      4       2  150064       2.4479     0.007184
enh66718     2   73462700   73463700      3       1  150064       3.7782   7.8976e-05
enh66720     2   73465500   73466500      1       1  150064       1.9615      0.02491
enh66721     2   73480700   73481700      2       1  150064       1.8606       0.0314
enh66722     2   73611600   73612600      2       1  150064       3.7349   9.3901e-05
enh66724     2   73788000   73789000      3       1  150064       4.4118   5.1253e-06
enh66725     2   73868000   73869000      2       1  150064       3.5248    0.0002119
enh66726     2   73869400   73870400      6       1  150064       1.8767     0.030276
enh66735     2   74059400   74060400      1       1  150064       2.7245      0.00322
enh66749     2   74237300   74238300      1       1  150064       2.0266      0.02135
enh66750     2   74247700   74248700      1       1  150064       2.1868      0.01438
enh66751     2   74252700   74253700      5       2  150064       3.2561   0.00056485
enh66752     2   74253700   74254700      1       1  150064       3.0007     0.001347
enh66753     2   74258000   74259000      4       1  150064        2.161     0.015348
enh66754     2   74259700   74260700      2       1  150064       2.6726    0.0037635
enh66756     2   74267800   74268800      2       1  150064       2.8441    0.0022268
enh66757     2   74268700   74269700      1       1  150064       3.0596     0.001108
enh66758     2   74272200   74273200      2       1  150064       2.4259    0.0076357
enh66759     2   74280200   74281200      2       1  150064       2.3656    0.0090003
enh66768     2   74428200   74429200      1       1  150064       2.3193      0.01019
enh66808     2   74810800   74811800      1       1  150064        1.784      0.03721
enh66811     2   74967500   74968500      4       1  150064       2.1729     0.014896
enh66831     2   75099100   75100100      6       2  150064       1.8427      0.03269
enh66833     2   75108600   75109600      2       1  150064       1.7882     0.036868
enh66846     2   75547600   75548600      3       1  150064       2.3168     0.010257
enh66879     2   83758000   83759000      4       2  150064       1.7278     0.042008
enh66919     2   85384600   85385600      2       1  150064       1.8849     0.029719
enh66932     2   85471700   85472700      4       2  150064       2.0482     0.020268
enh66951     2   85621600   85622600      3       2  150064       1.7157     0.043111
enh66952     2   85623600   85624600      3       1  150064       2.2708     0.011579
enh66956     2   85637800   85638800      3       1  150064       3.2094   0.00066513
enh66958     2   85644600   85645600      5       2  150064       3.2498   0.00057749
enh66959     2   85646700   85647700      5       3  150064       1.9963     0.022953
enh66989     2   85844400   85845400      1       1  150064       2.0794      0.01879
enh67007     2   86000800   86001800      3       1  150064       2.1496     0.015794
enh67029     2   86177200   86178200      3       2  150064        1.869     0.030815
enh67043     2   86294800   86295800      3       2  150064       2.1238     0.016845
enh67044     2   86295500   86296500      4       2  150064       1.6464      0.04984
enh67078     2   86858700   86859700      3       2  150064       2.2344     0.012729
enh67081     2   86930900   86931900      2       1  150064       2.3163     0.010271
enh67115     2   88928200   88929200      2       1  150064       2.2154     0.013366
enh67151     2   96056900   96057900      2       1  150064       2.4482    0.0071787
enh67155     2   96335500   96336500      1       1  150064       1.7518       0.0399
enh67171     2   96886000   96887000      1       1  150064       3.6731    0.0001198
enh67194     2   97171800   97172800      1       1  150064       2.7435     0.003039
enh67197     2   97197500   97198500      1       1  150064       1.9138      0.02782
enh67198     2   97205200   97206200      1       1  150064       1.9382       0.0263
enh67201     2   97215300   97216300      1       1  150064        1.664      0.04806
enh67214     2   97351900   97352900      3       2  150064       2.0033     0.022572
enh67215     2   97356800   97357800      1       1  150064       2.1701        0.015
enh67216     2   97359400   97360400      2       1  150064       3.1315   0.00086968
enh67218     2   97404200   97405200      1       1  150064       1.9779      0.02397
enh67219     2   97406000   97407000      1       1  150064       1.9779      0.02397
enh67220     2   97413000   97414000      2       1  150064       3.9458   3.9765e-05
enh67221     2   97425400   97426400      2       1  150064       1.9136     0.027833
enh67222     2   97435400   97436400      3       1  150064       1.7792     0.037603
enh67223     2   97437400   97438400      1       1  150064       2.4135     0.007901
enh67224     2   97438900   97439900      1       1  150064       2.4574     0.006998
enh67225     2   97439600   97440600      2       1  150064       2.1376     0.016273
enh67227     2   97454100   97455100      2       1  150064       2.3678     0.008946
enh67229     2   97468000   97469000      1       1  150064       2.3141      0.01033
enh67230     2   97477200   97478200      1       1  150064        2.391     0.008401
enh67231     2   97484300   97485300      3       1  150064       1.9841     0.023623
enh67232     2   97498200   97499200      1       1  150064       2.0026      0.02261
enh67233     2   97504800   97505800      1       1  150064       2.0077      0.02234
enh67237     2   97521800   97522800      1       1  150064       2.0007      0.02271
enh67241     2   97548000   97549000      1       1  150064        3.716    0.0001012
enh67242     2   97558900   97559900      4       2  150064       2.7063    0.0034016
enh67243     2   97561100   97562100      5       2  150064       2.9332    0.0016776
enh67245     2   97569000   97570000      4       2  150064       3.6407   0.00013596
enh67246     2   97572600   97573600      3       1  150064        3.547   0.00019479
enh67252     2   97622700   97623700      5       2  150064       1.7894     0.036779
enh67255     2   97760800   97761800      4       1  150064       2.8376    0.0022727
enh67257     2   98261000   98262000      3       1  150064       2.6678    0.0038176
enh67262     2   98331200   98332200      1       1  150064        1.865      0.03109
enh67266     2   98362600   98363600      3       1  150064       2.7085     0.003379
enh67268     2   98486500   98487500      2       1  150064       1.8509     0.032095
enh67271     2   98567000   98568000      6       3  150064       2.1762     0.014772
enh67272     2   98568600   98569600      2       1  150064       2.0413     0.020609
enh67274     2   98583000   98584000      1       1  150064       2.9781      0.00145
enh67275     2   98585500   98586500      2       1  150064       2.8731    0.0020326
enh67279     2   98612900   98613900      3       1  150064       2.9854     0.001416
enh67280     2   98626500   98627500      1       1  150064       3.2918    0.0004978
enh67281     2   98636400   98637400      2       1  150064       2.2956     0.010849
enh67289     2   98703900   98704900      2       1  150064       1.6794     0.046533
enh67291     2   98750200   98751200      1       1  150064       1.9206      0.02739
enh67298     2   99060200   99061200      2       1  150064        1.857     0.031655
enh67299     2   99063000   99064000      4       1  150064       2.1642     0.015226
enh67300     2   99067400   99068400      1       1  150064        1.848       0.0323
enh67301     2   99068400   99069400      1       1  150064         1.78      0.03754
enh67302     2   99069700   99070700      2       1  150064       1.7949     0.036333
enh67308     2   99087200   99088200      1       1  150064        1.792      0.03657
enh67309     2   99088200   99089200      5       1  150064       1.7535     0.039756
enh67317     2   99099800   99100800      2       1  150064       1.7708     0.038301
enh67322     2   99121300   99122300      1       1  150064       1.8763      0.03031
enh67323     2   99126000   99127000      1       1  150064       1.8048      0.03555
enh67326     2   99178500   99179500      1       1  150064       1.8114      0.03504
enh67327     2   99200300   99201300      2       1  150064        2.947    0.0016045
enh67328     2   99222800   99223800      3       1  150064       1.6702     0.047443
enh67347     2   99409000   99410000      1       1  150064       1.8603      0.03142
enh67350     2   99422300   99423300      3       1  150064       1.7118      0.04347
enh67352     2   99449500   99450500      5       2  150064       1.7134      0.04332
enh67378     2  100234000  100235000      3       2  150064       1.6689     0.047568
enh67379     2  100252500  100253500      2       1  150064       3.1745   0.00075046
enh67380     2  100260300  100261300      4       2  150064       3.0465    0.0011575
enh67384     2  100308100  100309100      2       1  150064       1.6594     0.048516
enh67388     2  100345300  100346300      4       2  150064       2.1264     0.016734
enh67429     2  101350000  101351000      7       2  150064       2.4078    0.0080245
enh67430     2  101359600  101360600      2       1  150064       1.8952      0.02903
enh67432     2  101382400  101383400      3       1  150064       1.8984     0.028819
enh67433     2  101383700  101384700      1       1  150064       2.0703      0.01921
enh67434     2  101396500  101397500      4       2  150064       1.8887     0.029469
enh67435     2  101398100  101399100      3       1  150064       1.8236     0.034106
enh67472     2  101850400  101851400      2       1  150064       2.4755    0.0066531
enh67475     2  101867700  101868700      3       2  150064       1.9112     0.027987
enh67480     2  101916800  101917800      5       2  150064       2.3846    0.0085493
enh67486     2  101972200  101973200      5       3  150064       2.0699     0.019231
enh67491     2  102051300  102052300      5       2  150064       1.8033     0.035667
enh67577     2  102711300  102712300      2       1  150064       2.0505     0.020159
enh67578     2  102716800  102717800      3       2  150064       2.3935    0.0083439
enh67580     2  102722400  102723400      6       3  150064       4.0331   2.7522e-05
enh67583     2  102738000  102739000      7       2  150064       1.9739     0.024195
enh67584     2  102746200  102747200      3       1  150064       2.4688    0.0067777
enh67585     2  102754200  102755200      1       1  150064       2.8171     0.002423
enh67589     2  102770300  102771300      3       2  150064       2.5821    0.0049098
enh67590     2  102773500  102774500      3       1  150064       2.4933    0.0063281
enh67593     2  102777700  102778700      5       3  150064       1.8146     0.034791
enh67606     2  103221000  103222000      2       1  150064        1.996     0.022969
enh67607     2  103351300  103352300      2       1  150064       2.8196    0.0024038
enh67609     2  103377800  103378800      3       2  150064       3.7597   8.5051e-05
enh67632     2  106001900  106002900      3       2  150064       1.6687     0.047591
enh67651     2  106084700  106085700      2       1  150064       1.6794     0.046533
enh67667     2  106341200  106342200     13       4  150064       2.0269     0.021337
enh67670     2  106359700  106360700      2       1  150064       2.2947     0.010874
enh67672     2  106367500  106368500      5       1  150064       1.9154     0.027722
enh67673     2  106369900  106370900      2       1  150064       1.6662      0.04784
enh67674     2  106371400  106372400      4       1  150064       1.8943      0.02909
enh67680     2  106380300  106381300      6       2  150064       1.7111     0.043532
enh67720     2  106535400  106536400      3       2  150064       1.6844     0.046052
enh67798     2  109228500  109229500      1       1  150064       2.0866      0.01846
enh67878     2  110264400  110265400      5       2  150064       2.1194      0.01703
enh67879     2  110271500  110272500      3       2  150064        3.763   8.3956e-05
enh67882     2  110295200  110296200      4       2  150064       3.9927   3.2664e-05
enh67884     2  110317800  110318800      2       1  150064       2.9339    0.0016739
enh67885     2  110348800  110349800      3       1  150064       3.1835   0.00072763
enh67887     2  110365600  110366600      2       1  150064       3.7094   0.00010387
enh67889     2  110369000  110370000      5       3  150064       3.4337   0.00029767
enh67890     2  110374200  110375200      2       1  150064       2.7704    0.0027992
enh67891     2  110389100  110390100      3       2  150064       3.6215   0.00014644
enh67892     2  110394400  110395400      7       3  150064       3.5915   0.00016442
enh67906     2  110856800  110857800      5       2  150064       1.8508     0.032098
enh67909     2  110870800  110871800      1       1  150064       2.0882      0.01839
enh67916     2  111471200  111472200      4       2  150064       2.4124    0.0079242
enh67918     2  111477400  111478400      4       1  150064        1.975     0.024133
enh67921     2  111529400  111530400      4       2  150064       2.3416    0.0096007
enh67937     2  111905800  111906800      4       2  150064       2.3252     0.010032
enh67939     2  111936000  111937000      2       1  150064        2.345    0.0095133
enh67940     2  111942800  111943800      5       1  150064       2.2103     0.013541
enh67953     2  112253500  112254500      2       1  150064       1.8224     0.034198
enh67976     2  112661700  112662700      3       2  150064       1.7198     0.042737
enh67978     2  112676600  112677600      2       1  150064       2.1086     0.017491
enh67981     2  112703600  112704600      3       1  150064       1.7818     0.037389
enh67982     2  112712000  112713000      6       2  150064       2.1972     0.014002
enh67985     2  112740900  112741900      5       2  150064       1.9181     0.027546
enh67986     2  112743800  112744800      8       2  150064       1.8739     0.030473
enh67987     2  112776900  112777900      4       2  150064       2.0047     0.022497
enh68020     2  113431800  113432800      1       1  150064       2.4515     0.007114
enh68084     2  114081400  114082400      4       2  150064        1.824     0.034076
enh68098     2  114634400  114635400      4       2  150064       2.8604    0.0021153
enh68111     2  116170500  116171500      5       1  150064       2.0288     0.021238
enh68125     2  118926500  118927500      3       1  150064       1.9362     0.026422
enh68152     2  120177200  120178200      2       1  150064       1.8188     0.034473
enh68155     2  120182700  120183700      2       1  150064       2.1848      0.01445
enh68192     2  120984700  120985700      1       1  150064        1.671      0.04736
enh68193     2  120987200  120988200      1       1  150064       1.6605      0.04841
enh68195     2  120990100  120991100      1       1  150064       1.6535      0.04911
enh68206     2  121028000  121029000      1       1  150064       1.8309      0.03356
enh68212     2  121072700  121073700      2       1  150064       2.0657      0.01943
enh68232     2  121473000  121474000      9       2  150064       2.0228     0.021546
enh68253     2  121598100  121599100      3       1  150064       1.7552     0.039609
enh68301     2  122290300  122291300      2       1  150064        2.287     0.011099
enh68312     2  122453800  122454800      2       1  150064       1.9531     0.025406
enh68319     2  122511700  122512700      1       1  150064       1.8269      0.03386
enh68322     2  122529200  122530200      1       1  150064       1.9179      0.02756
enh68328     2  122767000  122768000      1       1  150064       2.9712     0.001483
enh68329     2  122777100  122778100      2       1  150064       1.9756       0.0241
enh68340     2  125290600  125291600      3       2  150064       2.0266     0.021351
enh68350     2  127518500  127519500      1       1  150064       1.9749      0.02414
enh68356     2  127665300  127666300      5       1  150064       1.8061     0.035454
enh68368     2  127843500  127844500      7       2  150064       2.4133    0.0079045
enh68369     2  127851000  127852000      1       1  150064       3.4108    0.0003239
enh68370     2  127857400  127858400      1       1  150064        2.648     0.004049
enh68371     2  127859200  127860200      6       2  150064       2.3757    0.0087569
enh68373     2  127872600  127873600      7       3  150064       2.1663     0.015144
enh68374     2  127878800  127879800      2       1  150064       2.0543     0.019971
enh68375     2  127885700  127886700      5       1  150064       2.0111     0.022158
enh68377     2  127894600  127895600      8       3  150064       1.7289     0.041912
enh68378     2  127902700  127903700      2       1  150064        1.864     0.031159
enh68436     2  128612900  128613900      2       1  150064       1.9235     0.027207
enh68443     2  128786200  128787200      2       1  150064       1.7097     0.043657
enh68474     2  129153400  129154400      9       1  150064       1.9032      0.02851
enh68475     2  129165900  129166900      7       4  150064       2.1544     0.015605
enh68545     2  131149600  131150600      1       1  150064       2.1072      0.01755
enh68549     2  131799500  131800500      1       1  150064       3.4002    0.0003367
enh68550     2  131848900  131849900      1       1  150064       2.5573     0.005274
enh68552     2  131861200  131862200      4       2  150064        3.335   0.00042656
enh68553     2  131864300  131865300      2       1  150064        2.684    0.0036368
enh68591     2  134875600  134876600      2       1  150064       2.7512    0.0029685
enh68593     2  134880500  134881500      2       1  150064       2.8151    0.0024384
enh68597     2  134889000  134890000      1       1  150064       2.7632     0.002862
enh68599     2  134895200  134896200      3       1  150064       3.9695   3.6018e-05
enh68600     2  134897300  134898300      1       1  150064       4.2027    1.319e-05
enh68601     2  134899700  134900700      3       1  150064        2.675    0.0037366
enh68605     2  134904800  134905800      2       1  150064       1.7528     0.039814
enh68606     2  134905400  134906400      1       1  150064       1.8191      0.03445
enh68667     2  135539700  135540700      4       2  150064       2.0142     0.021995
enh68668     2  135674200  135675200      1       1  150064       3.0217     0.001257
enh68669     2  135678200  135679200      2       1  150064         2.09      0.01831
enh68705     2  136886900  136887900      1       1  150064       2.0862      0.01848
enh68746     2  139359000  139360000      1       1  150064       2.0686      0.01929
enh68747     2  139465100  139466100      5       3  150064       2.3918    0.0083829
enh68752     2  143625700  143626700      2       1  150064       1.7656     0.038731
enh68781     2  144559800  144560800      1       1  150064       2.3746     0.008784
enh68782     2  144580800  144581800      1       1  150064       2.8975     0.001881
enh68786     2  144713000  144714000      1       1  150064       2.9506     0.001586
enh68791     2  144995000  144996000      1       1  150064       2.0335        0.021
enh68793     2  145090400  145091400      1       1  150064       3.2093    0.0006652
enh68797     2  145129700  145130700      1       1  150064       3.0087     0.001312
enh68798     2  145137300  145138300      2       1  150064       3.5341    0.0002046
enh68801     2  145168700  145169700      6       4  150064       2.6522    0.0039986
enh68802     2  145170500  145171500      3       1  150064       3.1929   0.00070419
enh68803     2  145182400  145183400      2       1  150064       2.3847    0.0085468
enh68804     2  145184100  145185100      2       1  150064       3.2428   0.00059181
enh68806     2  145191700  145192700      2       1  150064        4.191   1.3889e-05
enh68808     2  145198200  145199200      6       3  150064       2.3436    0.0095487
enh68810     2  145204800  145205800      2       1  150064       1.7417      0.04078
enh68814     2  145214000  145215000      3       1  150064       4.0622   2.4309e-05
enh68827     2  145259400  145260400      1       1  150064       1.9658      0.02466
enh68849     2  145914900  145915900      1       1  150064       1.8551      0.03179
enh68859     2  147857500  147858500      4       1  150064       2.1164     0.017156
enh68870     2  149309800  149310800      2       1  150064       2.9679     0.001499
enh68871     2  149310600  149311600      2       1  150064       3.1153   0.00091871
enh68894     2  150453900  150454900      3       2  150064       2.2572     0.011997
enh68898     2  150576800  150577800      5       2  150064       2.3362    0.0097414
enh68899     2  150587600  150588600      4       1  150064       1.9556     0.025257
enh68903     2  150714400  150715400      4       2  150064        2.505    0.0061219
enh68917     2  151138600  151139600      2       1  150064       2.4112    0.0079509
enh68918     2  151153200  151154200      2       1  150064       1.9978     0.022869
enh68954     2  152471400  152472400      1       1  150064       2.3234      0.01008
enh68976     2  153023400  153024400      2       1  150064       2.3393    0.0096609
enh68978     2  153030200  153031200      3       2  150064       3.1252   0.00088831
enh68980     2  153056900  153057900      1       1  150064        3.074     0.001056
enh68982     2  153079600  153080600      1       1  150064       2.8087     0.002487
enh68983     2  153084200  153085200      4       1  150064        2.749    0.0029893
enh68984     2  153099800  153100800      3       2  150064       2.5596    0.0052395
enh68985     2  153193800  153194800      2       1  150064       1.7091     0.043713
enh68986     2  153198700  153199700      3       2  150064       2.9152    0.0017773
enh68990     2  153228000  153229000      8       3  150064       2.3022     0.010662
enh68991     2  153228700  153229700      6       2  150064        2.457    0.0070057
enh68992     2  153232700  153233700      6       3  150064       2.4765    0.0066346
enh68993     2  153236600  153237600      6       2  150064       1.7094     0.043691
enh69002     2  153275800  153276800      7       3  150064       2.5127    0.0059904
enh69003     2  153277200  153278200      1       1  150064       2.4169     0.007827
enh69005     2  153282300  153283300      5       2  150064       1.9843     0.023611
enh69007     2  153289700  153290700      2       1  150064       2.4729    0.0067002
enh69013     2  153325600  153326600      1       1  150064        2.779     0.002726
enh69036     2  153450700  153451700      3       1  150064       1.8641     0.031157
enh69037     2  153468300  153469300      4       1  150064       2.1423     0.016087
enh69038     2  153476700  153477700      5       3  150064       3.6729   0.00011991
enh69041     2  153503700  153504700      1       1  150064       2.9765     0.001458
enh69044     2  153586800  153587800      4       2  150064       2.7664    0.0028339
enh69045     2  153618300  153619300      3       2  150064       3.8899    5.015e-05
enh69046     2  153669800  153670800      4       2  150064       2.1974     0.013996
enh69048     2  153731400  153732400      6       4  150064       2.8968    0.0018852
enh69050     2  155000000  155001000      4       2  150064       1.6465     0.049832
enh69053     2  157197000  157198000      3       1  150064       2.6281    0.0042929
enh69085     2  158865800  158866800      2       1  150064       1.9687     0.024493
enh69091     2  159315600  159316600      5       3  150064       2.3756    0.0087603
enh69093     2  159358700  159359700      5       3  150064       2.8276    0.0023449
enh69161     2  160462200  160463200      5       2  150064       2.5663    0.0051388
enh69162     2  160466400  160467400      2       1  150064       2.9439    0.0016207
enh69163     2  160468600  160469600      2       1  150064       2.9327      0.00168
enh69164     2  160473900  160474900      1       1  150064       3.6704    0.0001211
enh69165     2  160567000  160568000      5       2  150064       2.1417     0.016107
enh69168     2  160630200  160631200      4       2  150064       1.9585     0.025083
enh69169     2  160640600  160641600      2       1  150064       2.6008    0.0046505
enh69170     2  160651600  160652600      3       2  150064       2.4048    0.0080898
enh69171     2  160653000  160654000      2       1  150064       1.8829     0.029859
enh69172     2  160654800  160655800      3       1  150064       2.7305    0.0031624
enh69181     2  161014300  161015300      5       2  150064       2.0187     0.021762
enh69182     2  161021800  161022800      2       1  150064       2.4418    0.0073079
enh69184     2  161064300  161065300      2       1  150064       2.0777     0.018867
enh69220     2  161241000  161242000      2       1  150064       1.6706       0.0474
enh69233     2  161284400  161285400      6       2  150064       2.2613     0.011869
enh69242     2  161328100  161329100      2       1  150064        2.366    0.0089914
enh69261     2  161508000  161509000      2       1  150064       1.7171     0.042984
enh69263     2  161560300  161561300      4       2  150064       1.6628     0.048171
enh69291     2  162831900  162832900      1       1  150064       2.3775     0.008716
enh69292     2  162868800  162869800      3       1  150064       4.3699   6.2163e-06
enh69293     2  162870000  162871000      2       1  150064       1.6887     0.045639
enh69295     2  162885600  162886600      1       1  150064       3.3731    0.0003716
enh69304     2  162983000  162984000      2       1  150064       1.6709     0.047374
enh69349     2  167350800  167351800      4       2  150064       3.2406   0.00059635
enh69380     2  169326500  169327500      1       1  150064       2.2774      0.01138
enh69382     2  169374800  169375800      3       1  150064       2.1259     0.016756
enh69383     2  169377600  169378600      2       1  150064       1.8727     0.030553
enh69385     2  169383000  169384000      5       3  150064       1.7572     0.039444
enh69386     2  169386700  169387700      5       3  150064       1.9246     0.027143
enh69387     2  169424500  169425500      1       1  150064       1.9423      0.02605
enh69389     2  169489100  169490100      4       2  150064       2.4168     0.007829
enh69390     2  169491400  169492400      3       1  150064       3.4519   0.00027834
enh69392     2  169495900  169496900      4       1  150064       3.3088   0.00046851
enh69396     2  169555200  169556200      6       2  150064       1.8284     0.033746
enh69409     2  169681200  169682200      5       2  150064       2.5357    0.0056109
enh69411     2  169820300  169821300      2       1  150064       1.9977     0.022877
enh69424     2  170364500  170365500      4       2  150064       1.6791     0.046571
enh69425     2  170428800  170429800      2       1  150064        1.851     0.032082
enh69462     2  171787200  171788200      3       1  150064       1.8075     0.035339
enh69465     2  171830700  171831700      1       1  150064       1.8782      0.03018
enh69466     2  171942900  171943900      2       1  150064       2.5562    0.0052908
enh69467     2  172002900  172003900      4       2  150064       2.1514     0.015721
enh69469     2  172014400  172015400      3       1  150064       2.2358     0.012682
enh69474     2  172101000  172102000      4       2  150064       1.8396     0.032913
enh69486     2  172543200  172544200      4       2  150064       3.5842   0.00016909
enh69491     2  172780000  172781000      5       3  150064       3.3223   0.00044639
enh69499     2  173149000  173150000      4       2  150064       2.0009     0.022702
enh69500     2  173151200  173152200      3       2  150064       1.7691     0.038435
enh69502     2  173158200  173159200      3       2  150064       2.0545     0.019965
enh69538     2  173724200  173725200      2       1  150064       1.8579     0.031589
enh69552     2  173942100  173943100      4       2  150064         2.51    0.0060362
enh69558     2  174075200  174076200      5       3  150064       2.7158    0.0033062
enh69581     2  174806500  174807500      2       1  150064        2.177     0.014741
enh69582     2  174810100  174811100      3       1  150064       1.9764     0.024053
enh69583     2  174823900  174824900      4       2  150064       1.6724     0.047225
enh69586     2  174844400  174845400      5       3  150064       1.6998      0.04458
enh69593     2  174875400  174876400      7       2  150064       2.3883    0.0084642
enh69594     2  174879000  174880000      2       1  150064       1.7088     0.043747
enh69596     2  174887700  174888700      6       2  150064       2.2393      0.01257
enh69597     2  174891900  174892900      1       1  150064       1.6483      0.04965
enh69598     2  174897000  174898000      2       1  150064       2.7309    0.0031579
enh69603     2  174914700  174915700      4       2  150064       2.7988    0.0025648
enh69605     2  174918700  174919700      3       1  150064       2.8179    0.0024172
enh69606     2  174927100  174928100      2       1  150064       2.2485     0.012273
enh69607     2  175018400  175019400      2       1  150064       2.2438     0.012424
enh69608     2  175111500  175112500      2       1  150064       2.6259    0.0043211
enh69609     2  175113600  175114600      3       2  150064       2.9971    0.0013628
enh69610     2  175258700  175259700      2       1  150064       3.0919   0.00099448
enh69614     2  175450500  175451500      2       1  150064        1.709     0.043724
enh69621     2  175467500  175468500      3       1  150064       2.0291     0.021226
enh69622     2  175470700  175471700      2       1  150064       2.4229     0.007698
enh69624     2  175474900  175475900      3       2  150064       2.8635    0.0020949
enh69625     2  175479500  175480500      1       1  150064       1.9596      0.02502
enh69633     2  175545400  175546400      2       1  150064       2.6965    0.0035033
enh69636     2  175626900  175627900      4       2  150064       2.0317      0.02109
enh69637     2  175629000  175630000      4       2  150064       2.2562     0.012029
enh69667     2  177156000  177157000      2       1  150064       1.8023     0.035745
enh69671     2  177325600  177326600      2       1  150064       2.2756     0.011434
enh69685     2  177430200  177431200      4       2  150064         1.68     0.046477
enh69731     2  178976200  178977200      2       1  150064       1.9619     0.024889
enh69758     2  180293400  180294400      3       2  150064       2.6631    0.0038718
enh69759     2  180324900  180325900      3       2  150064       4.3777   5.9962e-06
enh69764     2  180870000  180871000      2       1  150064       2.6466    0.0040648
enh69765     2  180989900  180990900      1       1  150064       3.4796    0.0002511
enh69787     2  182655400  182656400      3       2  150064       2.0075     0.022346
enh69801     2  183579300  183580300      2       1  150064       2.4001    0.0081953
enh69804     2  183758800  183759800      2       1  150064       1.7805       0.0375
enh69808     2  183813900  183814900      2       1  150064       1.8571     0.031646
enh69809     2  183874600  183875600      2       1  150064       3.0777     0.001043
enh69811     2  183921700  183922700      3       2  150064       2.2836     0.011196
enh69813     2  183990300  183991300      9       3  150064       1.9821     0.023734
enh69815     2  184479200  184480200      3       2  150064       1.9353     0.026477
enh69823     2  187408400  187409400      2       1  150064       2.5653    0.0051545
enh69845     2  188384200  188385200      2       1  150064       1.9141     0.027805
enh69847     2  188392600  188393600      1       1  150064       1.8097      0.03517
enh69854     2  188409800  188410800      2       1  150064       2.0383     0.020762
enh69856     2  188411500  188412500      3       1  150064       1.6685     0.047606
enh69861     2  188419100  188420100      2       1  150064       1.9497     0.025604
enh69867     2  189163200  189164200      3       2  150064       1.8551     0.031793
enh69868     2  189164100  189165100      5       2  150064       2.0378     0.020786
enh69870     2  189167800  189168800      3       1  150064       2.4053    0.0080789
enh69872     2  189170900  189171900      1       1  150064       2.6407     0.004137
enh69875     2  189198300  189199300      2       1  150064        2.091     0.018266
enh69876     2  189246500  189247500      2       1  150064       2.9245     0.001725
enh69877     2  189260800  189261800      3       2  150064       2.1617     0.015322
enh69885     2  189494300  189495300      4       2  150064       1.6971     0.044842
enh69888     2  189651500  189652500      2       1  150064       2.6071    0.0045662
enh69943     2  190399200  190400200      1       1  150064        1.646      0.04988
enh69953     2  190433700  190434700      2       1  150064       2.1181     0.017084
enh69961     2  190493600  190494600      1       1  150064       1.8468      0.03239
enh69970     2  190765400  190766400      1       1  150064       2.0533      0.02002
enh69979     2  191217200  191218200      2       1  150064       1.8244     0.034047
enh69981     2  191220600  191221600      1       1  150064       1.7229      0.04245
enh69987     2  191281500  191282500      3       2  150064       1.8238     0.034087
enh69993     2  191364400  191365400      4       2  150064        1.799     0.036008
enh69996     2  191394000  191395000      6       2  150064       1.8963      0.02896
enh69998     2  191400600  191401600      3       2  150064       1.7662     0.038684
enh70015     2  191677200  191678200      2       1  150064       2.3229     0.010093
enh70016     2  191684000  191685000      2       1  150064       1.9898     0.023309
enh70018     2  191719800  191720800      5       2  150064       2.0941     0.018126
enh70019     2  191723800  191724800      3       1  150064       1.6957      0.04497
enh70031     2  191879400  191880400      4       2  150064       1.7544     0.039678
enh70032     2  191886000  191887000      4       2  150064       2.4662    0.0068282
enh70033     2  191887500  191888500      3       2  150064       1.9371     0.026366
enh70036     2  191897100  191898100      1       1  150064       2.2945      0.01088
enh70072     2  192305900  192306900      1       1  150064       1.9478      0.02572
enh70074     2  192330200  192331200      1       1  150064       2.3347      0.00978
enh70104     2  196398000  196399000      6       3  150064       2.5365    0.0055987
enh70105     2  196399900  196400900      3       2  150064       1.8555     0.031766
enh70106     2  196401300  196402300      1       1  150064        2.584     0.004883
enh70107     2  196423800  196424800      4       2  150064       3.4686   0.00026163
enh70108     2  196425500  196426500      1       1  150064       3.6498    0.0001312
enh70112     2  196465700  196466700      2       1  150064       2.4135    0.0079001
enh70113     2  196477000  196478000      5       2  150064       1.7236     0.042387
enh70120     2  196932400  196933400      4       2  150064       3.4428   0.00028787
enh70122     2  196965600  196966600      2       1  150064       1.6653     0.047926
enh70123     2  196977800  196978800      3       2  150064       2.2846     0.011167
enh70126     2  197047400  197048400      1       1  150064       2.1038       0.0177
enh70127     2  197048300  197049300      5       3  150064       2.2175     0.013295
enh70142     2  197149200  197150200      1       1  150064       2.4366     0.007413
enh70143     2  197156400  197157400      3       1  150064       3.1197   0.00090516
enh70149     2  197346800  197347800      1       1  150064       2.8523      0.00217
enh70150     2  197466200  197467200      2       1  150064       2.7355    0.0031146
enh70152     2  197662200  197663200      1       1  150064       2.2505      0.01221
enh70156     2  197789100  197790100      1       1  150064       2.0893      0.01834
enh70160     2  197962500  197963500      3       1  150064       2.6072    0.0045649
enh70165     2  198016700  198017700      3       1  150064       2.2758     0.011429
enh70169     2  198029100  198030100      2       1  150064       2.3458    0.0094928
enh70182     2  198113200  198114200      3       1  150064       2.5013    0.0061868
enh70187     2  198144300  198145300      4       1  150064       4.3087    8.211e-06
enh70188     2  198151700  198152700      1       1  150064       4.4665    3.976e-06
enh70189     2  198157900  198158900      3       1  150064        5.112   1.5937e-07
enh70190     2  198166400  198167400      2       1  150064       4.9679   3.3832e-07
enh70192     2  198171600  198172600      3       2  150064       5.2905   6.0986e-08
enh70195     2  198243100  198244100      1       1  150064       4.7819    8.681e-07
enh70203     2  198436400  198437400      1       1  150064       6.1104    4.969e-10
enh70206     2  198492800  198493800      4       1  150064       3.2662    0.0005451
enh70207     2  198513000  198514000      3       1  150064       4.8472   6.2596e-07
enh70208     2  198541400  198542400      1       1  150064       2.0237       0.0215
enh70209     2  198573100  198574100      2       1  150064        4.101   2.0565e-05
enh70210     2  198667700  198668700      2       1  150064       4.1812   1.4498e-05
enh70211     2  198668200  198669200      5       3  150064       4.8872    5.114e-07
enh70212     2  198702400  198703400      1       1  150064       2.7909     0.002628
enh70214     2  198755800  198756800      2       1  150064        3.961   3.7311e-05
enh70215     2  198758200  198759200      1       1  150064       5.0337    2.405e-07
enh70224     2  200678700  200679700      2       1  150064       3.2866   0.00050696
enh70225     2  200714600  200715600      3       2  150064        6.421   6.7675e-11
enh70226     2  200774800  200775800      3       2  150064       5.8052   3.2138e-09
enh70227     2  200777200  200778200      3       2  150064        5.733   4.9335e-09
enh70229     2  200818200  200819200      6       3  150064        6.199   2.8416e-10
enh70233     2  200868000  200869000      1       1  150064       4.7607    9.647e-07
enh70234     2  200887800  200888800      1       1  150064       2.5314     0.005681
enh70236     2  200904100  200905100      1       1  150064        2.521     0.005851
enh70242     2  201003200  201004200      3       1  150064       5.3456   4.5057e-08
enh70243     2  201012800  201013800      2       1  150064       4.2353   1.1412e-05
enh70244     2  201020600  201021600      1       1  150064       5.3896     3.53e-08
enh70245     2  201024000  201025000      2       1  150064       5.4442   2.6026e-08
enh70247     2  201042700  201043700      2       1  150064       2.8592    0.0021238
enh70250     2  201085000  201086000      5       3  150064       2.0659     0.019417
enh70253     2  201139400  201140400      2       1  150064       4.0852   2.2017e-05
enh70254     2  201166900  201167900      4       2  150064       3.7059   0.00010532
enh70256     2  201175600  201176600      2       1  150064       4.3751   6.0675e-06
enh70257     2  201179700  201180700      3       2  150064       2.5797     0.004945
enh70258     2  201180800  201181800      1       1  150064       2.5725     0.005049
enh70260     2  201183200  201184200      3       1  150064       2.5508    0.0053739
enh70261     2  201184000  201185000      2       1  150064       1.8411     0.032803
enh70269     2  201221300  201222300      2       1  150064       4.1162   1.9258e-05
enh70270     2  201224800  201225800      1       1  150064       3.5893    0.0001658
enh70272     2  201238800  201239800      3       2  150064       4.0677   2.3737e-05
enh70274     2  201244600  201245600      3       2  150064       4.3008    8.509e-06
enh70276     2  201246800  201247800      5       2  150064       4.4169   5.0056e-06
enh70277     2  201247700  201248700      2       1  150064        3.498   0.00023437
enh70278     2  201270400  201271400      1       1  150064       3.5598    0.0001856
enh70279     2  201272200  201273200      3       2  150064       2.5622    0.0052006
enh70280     2  201307900  201308900      4       2  150064       4.3459   6.9366e-06
enh70281     2  201320300  201321300      3       1  150064       3.6447   0.00013385
enh70282     2  201331800  201332800      2       1  150064       3.1392   0.00084705
enh70283     2  201334300  201335300      4       2  150064        1.808     0.035305
enh70286     2  201373100  201374100      4       2  150064        1.978     0.023962
enh70289     2  201451500  201452500      2       1  150064       2.7795    0.0027221
enh70291     2  201468300  201469300      8       3  150064       1.7009     0.044477
enh70298     2  201606200  201607200      5       2  150064       1.9379     0.026317
enh70300     2  201621500  201622500      2       1  150064       1.8124     0.034959
enh70308     2  201691600  201692600      2       1  150064       1.7049     0.044106
enh70312     2  201751800  201752800      2       1  150064       2.0896     0.018329
enh70334     2  202021400  202022400      6       3  150064       1.8795      0.03009
enh70336     2  202046800  202047800      1       1  150064       1.8405      0.03285
enh70347     2  202118500  202119500      9       3  150064       2.4495    0.0071526
enh70382     2  202839000  202840000     12       3  150064        1.834     0.033326
enh70384     2  202849700  202850700      2       1  150064       1.7175     0.042943
enh70407     2  203113300  203114300      1       1  150064       1.7039       0.0442
enh70422     2  203453200  203454200      2       1  150064       1.7147     0.043196
enh70427     2  203582300  203583300      1       1  150064       1.8509      0.03209
enh70429     2  203638000  203639000      1       1  150064       1.7616      0.03907
enh70438     2  203903100  203904100      4       1  150064       1.9615     0.024913
enh70443     2  204104900  204105900      2       1  150064       2.6149    0.0044624
enh70444     2  204117500  204118500      4       2  150064       2.6536    0.0039813
enh70446     2  204327700  204328700      4       1  150064       2.1728     0.014899
enh70458     2  204520900  204521900      2       1  150064       1.8384     0.033003
enh70482     2  204876800  204877800      3       2  150064       1.7915     0.036608
enh70524     2  206578700  206579700      1       1  150064       2.1306      0.01656
enh70543     2  206713600  206714600      2       1  150064       2.9118    0.0017968
enh70548     2  206773300  206774300      2       1  150064       2.4395    0.0073548
enh70563     2  207076900  207077900      2       1  150064       1.9356     0.026461
enh70567     2  207300100  207301100      1       1  150064       2.0484      0.02026
enh70584     2  208013900  208014900      4       2  150064       1.8513     0.032066
enh70591     2  208089600  208090600      3       2  150064       2.3381    0.0096897
enh70605     2  208362800  208363800      6       2  150064       3.9032   4.7463e-05
enh70606     2  208365000  208366000      7       3  150064       2.5487    0.0054066
enh70607     2  208368300  208369300      4       2  150064       3.2714   0.00053516
enh70609     2  208398000  208399000      1       1  150064       4.0619    2.434e-05
enh70610     2  208398600  208399600      2       1  150064       3.6579   0.00012715
enh70611     2  208481500  208482500      3       1  150064       3.7659    8.296e-05
enh70614     2  208497500  208498500      1       1  150064       4.1488    1.671e-05
enh70646     2  208956800  208957800      2       1  150064       2.7446    0.0030292
enh70649     2  209007000  209008000      4       2  150064       1.6653     0.047923
enh70675     2  211368000  211369000      2       1  150064       1.6503     0.049444
enh70681     2  213557100  213558100      3       1  150064       1.6927     0.045255
enh70682     2  213641600  213642600      4       1  150064       1.8196     0.034408
enh70692     2  213836900  213837900      2       1  150064       1.6976     0.044793
enh70693     2  213839100  213840100      2       1  150064       1.7183     0.042875
enh70694     2  213844000  213845000      2       1  150064       1.8471     0.032364
enh70705     2  215345400  215346400      4       2  150064       1.7813     0.037432
enh70741     2  216636200  216637200      4       2  150064       1.6582     0.048642
enh70765     2  216751600  216752600      3       1  150064       1.7838     0.037231
enh70775     2  216876200  216877200      7       3  150064       2.1159     0.017175
enh70795     2  217163400  217164400      2       1  150064       1.7118     0.043465
enh70805     2  217277900  217278900      3       1  150064       2.8614    0.0021086
enh70815     2  217404700  217405700      2       1  150064        1.993     0.023129
enh70817     2  217415300  217416300      2       1  150064       1.7552     0.039613
enh70825     2  217484800  217485800      3       2  150064       1.7135     0.043308
enh70829     2  217522100  217523100      3       1  150064        1.825     0.033998
enh70830     2  217523400  217524400      1       1  150064       1.9774        0.024
enh70831     2  217529600  217530600      2       1  150064       2.1836     0.014494
enh70845     2  217617500  217618500      1       1  150064       2.1318      0.01651
enh70872     2  217856300  217857300      1       1  150064       2.0359      0.02088
enh70877     2  217901600  217902600      9       4  150064       1.9389     0.026255
enh70884     2  217939300  217940300     11       3  150064       1.8509      0.03209
enh70965     2  218654600  218655600      2       1  150064       2.6739    0.0037486
enh70966     2  218658400  218659400      5       2  150064       1.7441      0.04057
enh70993     2  218773500  218774500      3       1  150064       3.5441   0.00019697
enh70995     2  218786800  218787800      3       1  150064       1.9864     0.023495
enh71005     2  218824400  218825400      7       2  150064       1.6735     0.047116
enh71087     2  219973700  219974700      2       1  150064       1.9416     0.026094
enh71088     2  219976800  219977800      1       1  150064       1.9173       0.0276
enh71091     2  220005400  220006400      4       1  150064       2.5361    0.0056053
enh71092     2  220024000  220025000      2       1  150064       2.6937    0.0035333
enh71093     2  220025600  220026600      2       1  150064       2.6891    0.0035818
enh71095     2  220039800  220040800      2       1  150064       3.3886   0.00035125
enh71098     2  220072600  220073600      1       1  150064       2.2918      0.01096
enh71102     2  220092100  220093100      1       1  150064        2.173      0.01489
enh71123     2  220301400  220302400      2       1  150064       2.0941     0.018126
enh71173     2  222391800  222392800      3       2  150064       3.3528   0.00039999
enh71174     2  222393600  222394600      4       2  150064       2.8771     0.002007
enh71175     2  222394800  222395800      3       2  150064       1.6472     0.049754
enh71198     2  223728300  223729300      3       1  150064       1.8497     0.032177
enh71245     2  224950400  224951400      2       1  150064       1.6951     0.045027
enh71255     2  225075600  225076600      4       1  150064       2.5992    0.0046721
enh71256     2  225085600  225086600      2       1  150064       1.7259     0.042182
enh71267     2  225266800  225267800      5       3  150064       2.3293    0.0099211
enh71268     2  225271600  225272600      7       2  150064       2.7159    0.0033043
enh71269     2  225277200  225278200      3       2  150064        3.955   3.8264e-05
enh71270     2  225281200  225282200     14       2  150064       2.4258    0.0076381
enh71271     2  225282100  225283100      7       3  150064       3.0128    0.0012944
enh71273     2  225304800  225305800      4       2  150064       2.0437     0.020492
enh71274     2  225305700  225306700     11       4  150064       2.9465    0.0016069
enh71275     2  225307900  225308900      4       1  150064       2.4201    0.0077571
enh71276     2  225349800  225350800      2       1  150064       1.9061     0.028321
enh71277     2  225384700  225385700      3       2  150064       3.6737   0.00011953
enh71279     2  225434700  225435700      1       1  150064       1.6773      0.04674
enh71282     2  225446300  225447300      3       2  150064       4.6729   1.4851e-06
enh71284     2  225774500  225775500      7       3  150064       2.0494     0.020212
enh71299     2  225978000  225979000      6       2  150064       1.7424     0.040718
enh71300     2  226029100  226030100      6       2  150064       1.8714     0.030647
enh71317     2  227348600  227349600      4       2  150064       2.4696    0.0067639
enh71345     2  227699200  227700200      1       1  150064       2.8092     0.002483
enh71346     2  227702000  227703000      3       1  150064       1.9066     0.028286
enh71347     2  227772600  227773600      3       1  150064       2.0618     0.019612
enh71350     2  227859900  227860900      2       1  150064       1.6823     0.046252
enh71363     2  228324800  228325800      1       1  150064       2.7341     0.003128
enh71364     2  228329400  228330400      8       4  150064       1.7418     0.040773
enh71374     2  228383100  228384100      8       3  150064       2.4844    0.0064886
enh71423     2  230845100  230846100      1       1  150064        2.353     0.009312
enh71443     2  231467200  231468200      2       1  150064       1.7855      0.03709
enh71449     2  231532500  231533500      3       2  150064        1.912      0.02794
enh71513     2  232264100  232265100      3       2  150064       1.6577     0.048685
enh71516     2  232276000  232277000      5       2  150064       1.7566     0.039491
enh71521     2  232330200  232331200      2       1  150064       2.7802    0.0027166
enh71540     2  232480900  232481900      2       1  150064       1.8806     0.030016
enh71555     2  232532100  232533100      1       1  150064       2.7311     0.003156
enh71557     2  232539300  232540300      3       1  150064       2.0666     0.019387
enh71558     2  232542000  232543000      5       3  150064       1.8461     0.032437
enh71577     2  232798600  232799600      2       1  150064       2.5171    0.0059155
enh71592     2  233101700  233102700      1       1  150064       2.2107      0.01353
enh71598     2  233174400  233175400      3       2  150064       2.1342     0.016413
enh71600     2  233183600  233184600      1       1  150064       2.1382      0.01625
enh71603     2  233195200  233196200      3       1  150064       2.1545       0.0156
enh71606     2  233297100  233298100      5       2  150064       2.5456    0.0054541
enh71608     2  233308500  233309500      3       2  150064       1.9571     0.025168
enh71614     2  233453200  233454200      3       1  150064       1.7228     0.042464
enh71615     2  233457000  233458000      1       1  150064       2.1019      0.01778
enh71627     2  233554000  233555000      6       3  150064       4.4505   4.2842e-06
enh71629     2  233643800  233644800      2       1  150064       5.6406   8.4732e-09
enh71630     2  233703100  233704100      1       1  150064       4.5208     3.08e-06
enh71635     2  233896300  233897300      4       2  150064       2.2958     0.010844
enh71724     2  235355300  235356300      1       1  150064        2.029      0.02123
enh71725     2  235359800  235360800      1       1  150064       1.7137      0.04329
enh71753     2  235781800  235782800      4       2  150064       1.9651     0.024701
enh71810     2  236420400  236421400      5       3  150064       1.7075     0.043862
enh71822     2  236472000  236473000      2       1  150064       2.3953    0.0083034
enh71828     2  236514000  236515000      1       1  150064       1.8251      0.03399
enh71830     2  236516600  236517600      3       2  150064       1.9775     0.023993
enh71836     2  236549600  236550600      3       1  150064        2.016     0.021899
enh71837     2  236556200  236557200      3       1  150064       2.3053     0.010575
enh71845     2  236611100  236612100      4       2  150064        1.647     0.049783
enh71846     2  236617700  236618700      9       5  150064       1.9716     0.024328
enh71861     2  237242800  237243800      5       1  150064        2.611    0.0045138
enh71884     2  237562800  237563800      7       2  150064       2.1962     0.014037
enh71906     2  237897400  237898400      3       1  150064       1.8737     0.030484
enh71981     2  238483800  238484800      9       3  150064       1.7055     0.044054
enh72015     2  238648100  238649100      6       2  150064       2.1625      0.01529
enh72017     2  238651900  238652900      8       2  150064       1.8747     0.030416
enh72018     2  238653100  238654100      9       2  150064       1.7161     0.043073
enh72186     2  240403600  240404600      2       1  150064       2.3456    0.0094986
enh72189     2  240421400  240422400      5       2  150064       1.7664     0.038662
enh72216     2  240776900  240777900      3       2  150064       1.7547     0.039655
enh72238     2  241229200  241230200     13       6  150064       1.9834      0.02366
enh72250     2  241331600  241332600      7       2  150064       2.1881     0.014333
enh72251     2  241337400  241338400      3       2  150064       1.6947     0.045066
enh72252     2  241351400  241352400      7       3  150064       2.1842     0.014472
enh72253     2  241366000  241367000      7       1  150064       2.8893    0.0019302
enh72294     2  241872900  241873900      1       1  150064       1.9018       0.0286
enh72302     2  241948200  241949200      4       2  150064       1.9416     0.026094
enh72309     2  242155500  242156500      3       2  150064       2.1119     0.017349
enh72329     2  242325200  242326200      4       2  150064         2.11     0.017428
enh72330     2  242350400  242351400      7       4  150064        2.214     0.013416
enh72346     2  242578200  242579200      2       1  150064       2.3238     0.010069
enh72348     2  242604700  242605700      4       1  150064       2.0333      0.02101
enh72368     2  242820100  242821100      2       1  150064       1.9287     0.026884
enh72374     2  242841400  242842400      6       2  150064        1.655     0.048964
enh72388     3    1244900    1245900      2       1  150064       2.0064     0.022405
enh72448     3    4892000    4893000      1       1  150064       2.4656      0.00684
enh72449     3    4894700    4895700      1       1  150064       2.3182      0.01022
enh72470     3    5068500    5069500      6       2  150064       2.1935     0.014137
enh72481     3    5227600    5228600      1       1  150064       1.6719      0.04727
enh72485     3    5259700    5260700      6       2  150064       1.6473     0.049752
enh72542     3    9031900    9032900      2       1  150064       1.6756     0.046905
enh72543     3    9038300    9039300      1       1  150064       2.5868     0.004843
enh72546     3    9069000    9070000      6       2  150064       3.5214   0.00021466
enh72549     3    9109400    9110400      1       1  150064       1.8267      0.03387
enh72558     3    9182700    9183700      1       1  150064       2.2035      0.01378
enh72580     3    9442000    9443000      1       1  150064       2.1246      0.01681
enh72582     3    9449400    9450400      5       2  150064       1.8429     0.032674
enh72583     3    9451500    9452500      1       1  150064       2.0714      0.01916
enh72586     3    9464300    9465300      3       2  150064       1.8481     0.032294
enh72589     3    9757500    9758500      4       2  150064       1.8084     0.035269
enh72638     3   10240300   10241300      2       1  150064       1.7216     0.042573
enh72653     3   10399300   10400300      7       3  150064       2.8069    0.0025014
enh72655     3   10411700   10412700      3       2  150064        3.313    0.0004615
enh72658     3   10593100   10594100      2       1  150064       2.4468     0.007206
enh72660     3   10845200   10846200      7       2  150064       2.2944     0.010884
enh72686     3   11521600   11522600      2       1  150064       1.7186     0.042843
enh72702     3   11608800   11609800      3       1  150064       1.9176      0.02758
enh72721     3   11672700   11673700      4       1  150064       2.5373    0.0055861
enh72724     3   11681300   11682300      4       2  150064       1.7302       0.0418
enh72725     3   11685500   11686500      2       1  150064       3.9925   3.2686e-05
enh72726     3   11707400   11708400      2       1  150064       2.2654     0.011743
enh72744     3   11886100   11887100      7       1  150064       2.3975    0.0082534
enh72745     3   11888400   11889400      3       1  150064       2.1749      0.01482
enh72749     3   12219200   12220200      1       1  150064       2.1998      0.01391
enh72759     3   12294700   12295700      2       1  150064        2.169     0.015043
enh72760     3   12321500   12322500      1       1  150064       2.9461     0.001609
enh72766     3   12344600   12345600      2       1  150064          1.7     0.044561
enh72775     3   12462600   12463600      3       1  150064       2.1853     0.014434
enh72780     3   12485400   12486400      3       2  150064       4.0167   2.9514e-05
enh72782     3   12500500   12501500      5       3  150064       1.9652     0.024693
enh72784     3   12507200   12508200      7       3  150064        1.815     0.034763
enh72785     3   12509100   12510100      2       1  150064       2.0659      0.01942
enh72786     3   12514000   12515000      4       2  150064        2.734    0.0031287
enh72788     3   12521000   12522000      3       1  150064       2.2586     0.011955
enh72789     3   12524500   12525500      3       1  150064       1.9132     0.027863
enh72797     3   12599800   12600800      3       2  150064        2.173     0.014889
enh72798     3   12600800   12601800      3       1  150064       2.5355    0.0056143
enh72799     3   12604300   12605300      1       1  150064       2.5015     0.006183
enh72801     3   12699600   12700600      2       1  150064       2.2026     0.013811
enh72802     3   12702100   12703100      4       2  150064       1.6649     0.047962
enh72803     3   12718000   12719000      3       2  150064       1.7119     0.043457
enh72808     3   12744800   12745800      3       2  150064       2.6234    0.0043531
enh72809     3   12760800   12761800      1       1  150064       1.7088      0.04374
enh72810     3   12761400   12762400      5       1  150064       2.2083      0.01361
enh72812     3   12782300   12783300      2       1  150064        1.866     0.031022
enh72814     3   12795700   12796700      7       3  150064       1.8343     0.033303
enh72828     3   12919900   12920900      2       1  150064       1.6711     0.047353
enh72843     3   13010900   13011900      3       1  150064       1.8912     0.029299
enh72849     3   13026500   13027500      4       1  150064       1.7152     0.043158
enh72860     3   13081500   13082500      5       2  150064       1.9808     0.023806
enh72861     3   13083700   13084700      3       2  150064       2.1508     0.015748
enh72862     3   13087500   13088500      6       3  150064       2.6935    0.0035351
enh72865     3   13110900   13111900     11       3  150064       2.5319    0.0056716
enh72871     3   13420500   13421500      4       1  150064       2.1205     0.016981
enh72876     3   13462400   13463400      4       2  150064       2.1871     0.014368
enh72918     3   14211900   14212900      2       1  150064       2.0244     0.021464
enh72938     3   14337300   14338300      3       2  150064       2.2996     0.010736
enh72946     3   14415300   14416300      4       2  150064       1.8382     0.033017
enh72976     3   14550200   14551200      5       3  150064       1.7129     0.043363
enh72977     3   14564300   14565300      1       1  150064       1.9606      0.02496
enh72978     3   14567400   14568400      4       2  150064        2.165     0.015195
enh72982     3   14691700   14692700      2       1  150064       1.7422     0.040736
enh72991     3   14838300   14839300      3       2  150064       1.8049     0.035544
enh72999     3   14894100   14895100     11       5  150064       1.9282     0.026917
enh73007     3   14962300   14963300      2       1  150064       2.6052    0.0045911
enh73017     3   15138800   15139800      2       1  150064       1.7907     0.036672
enh73032     3   15346000   15347000      5       2  150064        1.689     0.045611
enh73081     3   16000300   16001300      2       1  150064       2.3095     0.010458
enh73083     3   16024400   16025400      4       2  150064       1.6832     0.046164
enh73093     3   16144400   16145400      4       2  150064       1.6756     0.046913
enh73098     3   16183800   16184800     10       2  150064       1.6963     0.044915
enh73113     3   16353200   16354200      3       1  150064       1.7802      0.03752
enh73114     3   16354900   16355900      5       1  150064       1.7849     0.037136
enh73115     3   16359000   16360000     10       3  150064       1.7269     0.042088
enh73123     3   16440900   16441900      5       2  150064       2.0809      0.01872
enh73124     3   16460600   16461600      4       2  150064       1.7414     0.040808
enh73154     3   16756600   16757600      7       3  150064       1.6755     0.046919
enh73155     3   16769600   16770600      5       2  150064       1.6591     0.048548
enh73157     3   16782800   16783800      8       4  150064       2.0201     0.021686
enh73158     3   16824400   16825400      5       2  150064       2.8876    0.0019411
enh73159     3   16825000   16826000      5       1  150064       2.6703    0.0037897
enh73160     3   16825800   16826800      2       1  150064       2.6467    0.0040638
enh73161     3   16830300   16831300      5       3  150064       2.0334     0.021005
enh73163     3   16841600   16842600      3       1  150064       2.5798    0.0049432
enh73164     3   16865400   16866400      3       1  150064       3.3366   0.00042409
enh73165     3   16870200   16871200      6       3  150064       2.5502    0.0053827
enh73166     3   16879800   16880800      1       1  150064       1.8239      0.03408
enh73168     3   16890800   16891800      5       3  150064       1.8073     0.035355
enh73171     3   16923700   16924700      5       2  150064       1.7138      0.04328
enh73178     3   16939600   16940600      3       2  150064       1.7217     0.042562
enh73181     3   16946500   16947500      2       1  150064       2.0614     0.019632
enh73182     3   16948200   16949200      2       1  150064       2.0693     0.019258
enh73184     3   16958000   16959000      6       3  150064       4.1108   1.9714e-05
enh73185     3   16958500   16959500      2       1  150064       2.7259    0.0032066
enh73186     3   16977400   16978400      3       1  150064       1.7499     0.040067
enh73188     3   17036000   17037000      8       4  150064       1.6567     0.048792
enh73189     3   17075200   17076200      2       1  150064        1.952     0.025467
enh73190     3   17080400   17081400      3       1  150064       2.1731     0.014887
enh73196     3   17192600   17193600      4       2  150064       2.3825    0.0085986
enh73197     3   17221000   17222000      4       1  150064       4.3756   6.0557e-06
enh73199     3   17231700   17232700      1       1  150064       4.6319    1.812e-06
enh73201     3   17237200   17238200      1       1  150064       4.7199     1.18e-06
enh73202     3   17520200   17521200      4       2  150064       2.8142     0.002445
enh73204     3   17780800   17781800      5       2  150064       4.9003   4.7839e-07
enh73205     3   17784700   17785700      4       1  150064         2.91     0.001807
enh73211     3   19990600   19991600      6       3  150064       2.0977     0.017964
enh73214     3   20082800   20083800      3       2  150064       2.0147     0.021967
enh73256     3   23768400   23769400      5       3  150064       2.4113     0.007947
enh73262     3   23852600   23853600      4       2  150064       3.4433    0.0002873
enh73283     3   24088900   24089900      3       2  150064       2.9405    0.0016382
enh73284     3   24142300   24143300      6       2  150064       3.6227   0.00014576
enh73285     3   24160600   24161600      1       1  150064       3.2787    0.0005214
enh73286     3   24176300   24177300      5       3  150064       2.4505    0.0071332
enh73287     3   24178600   24179600      1       1  150064       3.1115    0.0009306
enh73290     3   24190400   24191400      2       1  150064       2.0526     0.020056
enh73295     3   24254000   24255000      6       3  150064       3.1199   0.00090454
enh73307     3   24546600   24547600      3       1  150064       2.4547    0.0070493
enh73312     3   25023200   25024200      6       3  150064       1.8767     0.030278
enh73313     3   25086300   25087300      4       2  150064       1.8876     0.029543
enh73317     3   25421400   25422400      3       1  150064       1.9509     0.025533
enh73322     3   25472600   25473600      2       1  150064       1.6949      0.04505
enh73345     3   25766400   25767400      1       1  150064       2.0401      0.02067
enh73346     3   25822900   25823900      2       1  150064       1.8144      0.03481
enh73405     3   29471800   29472800      4       2  150064       2.0827     0.018637
enh73407     3   29494700   29495700      4       2  150064       2.8451    0.0022197
enh73415     3   29724400   29725400      4       2  150064       1.8435     0.032628
enh73416     3   29736200   29737200      5       1  150064       2.2673     0.011686
enh73417     3   29800300   29801300      1       1  150064       3.0275     0.001233
enh73418     3   30124000   30125000     10       3  150064       2.2394     0.012565
enh73423     3   30331500   30332500      6       3  150064       3.0713    0.0010658
enh73427     3   30391000   30392000      5       2  150064       2.0295     0.021205
enh73429     3   30514700   30515700      3       2  150064       1.7238     0.042375
enh73464     3   30706100   30707100      2       1  150064       2.5237    0.0058069
enh73465     3   30706700   30707700      1       1  150064       2.8953     0.001894
enh73467     3   30722500   30723500      3       2  150064       2.1045     0.017668
enh73495     3   31398100   31399100      2       1  150064       1.8279     0.033785
enh73496     3   31411500   31412500      2       1  150064       1.7529     0.039807
enh73497     3   31464700   31465700      2       1  150064       1.9217      0.02732
enh73498     3   31485500   31486500      6       2  150064       2.5908    0.0047876
enh73499     3   31489900   31490900      2       1  150064        1.684     0.046087
enh73500     3   31543800   31544800      6       2  150064       2.8591    0.0021242
enh73501     3   31572100   31573100      3       1  150064       3.3787   0.00036418
enh73505     3   31588800   31589800      2       1  150064       2.6997    0.0034698
enh73507     3   31637400   31638400      3       2  150064       2.2756     0.011434
enh73527     3   31987200   31988200      5       2  150064       2.3864     0.008508
enh73533     3   32011200   32012200      3       2  150064       2.8345     0.002295
enh73534     3   32020400   32021400      2       1  150064       2.1924     0.014176
enh73535     3   32044900   32045900      2       1  150064       3.1636   0.00077921
enh73537     3   32059700   32060700      1       1  150064       3.1554    0.0008015
enh73546     3   32167700   32168700      1       1  150064       2.2396      0.01256
enh73562     3   32352400   32353400      3       2  150064       1.6712     0.047345
enh73598     3   32835800   32836800      2       1  150064       2.0059     0.022435
enh73602     3   32892300   32893300      2       1  150064       1.8081     0.035298
enh73611     3   33015000   33016000      5       2  150064        1.945      0.02589
enh73618     3   33473200   33474200      4       2  150064       3.2911   0.00049894
enh73619     3   33478600   33479600      3       2  150064        2.521    0.0058515
enh73620     3   33483100   33484100      6       3  150064       2.7076    0.0033882
enh73628     3   34052700   34053700      4       1  150064       2.7106    0.0033582
enh73639     3   36587400   36588400      3       1  150064       2.6085    0.0045464
enh73644     3   36855400   36856400      5       3  150064       5.3635   4.0804e-08
enh73645     3   36917600   36918600      2       1  150064       2.8982    0.0018764
enh73646     3   36934300   36935300      4       2  150064       3.0456     0.001161
enh73647     3   36948200   36949200      1       1  150064       2.9594     0.001541
enh73650     3   36965200   36966200      2       1  150064       2.1535      0.01564
enh73652     3   36984600   36985600      2       1  150064       2.7253    0.0032117
enh73653     3   37006400   37007400      3       1  150064       2.8852    0.0019558
enh73654     3   37010900   37011900      2       1  150064       2.8671     0.002071
enh73656     3   37031700   37032700      4       2  150064       2.6984    0.0034836
enh73657     3   37035800   37036800      3       2  150064       3.0748    0.0010533
enh73658     3   37074000   37075000      3       2  150064       2.4249    0.0076563
enh73659     3   37095500   37096500      3       2  150064       2.6262    0.0043168
enh73663     3   37173600   37174600      1       1  150064       3.0572     0.001117
enh73664     3   37186500   37187500      1       1  150064       3.0522     0.001136
enh73667     3   37219600   37220600      1       1  150064        2.948     0.001599
enh73668     3   37222800   37223800      1       1  150064       2.2626      0.01183
enh73669     3   37224800   37225800      6       2  150064       2.7449    0.0030265
enh73670     3   37239100   37240100      1       1  150064       2.9225     0.001736
enh73672     3   37259400   37260400      3       1  150064       2.6153    0.0044579
enh73674     3   37270200   37271200      3       2  150064       1.7485     0.040189
enh73686     3   37540500   37541500      2       1  150064       1.6654     0.047915
enh73687     3   37552600   37553600      2       1  150064       2.0508     0.020145
enh73690     3   37578500   37579500      5       1  150064       2.4954    0.0062899
enh73691     3   37585500   37586500      2       1  150064       2.0278     0.021288
enh73692     3   37587600   37588600      4       2  150064       1.8356      0.03321
enh73693     3   37588200   37589200      7       1  150064       2.3056     0.010567
enh73697     3   37603000   37604000      6       4  150064        2.383     0.008585
enh73708     3   37681800   37682800      3       2  150064       1.7821     0.037367
enh73709     3   37687100   37688100      3       2  150064       2.4512    0.0071182
enh73710     3   37694300   37695300      6       1  150064       1.9266     0.027016
enh73711     3   37702800   37703800      4       2  150064       2.2579     0.011975
enh73719     3   37742500   37743500      3       2  150064       1.8949      0.02905
enh73723     3   37777400   37778400      4       2  150064       1.9307     0.026763
enh73735     3   37945000   37946000      3       1  150064       3.8725   5.3871e-05
enh73737     3   37961600   37962600      5       2  150064       3.5259   0.00021105
enh73738     3   37963900   37964900      2       1  150064       3.7265   9.7082e-05
enh73739     3   37966100   37967100      4       2  150064       2.8943    0.0019001
enh73740     3   37972400   37973400      3       2  150064       3.0321    0.0012143
enh73741     3   37973600   37974600      7       3  150064       3.9796   3.4522e-05
enh73742     3   37977100   37978100      3       2  150064        3.341    0.0004174
enh73751     3   38015700   38016700      3       2  150064       1.6536     0.049107
enh73752     3   38020700   38021700      2       1  150064       1.9269     0.026994
enh73768     3   38191000   38192000      1       1  150064       1.7923      0.03654
enh73776     3   38494000   38495000      3       1  150064       3.1473   0.00082402
enh73777     3   38497500   38498500      4       1  150064       3.1134   0.00092479
enh73779     3   38501100   38502100      2       1  150064        2.792    0.0026195
enh73780     3   38513900   38514900      2       1  150064       3.2491    0.0005789
enh73788     3   39149800   39150800      8       4  150064       2.0115     0.022138
enh73845     3   40732200   40733200      2       1  150064        1.661     0.048356
enh73846     3   40736100   40737100      2       1  150064       1.6782      0.04665
enh73847     3   40782900   40783900      2       1  150064       1.9293     0.026846
enh73945     3   42190700   42191700      1       1  150064       3.0188     0.001269
enh73947     3   42202400   42203400      1       1  150064       1.7506      0.04001
enh73948     3   42205700   42206700      2       1  150064       1.7237     0.042378
enh73950     3   42221000   42222000      3       1  150064        2.453    0.0070843
enh73951     3   42225900   42226900      7       2  150064        2.271     0.011575
enh73952     3   42229800   42230800      7       2  150064       2.4705    0.0067468
enh73953     3   42233900   42234900      6       2  150064       2.4974    0.0062562
enh73956     3   42417500   42418500      5       2  150064       2.4807    0.0065562
enh73975     3   42692800   42693800      2       1  150064       2.1973     0.013999
enh74031     3   43358500   43359500      2       1  150064       1.7782     0.037685
enh74033     3   43367800   43368800      3       2  150064       2.4438     0.007266
enh74034     3   43386500   43387500      2       1  150064       1.8421      0.03273
enh74036     3   43405300   43406300      2       1  150064       1.9222     0.027289
enh74040     3   43432700   43433700      3       2  150064       2.4738    0.0066849
enh74041     3   43435300   43436300      3       2  150064       2.4605    0.0069373
enh74053     3   43680000   43681000      1       1  150064       1.7368      0.04121
enh74057     3   43737300   43738300      3       2  150064       2.6056    0.0045861
enh74061     3   43777900   43778900      1       1  150064       3.6714    0.0001206
enh74063     3   43794900   43795900      6       3  150064       2.9572    0.0015522
enh74064     3   43800300   43801300      2       1  150064       2.1932     0.014145
enh74065     3   43803300   43804300      2       1  150064       2.4613    0.0069217
enh74067     3   43811800   43812800      1       1  150064       1.6469      0.04979
enh74071     3   44247400   44248400      3       2  150064       2.1911     0.014224
enh74074     3   44278800   44279800      2       1  150064       2.5209    0.0058536
enh74077     3   44396900   44397900      5       2  150064        2.871    0.0020458
enh74083     3   44597100   44598100      1       1  150064       3.0287     0.001228
enh74089     3   44770000   44771000      2       1  150064       2.4199    0.0077622
enh74121     3   45179800   45180800      7       4  150064       2.5554    0.0053033
enh74190     3   46017100   46018100      1       1  150064        1.799      0.03601
enh74248     3   46648800   46649800      5       3  150064       1.6996       0.0446
enh74340     3   47865400   47866400      1       1  150064       2.3659     0.008992
enh74343     3   47932200   47933200      1       1  150064       1.9288      0.02688
enh74355     3   48131100   48132100      1       1  150064       1.7805       0.0375
enh74357     3   48160500   48161500      1       1  150064       1.8275      0.03381
enh74360     3   48192700   48193700      4       1  150064       1.8757     0.030347
enh74362     3   48235800   48236800      1       1  150064       2.3208      0.01015
enh74365     3   48274000   48275000      2       1  150064       2.8184    0.0024135
enh74367     3   48281600   48282600      3       1  150064       2.1688     0.015048
enh74372     3   48343400   48344400      4       1  150064        1.983     0.023681
enh74373     3   48359700   48360700      3       1  150064       1.8484     0.032275
enh74374     3   48374900   48375900      5       2  150064       2.0788      0.01882
enh74375     3   48388000   48389000      4       2  150064       2.1219     0.016921
enh74405     3   48603100   48604100      3       1  150064       1.7587     0.039315
enh74412     3   48661200   48662200      1       1  150064        2.289      0.01104
enh74413     3   48670900   48671900      2       1  150064       2.3372    0.0097139
enh74417     3   48724200   48725200      2       1  150064       2.5576    0.0052695
enh74418     3   48731700   48732700      3       1  150064       1.8575     0.031623
enh74420     3   48746100   48747100      2       1  150064       1.6997     0.044593
enh74421     3   48752200   48753200      1       1  150064       2.2268      0.01298
enh74422     3   48754800   48755800      1       1  150064       2.1125      0.01732
enh74425     3   48777900   48778900      1       1  150064        1.712      0.04345
enh74427     3   48849800   48850800      2       1  150064        1.655     0.048962
enh74429     3   48883400   48884400      1       1  150064       1.9677      0.02455
enh74449     3   49135500   49136500      1       1  150064       1.9164      0.02766
enh74454     3   49178500   49179500      2       1  150064       1.8643     0.031142
enh74456     3   49201800   49202800      1       1  150064       2.1306      0.01656
enh74465     3   49285800   49286800      3       2  150064       1.9876     0.023429
enh74471     3   49311000   49312000      1       1  150064       2.1077      0.01753
enh74474     3   49334200   49335200      4       2  150064       1.8961     0.028972
enh74481     3   49425200   49426200      1       1  150064       2.3171      0.01025
enh74483     3   49437500   49438500      5       2  150064       2.2242     0.013066
enh74486     3   49450800   49451800      3       2  150064       1.7453     0.040468
enh74490     3   49458000   49459000      2       1  150064       1.8726     0.030559
enh74492     3   49465400   49466400      2       1  150064       2.3632    0.0090586
enh74493     3   49467200   49468200      1       1  150064        2.313      0.01036
enh74503     3   49556700   49557700      2       1  150064       1.8477     0.032325
enh74523     3   49732200   49733200      1       1  150064       2.2998      0.01073
enh74527     3   49759600   49760600      2       1  150064       1.7308     0.041743
enh74531     3   49849600   49850600      1       1  150064       2.3804     0.008648
enh74532     3   49851500   49852500      1       1  150064       2.2098      0.01356
enh74533     3   49877300   49878300      4       2  150064       2.0048     0.022492
enh74534     3   49881700   49882700      1       1  150064       2.0759      0.01895
enh74535     3   49892600   49893600      2       1  150064       2.2205     0.013191
enh74536     3   49909200   49910200      3       2  150064       2.8182     0.002415
enh74537     3   49910400   49911400      3       2  150064       1.9178     0.027566
enh74538     3   49918600   49919600      1       1  150064       1.9222      0.02729
enh74539     3   49937900   49938900      1       1  150064       2.8215      0.00239
enh74540     3   49941400   49942400      1       1  150064        2.735     0.003119
enh74542     3   49964900   49965900      3       2  150064       1.7315      0.04168
enh74543     3   49967900   49968900      1       1  150064       3.0538      0.00113
enh74544     3   49978400   49979400      2       1  150064        2.531    0.0056873
enh74546     3   50003800   50004800      1       1  150064       3.0519     0.001137
enh74547     3   50128000   50129000      4       2  150064       3.1826   0.00072983
enh74548     3   50158900   50159900      2       1  150064       2.4627    0.0068945
enh74550     3   50174800   50175800      4       2  150064       1.7291     0.041896
enh74555     3   50207200   50208200      3       2  150064       1.7141     0.043258
enh74559     3   50249200   50250200      1       1  150064        3.317     0.000455
enh74568     3   50286800   50287800      3       1  150064       2.5802    0.0049365
enh74570     3   50291700   50292700      4       2  150064       3.0069    0.0013198
enh74597     3   50409500   50410500      3       2  150064       3.0316    0.0012165
enh74609     3   50518700   50519700      4       2  150064       2.7236    0.0032291
enh74643     3   51008800   51009800      2       1  150064       2.0342     0.020965
enh74646     3   51392900   51393900      2       1  150064       2.1008     0.017827
enh74653     3   51535000   51536000      1       1  150064       2.2004      0.01389
enh74658     3   51593400   51594400      3       1  150064       2.5281    0.0057334
enh74659     3   51655800   51656800      3       1  150064       1.8953     0.029025
enh74663     3   51707200   51708200      2       1  150064       1.8649     0.031095
enh74692     3   52138800   52139800      1       1  150064       2.1015       0.0178
enh74693     3   52142700   52143700      3       1  150064       2.0685     0.019296
enh74694     3   52152500   52153500      1       1  150064       2.1241      0.01683
enh74701     3   52216400   52217400      1       1  150064       3.5508     0.000192
enh74704     3   52233800   52234800      2       1  150064       3.6533   0.00012944
enh74705     3   52235100   52236100      1       1  150064       3.8792    5.239e-05
enh74706     3   52236400   52237400      1       1  150064        3.771    8.131e-05
enh74709     3   52252900   52253900      2       1  150064       3.3917   0.00034733
enh74714     3   52287200   52288200      2       1  150064       5.4157   3.0521e-08
enh74716     3   52304700   52305700      2       1  150064         4.45   4.2937e-06
enh74717     3   52306600   52307600      4       2  150064       2.9172     0.001766
enh74718     3   52308100   52309100      1       1  150064       5.5694    1.278e-08
enh74719     3   52309100   52310100      4       2  150064       1.9093     0.028112
enh74722     3   52317800   52318800      4       2  150064       2.1864     0.014392
enh74723     3   52319100   52320100      2       1  150064       3.1234   0.00089378
enh74726     3   52332700   52333700      2       1  150064       5.6228   9.3969e-09
enh74727     3   52338800   52339800      2       1  150064       4.7148   1.2099e-06
enh74728     3   52341100   52342100      2       1  150064       4.0216   2.8898e-05
enh74730     3   52347500   52348500      2       1  150064       2.8812     0.001981
enh74731     3   52349300   52350300      3       2  150064       3.9844    3.382e-05
enh74736     3   52402200   52403200      1       1  150064       2.8922     0.001913
enh74747     3   52491100   52492100      3       2  150064       3.2098   0.00066409
enh74752     3   52531700   52532700      2       1  150064       2.9165    0.0017697
enh74753     3   52532900   52533900      1       1  150064       3.1157    0.0009176
enh74754     3   52559600   52560600      2       1  150064       4.4057   5.2729e-06
enh74755     3   52564400   52565400      3       1  150064       3.3555   0.00039616
enh74756     3   52569000   52570000      3       1  150064       2.5991    0.0046734
enh74757     3   52572500   52573500      4       2  150064       3.1443   0.00083228
enh74759     3   52682800   52683800      1       1  150064       5.1073    1.634e-07
enh74762     3   52717600   52718600      2       1  150064       4.4416   4.4639e-06
enh74763     3   52721100   52722100      1       1  150064       4.9238    4.245e-07
enh74764     3   52737500   52738500      1       1  150064       4.5918    2.197e-06
enh74765     3   52741300   52742300      1       1  150064       3.4679    0.0002623
enh74766     3   52748300   52749300      1       1  150064       4.6624    1.563e-06
enh74767     3   52755400   52756400      3       2  150064       5.0964   1.7306e-07
enh74768     3   52803200   52804200      1       1  150064       5.0609    2.086e-07
enh74771     3   52826200   52827200      5       1  150064       4.8943   4.9338e-07
enh74772     3   52828300   52829300      1       1  150064       5.0643    2.049e-07
enh74773     3   52832300   52833300      1       1  150064       5.5621    1.333e-08
enh74774     3   52850600   52851600      1       1  150064       5.5617    1.336e-08
enh74775     3   52865500   52866500      4       2  150064       3.4579   0.00027219
enh74776     3   52870200   52871200      3       2  150064       5.1288   1.4583e-07
enh74777     3   52877100   52878100      1       1  150064       1.9797      0.02387
enh74778     3   52909000   52910000      1       1  150064       5.0388    2.342e-07
enh74782     3   52931800   52932800      2       1  150064        4.483   3.6795e-06
enh74786     3   53077400   53078400      2       1  150064       4.0936   2.1237e-05
enh74787     3   53105700   53106700      2       1  150064       2.1692     0.015032
enh74789     3   53117700   53118700      2       1  150064       2.4634     0.006881
enh74793     3   53147200   53148200      3       2  150064       2.3014     0.010685
enh74808     3   53227400   53228400      3       2  150064       2.6979    0.0034888
enh74809     3   53230000   53231000      4       2  150064       3.2444    0.0005884
enh74810     3   53269300   53270300     10       2  150064       2.3101     0.010442
enh74811     3   53270600   53271600      8       2  150064       1.8191     0.034449
enh74812     3   53271400   53272400      3       1  150064       1.8499     0.032165
enh74813     3   53275400   53276400      6       2  150064       2.1885     0.014316
enh74816     3   53293000   53294000      5       2  150064       4.0014   3.1484e-05
enh74817     3   53304200   53305200      1       1  150064       1.7123      0.04342
enh74820     3   53354700   53355700      1       1  150064       1.6692      0.04754
enh74821     3   53379500   53380500      1       1  150064        4.146    1.692e-05
enh74822     3   53532600   53533600      2       1  150064       2.7599    0.0028912
enh74824     3   53558800   53559800      1       1  150064       1.6755      0.04692
enh74844     3   53923800   53924800      1       1  150064       2.6099     0.004528
enh74874     3   55100100   55101100      5       2  150064       2.1266     0.016726
enh74909     3   56663200   56664200      4       1  150064       2.1004     0.017847
enh74911     3   56717400   56718400      3       1  150064       1.8379     0.033039
enh74933     3   56857600   56858600      4       2  150064       2.1592     0.015418
enh74935     3   56871300   56872300      3       2  150064       2.8356    0.0022869
enh74936     3   56889600   56890600      2       1  150064         1.66     0.048452
enh74980     3   57263300   57264300      1       1  150064       1.7645      0.03882
enh75039     3   58105400   58106400      4       2  150064        1.765     0.038785
enh75043     3   58150400   58151400      1       1  150064       2.1165      0.01715
enh75047     3   58163900   58164900      8       2  150064       1.7897     0.036755
enh75049     3   58174500   58175500      2       1  150064       1.7697     0.038385
enh75058     3   58273000   58274000      2       1  150064        2.578    0.0049682
enh75059     3   58281600   58282600      7       2  150064         2.11     0.017427
enh75063     3   58320600   58321600      3       2  150064       2.8225    0.0023825
enh75070     3   58369700   58370700      4       1  150064       2.1043     0.017677
enh75071     3   58373000   58374000      5       2  150064       2.2083     0.013612
enh75072     3   58377600   58378600      5       2  150064       1.9399     0.026194
enh75073     3   58399800   58400800      2       1  150064       1.8105     0.035106
enh75074     3   58405000   58406000      7       2  150064       2.2735     0.011499
enh75075     3   58417700   58418700      2       1  150064       2.2582     0.011967
enh75076     3   58420400   58421400      6       3  150064       1.8137     0.034862
enh75078     3   58456600   58457600      2       1  150064       2.2212     0.013169
enh75079     3   58469800   58470800      2       1  150064       2.5911    0.0047839
enh75082     3   58479100   58480100      2       1  150064       1.9968     0.022922
enh75093     3   58608600   58609600      3       1  150064       1.7484     0.040194
enh75106     3   59411000   59412000      6       2  150064       1.9188     0.027506
enh75107     3   59436800   59437800      9       2  150064       1.7605     0.039158
enh75120     3   61225500   61226500      4       2  150064       2.1778     0.014709
enh75121     3   61237600   61238600      4       2  150064       1.7454     0.040454
enh75122     3   61238200   61239200      5       2  150064       1.9063     0.028308
enh75141     3   61826800   61827800      3       1  150064       1.7369     0.041207
enh75142     3   61833700   61834700      3       1  150064       2.2755     0.011438
enh75145     3   61889700   61890700      2       1  150064       2.0449     0.020432
enh75159     3   63850800   63851800      4       2  150064       2.2454      0.01237
enh75160     3   63857700   63858700      2       1  150064       2.8442     0.002226
enh75161     3   63859800   63860800      2       1  150064       2.7303    0.0031642
enh75164     3   63896200   63897200      4       2  150064       2.3692    0.0089141
enh75167     3   63919400   63920400      1       1  150064       2.6535     0.003983
enh75175     3   63950100   63951100      4       2  150064       2.9428    0.0016261
enh75179     3   63961500   63962500      2       1  150064       2.3863    0.0085094
enh75181     3   63964800   63965800      6       3  150064       3.6984   0.00010847
enh75183     3   63993800   63994800      4       2  150064       4.6468    1.686e-06
enh75184     3   63996600   63997600      2       1  150064       1.9559     0.025236
enh75185     3   64007200   64008200      1       1  150064       2.6031     0.004619
enh75186     3   64016000   64017000      4       2  150064       1.7161      0.04307
enh75188     3   64059700   64060700      3       1  150064       1.7204     0.042677
enh75196     3   64136000   64137000      6       3  150064       3.4284    0.0003036
enh75198     3   64147000   64148000      2       1  150064       1.8873     0.029559
enh75199     3   64149000   64150000      5       2  150064       1.8892     0.029435
enh75200     3   64174300   64175300      3       1  150064       3.8714   5.4105e-05
enh75204     3   64200700   64201700      3       2  150064       2.6393    0.0041541
enh75205     3   64204400   64205400      3       1  150064       1.8432     0.032648
enh75223     3   64354100   64355100      3       1  150064       2.1549     0.015583
enh75235     3   64628100   64629100      2       1  150064       1.7028     0.044302
enh75247     3   64846000   64847000      2       1  150064       1.8883     0.029496
enh75277     3   65604800   65605800      5       2  150064       1.8333     0.033382
enh75310     3   66347000   66348000      2       1  150064       1.7368     0.041209
enh75328     3   66498200   66499200      1       1  150064       1.6467      0.04981
enh75351     3   66797900   66798900      2       1  150064       2.3522    0.0093319
enh75361     3   67047400   67048400      2       1  150064       1.8736     0.030492
enh75363     3   67068600   67069600      3       2  150064       1.8182      0.03452
enh75366     3   67432800   67433800      8       3  150064       2.4062    0.0080598
enh75367     3   67511800   67512800      7       4  150064       2.1213     0.016946
enh75368     3   67697000   67698000      1       1  150064       2.0544      0.01997
enh75369     3   67703200   67704200      5       1  150064       2.1378     0.016268
enh75391     3   69223800   69224800      1       1  150064        1.761      0.03912
enh75394     3   69246800   69247800      4       1  150064       1.6578     0.048676
enh75402     3   69355600   69356600      5       3  150064       1.9529     0.025413
enh75405     3   69375600   69376600      1       1  150064       3.3497    0.0004045
enh75409     3   69413100   69414100      9       2  150064        2.839    0.0022631
enh75410     3   69417200   69418200     11       1  150064       2.9979    0.0013593
enh75411     3   69418800   69419800      5       2  150064       3.0807    0.0010326
enh75414     3   69458300   69459300      4       2  150064       1.7043     0.044161
enh75418     3   69795800   69796800      1       1  150064       3.1258    0.0008866
enh75419     3   69797000   69798000      3       1  150064       3.3623   0.00038646
enh75422     3   69840600   69841600      2       1  150064       3.6867   0.00011358
enh75429     3   71105300   71106300      1       1  150064       1.9914      0.02322
enh75432     3   71115200   71116200      2       1  150064       1.7472     0.040304
enh75433     3   71117100   71118100      1       1  150064       1.7854       0.0371
enh75435     3   71126000   71127000      2       1  150064        2.893    0.0019082
enh75436     3   71127800   71128800      4       1  150064       1.8485     0.032265
enh75440     3   71157700   71158700      3       2  150064       1.9673     0.024572
enh75441     3   71159400   71160400      1       1  150064       2.8255      0.00236
enh75442     3   71166700   71167700      1       1  150064       3.1354    0.0008581
enh75444     3   71180400   71181400      1       1  150064       1.7229      0.04245
enh75451     3   71257500   71258500      2       1  150064       1.7361     0.041276
enh75453     3   71275600   71276600      1       1  150064       2.5692     0.005097
enh75455     3   71288600   71289600      2       1  150064       3.6057   0.00015566
enh75457     3   71294900   71295900      1       1  150064       2.5053     0.006117
enh75458     3   71296000   71297000      3       1  150064       2.3281    0.0099535
enh75463     3   71311800   71312800      1       1  150064       2.4199     0.007763
enh75464     3   71353800   71354800      3       2  150064        3.159   0.00079146
enh75465     3   71359400   71360400      3       1  150064       3.1417   0.00083982
enh75471     3   71472000   71473000      3       2  150064        2.349    0.0094126
enh75474     3   71481000   71482000      4       2  150064       2.2854     0.011144
enh75476     3   71492000   71493000      4       2  150064       2.4101    0.0079739
enh75477     3   71495900   71496900      2       1  150064       1.9558     0.025245
enh75478     3   71505000   71506000      2       1  150064       2.8391    0.0022621
enh75480     3   71546000   71547000      5       1  150064       2.4894    0.0063985
enh75481     3   71553500   71554500      1       1  150064       4.8402    6.485e-07
enh75483     3   71564200   71565200      2       1  150064       4.1978   1.3478e-05
enh75484     3   71580000   71581000      1       1  150064       1.7832      0.03728
enh75486     3   71594800   71595800      3       1  150064       3.1147   0.00092072
enh75524     3   72234900   72235900      5       2  150064       2.0673     0.019352
enh75538     3   72345400   72346400      5       3  150064       2.3868    0.0084989
enh75539     3   72347700   72348700      4       2  150064       2.2237     0.013086
enh75544     3   72378300   72379300      2       1  150064       2.3925    0.0083672
enh75560     3   72486800   72487800      1       1  150064       1.8821      0.02991
enh75567     3   72507700   72508700      4       2  150064       2.3818    0.0086136
enh75576     3   72571900   72572900      1       1  150064       2.6395     0.004152
enh75577     3   72598800   72599800      2       1  150064       2.3116       0.0104
enh75580     3   72616800   72617800      4       2  150064       1.6894     0.045571
enh75582     3   72631000   72632000      3       2  150064       2.9279    0.0017061
enh75590     3   72751000   72752000      1       1  150064       1.8879      0.02952
enh75612     3   73044800   73045800      2       1  150064       2.0258     0.021392
enh75636     3   73565700   73566700      1       1  150064       1.9348      0.02651
enh75650     3   73669000   73670000      7       1  150064       1.7104     0.043592
enh75660     3   74892900   74893900      1       1  150064       2.5163     0.005929
enh75685     3   81792400   81793400      5       2  150064       1.9278     0.026937
enh75733     3   93798800   93799800      2       1  150064       2.0702     0.019216
enh75734     3   94024900   94025900      2       1  150064       1.9932     0.023122
enh75738     3   95641800   95642800      3       2  150064       1.9964     0.022946
enh75740     3   97484000   97485000      1       1  150064       2.5832     0.004895
enh75742     3   97619900   97620900      1       1  150064       1.7455      0.04045
enh75758     3   98411300   98412300      3       2  150064       2.1512      0.01573
enh75777     3   99396500   99397500      3       1  150064       2.0202      0.02168
enh75778     3   99495300   99496300      4       2  150064       1.8677     0.030898
enh75850     3  100598300  100599300      5       2  150064        1.796     0.036245
enh75889     3  101797600  101798600      4       2  150064        1.746     0.040403
enh75909     3  105088900  105089900      1       1  150064       2.4325     0.007497
enh75916     3  105520600  105521600      4       2  150064        1.708     0.043815
enh75917     3  105542100  105543100      1       1  150064       1.7223      0.04251
enh75924     3  105583900  105584900      4       2  150064       2.1044     0.017672
enh75926     3  105603500  105604500      3       2  150064       2.1209     0.016966
enh75929     3  105648300  105649300      3       2  150064       2.3897     0.008432
enh75931     3  105651400  105652400      6       2  150064       1.7162      0.04306
enh75932     3  105656800  105657800      2       1  150064       1.8676     0.030909
enh75943     3  105924800  105925800      8       4  150064         1.66     0.048453
enh75977     3  107322800  107323800      2       1  150064       1.6703     0.047434
enh75978     3  107361900  107362900      5       2  150064       1.9043     0.028435
enh75979     3  107380400  107381400      1       1  150064       2.2708      0.01158
enh75997     3  107771800  107772800      1       1  150064       2.9289     0.001701
enh75999     3  107807000  107808000      4       2  150064       2.1767     0.014752
enh76001     3  107810500  107811500      2       1  150064       1.8906     0.029342
enh76002     3  107820600  107821600      3       2  150064       2.5812    0.0049226
enh76005     3  107843700  107844700      3       2  150064       2.8475    0.0022029
enh76008     3  107942400  107943400      3       2  150064       1.9197     0.027449
enh76019     3  110533100  110534100      8       4  150064         1.65     0.049474
enh76023     3  111034600  111035600      2       1  150064       2.2215     0.013159
enh76064     3  111685700  111686700      4       2  150064       1.7657     0.038722
enh76081     3  111846300  111847300      2       1  150064       1.9087     0.028152
enh76160     3  112966600  112967600      6       3  150064       1.7387     0.041046
enh76176     3  113348700  113349700      2       1  150064       1.8377     0.033051
enh76184     3  113467600  113468600      2       1  150064       2.1893     0.014287
enh76192     3  113931700  113932700      1       1  150064       1.9858      0.02353
enh76205     3  114270800  114271800      2       1  150064       2.5016     0.006182
enh76209     3  114378000  114379000      4       2  150064        2.748    0.0029978
enh76225     3  115269000  115270000      1       1  150064       1.8814      0.02996
enh76247     3  117603700  117604700      3       2  150064       2.7086    0.0033781
enh76267     3  119035200  119036200      1       1  150064       1.8968      0.02893
enh76280     3  119186700  119187700      4       2  150064       1.6637     0.048088
enh76284     3  119289500  119290500      7       2  150064       1.7389     0.041027
enh76326     3  120069200  120070200      1       1  150064       1.7053      0.04407
enh76340     3  120192900  120193900      2       1  150064       1.7038     0.044208
enh76343     3  120215200  120216200      3       1  150064       1.8481     0.032296
enh76346     3  120273700  120274700      2       1  150064         1.74     0.040928
enh76350     3  120316200  120317200      9       3  150064       2.5555    0.0053016
enh76371     3  121713700  121714700      4       2  150064       1.9991     0.022798
enh76372     3  121716600  121717600      2       1  150064       2.1789     0.014668
enh76394     3  122346600  122347600      3       2  150064       1.7023     0.044352
enh76399     3  122473500  122474500      2       1  150064       1.6602     0.048442
enh76401     3  122485900  122486900      6       2  150064       1.8135     0.034878
enh76407     3  122508600  122509600      2       1  150064       2.1499     0.015783
enh76408     3  122510900  122511900      5       3  150064       1.6935     0.045178
enh76411     3  122578000  122579000      1       1  150064       1.6474      0.04974
enh76412     3  122608700  122609700      2       1  150064       2.9809    0.0014368
enh76413     3  122612400  122613400      6       2  150064       3.0443     0.001166
enh76436     3  122823200  122824200      5       3  150064       2.9594    0.0015412
enh76462     3  123324300  123325300      5       2  150064        1.714     0.043265
enh76463     3  123339700  123340700      2       1  150064       1.8527     0.031962
enh76466     3  123354900  123355900      4       2  150064       1.8847     0.029732
enh76480     3  123438400  123439400      3       1  150064       1.8568     0.031668
enh76504     3  123843400  123844400      1       1  150064       2.3737     0.008805
enh76508     3  123967600  123968600      4       2  150064       3.1128   0.00092672
enh76510     3  123978800  123979800      6       2  150064       3.9357   4.1477e-05
enh76511     3  123985000  123986000      4       2  150064       4.2502   1.0678e-05
enh76512     3  123995000  123996000      1       1  150064       3.8505    5.893e-05
enh76514     3  124078600  124079600      5       2  150064       4.1354   1.7718e-05
enh76515     3  124080600  124081600      2       1  150064       3.8148   6.8154e-05
enh76516     3  124082900  124083900      3       2  150064       3.3314   0.00043202
enh76524     3  124277200  124278200      3       1  150064       2.8608    0.0021129
enh76559     3  124545600  124546600      4       1  150064       1.9968     0.022925
enh76561     3  124551500  124552500      1       1  150064       2.3606     0.009122
enh76565     3  124577700  124578700      3       2  150064       2.3357    0.0097542
enh76567     3  124595000  124596000      4       2  150064       1.7681     0.038524
enh76569     3  124602300  124603300      7       2  150064       2.1001     0.017862
enh76570     3  124603400  124604400      3       1  150064       1.9888     0.023363
enh76575     3  124688100  124689100      4       2  150064       1.8736      0.03049
enh76578     3  124701300  124702300      3       1  150064       1.7302     0.041798
enh76583     3  124724300  124725300      3       2  150064       2.0054     0.022459
enh76591     3  124769800  124770800      5       2  150064        1.756     0.039542
enh76600     3  124838200  124839200      5       2  150064       2.5925    0.0047644
enh76603     3  124844500  124845500      8       3  150064       3.3295   0.00043499
enh76625     3  125237000  125238000      6       3  150064       1.7114     0.043499
enh76630     3  125315200  125316200      6       2  150064       1.8224     0.034197
enh76636     3  125369800  125370800      4       1  150064       1.8113     0.035048
enh76687     3  126667400  126668400      7       3  150064       1.7493     0.040119
enh76717     3  127389900  127390900      1       1  150064        1.789      0.03681
enh76753     3  127729900  127730900      4       2  150064       3.0073    0.0013178
enh76762     3  127826400  127827400      2       1  150064       2.4519    0.0071044
enh76769     3  127897800  127898800      3       2  150064       3.9156   4.5091e-05
enh76770     3  127912700  127913700      2       1  150064       2.6484    0.0040443
enh76771     3  127914100  127915100      3       1  150064       3.4563   0.00027381
enh76772     3  127923700  127924700      1       1  150064       3.7091     0.000104
enh76773     3  127934900  127935900      4       2  150064       4.2966    8.671e-06
enh76774     3  127937500  127938500      4       2  150064        3.718    0.0001004
enh76776     3  127947400  127948400      3       1  150064       3.8282   6.4549e-05
enh76783     3  127987600  127988600      5       2  150064       3.0853    0.0010169
enh76792     3  128057700  128058700      2       1  150064        2.355    0.0092613
enh76794     3  128067400  128068400      2       1  150064       1.8786     0.030149
enh76795     3  128073100  128074100      3       2  150064       2.9747    0.0014662
enh76801     3  128101300  128102300      2       1  150064       1.9899       0.0233
enh76803     3  128105400  128106400      9       2  150064       1.7939     0.036418
enh76804     3  128107900  128108900      1       1  150064       2.4389     0.007367
enh76805     3  128109400  128110400      4       2  150064       3.0329    0.0012111
enh76806     3  128111600  128112600      2       1  150064       2.4779     0.006607
enh76807     3  128115200  128116200      2       1  150064       2.3421     0.009587
enh76816     3  128277700  128278700      2       1  150064       2.0924     0.018202
enh76834     3  128505700  128506700      2       1  150064        2.623    0.0043584
enh76856     3  128740300  128741300      2       1  150064        2.137     0.016299
enh76863     3  128805600  128806600      1       1  150064       2.0976      0.01797
enh76866     3  128841600  128842600      2       1  150064       1.7523      0.03986
enh76867     3  128877800  128878800      2       1  150064       1.6767     0.046798
enh76874     3  128930200  128931200      1       1  150064        2.084      0.01858
enh76879     3  128966600  128967600      3       1  150064       2.7164    0.0033002
enh76880     3  128984000  128985000      2       1  150064       2.6247    0.0043358
enh76881     3  128996400  128997400      3       2  150064        3.131   0.00087118
enh76882     3  128998700  128999700      1       1  150064       3.4818     0.000249
enh76883     3  129023800  129024800      1       1  150064       3.6939    0.0001104
enh76885     3  129031900  129032900      3       1  150064       3.1762   0.00074618
enh76888     3  129065400  129066400      5       2  150064       1.9003     0.028697
enh76889     3  129068000  129069000      2       1  150064       2.3862     0.008511
enh76902     3  129209000  129210000      3       1  150064       1.7024     0.044341
enh76918     3  129305200  129306200      5       3  150064       1.7013     0.044441
enh76919     3  129308100  129309100      3       1  150064       1.9505     0.025556
enh76920     3  129310300  129311300      4       2  150064       2.1257     0.016764
enh76923     3  129329100  129330100      7       2  150064       1.9599     0.025004
enh76924     3  129338600  129339600      6       1  150064       1.7112     0.043519
enh76944     3  129511500  129512500      1       1  150064         1.87      0.03074
enh76946     3  129540700  129541700      2       1  150064       1.8391     0.032953
enh76979     3  130746000  130747000      3       2  150064       1.8342     0.033309
enh77010     3  132761100  132762100      6       2  150064       1.8865     0.029614
enh77035     3  133599200  133600200      6       2  150064       2.0889     0.018358
enh77038     3  133607300  133608300      3       2  150064        1.958     0.025116
enh77046     3  133681500  133682500      8       2  150064       2.4644    0.0068626
enh77106     3  134428500  134429500      3       1  150064        1.922     0.027305
enh77112     3  135626800  135627800      1       1  150064       4.1707    1.518e-05
enh77113     3  135663300  135664300      2       1  150064       3.6769   0.00011802
enh77114     3  135686000  135687000      2       1  150064       2.7036    0.0034297
enh77115     3  135693100  135694100      2       1  150064       3.6891   0.00011254
enh77119     3  135889800  135890800      1       1  150064       2.2668       0.0117
enh77121     3  135907200  135908200      3       2  150064       3.4055   0.00033025
enh77122     3  135916400  135917400      2       1  150064       2.8409    0.0022496
enh77123     3  135966500  135967500      1       1  150064       3.5576    0.0001871
enh77124     3  135968000  135969000      2       1  150064       3.6371   0.00013789
enh77128     3  136068800  136069800      4       2  150064       3.9783   3.4701e-05
enh77129     3  136224400  136225400      2       1  150064       4.2804   9.3283e-06
enh77130     3  136412500  136413500      1       1  150064        1.693      0.04523
enh77133     3  136465700  136466700      5       2  150064       3.7947   7.3912e-05
enh77134     3  136467900  136468900      3       2  150064       3.8258    6.517e-05
enh77135     3  136472500  136473500      3       2  150064       3.2031   0.00067987
enh77137     3  136502100  136503100      1       1  150064       3.1101     0.000935
enh77139     3  136505800  136506800      3       2  150064       3.0324    0.0012131
enh77140     3  136521900  136522900      2       1  150064       3.4399   0.00029099
enh77141     3  136539000  136540000      3       1  150064       2.9199    0.0017506
enh77142     3  136554200  136555200      1       1  150064       3.0806     0.001033
enh77143     3  136555000  136556000      2       1  150064        2.781    0.0027097
enh77144     3  136557800  136558800      3       1  150064       3.4112   0.00032336
enh77145     3  136579000  136580000      1       1  150064       3.0474     0.001154
enh77146     3  136612400  136613400      1       1  150064       3.0285     0.001229
enh77147     3  136625300  136626300      3       1  150064       2.5698    0.0050877
enh77148     3  136661200  136662200      2       1  150064       2.4908    0.0063731
enh77149     3  136673800  136674800      4       2  150064       3.4608   0.00026925
enh77150     3  136703200  136704200      4       1  150064       3.8156   6.7914e-05
enh77154     3  136750900  136751900      5       1  150064       4.1883   1.4053e-05
enh77158     3  136983700  136984700      1       1  150064       1.8745      0.03043
enh77176     3  138057200  138058200      4       1  150064       1.8589     0.031519
enh77182     3  138077300  138078300      2       1  150064       1.8865     0.029612
enh77191     3  138118400  138119400      1       1  150064       2.0893      0.01834
enh77205     3  138499400  138500400      1       1  150064       1.9213      0.02735
enh77206     3  138536700  138537700      1       1  150064       1.8135      0.03488
enh77211     3  138564600  138565600      2       1  150064       1.7239     0.042367
enh77247     3  139726700  139727700      9       4  150064        2.868    0.0020651
enh77256     3  140347600  140348600      8       2  150064       4.0393   2.6804e-05
enh77257     3  140348700  140349700      2       1  150064        3.653    0.0001296
enh77258     3  140355100  140356100      8       2  150064       3.8544   5.8004e-05
enh77259     3  140438300  140439300      7       1  150064       2.8064    0.0025049
enh77267     3  140794800  140795800      3       1  150064       1.9318     0.026695
enh77272     3  140822700  140823700      1       1  150064       3.5491    0.0001933
enh77288     3  141022300  141023300      4       2  150064       1.9689     0.024485
enh77307     3  141138700  141139700      4       2  150064       1.8972       0.0289
enh77375     3  142565700  142566700      3       1  150064       1.9304     0.026779
enh77376     3  142569500  142570500      1       1  150064       1.7897      0.03675
enh77382     3  142721700  142722700      1       1  150064       2.6068     0.004569
enh77383     3  142840800  142841800      1       1  150064       1.7389      0.04103
enh77394     3  143021100  143022100      5       3  150064       2.1562     0.015535
enh77396     3  143033200  143034200      2       1  150064       2.1153       0.0172
enh77399     3  143070400  143071400      4       2  150064       1.6941     0.045125
enh77408     3  143470000  143471000      1       1  150064       1.6684      0.04762
enh77443     3  146228900  146229900      1       1  150064       2.0542      0.01998
enh77457     3  148545600  148546600      5       3  150064       2.8309    0.0023209
enh77458     3  148548000  148549000      1       1  150064       3.1309    0.0008714
enh77552     3  149779100  149780100      2       1  150064       2.3153     0.010298
enh77581     3  150067200  150068200      3       2  150064        1.648     0.049676
enh77592     3  150189000  150190000      2       1  150064       2.2996     0.010734
enh77679     3  152025900  152026900      1       1  150064       1.9048       0.0284
enh77683     3  152048800  152049800      1       1  150064       2.1107       0.0174
enh77687     3  152121200  152122200      1       1  150064       2.1297       0.0166
enh77691     3  152313500  152314500      2       1  150064       1.8285     0.033737
enh77692     3  152494800  152495800      6       3  150064       2.6679    0.0038159
enh77693     3  152496900  152497900      2       1  150064       1.8089      0.03523
enh77694     3  152556600  152557600      1       1  150064       2.5498     0.005389
enh77707     3  153500500  153501500      1       1  150064        1.776      0.03787
enh77712     3  153941900  153942900      2       1  150064       1.6774     0.046735
enh77735     3  155001400  155002400      6       2  150064       2.1209     0.016965
enh77739     3  155229900  155230900      5       1  150064       2.2509     0.012194
enh77742     3  155455400  155456400      1       1  150064        2.304      0.01061
enh77761     3  156209800  156210800      3       2  150064       1.7954     0.036295
enh77769     3  156394900  156395900      2       1  150064       1.8562      0.03171
enh77786     3  156817800  156818800      2       1  150064       2.2336     0.012756
enh77836     3  159506800  159507800      5       2  150064       1.7028     0.044306
enh77848     3  159554800  159555800      2       1  150064       1.6544     0.049027
enh77849     3  159558000  159559000      1       1  150064       1.8891      0.02944
enh77858     3  159620400  159621400      3       2  150064       2.0215     0.021616
enh77862     3  159824800  159825800      5       2  150064       1.7661      0.03869
enh77873     3  160519200  160520200      3       1  150064       2.0256     0.021403
enh77877     3  160587700  160588700      4       2  150064       2.3267    0.0099919
enh77884     3  160823000  160824000      3       2  150064       2.1065     0.017582
enh77886     3  160940800  160941800      2       1  150064       2.5511    0.0053689
enh77887     3  161133600  161134600      2       1  150064       2.0542      0.01998
enh77891     3  161507700  161508700      3       2  150064        2.819    0.0024084
enh77892     3  161657500  161658500      1       1  150064       3.5127    0.0002218
enh77900     3  167531300  167532300      2       1  150064        1.852     0.032015
enh77902     3  167588000  167589000      2       1  150064       3.4644   0.00026575
enh77904     3  167594300  167595300      3       2  150064        1.731      0.04173
enh77908     3  167835200  167836200      2       1  150064       2.0134     0.022036
enh77919     3  169107400  169108400      2       1  150064       2.2091     0.013583
enh77921     3  169417200  169418200      2       1  150064       2.2414     0.012499
enh77922     3  169480900  169481900      1       1  150064       2.2445       0.0124
enh77923     3  169491800  169492800      1       1  150064       2.6075      0.00456
enh77929     3  169697300  169698300      1       1  150064       2.1399      0.01618
enh77931     3  169719800  169720800      3       1  150064       2.2959      0.01084
enh77932     3  169721400  169722400      1       1  150064       1.8547      0.03182
enh77936     3  169763200  169764200      1       1  150064       2.0343      0.02096
enh77937     3  169767000  169768000      2       1  150064        1.753     0.039804
enh77968     3  170585200  170586200      3       1  150064        2.065      0.01946
enh77976     3  170893900  170894900      5       2  150064       1.7852     0.037112
enh77980     3  170983800  170984800      1       1  150064       2.2536      0.01211
enh78010     3  171429700  171430700      1       1  150064       1.6568      0.04878
enh78019     3  171509600  171510600      4       1  150064       1.9826     0.023706
enh78126     3  172312300  172313300      7       2  150064       2.7684    0.0028162
enh78142     3  172408800  172409800      4       2  150064        2.007     0.022373
enh78148     3  172425500  172426500      5       2  150064       1.6654     0.047918
enh78149     3  172429200  172430200      5       2  150064       1.7116     0.043487
enh78150     3  172439000  172440000      4       2  150064       2.2579     0.011976
enh78151     3  172444200  172445200      2       1  150064       2.0232     0.021528
enh78157     3  173112200  173113200      7       3  150064       2.2723     0.011533
enh78161     3  174159900  174160900      1       1  150064       1.8057      0.03548
enh78166     3  175150200  175151200      1       1  150064       3.3597    0.0003901
enh78167     3  176163000  176164000      5       2  150064         2.03      0.02118
enh78168     3  176558200  176559200      3       2  150064       2.0048     0.022493
enh78172     3  176638100  176639100      7       2  150064       2.3057     0.010563
enh78173     3  176758900  176759900      1       1  150064        2.666     0.003838
enh78174     3  176768600  176769600      2       1  150064       2.4725    0.0067091
enh78176     3  176806800  176807800      4       2  150064       1.6843     0.046064
enh78181     3  176851600  176852600      3       2  150064       2.1543     0.015608
enh78182     3  176853800  176854800      5       2  150064       1.9299      0.02681
enh78185     3  176868000  176869000      7       4  150064       2.4856    0.0064659
enh78197     3  177001900  177002900      1       1  150064       1.9435      0.02598
enh78198     3  177003800  177004800      3       1  150064       2.9975    0.0013611
enh78202     3  177051400  177052400      1       1  150064       2.2524      0.01215
enh78204     3  177057900  177058900      1       1  150064       2.6273     0.004303
enh78205     3  177059600  177060600      4       2  150064       2.1387     0.016229
enh78207     3  177062600  177063600      3       2  150064       1.7049     0.044104
enh78233     3  177231300  177232300      3       2  150064       2.0397     0.020692
enh78243     3  177314200  177315200      2       1  150064        2.111     0.017387
enh78245     3  177317200  177318200      1       1  150064       2.6197       0.0044
enh78248     3  177332700  177333700      4       2  150064       2.7936    0.0026061
enh78270     3  177888400  177889400      2       1  150064       2.1739     0.014856
enh78271     3  177899900  177900900      3       2  150064       1.6712      0.04734
enh78274     3  178037900  178038900      7       3  150064       2.5421    0.0055099
enh78280     3  178243600  178244600      4       2  150064       1.7564     0.039513
enh78283     3  178436600  178437600      1       1  150064       1.8943      0.02909
enh78330     3  180629200  180630200      3       1  150064       5.7266   5.1235e-09
enh78331     3  180632100  180633100      3       2  150064       5.1904   1.0493e-07
enh78333     3  180707800  180708800      1       1  150064       6.0471    7.372e-10
enh78339     3  182456300  182457300      7       3  150064       1.9043     0.028435
enh78375     3  183098600  183099600      4       2  150064        2.111     0.017388
enh78401     3  183304700  183305700      3       1  150064       1.8845     0.029751
enh78410     3  183517800  183518800      1       1  150064       1.7288      0.04192
enh78412     3  183543700  183544700      2       1  150064       2.0985     0.017932
enh78414     3  183600400  183601400      5       2  150064       2.0369     0.020831
enh78415     3  183602800  183603800      7       3  150064       1.8104     0.035115
enh78486     3  184390500  184391500      4       2  150064       1.7427     0.040694
enh78487     3  184396000  184397000      2       1  150064       1.7178     0.042921
enh78511     3  184871300  184872300      1       1  150064       2.1402      0.01617
enh78539     3  185411400  185412400      2       1  150064       2.2588     0.011948
enh78540     3  185419700  185420700      1       1  150064       1.8946      0.02907
enh78541     3  185421600  185422600      4       2  150064       2.5812    0.0049234
enh78542     3  185426000  185427000      2       1  150064       2.3257     0.010018
enh78543     3  185426600  185427600      1       1  150064       2.6721     0.003769
enh78548     3  185446300  185447300      3       2  150064        2.646    0.0040721
enh78555     3  185456900  185457900      3       2  150064       1.8372     0.033087
enh78562     3  185482300  185483300      1       1  150064       2.1268      0.01672
enh78567     3  185515100  185516100      4       2  150064       1.7878     0.036902
enh78574     3  185645500  185646500      3       2  150064       3.4029   0.00033342
enh78576     3  185650600  185651600      3       1  150064       3.4275   0.00030463
enh78577     3  185659200  185660200      2       1  150064       2.8012    0.0025455
enh78603     3  186005900  186006900      6       2  150064       2.9447    0.0016165
enh78618     3  186478200  186479200      2       1  150064       1.6825     0.046234
enh78651     3  186822300  186823300      5       2  150064       1.7653     0.038753
enh78667     3  187453300  187454300      2       1  150064       1.9236     0.027202
enh78673     3  187529000  187530000      1       1  150064       1.6763      0.04684
enh78704     3  187875200  187876200      5       3  150064       1.8275     0.033815
enh78705     3  187876700  187877700      8       4  150064       2.0105     0.022191
enh78706     3  187881700  187882700      1       1  150064       1.6793      0.04655
enh78707     3  187889200  187890200      4       2  150064        3.141   0.00084172
enh78732     3  188079400  188080400     12       3  150064        1.983     0.023684
enh78735     3  188118000  188119000      4       1  150064       1.9962     0.022959
enh78738     3  188151000  188152000      2       1  150064       1.7346     0.041407
enh78741     3  188186600  188187600      3       2  150064       4.2612   1.0166e-05
enh78742     3  188194400  188195400      3       2  150064       2.3207     0.010151
enh78759     3  188550200  188551200      2       1  150064       1.6838     0.046108
enh78777     3  188905700  188906700      1       1  150064       2.0073      0.02236
enh78785     3  189058600  189059600      5       2  150064       2.1825     0.014538
enh78806     3  189712800  189713800      4       2  150064       1.8734     0.030509
enh78808     3  189720800  189721800      3       2  150064       2.4131    0.0079089
enh78809     3  189726200  189727200      3       1  150064        1.654     0.049062
enh78810     3  189734900  189735900      5       2  150064       2.0192     0.021735
enh78822     3  189813700  189814700      2       1  150064       1.9394     0.026229
enh78864     3  191809700  191810700      4       2  150064       1.9943     0.023059
enh78865     3  191925100  191926100      2       1  150064       1.7854     0.037099
enh78913     3  193551800  193552800      1       1  150064       1.9577      0.02513
enh78926     3  193692800  193693800      2       1  150064        2.153      0.01566
enh78937     3  193789200  193790200      3       1  150064       1.9691     0.024473
enh78938     3  193799400  193800400      3       1  150064       2.7274    0.0031917
enh78950     3  193866000  193867000      7       2  150064       2.7371    0.0030991
enh79002     3  194341600  194342600      4       2  150064         2.12     0.017004
enh79017     3  194461500  194462500      3       2  150064       1.8006     0.035882
enh79067     3  194864400  194865400      3       1  150064        1.681     0.046378
enh79088     3  194981500  194982500      1       1  150064       2.3337     0.009805
enh79092     3  195006600  195007600      2       1  150064        1.707     0.043912
enh79125     3  195596400  195597400      3       2  150064       1.8908     0.029329
enh79164     3  195923100  195924100      5       3  150064       2.0621     0.019598
enh79166     3  195928800  195929800      9       3  150064        3.314   0.00045989
enh79171     3  195945500  195946500      3       2  150064       2.5484    0.0054108
enh79172     3  195946500  195947500      3       2  150064       2.0706     0.019196
enh79176     3  196005900  196006900      5       1  150064       1.7428     0.040681
enh79178     3  196010200  196011200      1       1  150064       1.8952      0.02903
enh79179     3  196012000  196013000      2       1  150064       2.7924     0.002616
enh79180     3  196015200  196016200      6       2  150064        2.365    0.0090155
enh79181     3  196045500  196046500      6       2  150064       2.7976    0.0025743
enh79185     3  196157000  196158000      3       2  150064       1.8914     0.029284
enh79186     3  196160000  196161000      2       1  150064       3.1878   0.00071689
enh79187     3  196225600  196226600      1       1  150064       1.7678      0.03855
enh79208     3  196465800  196466800      4       2  150064       1.7618     0.039056
enh79211     3  196481100  196482100      3       2  150064       3.0527    0.0011339
enh79212     3  196484400  196485400      5       2  150064       1.7144     0.043231
enh79213     3  196519600  196520600      3       2  150064       2.7879    0.0026521
enh79218     3  196670400  196671400      1       1  150064       2.0387      0.02074
enh79240     3  197103300  197104300      1       1  150064       1.6806      0.04642
enh79252     3  197195300  197196300      2       1  150064       2.2304      0.01286
enh79254     3  197210100  197211100      6       1  150064       1.9122     0.027923
enh79255     3  197215600  197216600      8       2  150064       2.8276    0.0023449
enh79256     3  197221300  197222300      4       2  150064       3.4503   0.00027995
enh79257     3  197222800  197223800      2       1  150064       2.6217    0.0043752
enh79263     3  197248100  197249100      5       2  150064       1.6626     0.048195
enh79298     4     656400     657400      3       1  150064       2.1924     0.014177
enh79299     4     657800     658800      2       1  150064       1.9956     0.022989
enh79300     4     659200     660200      4       2  150064       2.2508     0.012198
enh79301     4     671600     672600      6       2  150064       1.7424     0.040719
enh79302     4     675200     676200      4       2  150064       2.3568    0.0092171
enh79303     4     676900     677900      4       2  150064       1.8507     0.032104
enh79305     4     683300     684300      4       2  150064       1.8117     0.035013
enh79308     4     698400     699400      8       3  150064       1.7181     0.042889
enh79309     4     701200     702200     10       3  150064       2.9272    0.0017103
enh79310     4     702100     703100      4       2  150064       3.1694   0.00076368
enh79311     4     704400     705400      2       1  150064       2.0196     0.021712
enh79312     4     711500     712500      2       1  150064       1.7793     0.037599
enh79313     4     714700     715700      2       1  150064       2.0964     0.018022
enh79314     4     716700     717700      3       1  150064        1.963     0.024822
enh79315     4     717800     718800      1       1  150064       2.9809     0.001437
enh79316     4     719700     720700      4       2  150064       2.5032    0.0061543
enh79318     4     726100     727100      4       2  150064        2.132     0.016505
enh79320     4     753600     754600      8       4  150064        2.717    0.0032939
enh79322     4     766400     767400      6       3  150064       2.3949     0.008313
enh79343     4    1160300    1161300      4       2  150064       1.7705     0.038321
enh79352     4    1210300    1211300      2       1  150064       2.0517     0.020101
enh79353     4    1212000    1213000      4       2  150064       3.2749   0.00052852
enh79354     4    1212800    1213800      3       2  150064       1.9262     0.027041
enh79355     4    1225000    1226000      4       2  150064       1.8371     0.033101
enh79365     4    1327900    1328900      6       3  150064       3.1049   0.00095182
enh79366     4    1329800    1330800      4       1  150064       1.9961     0.022963
enh79367     4    1338600    1339600      4       1  150064       2.2306     0.012855
enh79369     4    1345300    1346300      6       3  150064       2.1873      0.01436
enh79391     4    1799900    1800900      1       1  150064       1.8811      0.02998
enh79394     4    1851600    1852600      2       1  150064       1.8622     0.031285
enh79421     4    2267600    2268600      3       2  150064       2.4332    0.0074822
enh79422     4    2270300    2271300      4       1  150064       2.3663    0.0089837
enh79484     4    2860000    2861000      2       1  150064        2.629     0.004282
enh79495     4    2960000    2961000      1       1  150064        1.876      0.03033
enh79532     4    3343500    3344500      3       2  150064       1.9386     0.026278
enh79571     4    4428700    4429700      9       3  150064       2.3098     0.010449
enh79573     4    4475200    4476200      7       3  150064       3.0729      0.00106
enh79574     4    4482300    4483300      4       2  150064       2.5993    0.0046702
enh79575     4    4489900    4490900      2       1  150064       1.7919     0.036571
enh79576     4    4504100    4505100      2       1  150064       1.7055     0.044048
enh79577     4    4541400    4542400      5       2  150064       2.5794     0.004949
enh79603     4    5748900    5749900     11       4  150064        1.991     0.023241
enh79606     4    5844700    5845700      8       3  150064       1.7904     0.036692
enh79618     4    6328400    6329400      3       1  150064       2.1681     0.015076
enh79627     4    6693100    6694100      6       2  150064       1.9317       0.0267
enh79659     4    6915500    6916500      2       1  150064       1.8896     0.029407
enh79672     4    6942400    6943400      4       2  150064       2.9523     0.001577
enh79675     4    6946600    6947600      6       2  150064       1.8288     0.033713
enh79677     4    6953400    6954400      1       1  150064       1.9286      0.02689
enh79707     4    7136700    7137700     11       4  150064       1.9909     0.023243
enh79716     4    7238400    7239400      5       2  150064       1.9122     0.027928
enh79744     4    7745100    7746100      3       2  150064       3.3344   0.00042748
enh79833     4    8403900    8404900      7       4  150064       1.9971     0.022909
enh79837     4    8428300    8429300      3       2  150064       2.0252     0.021422
enh79838     4    8430400    8431400      3       1  150064         1.77     0.038365
enh79842     4    8440000    8441000      4       2  150064       2.0085     0.022294
enh79844     4    8452900    8453900      3       1  150064       2.2274     0.012959
enh79845     4    8461400    8462400      4       2  150064        2.316     0.010279
enh79846     4    8462700    8463700      3       1  150064       2.2009     0.013872
enh79847     4    8465300    8466300      1       1  150064        1.686       0.0459
enh79850     4    8479500    8480500      5       3  150064       1.9248     0.027129
enh79851     4    8480700    8481700      5       2  150064       2.0386     0.020747
enh79852     4    8504400    8505400      4       1  150064       2.0454      0.02041
enh79853     4    8508200    8509200     12       4  150064       1.6808     0.046398
enh79855     4    8517600    8518600      3       1  150064       2.1497     0.015788
enh79873     4    9882000    9883000      4       1  150064       1.6761     0.046862
enh79883     4   10033800   10034800      2       1  150064       1.7062     0.043989
enh79924     4   13627200   13628200      2       1  150064       1.7364     0.041251
enh79929     4   13842000   13843000      1       1  150064       2.1786      0.01468
enh79943     4   14918400   14919400      6       2  150064       1.6899      0.04552
enh79969     4   15653300   15654300      2       1  150064       1.9803     0.023833
enh79971     4   15661400   15662400      3       2  150064       1.6524     0.049223
enh80010     4   16207900   16208900      6       3  150064       2.3254     0.010026
enh80011     4   16219000   16220000      4       2  150064       2.5969    0.0047028
enh80018     4   16599400   16600400      2       1  150064       2.1121     0.017339
enh80019     4   16609000   16610000      3       2  150064         1.78     0.037538
enh80020     4   16654400   16655400      2       1  150064       2.9336    0.0016754
enh80021     4   16660000   16661000      1       1  150064       2.3432      0.00956
enh80023     4   16672600   16673600      4       2  150064       2.6539    0.0039787
enh80024     4   16673800   16674800      2       1  150064       2.1636     0.015247
enh80027     4   16685100   16686100      1       1  150064       1.9829      0.02369
enh80050     4   17325000   17326000      8       3  150064       2.1933     0.014144
enh80052     4   17329400   17330400      4       1  150064       2.2741     0.011479
enh80057     4   17577400   17578400      5       1  150064       2.0572     0.019832
enh80058     4   17581400   17582400      2       1  150064       2.1633     0.015257
enh80059     4   17614700   17615700      3       1  150064       2.2254     0.013028
enh80060     4   17617500   17618500      3       1  150064       2.1615     0.015329
enh80062     4   17809500   17810500      4       1  150064       1.9515     0.025501
enh80064     4   18013400   18014400      1       1  150064       2.2473      0.01231
enh80066     4   18296000   18297000      5       3  150064       2.3836    0.0085715
enh80068     4   18367800   18368800      1       1  150064       1.8387      0.03298
enh80070     4   18883700   18884700      4       2  150064       3.8475   5.9655e-05
enh80071     4   19695700   19696700      3       2  150064       3.0825    0.0010264
enh80073     4   19750200   19751200      3       2  150064       2.0233     0.021521
enh80080     4   20625800   20626800      3       2  150064       2.8709    0.0020465
enh80082     4   20702600   20703600      5       2  150064       1.9287     0.026885
enh80097     4   23036900   23037900      5       2  150064       1.8368     0.033122
enh80098     4   23389600   23390600      2       1  150064       1.9376     0.026337
enh80099     4   23391900   23392900      2       1  150064       4.2473   1.0816e-05
enh80100     4   23584200   23585200      1       1  150064       1.7403       0.0409
enh80128     4   24806200   24807200      3       2  150064       2.2575      0.01199
enh80129     4   24842800   24843800      1       1  150064       2.2133      0.01344
enh80160     4   25449800   25450800      4       1  150064       1.9258     0.027064
enh80165     4   25856700   25857700      1       1  150064       1.6586       0.0486
enh80166     4   25858600   25859600      2       1  150064       2.0273     0.021315
enh80168     4   25866200   25867200      1       1  150064       2.4119     0.007935
enh80170     4   25891900   25892900      2       1  150064       2.0089     0.022273
enh80174     4   25939600   25940600      1       1  150064        2.215      0.01338
enh80175     4   25952200   25953200      4       2  150064       1.7772     0.037768
enh80176     4   25954700   25955700      9       4  150064       3.2532   0.00057065
enh80200     4   26223100   26224100      1       1  150064       2.1651      0.01519
enh80202     4   26240200   26241200      3       2  150064       2.4754     0.006655
enh80208     4   26319900   26320900      1       1  150064       2.1165      0.01715
enh80234     4   26875200   26876200      2       1  150064       1.8768     0.030271
enh80238     4   26938000   26939000      3       1  150064       1.8588     0.031529
enh80242     4   27050000   27051000      1       1  150064       1.7987      0.03603
enh80245     4   27431000   27432000      4       2  150064       1.7835     0.037254
enh80250     4   30791000   30792000      5       3  150064       1.8905     0.029342
enh80251     4   30803800   30804800      2       1  150064       2.3696    0.0089047
enh80265     4   37465100   37466100      3       2  150064       1.8314     0.033523
enh80297     4   37814400   37815400      6       3  150064       2.6198    0.0043992
enh80298     4   37817200   37818200      1       1  150064       2.5094     0.006046
enh80300     4   37826500   37827500      2       1  150064       1.7997     0.035952
enh80305     4   37947900   37948900      4       2  150064       2.2642      0.01178
enh80316     4   37994800   37995800      2       1  150064       2.0626     0.019576
enh80321     4   38006600   38007600      6       2  150064       1.7735     0.038076
enh80332     4   38073200   38074200      5       3  150064         1.89     0.029376
enh80343     4   38107900   38108900      2       1  150064       1.6687     0.047586
enh80347     4   38113500   38114500      4       2  150064        2.196     0.014047
enh80395     4   38565100   38566100      2       1  150064       1.9341     0.026552
enh80402     4   38607200   38608200      4       2  150064       1.8197     0.034404
enh80404     4   38612200   38613200      7       3  150064       2.3497    0.0093939
enh80409     4   38663300   38664300      5       2  150064       1.7447     0.040519
enh80415     4   38686100   38687100      2       1  150064       2.0673     0.019354
enh80417     4   38725400   38726400      3       2  150064       1.6803      0.04645
enh80426     4   38859400   38860400      4       1  150064       1.6666       0.0478
enh80468     4   39637000   39638000      2       1  150064       2.5878    0.0048293
enh80469     4   39641500   39642500      1       1  150064       2.5731      0.00504
enh80470     4   39657400   39658400      2       1  150064        2.053     0.020039
enh80484     4   40066600   40067600      2       1  150064       1.6894      0.04557
enh80485     4   40178000   40179000      1       1  150064       2.1956      0.01406
enh80547     4   40584400   40585400      4       2  150064       1.7365      0.04124
enh80550     4   40591700   40592700      3       2  150064       1.9774        0.024
enh80552     4   40601600   40602600      5       3  150064       2.0474      0.02031
enh80554     4   40607400   40608400      3       2  150064       1.7225     0.042492
enh80556     4   40621300   40622300      3       1  150064       1.7058     0.044027
enh80557     4   40624100   40625100      1       1  150064       1.8493      0.03221
enh80658     4   42363000   42364000      2       1  150064        1.657     0.048759
enh80677     4   47474000   47475000      2       1  150064       1.6982     0.044738
enh80680     4   47489000   47490000      2       1  150064       1.6624     0.048218
enh80685     4   47566600   47567600      7       3  150064       1.7189     0.042812
enh80686     4   47568500   47569500      5       2  150064       1.8603     0.031418
enh80691     4   48017000   48018000      1       1  150064       1.6585      0.04861
enh80696     4   48084200   48085200      2       1  150064       1.7496      0.04009
enh80698     4   48127100   48128100      2       1  150064       2.0155     0.021928
enh80704     4   48334600   48335600      4       2  150064       1.6537     0.049091
enh80710     4   48605300   48606300      2       1  150064       2.1294     0.016612
enh80712     4   48644600   48645600      2       1  150064       1.8341     0.033319
enh80713     4   48670300   48671300      1       1  150064       2.3414     0.009606
enh80720     4   48783200   48784200      1       1  150064        2.482     0.006533
enh80769     4   53798900   53799900      2       1  150064        1.952     0.025467
enh80777     4   53882000   53883000      2       1  150064       1.7194     0.042773
enh80809     4   54517400   54518400      5       2  150064       2.4526    0.0070911
enh80811     4   54520400   54521400      1       1  150064       1.7254      0.04223
enh80831     4   55063500   55064500      3       2  150064       1.7467     0.040344
enh80832     4   55083200   55084200      1       1  150064       2.3698       0.0089
enh80833     4   55083800   55084800      1       1  150064       2.1427      0.01607
enh80846     4   55527800   55528800      4       2  150064       2.1825     0.014536
enh80868     4   56275700   56276700      2       1  150064       1.7429     0.040677
enh80873     4   56717700   56718700      3       2  150064       1.7581     0.039365
enh80944     4   57964600   57965600      1       1  150064        1.673      0.04716
enh80954     4   58136300   58137300      6       2  150064       1.8825     0.029885
enh80959     4   59167100   59168100      1       1  150064       2.3477     0.009446
enh80972     4   62406800   62407800      4       2  150064       1.8293     0.033681
enh80973     4   62421300   62422300      5       2  150064       1.6834     0.046152
enh80979     4   68564600   68565600      3       1  150064       2.7744    0.0027653
enh80980     4   68567400   68568400      4       2  150064       3.3077   0.00047037
enh80981     4   68578800   68579800      2       1  150064       2.9998    0.0013507
enh80982     4   68580400   68581400      4       2  150064       3.2742   0.00052974
enh81011     4   70849600   70850600      2       1  150064       1.9084     0.028172
enh81058     4   73432700   73433700      2       1  150064       2.8718    0.0020405
enh81061     4   73933200   73934200      1       1  150064       1.8949      0.02905
enh81071     4   74472900   74473900      1       1  150064       2.3471     0.009459
enh81089     4   75022200   75023200      1       1  150064       2.1452      0.01597
enh81124     4   76840900   76841900      1       1  150064       2.0895      0.01833
enh81128     4   76932900   76933900      3       2  150064       1.9994     0.022781
enh81141     4   77128200   77129200      3       1  150064       2.1522     0.015689
enh81149     4   77199100   77200100      5       2  150064       2.4856    0.0064658
enh81151     4   77203800   77204800      1       1  150064       2.0456       0.0204
enh81152     4   77220900   77221900      2       1  150064       2.1019      0.01778
enh81158     4   77309100   77310100      3       1  150064       2.1807     0.014604
enh81162     4   77490800   77491800      2       1  150064       2.2143     0.013403
enh81165     4   77515400   77516400      4       2  150064       2.5569    0.0052807
enh81168     4   77532200   77533200      2       1  150064       2.2832      0.01121
enh81179     4   77626600   77627600      4       1  150064       1.7366     0.041225
enh81192     4   77813300   77814300      5       2  150064       2.4358    0.0074292
enh81262     4   79563700   79564700      2       1  150064       1.8125     0.034958
enh81270     4   79592900   79593900      2       1  150064       1.9845     0.023601
enh81284     4   80193700   80194700      2       1  150064       2.7234    0.0032305
enh81298     4   80990600   80991600      2       1  150064       2.9362    0.0016612
enh81302     4   81075200   81076200      2       1  150064       1.8764     0.030298
enh81306     4   82342300   82343300      1       1  150064       1.8664      0.03099
enh81311     4   82414800   82415800      1       1  150064       2.1049      0.01765
enh81313     4   82471100   82472100      1       1  150064       2.4857     0.006464
enh81325     4   83189100   83190100      3       1  150064        2.799    0.0025631
enh81329     4   83284900   83285900      2       1  150064       2.0983     0.017941
enh81350     4   83705700   83706700      1       1  150064        2.357     0.009212
enh81352     4   83730800   83731800      4       1  150064       2.0094     0.022247
enh81353     4   83754900   83755900      1       1  150064       1.8612      0.03136
enh81358     4   83818600   83819600      1       1  150064       1.7584      0.03934
enh81360     4   83910400   83911400      4       1  150064       2.3499    0.0093887
enh81363     4   83957200   83958200      3       1  150064       2.2133     0.013438
enh81370     4   84139200   84140200      1       1  150064       2.0847      0.01855
enh81380     4   84469400   84470400      2       1  150064       2.1792     0.014659
enh81381     4   84490200   84491200      3       1  150064       1.8023     0.035752
enh81382     4   84503100   84504100      3       1  150064       2.7951     0.002594
enh81383     4   84539500   84540500      2       1  150064       2.2656     0.011738
enh81385     4   84551400   84552400      2       1  150064       1.8953     0.029027
enh81388     4   85452400   85453400      1       1  150064       1.6563      0.04883
enh81392     4   85582000   85583000      1       1  150064       1.9328      0.02663
enh81430     4   86727900   86728900      2       1  150064       1.7222     0.042517
enh81435     4   86850700   86851700      5       3  150064       1.8481     0.032295
enh81439     4   86957800   86958800      2       1  150064       2.1768     0.014747
enh81447     4   87813800   87814800      3       1  150064        2.604    0.0046067
enh81448     4   87824600   87825600      4       2  150064       1.8194     0.034427
enh81452     4   87852100   87853100      3       1  150064       2.5588    0.0052514
enh81456     4   87867700   87868700      2       1  150064       2.8693    0.0020568
enh81462     4   87887700   87888700      4       2  150064       2.0157     0.021916
enh81463     4   87888700   87889700      5       2  150064       2.9228    0.0017342
enh81464     4   87891600   87892600      4       2  150064       2.7116    0.0033478
enh81466     4   87898400   87899400      5       2  150064       2.8232    0.0023776
enh81467     4   87915400   87916400      3       2  150064       2.7723    0.0027827
enh81475     4   87940200   87941200      4       2  150064       2.9465    0.0016069
enh81476     4   87946600   87947600      3       1  150064       2.5648    0.0051625
enh81477     4   87950500   87951500      3       2  150064       2.6331    0.0042302
enh81478     4   87953500   87954500      1       1  150064       2.7191     0.003273
enh81479     4   87955700   87956700      2       1  150064       1.7688      0.03846
enh81482     4   87960100   87961100      3       1  150064       2.4921     0.006349
enh81484     4   87963900   87964900      1       1  150064       2.6265     0.004313
enh81487     4   87975400   87976400      8       4  150064       2.7267     0.003199
enh81489     4   87979600   87980600      3       1  150064       1.6901     0.045501
enh81500     4   88024700   88025700      3       1  150064       1.7177     0.042927
enh81509     4   88156100   88157100      1       1  150064       1.7099      0.04364
enh81548     4   89152600   89153600      5       2  150064       1.9786     0.023933
enh81553     4   89376700   89377700      1       1  150064        1.896      0.02898
enh81578     4   89877600   89878600      2       1  150064       1.8538     0.031881
enh81601     4   90629800   90630800      1       1  150064       2.8863     0.001949
enh81603     4   90674200   90675200      3       2  150064       1.9803     0.023833
enh81610     4   91136600   91137600      4       1  150064       1.8329     0.033405
enh81618     4   95275200   95276200      2       1  150064       1.9811     0.023788
enh81619     4   95292200   95293200      1       1  150064       1.8222      0.03421
enh81663     4   96459000   96460000      1       1  150064       2.2987      0.01076
enh81664     4   96459900   96460900      3       2  150064       1.7131     0.043346
enh81674     4   99415800   99416800      4       1  150064       1.8607     0.031395
enh81679     4   99467800   99468800      5       2  150064        2.319     0.010199
enh81681     4   99489800   99490800      3       2  150064       1.8183      0.03451
enh81708     4  100245000  100246000      2       1  150064       1.6594      0.04852
enh81710     4  100304300  100305300      7       3  150064       1.7141     0.043251
enh81725     4  100815800  100816800      6       2  150064       1.7416     0.040791
enh81726     4  100865700  100866700      5       3  150064       2.4061    0.0080626
enh81728     4  101008200  101009200      2       1  150064       2.1744     0.014836
enh81730     4  101017000  101018000      4       2  150064       2.5487    0.0054055
enh81731     4  101209800  101210800      6       3  150064       1.7671     0.038602
enh81732     4  101210900  101211900      3       1  150064       1.6762     0.046848
enh81735     4  101902300  101903300      1       1  150064       2.2994      0.01074
enh81739     4  102097200  102098200      3       1  150064       2.0358     0.020886
enh81740     4  102112600  102113600      3       1  150064       1.9254     0.027088
enh81754     4  102756100  102757100      2       1  150064       1.8821      0.02991
enh81756     4  102914200  102915200      2       1  150064       2.2093     0.013577
enh81757     4  102957400  102958400      2       1  150064       2.1648     0.015203
enh81763     4  103376000  103377000      5       2  150064       2.6678    0.0038173
enh81775     4  103601800  103602800      2       1  150064        2.457    0.0070057
enh81776     4  103617400  103618400      1       1  150064        2.417     0.007825
enh81777     4  103655600  103656600      2       1  150064       2.1671     0.015114
enh81778     4  103678500  103679500      2       1  150064       2.3234     0.010078
enh81779     4  103680200  103681200      2       1  150064       3.0803    0.0010341
enh81780     4  103682600  103683600      2       1  150064       2.6844    0.0036333
enh81781     4  103699900  103700900      3       1  150064       3.5593   0.00018593
enh81782     4  103738900  103739900      3       1  150064       2.3195     0.010185
enh81784     4  103743600  103744600      2       1  150064       3.1289   0.00087718
enh81785     4  103932400  103933400      4       2  150064       3.4852   0.00024587
enh81786     4  103939400  103940400      2       1  150064       3.5984   0.00016012
enh81794     4  104641300  104642300      1       1  150064        1.697      0.04485
enh81820     4  106631000  106632000      3       1  150064        1.696     0.044939
enh81845     4  108853300  108854300      5       2  150064        2.503    0.0061571
enh81851     4  108926800  108927800      2       1  150064       2.7387    0.0030843
enh81858     4  109060200  109061200      2       1  150064       1.8816     0.029947
enh81860     4  109259200  109260200      2       1  150064       2.0427     0.020541
enh81861     4  109267100  109268100      4       2  150064       1.9632     0.024814
enh81870     4  109480800  109481800      2       1  150064       2.1548      0.01559
enh81890     4  110552400  110553400      1       1  150064       1.9644      0.02474
enh81907     4  111286000  111287000      2       1  150064       3.1344    0.0008609
enh81940     4  113673600  113674600      5       2  150064        1.826     0.033927
enh81948     4  113956600  113957600      2       1  150064       1.7678     0.038551
enh81950     4  114066400  114067400      4       2  150064        2.871    0.0020458
enh81958     4  114357000  114358000      3       2  150064       1.8809      0.02999
enh81992     4  119677600  119678600      2       1  150064       2.0927     0.018186
enh82033     4  120974300  120975300      3       2  150064       1.7692     0.038428
enh82061     4  122722900  122723900      1       1  150064       2.0458      0.02039
enh82080     4  123845000  123846000     10       4  150064       2.4472    0.0071995
enh82081     4  123945400  123946400      1       1  150064       1.8987       0.0288
enh82097     4  124373600  124374600      1       1  150064       1.6998      0.04458
enh82108     4  124523900  124524900      1       1  150064       2.1457      0.01595
enh82111     4  124552800  124553800      1       1  150064       1.9374      0.02635
enh82127     4  124778000  124779000      1       1  150064       1.6813      0.04635
enh82162     4  125857300  125858300      5       2  150064       2.1143     0.017244
enh82164     4  125869900  125870900      1       1  150064        2.027      0.02133
enh82173     4  127454200  127455200      2       1  150064        1.924     0.027179
enh82185     4  128454200  128455200      7       3  150064       2.0194     0.021724
enh82195     4  129149200  129150200      2       1  150064       1.8349     0.033259
enh82196     4  129162200  129163200      3       1  150064       2.0241     0.021479
enh82203     4  129243500  129244500      2       1  150064        1.865     0.031091
enh82212     4  129306900  129307900      4       2  150064       2.6691    0.0038022
enh82214     4  129314300  129315300      7       3  150064        1.724     0.042356
enh82218     4  129389200  129390200      2       1  150064       1.8834     0.029823
enh82219     4  129438700  129439700      4       2  150064       1.9323      0.02666
enh82264     4  138291400  138292400      4       1  150064       1.7824      0.03734
enh82289     4  139326400  139327400      5       3  150064       2.3609    0.0091151
enh82302     4  139872400  139873400      3       2  150064       1.7445     0.040538
enh82309     4  139938600  139939600      3       1  150064       2.9056    0.0018328
enh82310     4  139949000  139950000      1       1  150064       2.7598     0.002892
enh82313     4  140065500  140066500      4       2  150064       2.3645    0.0090284
enh82317     4  140099800  140100800      4       2  150064       1.9009     0.028657
enh82319     4  140128900  140129900      2       1  150064       2.0973     0.017983
enh82320     4  140187900  140188900      2       1  150064       1.8131     0.034907
enh82333     4  140454000  140455000      1       1  150064       2.2445       0.0124
enh82334     4  140470900  140471900      2       1  150064       2.7525    0.0029567
enh82335     4  140472000  140473000      1       1  150064       2.9567     0.001555
enh82338     4  140489400  140490400      5       2  150064       3.5675   0.00018021
enh82339     4  140496900  140497900      6       2  150064       3.8599   5.6728e-05
enh82340     4  140513800  140514800      1       1  150064       1.6754      0.04693
enh82353     4  140610000  140611000      1       1  150064       2.1735      0.01487
enh82367     4  140730200  140731200      2       1  150064        2.621    0.0043833
enh82368     4  140736000  140737000      5       2  150064       3.2753   0.00052776
enh82390     4  140958600  140959600      2       1  150064       1.7342     0.041446
enh82402     4  141014500  141015500      2       1  150064       2.1537     0.015631
enh82403     4  141017800  141018800      2       1  150064       1.9869     0.023466
enh82424     4  141444100  141445100      1       1  150064       1.7094      0.04369
enh82435     4  141641200  141642200      2       1  150064       3.1516   0.00081196
enh82448     4  141814300  141815300      1       1  150064       2.1205      0.01698
enh82451     4  141923500  141924500     10       1  150064       1.6475     0.049723
enh82452     4  141942300  141943300      2       1  150064       1.6736     0.047107
enh82456     4  142143000  142144000      2       1  150064       2.3606    0.0091234
enh82461     4  143185600  143186600      2       1  150064       2.0086     0.022287
enh82462     4  143186800  143187800      4       2  150064       1.8658     0.031034
enh82471     4  143304700  143305700      5       1  150064       1.6862     0.045876
enh82478     4  143488400  143489400      3       1  150064       2.1261     0.016747
enh82479     4  143673000  143674000      5       3  150064       1.7903     0.036706
enh82481     4  143874200  143875200      2       1  150064       2.8407    0.0022509
enh82482     4  143879600  143880600      3       1  150064       2.8476    0.0022026
enh82483     4  143881800  143882800      1       1  150064       3.0893     0.001003
enh82487     4  144202700  144203700      2       1  150064       2.8138     0.002448
enh82497     4  144280000  144281000      2       1  150064        2.196     0.014047
enh82498     4  144282000  144283000      5       2  150064       1.8792     0.030105
enh82499     4  144285200  144286200      4       2  150064       2.0195     0.021717
enh82500     4  144290800  144291800      1       1  150064       2.0306      0.02115
enh82501     4  144295700  144296700      6       2  150064       1.9373     0.026355
enh82503     4  144302900  144303900      3       1  150064       1.8508       0.0321
enh82506     4  144317600  144318600      2       1  150064       1.7474     0.040286
enh82507     4  144318600  144319600      1       1  150064       2.8923     0.001912
enh82510     4  144326400  144327400      3       2  150064       2.3468    0.0094678
enh82516     4  144479400  144480400      5       2  150064       2.8259    0.0023571
enh82535     4  146413500  146414500      1       1  150064       1.7686      0.03848
enh82582     4  148024400  148025400      5       2  150064       2.3328    0.0098304
enh82583     4  148025600  148026600      6       2  150064       2.2377      0.01262
enh82625     4  148975400  148976400      1       1  150064       2.3313     0.009868
enh82626     4  148977800  148978800      1       1  150064       2.1399      0.01618
enh82636     4  149265200  149266200      4       2  150064       1.7394     0.040982
enh82637     4  149317900  149318900      1       1  150064       4.0893    2.163e-05
enh82699     4  153039300  153040300      2       1  150064       1.8384     0.033005
enh82761     4  154056000  154057000      2       1  150064       2.0554      0.01992
enh82787     4  154359800  154360800      2       1  150064       1.9025     0.028556
enh82823     4  154720800  154721800      2       1  150064       2.9403    0.0016394
enh82837     4  156513100  156514100      3       2  150064        1.896      0.02898
enh82845     4  156693400  156694400      2       1  150064       2.2152     0.013372
enh82846     4  156699300  156700300      3       2  150064       3.1852   0.00072332
enh82847     4  156709000  156710000      2       1  150064       2.2612     0.011873
enh82856     4  157219300  157220300      3       2  150064       2.0512     0.020123
enh82857     4  157519000  157520000      3       1  150064       2.7566    0.0029204
enh82873     4  158725000  158726000      1       1  150064       1.8679      0.03089
enh82900     4  159688700  159689700      1       1  150064       1.8692       0.0308
enh82901     4  159692000  159693000      1       1  150064       1.9175      0.02759
enh82903     4  159698700  159699700      3       1  150064       1.7565     0.039505
enh82904     4  159699600  159700600      3       1  150064        1.769     0.038449
enh82905     4  159702900  159703900      1       1  150064       1.9214      0.02734
enh82906     4  159704000  159705000      2       1  150064       1.6506     0.049411
enh82907     4  159705400  159706400      5       1  150064       1.9199     0.027437
enh82908     4  159707800  159708800      4       1  150064       1.9598      0.02501
enh82912     4  159725900  159726900      2       1  150064       2.2201     0.013207
enh82921     4  159792200  159793200      1       1  150064       2.1862       0.0144
enh82923     4  159823300  159824300      2       1  150064       1.8648     0.031107
enh82946     4  160232200  160233200      3       1  150064       1.6612     0.048338
enh82968     4  165898800  165899800      2       1  150064       1.8408     0.032823
enh82982     4  166381700  166382700      4       2  150064       2.0974     0.017978
enh82983     4  166382800  166383800      2       1  150064       1.8188     0.034471
enh83030     4  169786600  169787600      3       1  150064       2.1048     0.017653
enh83046     4  170000400  170001400      2       1  150064       1.9724     0.024281
enh83049     4  170020500  170021500      2       1  150064       2.7468    0.0030094
enh83051     4  170036900  170037900      2       1  150064       2.9329    0.0016788
enh83052     4  170054900  170055900      1       1  150064       2.4425     0.007292
enh83070     4  170235700  170236700      2       1  150064       3.9186   4.4541e-05
enh83071     4  170236700  170237700      4       1  150064       4.5618   2.5354e-06
enh83072     4  170406600  170407600      3       1  150064       1.9236     0.027205
enh83073     4  170532000  170533000      4       2  150064       3.3157   0.00045711
enh83075     4  170539800  170540800      2       1  150064       3.2756   0.00052721
enh83077     4  170580000  170581000      3       2  150064       3.9536    3.849e-05
enh83080     4  170855000  170856000      4       2  150064       3.1305   0.00087263
enh83082     4  170863800  170864800      6       1  150064       1.7445     0.040535
enh83087     4  171011200  171012200      2       1  150064       1.6788     0.046591
enh83100     4  174106900  174107900      2       1  150064       1.7183     0.042869
enh83102     4  174185500  174186500      4       2  150064       1.7445     0.040533
enh83110     4  175008000  175009000      2       1  150064       2.4577    0.0069909
enh83144     4  177556300  177557300      1       1  150064       1.9669       0.0246
enh83186     4  183669300  183670300      7       3  150064       2.2852     0.011152
enh83200     4  184039800  184040800      5       1  150064       2.3375    0.0097066
enh83208     4  184183100  184184100      2       1  150064       1.7548     0.039651
enh83233     4  184492200  184493200      8       2  150064       2.2386      0.01259
enh83250     4  184796800  184797800      4       2  150064       2.2595     0.011926
enh83272     4  185185000  185186000      6       2  150064       2.8168    0.0024251
enh83280     4  185235000  185236000      1       1  150064       1.9182      0.02754
enh83287     4  185285400  185286400      3       1  150064       2.0842     0.018573
enh83292     4  185314100  185315100      5       3  150064       1.9221       0.0273
enh83298     4  185338400  185339400      6       3  150064       1.9499     0.025594
enh83311     4  185392500  185393500      3       1  150064       2.0966     0.018017
enh83322     4  185566400  185567400      2       1  150064       1.8073     0.035355
enh83323     4  185567500  185568500      3       1  150064       1.8044     0.035584
enh83335     4  185677400  185678400      2       1  150064       1.7733     0.038092
enh83369     4  186227100  186228100      1       1  150064       2.4069     0.008044
enh83377     4  186425700  186426700      3       1  150064        1.854     0.031871
enh83418     4  186988700  186989700      3       2  150064       2.5305    0.0056955
enh83421     4  187000100  187001100      9       3  150064       2.4898    0.0063899
enh83423     4  187016300  187017300      5       2  150064       2.2876     0.011081
enh83447     4  187765800  187766800      5       2  150064       1.7526     0.039833
enh83449     4  187856800  187857800      3       2  150064       2.0517       0.0201
enh83453     4  187948200  187949200      3       2  150064        2.033     0.021025
enh83454     4  187992700  187993700      7       2  150064       3.0595    0.0011086
enh83473     4  190225400  190226400      1       1  150064       2.7313     0.003154
enh83521     5    1097300    1098300      7       3  150064       1.8818      0.02993
enh83523     5    1106100    1107100      2       1  150064       2.5355    0.0056151
enh83547     5    1517800    1518800      9       3  150064       2.4073    0.0080363
enh83551     5    1536800    1537800      1       1  150064       1.6978      0.04477
enh83577     5    4905800    4906800      4       2  150064       2.3408    0.0096201
enh83578     5    4907400    4908400      3       2  150064        2.448    0.0071825
enh83588     5    5418800    5419800      8       2  150064       2.1565     0.015524
enh83591     5    5429400    5430400      1       1  150064        3.608    0.0001543
enh83593     5    5531000    5532000      4       2  150064       1.6518     0.049291
enh83594     5    5572600    5573600      3       2  150064       2.6081    0.0045528
enh83602     5    6631300    6632300      2       1  150064       2.4161    0.0078449
enh83603     5    6634600    6635600      4       2  150064       1.6834     0.046145
enh83605     5    6704400    6705400      4       2  150064       2.4971    0.0062599
enh83608     5    6720400    6721400      6       2  150064       2.7104    0.0033599
enh83611     5    6729700    6730700      5       3  150064       2.4523    0.0070977
enh83616     5    6766800    6767800      3       1  150064       1.6875     0.045758
enh83681     5   10626300   10627300      1       1  150064       1.6877      0.04573
enh83682     5   10632200   10633200     13       2  150064       2.1611     0.015345
enh83683     5   10663600   10664600      3       1  150064       1.6639     0.048065
enh83731     5   14208600   14209600      2       1  150064       2.2947     0.010874
enh83743     5   14242700   14243700      1       1  150064       1.6453      0.04995
enh83774     5   14464500   14465500      2       1  150064       2.1076     0.017533
enh83784     5   14597700   14598700      1       1  150064       2.0122       0.0221
enh83787     5   14667600   14668600      3       1  150064       1.7079     0.043831
enh83789     5   14672100   14673100      1       1  150064       2.0484      0.02026
enh83793     5   14714300   14715300      2       1  150064       2.3969    0.0082681
enh83837     5   15914400   15915400      1       1  150064       1.9523      0.02545
enh83838     5   15929300   15930300      2       1  150064       2.4232    0.0076917
enh83853     5   16713300   16714300      1       1  150064       2.8418     0.002243
enh83854     5   16721400   16722400      2       1  150064       2.4475    0.0071929
enh83861     5   16806400   16807400      2       1  150064       1.7117     0.043481
enh83875     5   16883800   16884800      6       3  150064       1.8674     0.030923
enh83909     5   17251900   17252900      1       1  150064       1.8555      0.03176
enh84011     5   32596800   32597800      4       2  150064       1.6836     0.046132
enh84020     5   33238900   33239900      2       1  150064       2.0015     0.022667
enh84022     5   33299400   33300400      3       2  150064       1.7584     0.039343
enh84024     5   33319600   33320600      6       2  150064       2.2987     0.010761
enh84026     5   33328200   33329200      5       2  150064       2.2505     0.012208
enh84027     5   33330200   33331200      7       2  150064       2.3161     0.010277
enh84040     5   33780500   33781500      1       1  150064       1.8405      0.03285
enh84078     5   34522000   34523000      8       2  150064       1.8003     0.035905
enh84079     5   34523700   34524700      1       1  150064       2.2399      0.01255
enh84080     5   34525700   34526700      8       2  150064       2.1883     0.014325
enh84081     5   34526600   34527600      9       4  150064       2.2125     0.013466
enh84137     5   35172000   35173000      4       1  150064       1.8027     0.035719
enh84138     5   35182600   35183600      3       1  150064       1.9108     0.028015
enh84158     5   35478700   35479700      2       1  150064       1.6872     0.045786
enh84161     5   35672800   35673800      1       1  150064       1.7337      0.04149
enh84177     5   36301100   36302100      4       2  150064       1.8088     0.035237
enh84185     5   36652400   36653400      1       1  150064       2.2072      0.01365
enh84208     5   37663300   37664300      1       1  150064       1.8089      0.03523
enh84209     5   37665400   37666400      3       2  150064        1.661     0.048358
enh84215     5   37738300   37739300      1       1  150064       1.6501      0.04946
enh84218     5   37786400   37787400      2       1  150064       1.9111     0.027996
enh84247     5   38607200   38608200      2       1  150064       1.6996     0.044602
enh84257     5   38659600   38660600      3       1  150064       1.9409     0.026138
enh84258     5   38660000   38661000      1       1  150064       1.9721       0.0243
enh84261     5   38671900   38672900      1       1  150064       2.5421      0.00551
enh84264     5   38725000   38726000      3       2  150064       2.9759    0.0014606
enh84278     5   38871100   38872100      1       1  150064       2.1422      0.01609
enh84279     5   38923400   38924400      4       2  150064       2.0714     0.019162
enh84280     5   38925200   38926200      2       1  150064       2.0298      0.02119
enh84281     5   38931100   38932100      2       1  150064       2.2065     0.013675
enh84282     5   39015100   39016100      2       1  150064         2.25     0.012223
enh84284     5   39072400   39073400      3       2  150064       2.2534     0.012116
enh84294     5   39195400   39196400      3       2  150064       2.0049     0.022485
enh84303     5   39331800   39332800      2       1  150064       1.9507     0.025549
enh84312     5   39399800   39400800      6       3  150064       1.7577     0.039398
enh84314     5   39402100   39403100      2       1  150064       2.3325    0.0098384
enh84319     5   39419700   39420700      1       1  150064       1.6682      0.04764
enh84320     5   39428500   39429500      4       1  150064       2.5548     0.005312
enh84321     5   39432700   39433700      3       1  150064       2.3613    0.0091061
enh84326     5   39450800   39451800      3       2  150064       2.0803     0.018749
enh84344     5   39544700   39545700      5       2  150064       1.6708     0.047379
enh84396     5   42812200   42813200      1       1  150064        1.685      0.04599
enh84410     5   43120000   43121000      2       1  150064       1.7263     0.042146
enh84436     5   49849100   49850100      3       2  150064       1.9941     0.023072
enh84469     5   52332900   52333900      2       1  150064       2.4874    0.0064344
enh84473     5   52572500   52573500      5       3  150064       1.7037     0.044219
enh84476     5   52898600   52899600      2       1  150064       2.1356     0.016358
enh84483     5   53548000   53549000      2       1  150064       1.9707     0.024376
enh84485     5   53561500   53562500      5       2  150064       1.8898      0.02939
enh84487     5   53569400   53570400      6       2  150064       1.6596     0.048493
enh84490     5   53597500   53598500      2       1  150064       2.6232    0.0043557
enh84492     5   53604000   53605000      2       1  150064        1.966     0.024648
enh84493     5   53607500   53608500      2       1  150064        1.647     0.049777
enh84513     5   53897500   53898500      4       2  150064       2.3674    0.0089562
enh84514     5   53899200   53900200      3       2  150064        2.544    0.0054803
enh84517     5   53911600   53912600      4       2  150064       1.9067      0.02828
enh84519     5   53927800   53928800      6       4  150064        1.682     0.046284
enh84520     5   53939700   53940700      3       1  150064       1.8663     0.031001
enh84521     5   53941900   53942900      5       2  150064       1.9622     0.024872
enh84528     5   54015200   54016200      3       2  150064        1.728     0.041991
enh84537     5   54117300   54118300      2       1  150064       2.0846     0.018555
enh84538     5   54129600   54130600      1       1  150064       1.9192      0.02748
enh84539     5   54131500   54132500      2       1  150064       2.2342     0.012734
enh84540     5   54140200   54141200      7       2  150064       2.2827     0.011224
enh84578     5   55164600   55165600      4       2  150064        2.264     0.011787
enh84583     5   55219400   55220400      6       4  150064       2.4734    0.0066915
enh84618     5   55459900   55460900      3       1  150064       1.6582     0.048637
enh84619     5   55465200   55466200      4       2  150064       1.8751      0.03039
enh84658     5   55902200   55903200      3       2  150064        1.814     0.034842
enh84661     5   55920900   55921900      4       2  150064       1.7713     0.038254
enh84697     5   56483900   56484900      2       1  150064        1.654      0.04906
enh84702     5   56594700   56595700      6       3  150064       1.9785     0.023936
enh84706     5   56619600   56620600      1       1  150064       1.8289      0.03371
enh84727     5   57137300   57138300      2       1  150064         1.93     0.026806
enh84731     5   57180800   57181800      2       1  150064       2.1671     0.015112
enh84735     5   57375900   57376900      3       1  150064       3.1661   0.00077239
enh84736     5   57376600   57377600      3       1  150064       2.5777    0.0049728
enh84739     5   57452600   57453600      1       1  150064       2.8545     0.002155
enh84743     5   57569400   57570400      2       1  150064        3.589   0.00016596
enh84748     5   58218200   58219200      1       1  150064       1.9632      0.02481
enh84749     5   58330200   58331200      2       1  150064       2.2708     0.011579
enh84770     5   58858500   58859500      3       2  150064       2.7821    0.0027005
enh84771     5   58879300   58880300      2       1  150064        1.653      0.04917
enh84772     5   58886400   58887400      2       1  150064       1.8385     0.032995
enh84774     5   58945000   58946000      2       1  150064       2.7969    0.0025798
enh84775     5   58981200   58982200      3       2  150064       1.7189     0.042819
enh84776     5   59005100   59006100      3       2  150064       1.7158     0.043099
enh84778     5   59105700   59106700      2       1  150064       2.2899     0.011014
enh84786     5   59968700   59969700      2       1  150064       2.8708    0.0020472
enh84789     5   59983800   59984800      1       1  150064       3.0715     0.001065
enh84790     5   59993000   59994000      2       1  150064       2.6183    0.0044181
enh84791     5   59997000   59998000      6       2  150064       2.2782     0.011358
enh84793     5   60241800   60242800      4       2  150064       2.2504     0.012212
enh84796     5   60525000   60526000      4       2  150064       4.2142   1.2535e-05
enh84797     5   60559200   60560200      4       2  150064       2.1755     0.014795
enh84800     5   60572800   60573800      4       2  150064       3.9699   3.5957e-05
enh84801     5   60575600   60576600      4       1  150064       4.0088   3.0519e-05
enh84802     5   60586200   60587200      2       1  150064       5.7158   5.4602e-09
enh84803     5   60588500   60589500      2       1  150064       4.2904   8.9184e-06
enh84804     5   60594300   60595300      2       1  150064       3.7531   8.7348e-05
enh84805     5   60597400   60598400      1       1  150064       1.6491      0.04956
enh84806     5   60600300   60601300      3       1  150064        4.054   2.5171e-05
enh84807     5   60602200   60603200      2       1  150064       3.0155    0.0012827
enh84809     5   60615100   60616100      3       2  150064       6.1932   2.9478e-10
enh84811     5   60624600   60625600      1       1  150064       6.6855    1.151e-11
enh84814     5   60642700   60643700      4       2  150064       6.1307   4.3741e-10
enh84817     5   60704000   60705000      2       1  150064        4.271   9.7277e-06
enh84818     5   60704900   60705900      3       2  150064       2.8612    0.0021103
enh84820     5   60727800   60728800      2       1  150064       5.8212   2.9217e-09
enh84828     5   60900000   60901000      3       2  150064       2.8338    0.0023001
enh84829     5   60915400   60916400      4       2  150064       2.0283     0.021267
enh84832     5   60922400   60923400      2       1  150064       1.8152     0.034744
enh84843     5   61583100   61584100      4       1  150064       3.1037   0.00095564
enh84844     5   61592100   61593100      4       2  150064       3.0289    0.0012271
enh84846     5   61600500   61601500      1       1  150064       2.9993     0.001353
enh84847     5   61603600   61604600      2       1  150064       1.7886     0.036841
enh84854     5   61943800   61944800      2       1  150064        1.988     0.023404
enh84855     5   61948800   61949800      1       1  150064       1.9829      0.02369
enh84866     5   64311200   64312200      5       1  150064       2.6537    0.0039808
enh84867     5   64322800   64323800      1       1  150064       2.7858      0.00267
enh84868     5   64330200   64331200      4       1  150064       2.6771    0.0037133
enh84885     5   64660200   64661200      6       2  150064       2.5184    0.0058938
enh84888     5   64779100   64780100      4       2  150064       1.9537     0.025369
enh84889     5   64857400   64858400      2       1  150064       2.0444     0.020456
enh84890     5   64860000   64861000      3       2  150064       2.0854     0.018515
enh84953     5   66390700   66391700      1       1  150064       2.8054     0.002513
enh84954     5   66403000   66404000      1       1  150064       2.0073      0.02236
enh85007     5   67509700   67510700      4       2  150064       1.8556     0.031752
enh85009     5   67515500   67516500      3       2  150064       1.7567     0.039487
enh85015     5   67527800   67528800      2       1  150064        2.198     0.013976
enh85029     5   67581000   67582000      1       1  150064       1.8169      0.03462
enh85032     5   67639700   67640700      3       2  150064       3.0335    0.0012087
enh85039     5   67730500   67731500      3       2  150064       2.8964    0.0018875
enh85088     5   70752700   70753700      2       1  150064        1.686       0.0459
enh85100     5   71220200   71221200      4       2  150064       1.8379     0.033039
enh85103     5   71235000   71236000      1       1  150064       1.6544      0.04902
enh85122     5   71578600   71579600      3       1  150064       1.9181     0.027546
enh85123     5   71602600   71603600      1       1  150064        2.217      0.01331
enh85133     5   71698600   71699600      3       1  150064       1.6774     0.046728
enh85183     5   72469800   72470800      3       1  150064       2.1329     0.016465
enh85197     5   72913300   72914300      4       2  150064       2.1238     0.016843
enh85203     5   73045500   73046500      3       1  150064       2.4976    0.0062519
enh85290     5   74631400   74632400      4       2  150064       1.8005     0.035893
enh85293     5   74707600   74708600      2       1  150064       1.9975     0.022884
enh85294     5   74745900   74746900      1       1  150064       2.6099     0.004528
enh85308     5   74916400   74917400      5       2  150064       2.1994     0.013924
enh85311     5   74965000   74966000      3       1  150064        1.976     0.024075
enh85312     5   75011600   75012600      3       2  150064        1.933      0.02662
enh85344     5   75835000   75836000      1       1  150064       3.1679    0.0007676
enh85347     5   75856800   75857800      3       2  150064       2.0813     0.018701
enh85382     5   77039000   77040000      3       2  150064       1.7637      0.03889
enh85384     5   77069200   77070200      3       1  150064       1.9461      0.02582
enh85386     5   77290400   77291400      3       2  150064       2.8835    0.0019664
enh85387     5   77583500   77584500     10       2  150064       4.3893   5.6848e-06
enh85388     5   77588700   77589700      4       2  150064       3.6686   0.00012193
enh85389     5   77654500   77655500      2       1  150064       1.9902     0.023287
enh85390     5   77657400   77658400      2       1  150064       1.6495      0.04952
enh85392     5   77792000   77793000      2       1  150064       1.9786     0.023933
enh85394     5   77796900   77797900      4       2  150064       2.2196     0.013222
enh85395     5   77797800   77798800      1       1  150064       2.3662     0.008986
enh85398     5   77802700   77803700      3       1  150064       2.2062     0.013684
enh85402     5   77817200   77818200      1       1  150064        2.755     0.002935
enh85422     5   77900700   77901700      3       2  150064       1.7102      0.04361
enh85423     5   77905600   77906600      1       1  150064       1.7238      0.04237
enh85424     5   77906700   77907700      2       1  150064       1.7723      0.03817
enh85471     5   78886400   78887400      2       1  150064       2.0194     0.021723
enh85501     5   79461000   79462000      9       4  150064       1.8203     0.034355
enh85504     5   79472400   79473400      2       1  150064       2.4715    0.0067278
enh85506     5   79475000   79476000      6       3  150064       1.7387     0.041041
enh85521     5   79512700   79513700      2       1  150064       1.8464     0.032419
enh85523     5   79516000   79517000      5       3  150064        1.785     0.037133
enh85557     5   81073800   81074800      4       2  150064       2.2007     0.013878
enh85558     5   81075300   81076300      2       1  150064       1.8606     0.031401
enh85559     5   81078700   81079700      5       3  150064       2.7483     0.002995
enh85564     5   81152800   81153800      2       1  150064       3.1561   0.00079939
enh85570     5   81572200   81573200      1       1  150064       2.5124     0.005996
enh85572     5   81630900   81631900      1       1  150064       2.2049      0.01373
enh85604     5   85757000   85758000      2       1  150064       1.7085     0.043772
enh85608     5   86375100   86376100      5       2  150064       1.7293     0.041879
enh85633     5   87540000   87541000      3       1  150064       2.5862     0.004852
enh85634     5   87540800   87541800      2       1  150064       2.3756    0.0087605
enh85635     5   87563000   87564000      2       1  150064       2.8901    0.0019257
enh85636     5   87565400   87566400      3       1  150064        2.701    0.0034565
enh85638     5   88029700   88030700      2       1  150064       1.9015     0.028618
enh85639     5   88030500   88031500      2       1  150064       2.9246    0.0017247
enh85643     5   88118200   88119200      1       1  150064       1.8767      0.03028
enh85652     5   88194900   88195900      5       3  150064       3.5166   0.00021857
enh85653     5   88237600   88238600      2       1  150064       2.5096    0.0060436
enh85654     5   88238400   88239400      2       1  150064       2.4301    0.0075464
enh85656     5   88733500   88734500      1       1  150064        2.871     0.002046
enh85660     5   89311200   89312200      3       2  150064       2.4833    0.0065079
enh85664     5   90167200   90168200      2       1  150064       3.4721   0.00025823
enh85667     5   90229500   90230500      3       1  150064       2.2457     0.012361
enh85668     5   90236000   90237000      7       3  150064       4.3175   7.8916e-06
enh85669     5   90262900   90263900      5       1  150064       2.1886     0.014313
enh85670     5   90277600   90278600      3       1  150064       3.5118   0.00022254
enh85672     5   90348800   90349800      4       2  150064       3.3867    0.0003537
enh85674     5   90357800   90358800      1       1  150064       1.9888      0.02336
enh85677     5   90406600   90407600      3       2  150064       1.9864     0.023495
enh85678     5   90410100   90411100      4       2  150064        2.533    0.0056553
enh85679     5   90418200   90419200      4       2  150064       1.8943     0.029091
enh85680     5   90422100   90423100      1       1  150064       1.9684      0.02451
enh85684     5   90447300   90448300      1       1  150064       2.4177      0.00781
enh85685     5   90457900   90458900      3       1  150064        2.518    0.0059019
enh85690     5   90508100   90509100      1       1  150064       2.2118      0.01349
enh85708     5   92435200   92436200      1       1  150064       2.3453     0.009505
enh85763     5   95127200   95128200      7       3  150064       1.6711     0.047352
enh85764     5   95129200   95130200      4       1  150064       2.0324     0.021059
enh85770     5   95160500   95161500      8       3  150064       2.0729     0.019091
enh85779     5   95197500   95198500      3       2  150064       2.7969      0.00258
enh85783     5   95217200   95218200      1       1  150064       1.8723      0.03058
enh85784     5   95219200   95220200      3       2  150064       2.1755     0.014798
enh85790     5   95403300   95404300      3       1  150064       1.8395      0.03292
enh85793     5   95532400   95533400      3       1  150064       3.0855     0.001016
enh85800     5   95673600   95674600      3       2  150064       2.6038    0.0046103
enh85806     5   95990600   95991600      3       1  150064        1.807     0.035378
enh85807     5   95991900   95992900      3       2  150064       2.0584     0.019778
enh85809     5   95999400   96000400      1       1  150064       2.2133      0.01344
enh85839     5   96211000   96212000      8       4  150064       1.8176     0.034565
enh85841     5   96221100   96222100      4       1  150064       2.0314     0.021106
enh85842     5   96239600   96240600      9       2  150064       2.4722    0.0067146
enh85845     5   96273100   96274100      4       1  150064       2.5183    0.0058969
enh85846     5   96273900   96274900      2       1  150064       2.6753    0.0037333
enh85847     5   96277000   96278000      3       2  150064       1.7891       0.0368
enh85848     5   96278600   96279600      3       1  150064       2.3738    0.0088028
enh85849     5   96279200   96280200      2       1  150064       1.8923     0.029225
enh85850     5   96287800   96288800      1       1  150064       2.4469     0.007204
enh85851     5   96289100   96290100      2       1  150064       1.7235     0.042402
enh85853     5   96292600   96293600      5       2  150064       2.2779     0.011366
enh85854     5   96295000   96296000      2       1  150064       2.5499    0.0053873
enh85855     5   96295700   96296700      1       1  150064       2.6332     0.004229
enh85856     5   96297300   96298300      1       1  150064       2.6248     0.004335
enh85861     5   96344400   96345400      2       1  150064        1.676     0.046866
enh85867     5   96471600   96472600      2       1  150064       1.6583     0.048631
enh85875     5   96883600   96884600      4       2  150064       1.8758     0.030339
enh85876     5   96890800   96891800      1       1  150064       2.5229     0.005819
enh85879     5   97444800   97445800      1       1  150064       2.3256      0.01002
enh85889     5   98269200   98270200      3       1  150064       2.0025     0.022618
enh85892     5   98329300   98330300      6       1  150064       1.8696     0.030769
enh85914     5  101632200  101633200      2       1  150064       2.5896    0.0048051
enh85955     5  106700800  106701800      5       2  150064       2.3409    0.0096179
enh85956     5  106723900  106724900      3       1  150064       2.3799    0.0086579
enh85963     5  106855300  106856300      2       1  150064       2.7102     0.003362
enh85964     5  106875200  106876200      2       1  150064        3.701   0.00010739
enh85965     5  106878000  106879000      1       1  150064       3.3924    0.0003464
enh85966     5  106892500  106893500      5       2  150064       2.4607    0.0069342
enh85968     5  106902600  106903600      3       1  150064       1.6568     0.048781
enh85973     5  107144100  107145100      2       1  150064       1.8118     0.035006
enh85974     5  107147900  107148900      2       1  150064       2.0666     0.019384
enh85975     5  107204900  107205900      3       2  150064       3.5403   0.00019986
enh85977     5  107221800  107222800      2       1  150064       3.0943   0.00098651
enh85984     5  107715000  107716000      1       1  150064       1.8957        0.029
enh85995     5  108664200  108665200      4       2  150064       2.9987    0.0013556
enh85996     5  108723600  108724600      3       1  150064       2.1118      0.01735
enh85997     5  108742900  108743900      4       2  150064       3.2021   0.00068211
enh85998     5  108746900  108747900      7       3  150064       2.7151    0.0033128
enh85999     5  108748500  108749500      2       1  150064       2.2662      0.01172
enh86000     5  108790900  108791900      4       2  150064       2.7231    0.0032333
enh86002     5  108820400  108821400      3       2  150064        3.241   0.00059564
enh86004     5  108980300  108981300      2       1  150064       1.9519     0.025472
enh86005     5  108989900  108990900      2       1  150064        2.343    0.0095639
enh86006     5  108992200  108993200      5       2  150064       4.2386   1.1248e-05
enh86007     5  109028500  109029500      1       1  150064       2.3268     0.009989
enh86009     5  109040200  109041200      3       2  150064       4.1078   1.9971e-05
enh86010     5  109043400  109044400      3       2  150064       3.5628   0.00018349
enh86011     5  109044000  109045000      6       3  150064       2.6102    0.0045249
enh86012     5  109075300  109076300      2       1  150064       4.1135   1.9482e-05
enh86013     5  109079100  109080100      4       2  150064       3.0573    0.0011166
enh86014     5  109200900  109201900      5       3  150064       2.6816    0.0036637
enh86027     5  111012200  111013200      5       2  150064         3.06    0.0011067
enh86029     5  111024600  111025600      2       1  150064       2.0522     0.020074
enh86030     5  111030000  111031000      2       1  150064       1.6974     0.044809
enh86031     5  111032900  111033900      6       3  150064       2.9684     0.001497
enh86060     5  112042200  112043200      3       2  150064       2.0532     0.020025
enh86074     5  112304100  112305100      4       2  150064       1.9351     0.026488
enh86077     5  112311000  112312000      2       1  150064       2.6321    0.0042434
enh86078     5  112314000  112315000      3       1  150064         2.09     0.018307
enh86097     5  112460200  112461200      6       1  150064       2.7939    0.0026039
enh86117     5  113142700  113143700      1       1  150064       2.1149      0.01722
enh86118     5  113320700  113321700      1       1  150064       2.6427     0.004113
enh86130     5  114701600  114702600      6       2  150064        2.902    0.0018541
enh86134     5  114758900  114759900      7       2  150064       1.6797     0.046512
enh86138     5  114792900  114793900      5       2  150064       2.6336    0.0042238
enh86139     5  114795900  114796900      6       2  150064       2.0052     0.022471
enh86163     5  115419200  115420200      2       1  150064       2.0526     0.020056
enh86188     5  115880600  115881600      7       3  150064       1.9251     0.027108
enh86210     5  116497200  116498200      6       3  150064       2.9517    0.0015801
enh86251     5  118693100  118694100      2       1  150064       2.4076    0.0080294
enh86252     5  118694300  118695300      2       1  150064       1.6976      0.04479
enh86256     5  118722000  118723000      1       1  150064       1.7184      0.04286
enh86267     5  119799000  119800000      3       1  150064       1.6819     0.046299
enh86269     5  121061500  121062500      3       2  150064       2.1512     0.015729
enh86282     5  121815000  121816000      1       1  150064       2.0341      0.02097
enh86335     5  123624900  123625900      4       1  150064       2.7684    0.0028167
enh86344     5  123934600  123935600      4       2  150064       1.9146     0.027773
enh86345     5  123940900  123941900      4       2  150064       2.7943    0.0026007
enh86350     5  123976800  123977800      4       2  150064       1.8602     0.031427
enh86359     5  124004700  124005700      4       2  150064       1.9036      0.02848
enh86397     5  124563000  124564000      5       2  150064       1.7959     0.036253
enh86403     5  124884700  124885700      2       1  150064       1.9556     0.025253
enh86410     5  125337900  125338900      6       2  150064       3.2834   0.00051284
enh86414     5  125689600  125690600      3       2  150064       1.7999     0.035936
enh86420     5  125760400  125761400      2       1  150064       1.6873     0.045774
enh86427     5  125807000  125808000      2       1  150064       2.2664     0.011713
enh86435     5  125874300  125875300      5       1  150064        2.908    0.0018185
enh86446     5  126193000  126194000      3       1  150064       1.9836     0.023648
enh86447     5  126202600  126203600      1       1  150064       2.5319     0.005673
enh86448     5  126204000  126205000      5       3  150064       2.9094    0.0018108
enh86455     5  126306800  126307800      4       1  150064       3.6967   0.00010922
enh86457     5  126308500  126309500      3       1  150064       2.1627     0.015283
enh86458     5  126317600  126318600      3       1  150064       2.2795     0.011318
enh86468     5  126430600  126431600      5       3  150064       1.8939     0.029116
enh86469     5  126545600  126546600      3       2  150064        2.634    0.0042192
enh86483     5  126995200  126996200      3       1  150064       2.1378     0.016266
enh86485     5  127149400  127150400      3       2  150064       3.0831    0.0010242
enh86487     5  127202700  127203700      2       1  150064       3.3989    0.0003383
enh86489     5  127207500  127208500      1       1  150064       3.7499    8.844e-05
enh86490     5  127211400  127212400      3       1  150064       3.9318   4.2164e-05
enh86491     5  127220900  127221900      2       1  150064        3.941    4.057e-05
enh86492     5  127228400  127229400      1       1  150064       3.7947    7.391e-05
enh86500     5  127416700  127417700      3       1  150064       2.4229    0.0076987
enh86506     5  127588000  127589000      2       1  150064       2.0793     0.018796
enh86507     5  127600000  127601000      2       1  150064       2.6019     0.004636
enh86508     5  127607300  127608300      2       1  150064         1.96     0.024999
enh86510     5  127694600  127695600      3       2  150064       2.9499    0.0015895
enh86513     5  127791300  127792300      3       2  150064       1.9955     0.022996
enh86543     5  130592500  130593500      1       1  150064       1.8493      0.03221
enh86549     5  130648400  130649400      4       1  150064       1.8391     0.032953
enh86586     5  131609800  131610800      3       2  150064       1.9602     0.024989
enh86619     5  131783000  131784000      3       1  150064       1.9363     0.026414
enh86620     5  131785200  131786200      8       3  150064       1.9093     0.028114
enh86621     5  131789800  131790800      5       2  150064       1.9135     0.027843
enh86636     5  132002300  132003300      1       1  150064       1.7619      0.03904
enh86804     5  134575000  134576000      7       3  150064        1.678     0.046669
enh86842     5  135205000  135206000      7       2  150064       1.9305     0.026773
enh86861     5  135372500  135373500      1       1  150064       2.2179      0.01328
enh86897     5  137007400  137008400      2       1  150064        2.085     0.018535
enh86904     5  137069600  137070600      1       1  150064       2.3083      0.01049
enh86914     5  137223600  137224600      2       1  150064       2.6324    0.0042394
enh86915     5  137225200  137226200      2       1  150064       2.3254     0.010024
enh86918     5  137358800  137359800      4       1  150064       2.1152     0.017208
enh86919     5  137366000  137367000      1       1  150064       1.7893      0.03678
enh86920     5  137369200  137370200      1       1  150064       1.7626      0.03898
enh86925     5  137566000  137567000      2       1  150064       3.6348   0.00013912
enh86928     5  137670600  137671600      3       1  150064       2.5399    0.0055442
enh86929     5  137672100  137673100      5       3  150064       2.9152    0.0017774
enh86930     5  137675500  137676500      3       1  150064       3.2208   0.00063924
enh86932     5  137704600  137705600      3       2  150064       2.7085     0.003379
enh86935     5  137775400  137776400      3       2  150064       4.4569   4.1576e-06
enh86936     5  137785000  137786000      1       1  150064       3.4458    0.0002847
enh86937     5  137785500  137786500      1       1  150064       4.2491    1.073e-05
enh86939     5  137798400  137799400      6       2  150064       3.7326    9.477e-05
enh86942     5  137840100  137841100      2       1  150064       5.0047    2.798e-07
enh86943     5  137864000  137865000      2       1  150064       3.2631   0.00055098
enh86944     5  137876000  137877000      2       1  150064        4.384   5.8268e-06
enh86945     5  137880700  137881700      2       1  150064       4.4219    4.891e-06
enh86947     5  137909000  137910000      2       1  150064        2.418    0.0078021
enh86948     5  137911700  137912700      1       1  150064       3.1966    0.0006954
enh86949     5  137937900  137938900      1       1  150064       5.1666    1.192e-07
enh86950     5  137940900  137941900      2       1  150064       2.6648    0.0038517
enh86951     5  137945000  137946000      4       1  150064       4.9015   4.7543e-07
enh86952     5  137947200  137948200      3       1  150064        4.658   1.5961e-06
enh86953     5  137966500  137967500      2       1  150064       1.7812     0.037439
enh86954     5  137968500  137969500      1       1  150064       3.0041     0.001332
enh86989     5  138303300  138304300      1       1  150064       2.1604      0.01537
enh87006     5  138449400  138450400      2       1  150064       2.1553     0.015568
enh87007     5  138462000  138463000      1       1  150064       1.6763      0.04684
enh87047     5  138781000  138782000      1       1  150064       2.0433      0.02051
enh87049     5  138842100  138843100      1       1  150064       1.6777       0.0467
enh87056     5  138872000  138873000      1       1  150064       1.7968      0.03618
enh87060     5  138922400  138923400      2       1  150064       2.3016      0.01068
enh87072     5  139036600  139037600      3       1  150064       2.3431    0.0095613
enh87073     5  139042200  139043200      1       1  150064       2.9083     0.001817
enh87075     5  139050200  139051200      1       1  150064       2.9118     0.001797
enh87076     5  139051900  139052900      1       1  150064       3.7447     9.03e-05
enh87077     5  139054000  139055000      5       1  150064       3.3882   0.00035172
enh87078     5  139057100  139058100      6       1  150064        3.272   0.00053392
enh87079     5  139064100  139065100      1       1  150064       4.5275    2.984e-06
enh87080     5  139068200  139069200      1       1  150064       2.7664     0.002834
enh87081     5  139072700  139073700      2       1  150064       4.0495   2.5668e-05
enh87084     5  139085100  139086100      2       1  150064       2.5134    0.0059795
enh87091     5  139147600  139148600      2       1  150064       1.6678     0.047674
enh87094     5  139229000  139230000      1       1  150064       2.0341      0.02097
enh87095     5  139242600  139243600      3       1  150064       2.2544     0.012084
enh87096     5  139259800  139260800      1       1  150064       1.7424      0.04072
enh87103     5  139348000  139349000      2       1  150064       3.0735    0.0010579
enh87108     5  139488800  139489800      1       1  150064       3.3836    0.0003577
enh87112     5  139523200  139524200      3       2  150064       1.7786     0.037649
enh87113     5  139530700  139531700      1       1  150064       2.4678     0.006797
enh87115     5  139536000  139537000      2       1  150064       3.5479   0.00019415
enh87116     5  139544900  139545900      6       2  150064       2.0609     0.019656
enh87117     5  139548800  139549800      1       1  150064       3.3123    0.0004627
enh87119     5  139559900  139560900      2       1  150064       1.9778     0.023978
enh87121     5  139596000  139597000      2       1  150064       2.6955    0.0035137
enh87123     5  139599700  139600700      2       1  150064       1.7076     0.043856
enh87124     5  139602100  139603100      2       1  150064       3.2754   0.00052752
enh87125     5  139607800  139608800      3       1  150064       3.4692   0.00026101
enh87126     5  139615800  139616800      4       2  150064       2.8027    0.0025335
enh87137     5  139681000  139682000      2       1  150064       3.4933   0.00023857
enh87151     5  139783300  139784300      1       1  150064       3.4622    0.0002679
enh87153     5  139925800  139926800      4       2  150064       2.2754     0.011441
enh87154     5  139927600  139928600      2       1  150064       2.9254    0.0017202
enh87156     5  139933200  139934200      1       1  150064       3.5038    0.0002293
enh87162     5  139948600  139949600      4       2  150064        1.875     0.030399
enh87164     5  139971100  139972100      3       1  150064       1.7552     0.039613
enh87165     5  139974700  139975700      7       2  150064       1.6936     0.045172
enh87167     5  139988400  139989400      1       1  150064       2.8179     0.002417
enh87169     5  139991800  139992800      3       1  150064       2.2244     0.013059
enh87170     5  140012800  140013800      3       1  150064       3.3482   0.00040674
enh87171     5  140017400  140018400      3       2  150064       2.3221     0.010115
enh87173     5  140025400  140026400      4       2  150064       3.1794    0.0007378
enh87174     5  140028000  140029000      2       1  150064       3.9582   3.7763e-05
enh87175     5  140042700  140043700      2       1  150064       3.6706     0.000121
enh87176     5  140045400  140046400      2       1  150064       2.3365    0.0097317
enh87177     5  140052000  140053000      1       1  150064       4.0009    3.155e-05
enh87178     5  140069400  140070400      5       2  150064       4.2883   9.0009e-06
enh87179     5  140071900  140072900      7       2  150064       4.2648   1.0006e-05
enh87180     5  140079000  140080000      1       1  150064         4.26    1.022e-05
enh87181     5  140080800  140081800      2       1  150064       3.9675   3.6313e-05
enh87182     5  140089300  140090300      1       1  150064        3.128    0.0008801
enh87183     5  140097700  140098700      4       2  150064       3.7639   8.3632e-05
enh87208     5  141062700  141063700      1       1  150064       2.2371      0.01264
enh87211     5  141164100  141165100      4       1  150064       1.8737     0.030487
enh87214     5  141204900  141205900     10       3  150064       2.3238     0.010068
enh87215     5  141206600  141207600      4       2  150064       1.8342     0.033309
enh87216     5  141208800  141209800      4       1  150064       2.2031     0.013793
enh87217     5  141213400  141214400     11       2  150064       2.6673    0.0038236
enh87224     5  141246900  141247900      2       1  150064       1.9675     0.024561
enh87242     5  141443300  141444300      3       1  150064       1.7888     0.036822
enh87244     5  141468200  141469200      3       2  150064       1.9671     0.024585
enh87245     5  141485300  141486300      2       1  150064        1.996     0.022967
enh87251     5  141566200  141567200      2       1  150064       3.0828    0.0010253
enh87268     5  141707000  141708000      3       2  150064       3.0707    0.0010678
enh87270     5  141737400  141738400      3       2  150064       2.2247     0.013051
enh87275     5  141763200  141764200      5       3  150064       2.2366     0.012656
enh87290     5  141820800  141821800      4       1  150064       1.7112     0.043523
enh87334     5  142126200  142127200      1       1  150064        1.886      0.02965
enh87335     5  142132600  142133600      2       1  150064       1.8334      0.03337
enh87338     5  142158500  142159500      1       1  150064       3.1275    0.0008816
enh87424     5  142641400  142642400      3       2  150064       1.7667      0.03864
enh87435     5  142850700  142851700      3       1  150064       1.9789     0.023914
enh87445     5  142948300  142949300      2       1  150064       2.2011     0.013864
enh87469     5  143468800  143469800      2       1  150064       1.6476     0.049719
enh87471     5  143548200  143549200      2       1  150064       1.7394     0.040981
enh87492     5  145386300  145387300      2       1  150064       2.2034     0.013782
enh87494     5  145406900  145407900      9       1  150064       1.6482     0.049651
enh87508     5  146211000  146212000      3       1  150064       2.2442     0.012411
enh87595     5  148658900  148659900      3       2  150064       2.0095     0.022242
enh87597     5  148668000  148669000      1       1  150064       2.1323      0.01649
enh87598     5  148674000  148675000      2       1  150064       2.5664    0.0051386
enh87599     5  148678500  148679500      5       2  150064        2.579    0.0049546
enh87606     5  148725800  148726800      3       1  150064       2.2633     0.011808
enh87608     5  148736500  148737500      4       2  150064       2.1907     0.014235
enh87610     5  148750600  148751600      2       1  150064       1.8278     0.033789
enh87612     5  148777000  148778000      2       1  150064       2.1696     0.015019
enh87661     5  149112800  149113800      5       3  150064       2.8077    0.0024952
enh87664     5  149128300  149129300      3       2  150064       2.2253     0.013029
enh87666     5  149138800  149139800      7       4  150064       1.8044     0.035586
enh87672     5  149173900  149174900      4       2  150064       2.2638     0.011795
enh87675     5  149187600  149188600      3       2  150064       2.8039    0.0025245
enh87677     5  149191800  149192800      3       2  150064       2.0267     0.021345
enh87681     5  149219200  149220200      1       1  150064       2.0693      0.01926
enh87697     5  149330500  149331500      2       1  150064       1.9101     0.028057
enh87732     5  149552500  149553500      2       1  150064       1.8584     0.031553
enh87733     5  149554600  149555600      1       1  150064       2.0755      0.01897
enh87734     5  149556100  149557100      1       1  150064       1.8501      0.03215
enh87755     5  149673900  149674900      5       2  150064        1.961      0.02494
enh87756     5  149678600  149679600      1       1  150064       2.0032      0.02258
enh87799     5  149921100  149922100      1       1  150064       1.8539      0.03188
enh87803     5  149949700  149950700      3       2  150064       1.8178      0.03455
enh87898     5  150635600  150636600      1       1  150064       2.2055      0.01371
enh87927     5  150994200  150995200      3       1  150064       1.9814     0.023774
enh87933     5  151051100  151052100      2       1  150064       1.8192     0.034444
enh87962     5  151906400  151907400      3       2  150064       4.8291   6.8585e-07
enh87967     5  153339500  153340500      8       4  150064        2.063     0.019558
enh87969     5  153381400  153382400      4       2  150064       2.3666     0.008977
enh87970     5  153416900  153417900      2       1  150064       3.0963   0.00097967
enh87971     5  153419000  153420000      5       2  150064       3.6317   0.00014077
enh87972     5  153421800  153422800      1       1  150064       3.2758    0.0005269
enh87973     5  153438100  153439100      4       2  150064       3.5421   0.00019846
enh87974     5  153451400  153452400      2       1  150064       3.2966   0.00048932
enh87975     5  153451800  153452800      3       2  150064       3.6127   0.00015151
enh87976     5  153457100  153458100      1       1  150064       3.5687    0.0001794
enh87977     5  153470700  153471700      1       1  150064       3.3594    0.0003906
enh87978     5  153516000  153517000      4       1  150064       4.1885   1.4043e-05
enh87979     5  153518000  153519000      2       1  150064       3.3595   0.00039046
enh87980     5  153542500  153543500      1       1  150064       3.3604    0.0003891
enh87981     5  153544700  153545700      3       1  150064       3.3489    0.0004056
enh87984     5  153573700  153574700      2       1  150064       2.1697     0.015015
enh87986     5  153579100  153580100      1       1  150064       3.4745    0.0002559
enh87987     5  153581900  153582900     11       4  150064       3.6734   0.00011965
enh87989     5  153600400  153601400      4       2  150064       2.6029    0.0046219
enh87990     5  153617300  153618300      4       2  150064       1.7942     0.036389
enh87991     5  153618100  153619100      4       2  150064       3.2774   0.00052379
enh87992     5  153622400  153623400      6       2  150064       2.5275    0.0057431
enh87993     5  153623800  153624800      3       1  150064       3.2856   0.00050874
enh87995     5  153639800  153640800      9       2  150064       5.1661   1.1952e-07
enh87996     5  153654100  153655100      6       2  150064       4.9384   3.9384e-07
enh87997     5  153664800  153665800      4       2  150064        3.318   0.00045327
enh87998     5  153666500  153667500      6       3  150064       3.7227   9.8556e-05
enh87999     5  153681000  153682000      6       3  150064        4.441   4.4764e-06
enh88000     5  153681600  153682600      2       1  150064       2.4021    0.0081496
enh88009     5  153784800  153785800      5       2  150064       2.7745    0.0027647
enh88015     5  154007100  154008100      5       3  150064       2.7129    0.0033346
enh88022     5  154092900  154093900      1       1  150064       1.8972       0.0289
enh88033     5  154202400  154203400      4       2  150064       1.8527     0.031962
enh88041     5  154319600  154320600      2       1  150064       1.8015     0.035813
enh88047     5  155752700  155753700      1       1  150064       2.4165     0.007836
enh88048     5  155777500  155778500      4       2  150064       1.6671     0.047745
enh88049     5  155815900  155816900      8       3  150064       1.9971     0.022906
enh88051     5  155827900  155828900      3       2  150064       3.2677   0.00054219
enh88053     5  155901700  155902700      5       2  150064       1.6565     0.048811
enh88056     5  155923600  155924600      3       2  150064       2.6767    0.0037173
enh88067     5  156570600  156571600      2       1  150064       1.6565     0.048815
enh88116     5  157254700  157255700      5       3  150064       2.2176     0.013293
enh88117     5  157255600  157256600      3       1  150064       1.9981     0.022853
enh88148     5  157883000  157884000      1       1  150064       2.4367     0.007412
enh88167     5  158203200  158204200      3       2  150064       1.6499     0.049483
enh88175     5  158302100  158303100      1       1  150064        2.026      0.02138
enh88193     5  158446900  158447900      3       2  150064       1.8624     0.031273
enh88205     5  158518300  158519300      1       1  150064       2.2591      0.01194
enh88206     5  158546900  158547900      9       2  150064       3.9801   3.4445e-05
enh88210     5  158607400  158608400      2       1  150064       2.4224     0.007709
enh88211     5  158609300  158610300      2       1  150064       1.6717      0.04729
enh88212     5  158612000  158613000      1       1  150064       2.5365     0.005598
enh88214     5  158632300  158633300      4       2  150064        1.803     0.035697
enh88215     5  158637000  158638000      2       1  150064       3.2814   0.00051655
enh88226     5  159305400  159306400      1       1  150064       1.8001      0.03592
enh88238     5  159596200  159597200      4       1  150064       2.0598     0.019711
enh88277     5  159932900  159933900      2       1  150064       2.1368     0.016307
enh88299     5  167599200  167600200      2       1  150064       1.8398       0.0329
enh88323     5  167914300  167915300      2       1  150064       2.0713     0.019165
enh88324     5  168002200  168003200      2       1  150064       2.3522    0.0093307
enh88325     5  168004100  168005100      1       1  150064       2.2049      0.01373
enh88333     5  168123400  168124400      1       1  150064       1.6895      0.04556
enh88342     5  168310700  168311700      5       2  150064       1.8083     0.035279
enh88371     5  169169200  169170200      4       2  150064       1.9988     0.022815
enh88397     5  169787000  169788000      4       2  150064       1.8525     0.031974
enh88416     5  170058600  170059600      3       2  150064       1.6474     0.049739
enh88417     5  170060600  170061600      4       2  150064       2.3041     0.010607
enh88424     5  170845100  170846100      2       1  150064       1.6565     0.048809
enh88456     5  171372400  171373400      5       3  150064       1.7239     0.042367
enh88491     5  171589700  171590700      6       2  150064       1.6458     0.049899
enh88497     5  171604300  171605300     11       2  150064       1.6778     0.046695
enh88535     5  171929800  171930800      1       1  150064       2.3429     0.009568
enh88536     5  171931100  171932100      1       1  150064       2.5032     0.006154
enh88537     5  171935700  171936700      5       3  150064       1.7157     0.043105
enh88538     5  171950300  171951300      4       2  150064       1.9658      0.02466
enh88544     5  171971900  171972900      2       1  150064       2.1047     0.017661
enh88546     5  171983300  171984300      5       3  150064       1.7078     0.043832
enh88556     5  172029600  172030600      1       1  150064        1.849      0.03223
enh88559     5  172047100  172048100      3       1  150064       1.7337     0.041488
enh88616     5  172312500  172313500      2       1  150064        1.935     0.026492
enh88619     5  172323900  172324900      5       3  150064       2.1727     0.014902
enh88623     5  172333500  172334500      3       2  150064       1.9472     0.025758
enh88628     5  172358200  172359200      4       2  150064       1.9138     0.027824
enh88634     5  172409600  172410600      3       1  150064       2.8339    0.0022993
enh88635     5  172411900  172412900      8       2  150064       2.0688     0.019282
enh88641     5  172455900  172456900      4       2  150064       2.4613    0.0069219
enh88643     5  172478800  172479800      2       1  150064       2.4452    0.0072395
enh88646     5  172485600  172486600      6       2  150064       2.2279     0.012944
enh88684     5  173100300  173101300      1       1  150064       1.8043      0.03559
enh88690     5  173163200  173164200      9       2  150064       2.9776    0.0014524
enh88691     5  173168200  173169200      5       2  150064       2.2921     0.010949
enh88692     5  173171600  173172600      3       2  150064       2.9489    0.0015947
enh88717     5  173311300  173312300      3       2  150064       2.3591    0.0091586
enh88736     5  173887700  173888700      3       2  150064        2.172     0.014928
enh88738     5  173947100  173948100      2       1  150064        1.825        0.034
enh88741     5  173960900  173961900      3       2  150064       1.9727     0.024262
enh88742     5  173998700  173999700      2       1  150064       2.0569     0.019846
enh88744     5  174037700  174038700      4       2  150064       2.1718     0.014937
enh88761     5  174961000  174962000      1       1  150064       2.0183      0.02178
enh88774     5  175798800  175799800      1       1  150064        2.228      0.01294
enh88779     5  175829200  175830200      2       1  150064        1.748     0.040235
enh88781     5  175834600  175835600      1       1  150064        1.862       0.0313
enh88789     5  175957200  175958200     12       4  150064       1.9132     0.027862
enh88803     5  176327200  176328200      3       2  150064        2.096     0.018041
enh88852     5  176843200  176844200      1       1  150064       2.8094     0.002482
enh88860     5  176904600  176905600      1       1  150064       1.6765      0.04682
enh88866     5  176937600  176938600      1       1  150064       2.2911      0.01098
enh88869     5  176947900  176948900      4       2  150064       2.7346    0.0031231
enh88871     5  176972300  176973300      2       1  150064       2.9024    0.0018516
enh88872     5  176973600  176974600      3       1  150064       3.4147   0.00031929
enh88873     5  176974400  176975400      3       1  150064       2.7193    0.0032707
enh88884     5  177545600  177546600      3       2  150064       1.9373     0.026357
enh88897     5  177640900  177641900      1       1  150064        1.919      0.02749
enh88923     5  177869400  177870400      3       2  150064       1.9379     0.026319
enh88924     5  177887500  177888500      4       1  150064        1.744     0.040583
enh88947     5  178654100  178655100      2       1  150064       1.9518      0.02548
enh88948     5  178668900  178669900      6       2  150064       2.3907    0.0084073
enh88949     5  178685300  178686300      7       2  150064       2.8382    0.0022683
enh88950     5  178697100  178698100      4       2  150064       1.7676     0.038561
enh88953     5  178711800  178712800      3       2  150064       2.8818    0.0019768
enh88956     5  178721800  178722800      2       1  150064       2.3865    0.0085057
enh88962     5  178745200  178746200      1       1  150064       3.1336    0.0008635
enh88965     5  178758400  178759400      1       1  150064       2.6392     0.004155
enh88966     5  178763400  178764400      5       3  150064       3.2543   0.00056835
enh88969     5  178833400  178834400      2       1  150064       2.1809     0.014594
enh88974     5  178978400  178979400      4       2  150064       1.6517     0.049297
enh88978     5  178987000  178988000      4       2  150064        1.926      0.02705
enh88986     5  179127700  179128700      3       2  150064       1.8618     0.031316
enh88987     5  179158300  179159300      1       1  150064       1.7517      0.03991
enh88990     5  179181400  179182400      1       1  150064       1.8827      0.02987
enh88992     5  179189500  179190500      1       1  150064       1.8839      0.02979
enh88998     5  179234700  179235700      2       1  150064       1.8454     0.032487
enh89006     5  179327300  179328300      7       4  150064       1.8424     0.032712
enh89078     5  180684600  180685600      4       2  150064       1.7325     0.041591
enh89125     6    1335300    1336300      4       2  150064       2.5088    0.0060578
enh89128     6    1509800    1510800      3       2  150064       3.3036   0.00047728
enh89149     6    1872300    1873300      1       1  150064       2.3432     0.009559
enh89209     6    2958000    2959000     12       3  150064       2.2925     0.010938
enh89211     6    2961100    2962100      1       1  150064       1.9752      0.02412
enh89215     6    2972300    2973300      8       3  150064       1.7329     0.041558
enh89236     6    3139200    3140200      1       1  150064       2.4976     0.006251
enh89241     6    3208500    3209500      1       1  150064       2.4291     0.007569
enh89249     6    3279500    3280500      4       2  150064       2.2873     0.011089
enh89250     6    3281700    3282700      2       1  150064       1.7641     0.038858
enh89293     6    3722000    3723000      5       2  150064       2.0387     0.020739
enh89295     6    3739400    3740400      9       4  150064       2.1507      0.01575
enh89296     6    3741300    3742300      2       1  150064        2.838    0.0022697
enh89297     6    3745500    3746500      2       1  150064       2.8735    0.0020295
enh89298     6    3753300    3754300      1       1  150064       3.3049     0.000475
enh89302     6    3785900    3786900      3       2  150064       1.8238     0.034092
enh89318     6    3869200    3870200      3       1  150064         1.84     0.032883
enh89319     6    3871900    3872900      1       1  150064       1.9186      0.02752
enh89320     6    3872900    3873900      5       2  150064        1.877     0.030256
enh89321     6    3876100    3877100      2       1  150064       1.9874     0.023439
enh89338     6    4023400    4024400      2       1  150064       1.7887     0.036835
enh89339     6    4125900    4126900      3       1  150064       2.3035     0.010625
enh89342     6    4253600    4254600      7       2  150064       1.7431     0.040658
enh89344     6    4287700    4288700      6       3  150064       2.8012    0.0025455
enh89345     6    4291500    4292500      4       2  150064       2.8711    0.0020454
enh89355     6    4398100    4399100      7       2  150064       1.8832      0.02984
enh89360     6    4449200    4450200      5       2  150064       1.7546      0.03966
enh89363     6    4466100    4467100      1       1  150064       1.6759      0.04688
enh89364     6    4467200    4468200      1       1  150064       1.6597      0.04849
enh89365     6    4472800    4473800     10       1  150064       1.7622     0.039014
enh89379     6    4620700    4621700      6       1  150064       1.9535     0.025377
enh89393     6    4804300    4805300      2       1  150064       1.8765     0.030291
enh89394     6    4806200    4807200      4       2  150064       1.7337     0.041489
enh89396     6    4811300    4812300      2       1  150064       1.8196     0.034406
enh89397     6    4814400    4815400      3       2  150064       2.4253    0.0076477
enh89401     6    4864400    4865400      1       1  150064       1.8484      0.03227
enh89405     6    4907800    4908800      3       1  150064        2.493    0.0063334
enh89406     6    4914200    4915200      3       2  150064       2.4501    0.0071411
enh89438     6    5294600    5295600      6       3  150064       1.9155     0.027717
enh89462     6    6313000    6314000     10       2  150064       1.7424     0.040715
enh89543     6    7053100    7054100      2       1  150064       1.9897     0.023315
enh89544     6    7058300    7059300      7       4  150064       2.2024      0.01382
enh89545     6    7060800    7061800      4       2  150064        1.863      0.03123
enh89554     6    7130300    7131300      4       2  150064        2.148     0.015857
enh89561     6    7144600    7145600      2       1  150064       1.7154     0.043138
enh89582     6    7242300    7243300      1       1  150064       2.1028      0.01774
enh89587     6    7282200    7283200      6       3  150064       1.8094     0.035197
enh89594     6    7418800    7419800      1       1  150064       1.7756       0.0379
enh89613     6    7671700    7672700      1       1  150064        1.829       0.0337
enh89620     6    7784700    7785700      1       1  150064       2.1434      0.01604
enh89659     6   10441300   10442300      2       1  150064       1.9639     0.024773
enh89661     6   10519700   10520700      3       1  150064        1.894     0.029114
enh89703     6   11236500   11237500      5       3  150064       2.2387     0.012588
enh89704     6   11241900   11242900      3       2  150064       1.7539      0.03972
enh89713     6   11292200   11293200      1       1  150064       1.7943      0.03638
enh89732     6   11382500   11383500      3       2  150064       1.6537     0.049097
enh89748     6   11495200   11496200      8       2  150064       3.4992   0.00023335
enh89749     6   11496500   11497500      7       3  150064       3.7324   9.4836e-05
enh89750     6   11525300   11526300      3       1  150064       2.8513     0.002177
enh89751     6   11536400   11537400      2       1  150064       2.4195    0.0077701
enh89753     6   11586400   11587400      7       3  150064       1.7744     0.037998
enh89758     6   11609400   11610400      4       2  150064       2.1913     0.014214
enh89760     6   11614500   11615500      2       1  150064       1.7724     0.038161
enh89791     6   11968200   11969200      2       1  150064       1.7899     0.036733
enh89792     6   11975800   11976800     13       3  150064       2.9609    0.0015336
enh89794     6   12000800   12001800      4       2  150064       2.6236    0.0043506
enh89796     6   12013900   12014900      4       2  150064       1.9707      0.02438
enh89839     6   13229100   13230100      1       1  150064       1.9693      0.02446
enh89841     6   13272200   13273200      1       1  150064       2.4184     0.007794
enh89861     6   13454700   13455700      3       1  150064       2.0997     0.017878
enh89879     6   13708000   13709000      3       2  150064       3.0175    0.0012742
enh89880     6   13712900   13713900      3       1  150064       1.6542     0.049039
enh89881     6   13715300   13716300      6       2  150064       2.8437    0.0022295
enh89911     6   14141800   14142800      5       2  150064       1.9447     0.025907
enh89932     6   14540400   14541400      7       2  150064       1.9642     0.024755
enh89933     6   14549400   14550400      3       1  150064       2.2503     0.012217
enh89934     6   14551000   14552000      7       3  150064       2.2368      0.01265
enh89937     6   14639400   14640400      2       1  150064       2.5105    0.0060281
enh89938     6   14655900   14656900      5       2  150064       1.6578     0.048683
enh89976     6   15066100   15067100      2       1  150064       1.8654     0.031062
enh90003     6   15326900   15327900      5       3  150064       2.3829    0.0085891
enh90010     6   15351400   15352400      4       2  150064        1.718     0.042899
enh90023     6   15409100   15410100      1       1  150064       2.0873      0.01843
enh90053     6   15615800   15616800      2       1  150064       1.8774     0.030229
enh90063     6   15879700   15880700      6       2  150064       2.4039    0.0081104
enh90064     6   15881400   15882400      5       2  150064        1.813     0.034914
enh90065     6   15882700   15883700      7       3  150064       1.7452     0.040477
enh90066     6   15889200   15890200      4       2  150064       1.6902     0.045495
enh90067     6   15896300   15897300      4       2  150064        2.221     0.013176
enh90068     6   15901200   15902200      5       2  150064       1.6876     0.045741
enh90090     6   16135000   16136000      1       1  150064       1.7302       0.0418
enh90101     6   16223000   16224000      1       1  150064       2.9809     0.001437
enh90103     6   16239800   16240800      2       1  150064       1.7514     0.039937
enh90104     6   16244300   16245300      4       2  150064       2.3567    0.0092181
enh90111     6   16331800   16332800      2       1  150064       3.0729    0.0010599
enh90113     6   16334700   16335700      2       1  150064        2.782    0.0027009
enh90115     6   16342400   16343400      2       1  150064       2.4297    0.0075546
enh90119     6   16359100   16360100      3       1  150064       1.9315     0.026711
enh90120     6   16361800   16362800      5       2  150064       1.8929     0.029188
enh90122     6   16399400   16400400     13       5  150064         2.23     0.012873
enh90126     6   16409700   16410700      3       1  150064       1.8456     0.032472
enh90134     6   16433300   16434300      4       2  150064        1.802     0.035773
enh90150     6   16683800   16684800      6       2  150064       2.0326     0.021046
enh90159     6   16719400   16720400      4       2  150064       2.1306     0.016562
enh90160     6   16721900   16722900      2       1  150064       3.4734   0.00025699
enh90161     6   16725100   16726100      3       2  150064       2.2292     0.012899
enh90162     6   16728000   16729000      2       1  150064       2.7845    0.0026806
enh90163     6   16731400   16732400      2       1  150064       2.8203     0.002399
enh90167     6   16752200   16753200      5       3  150064       2.6432     0.004106
enh90168     6   16753000   16754000      2       1  150064       2.8948    0.0018969
enh90169     6   16758300   16759300      2       1  150064       2.2365     0.012661
enh90193     6   17418000   17419000      1       1  150064       2.0206      0.02166
enh90242     6   18327900   18328900      5       2  150064       1.8408     0.032823
enh90251     6   18503200   18504200      6       3  150064       2.0508     0.020143
enh90263     6   19803500   19804500     12       4  150064       1.9693      0.02446
enh90265     6   19851400   19852400      3       1  150064       1.7088     0.043745
enh90268     6   20173600   20174600      6       2  150064       1.7435      0.04062
enh90282     6   20528400   20529400      6       3  150064       1.9696     0.024441
enh90283     6   20535600   20536600      7       2  150064        2.651     0.004013
enh90285     6   20662200   20663200      7       2  150064       2.1276     0.016687
enh90287     6   20877100   20878100      3       1  150064       2.1702     0.014996
enh90289     6   20952600   20953600      1       1  150064       2.3888     0.008452
enh90297     6   21281500   21282500      4       2  150064       1.9448     0.025898
enh90307     6   21433200   21434200      5       1  150064       1.7813     0.037433
enh90319     6   21753200   21754200      3       1  150064       2.4569     0.007007
enh90320     6   21764600   21765600      2       1  150064       2.6262    0.0043173
enh90322     6   21771400   21772400      7       3  150064       2.9339    0.0016734
enh90323     6   21801600   21802600      4       2  150064       1.8416     0.032764
enh90347     6   22099100   22100100      3       1  150064       1.7688     0.038464
enh90370     6   24394600   24395600      5       1  150064       3.1928   0.00070446
enh90372     6   24401800   24402800      5       2  150064       2.1063     0.017591
enh90375     6   24451800   24452800      6       3  150064        1.896     0.028983
enh90377     6   24495700   24496700      3       2  150064       2.2362      0.01267
enh90379     6   24646600   24647600      6       3  150064       3.0642    0.0010914
enh90380     6   24657000   24658000      6       3  150064       2.6265    0.0043136
enh90381     6   24658900   24659900      5       3  150064       3.8516   5.8677e-05
enh90382     6   24662300   24663300      4       2  150064       2.9681    0.0014983
enh90383     6   24664200   24665200      2       1  150064       2.8127    0.0024565
enh90390     6   24771100   24772100      4       2  150064       1.8057     0.035486
enh90395     6   24875300   24876300      7       3  150064        1.719     0.042808
enh90398     6   24894700   24895700      2       1  150064       3.3739   0.00037055
enh90399     6   24908600   24909600      6       3  150064       4.1505   1.6587e-05
enh90403     6   25006900   25007900      2       1  150064        1.933      0.02662
enh90404     6   25015100   25016100      4       2  150064       1.9661     0.024645
enh90407     6   25042500   25043500      4       2  150064       3.5131   0.00022145
enh90410     6   25070500   25071500      4       2  150064       2.9567    0.0015548
enh90413     6   25136800   25137800      4       2  150064       4.0458   2.6073e-05
enh90414     6   25154800   25155800      7       3  150064       3.7796   7.8529e-05
enh90415     6   25172400   25173400      4       2  150064        1.768     0.038529
enh90416     6   25178700   25179700      6       2  150064        2.289     0.011038
enh90417     6   25193300   25194300      3       1  150064       3.4464   0.00028404
enh90420     6   25223600   25224600      2       1  150064       2.0004      0.02273
enh90422     6   25266300   25267300      5       1  150064       2.2189     0.013246
enh90423     6   25278000   25279000      3       2  150064       1.7999     0.035935
enh90425     6   25296400   25297400      2       1  150064       2.3128     0.010367
enh90426     6   25302500   25303500      7       3  150064       2.4348    0.0074508
enh90437     6   25404200   25405200      8       2  150064       2.1188     0.017052
enh90441     6   25477200   25478200      3       2  150064        2.219     0.013243
enh90444     6   25883600   25884600      3       1  150064       6.1779   3.2484e-10
enh90445     6   25960400   25961400      5       2  150064       5.9013    1.803e-09
enh90446     6   25961400   25962400      2       1  150064       6.3781   8.9657e-11
enh90447     6   25964700   25965700      2       1  150064       1.7255     0.042215
enh90450     6   25993500   25994500      3       1  150064       5.2068    9.608e-08
enh90452     6   26022300   26023300      5       3  150064       5.5929   1.1162e-08
enh90453     6   26025300   26026300      1       1  150064       7.9707    7.886e-16
enh90454     6   26027800   26028800      1       1  150064       1.9967      0.02293
enh90457     6   26046000   26047000      4       2  150064       2.3168     0.010257
enh90458     6   26053500   26054500      3       2  150064       6.2917   1.5705e-10
enh90460     6   26066400   26067400      2       1  150064       6.9035   2.5373e-12
enh90461     6   26067600   26068600      3       2  150064       5.1012   1.6874e-07
enh90463     6   26088800   26089800      2       1  150064       2.8914    0.0019177
enh90465     6   26104900   26105900      3       2  150064       6.4822   4.5198e-11
enh90466     6   26121900   26122900      6       2  150064       5.0796   1.8914e-07
enh90467     6   26128000   26129000      6       2  150064       6.0856   5.8012e-10
enh90469     6   26160200   26161200      2       1  150064       3.8021   7.1728e-05
enh90470     6   26170900   26171900      1       1  150064       2.4731     0.006697
enh90471     6   26173600   26174600      1       1  150064       4.3734    6.117e-06
enh90473     6   26187600   26188600      1       1  150064       2.8691     0.002058
enh90477     6   26206500   26207500      9       3  150064       1.9274     0.026964
enh90481     6   26232400   26233400      1       1  150064       4.7305     1.12e-06
enh90488     6   26283100   26284100      1       1  150064       4.3395    7.139e-06
enh90491     6   26305500   26306500      6       2  150064       4.2662   9.9398e-06
enh90492     6   26311300   26312300      8       2  150064       3.8418   6.1075e-05
enh90493     6   26313800   26314800      6       3  150064       5.9569    1.285e-09
enh90495     6   26363800   26364800      4       2  150064       7.2604   1.9301e-13
enh90496     6   26366500   26367500      6       2  150064       7.5888   1.6146e-14
enh90497     6   26384200   26385200      5       3  150064       6.2525   2.0199e-10
enh90499     6   26401300   26402300      4       2  150064       1.9038     0.028465
enh90500     6   26403800   26404800      4       2  150064        5.476   2.1754e-08
enh90504     6   26439500   26440500      1       1  150064       4.9922    2.984e-07
enh90509     6   26475600   26476600      3       2  150064       3.1752   0.00074864
enh90510     6   26477600   26478600      4       2  150064       7.0968    6.384e-13
enh90511     6   26520000   26521000      3       1  150064       3.3134   0.00046089
enh90512     6   26533700   26534700      3       1  150064       2.9246    0.0017244
enh90514     6   26539600   26540600      4       1  150064       3.2499   0.00057725
enh90515     6   26549700   26550700      3       2  150064       6.9316   2.0799e-12
enh90516     6   26552500   26553500      1       1  150064       3.6131    0.0001513
enh90517     6   26555800   26556800      2       1  150064       3.0007    0.0013468
enh90518     6   26571400   26572400      7       2  150064       3.4781   0.00025252
enh90519     6   26572600   26573600      3       1  150064       2.6794    0.0036874
enh90520     6   26595200   26596200      3       1  150064       3.0936   0.00098857
enh90521     6   26598100   26599100      4       2  150064       2.5885    0.0048194
enh90523     6   26660200   26661200      3       2  150064       2.6406    0.0041376
enh90524     6   27046200   27047200      2       1  150064       4.8573   5.9494e-07
enh90527     6   27124400   27125400      1       1  150064       8.9005     2.78e-19
enh90529     6   27143600   27144600      2       1  150064       6.7562   7.0813e-12
enh90530     6   27154900   27155900      9       2  150064       1.7833     0.037271
enh90531     6   27341600   27342600      1       1  150064       2.2678      0.01167
enh90532     6   27343000   27344000      6       3  150064       3.1751   0.00074896
enh90533     6   27355400   27356400      5       2  150064       4.8663   5.6857e-07
enh90534     6   27357000   27358000      7       3  150064       7.6119   1.3503e-14
enh90535     6   27438800   27439800      4       1  150064       3.9017   4.7766e-05
enh90537     6   27469600   27470600      3       2  150064       2.5146    0.0059583
enh90538     6   27655800   27656800      8       3  150064       4.2383    1.126e-05
enh90539     6   27660500   27661500      4       2  150064       3.8501   5.9033e-05
enh90540     6   27739400   27740400      3       2  150064       7.5037    3.103e-14
enh90541     6   27740300   27741300      5       2  150064       6.0087   9.3521e-10
enh90543     6   27778700   27779700      3       2  150064       5.5947   1.1048e-08
enh90544     6   27781300   27782300      3       1  150064       7.2383   2.2719e-13
enh90545     6   27783200   27784200      3       1  150064       7.7187   5.8751e-15
enh90547     6   27797500   27798500      1       1  150064       8.9193    2.346e-19
enh90548     6   27830200   27831200      2       1  150064       6.8462   3.7912e-12
enh90549     6   27835400   27836400      3       1  150064       7.0777   7.3272e-13
enh90550     6   27838800   27839800      1       1  150064       6.7288    8.551e-12
enh90552     6   27851800   27852800      5       2  150064       6.0095   9.3074e-10
enh90554     6   27859100   27860100      3       1  150064       5.9631   1.2373e-09
enh90555     6   27866200   27867200      4       2  150064       6.6814   1.1837e-11
enh90557     6   28046800   28047800      3       2  150064       2.2322     0.012801
enh90560     6   28103000   28104000      4       2  150064       4.0027   3.1307e-05
enh90561     6   28105400   28106400      2       1  150064        5.034   2.4017e-07
enh90562     6   28110400   28111400      2       1  150064         4.98   3.1794e-07
enh90563     6   28128600   28129600      4       2  150064       8.0777   3.2991e-16
enh90564     6   28129600   28130600     11       4  150064       7.7395   4.9906e-15
enh90565     6   28188700   28189700      4       1  150064       2.0059     0.022434
enh90566     6   28191700   28192700      3       1  150064       3.1884   0.00071519
enh90567     6   28193900   28194900      3       2  150064       4.8767   5.3943e-07
enh90568     6   28218000   28219000      1       1  150064       8.4397    1.591e-17
enh90572     6   28249800   28250800      4       2  150064       7.8339   2.3651e-15
enh90573     6   28302100   28303100      5       1  150064       3.3114   0.00046421
enh90575     6   28318500   28319500      2       1  150064       6.5656   2.5912e-11
enh90577     6   28324000   28325000      3       2  150064       8.0768   3.3256e-16
enh90578     6   28351400   28352400      1       1  150064          7.1    6.236e-13
enh90579     6   28365600   28366600      3       2  150064       7.9338   1.0627e-15
enh90582     6   28510700   28511700      6       3  150064       3.0056    0.0013253
enh90584     6   28804600   28805600      1       1  150064        11.38    2.635e-30
enh90585     6   28832100   28833100      4       2  150064        7.417   5.9918e-14
enh90587     6   28865800   28866800      3       2  150064       7.5653    1.935e-14
enh90589     6   28892200   28893200      3       2  150064       3.6582   0.00012699
enh90590     6   28909600   28910600      3       1  150064       2.4369    0.0074072
enh90592     6   28945500   28946500      2       1  150064       2.7249     0.003216
enh90593     6   28947800   28948800      2       1  150064       7.8022   3.0407e-15
enh90594     6   28950600   28951600      2       1  150064        3.324   0.00044365
enh90595     6   28953600   28954600      3       2  150064       7.5488   2.1971e-14
enh90596     6   28972300   28973300      1       1  150064       1.8353      0.03323
enh90868     6   33258000   33259000      1       1  150064       4.0471    2.593e-05
enh90870     6   33268100   33269100      1       1  150064       2.0321      0.02107
enh90872     6   33283500   33284500      1       1  150064       4.7028    1.283e-06
enh90874     6   33291600   33292600      1       1  150064       4.0833     2.22e-05
enh90875     6   33311000   33312000      2       1  150064       4.3917   5.6235e-06
enh90876     6   33312600   33313600      1       1  150064       3.3832    0.0003582
enh90877     6   33323800   33324800      2       1  150064       6.1309   4.3697e-10
enh90878     6   33342500   33343500      1       1  150064       4.1667    1.545e-05
enh90879     6   33358100   33359100      3       1  150064       4.0536   2.5222e-05
enh90880     6   33361400   33362400      2       1  150064       3.7962   7.3471e-05
enh90882     6   33376700   33377700      4       2  150064       4.2285   1.1761e-05
enh90883     6   33379500   33380500      1       1  150064       3.6921    0.0001112
enh90884     6   33383300   33384300      2       1  150064        2.976      0.00146
enh90886     6   33391800   33392800      1       1  150064        3.638    0.0001374
enh90887     6   33394100   33395100      1       1  150064          5.1    1.698e-07
enh90889     6   33398100   33399100      1       1  150064       3.0433      0.00117
enh90890     6   33400300   33401300      4       2  150064       5.8471   2.5017e-09
enh90892     6   33422800   33423800      1       1  150064       2.9616      0.00153
enh90893     6   33476700   33477700      4       2  150064       2.6806    0.0036744
enh90894     6   33515200   33516200      6       3  150064       3.8826   5.1677e-05
enh90895     6   33517200   33518200     10       1  150064       1.6842     0.046067
enh90896     6   33534200   33535200      5       2  150064       4.8525   6.0947e-07
enh90897     6   33539400   33540400      2       1  150064       4.2654    9.977e-06
enh90898     6   33544700   33545700      2       1  150064        4.572   2.4155e-06
enh90899     6   33548000   33549000      3       2  150064       2.8272    0.0023479
enh90900     6   33553000   33554000      2       1  150064       1.9522     0.025456
enh90902     6   33561000   33562000      7       4  150064       3.8147   6.8173e-05
enh90903     6   33565400   33566400      4       2  150064       2.8979    0.0018781
enh90904     6   33566900   33567900      7       4  150064       3.5956    0.0001618
enh90905     6   33574600   33575600      6       2  150064       2.4685    0.0067837
enh90906     6   33577600   33578600      3       2  150064       2.2076     0.013635
enh90908     6   33591500   33592500      2       1  150064       2.8957    0.0018913
enh90910     6   33599900   33600900      5       2  150064        3.346   0.00040999
enh90911     6   33602200   33603200      2       1  150064       1.7908      0.03666
enh90912     6   33603800   33604800      5       3  150064       2.5386    0.0055645
enh90913     6   33622400   33623400      5       3  150064       4.2483   1.0769e-05
enh90914     6   33640400   33641400      4       2  150064       2.4582    0.0069812
enh90915     6   33644600   33645600      4       2  150064       2.5772    0.0049804
enh90916     6   33662300   33663300      4       1  150064       2.5476    0.0054237
enh90917     6   33667900   33668900      5       3  150064       4.4111   5.1418e-06
enh90918     6   33677700   33678700      4       2  150064       2.4279    0.0075928
enh90919     6   33685800   33686800      7       4  150064       4.6521   1.6426e-06
enh90921     6   33699300   33700300      9       4  150064       4.3749   6.0741e-06
enh90922     6   33704700   33705700      6       3  150064       3.2011   0.00068462
[truncated: 793,007 more chars]
