# Supplementary material for: Identifying enhancer properties associated with genetic risk for complex traits using regulome-wide association studies
Source: PLoS Comput Biol. 2022 Sep 7;18(9):e1010430. doi: 10.1371/journal.pcbi.1010430 (PMC9484640; doi:10.1371/journal.pcbi.1010430)
Supplement: S3 Table — Sample names are as described in the ROADMAP epigenomics project integrative analysis portal: https://egg2.wustl.edu/roadmap/web_portal/meta.html. (ZIP) [file pcbi.1010430.s010.zip › supplemental_table3/E054brain_sig_enhancers05.gcov.out]

GENE       CHR      START       STOP  NSNPS  NPARAM       N        ZSTAT            P
enh42361     1     966000     967000      1       1  150064       1.6666       0.0478
enh42379     1    1168800    1169800      4       1  150064       2.0071     0.022368
enh42381     1    1179400    1180400      3       2  150064       2.0493     0.020218
enh42392     1    1251000    1252000      1       1  150064       2.2501      0.01222
enh42420     1    1473500    1474500      1       1  150064       1.6972      0.04483
enh42453     1    1841100    1842100      3       1  150064       2.0797     0.018775
enh42473     1    2058800    2059800      1       1  150064       3.2129    0.0006569
enh42474     1    2063300    2064300      1       1  150064       2.0727       0.0191
enh42475     1    2067500    2068500      2       1  150064       2.0175     0.021824
enh42476     1    2070500    2071500      2       1  150064       1.9635     0.024794
enh42477     1    2089300    2090300      2       1  150064       3.1738   0.00075222
enh42480     1    2110400    2111400      6       3  150064       3.0452    0.0011625
enh42486     1    2126800    2127800      2       1  150064       2.5265    0.0057606
enh42490     1    2137200    2138200      2       1  150064       2.3226       0.0101
enh42491     1    2139400    2140400      2       1  150064       2.3813     0.008625
enh42499     1    2173800    2174800      1       1  150064       3.7831    7.743e-05
enh42508     1    2211100    2212100      3       1  150064       2.1734     0.014875
enh42513     1    2235900    2236900      5       3  150064       2.5458    0.0054515
enh42527     1    2369200    2370200      4       2  150064       4.5664   2.4814e-06
enh42528     1    2381000    2382000      6       2  150064       4.8137   7.4073e-07
enh42529     1    2390000    2391000      7       3  150064       4.3885   5.7064e-06
enh42539     1    2486200    2487200      1       1  150064       2.5752     0.005009
enh42544     1    2519400    2520400      1       1  150064       2.8421     0.002241
enh42545     1    2524900    2525900      8       2  150064       2.7894    0.0026406
enh42546     1    2538700    2539700     14       3  150064        2.994    0.0013768
enh42547     1    2541300    2542300      1       1  150064          2.8     0.002555
enh42563     1    3043400    3044400      2       1  150064       1.8963     0.028961
enh42580     1    3121100    3122100      1       1  150064       3.1663     0.000772
enh42581     1    3128800    3129800      3       2  150064       3.1928   0.00070444
enh42582     1    3132400    3133400      1       1  150064       2.7633     0.002861
enh42583     1    3137600    3138600      9       3  150064       1.7184     0.042859
enh42588     1    3220400    3221400      4       2  150064       1.9454     0.025861
enh42646     1    4230900    4231900     10       3  150064       3.1256   0.00088726
enh42647     1    4231700    4232700     14       5  150064       2.5739    0.0050284
enh42650     1    4507600    4508600      9       4  150064       3.0025    0.0013388
enh42655     1    4749100    4750100      4       2  150064       1.6602     0.048437
enh42664     1    5291300    5292300      4       2  150064       2.3938    0.0083383
enh42665     1    5298400    5299400      6       2  150064       2.0458     0.020387
enh42666     1    5299600    5300600      3       1  150064        2.421    0.0077383
enh42670     1    5356600    5357600      5       2  150064       2.2649     0.011759
enh42674     1    5553300    5554300      4       2  150064       1.6899      0.04552
enh42708     1    6260300    6261300      1       1  150064       1.7453      0.04047
enh42733     1    6447200    6448200      2       1  150064       1.7695     0.038403
enh42737     1    6531700    6532700      2       1  150064       2.2622     0.011844
enh42742     1    6555200    6556200      3       1  150064       2.1548      0.01559
enh42744     1    6561900    6562900      2       1  150064       3.1144   0.00092158
enh42745     1    6567500    6568500      1       1  150064       2.4253     0.007647
enh42746     1    6569600    6570600      3       1  150064        2.117     0.017129
enh42747     1    6571100    6572100      4       2  150064       2.4127    0.0079166
enh42756     1    6658800    6659800      5       3  150064       2.6205    0.0043905
enh42759     1    6676100    6677100      3       1  150064       3.1552    0.0008019
enh42760     1    6684100    6685100      2       1  150064       2.1264     0.016733
enh42762     1    6694300    6695300      8       2  150064       2.0884     0.018382
enh42765     1    6759700    6760700      2       1  150064       3.5669   0.00018061
enh42769     1    6847000    6848000      3       1  150064       1.7795     0.037581
enh42789     1    7045000    7046000      3       2  150064       2.4135    0.0078999
enh42821     1    7829900    7830900      1       1  150064       1.8858      0.02966
enh42850     1    8361600    8362600      3       1  150064       4.3294   7.4745e-06
enh42851     1    8373900    8374900      3       2  150064        4.624   1.8821e-06
enh42852     1    8403200    8404200      3       2  150064       2.8493    0.0021907
enh42855     1    8413000    8414000      2       1  150064       1.7281     0.041985
enh42856     1    8423500    8424500      5       2  150064       3.9983   3.1898e-05
enh42857     1    8427100    8428100      1       1  150064       2.9348     0.001669
enh42859     1    8429400    8430400      2       1  150064       3.2593   0.00055851
enh42860     1    8432000    8433000      3       2  150064        4.388   5.7203e-06
enh42862     1    8440500    8441500      1       1  150064       3.7753     7.99e-05
enh42863     1    8444500    8445500      2       1  150064       4.8974   4.8548e-07
enh42865     1    8447600    8448600      2       1  150064       4.7983    8.002e-07
enh42866     1    8456700    8457700      1       1  150064       1.6541      0.04905
enh42867     1    8466800    8467800      3       2  150064       4.5486   2.6996e-06
enh42873     1    8487700    8488700      1       1  150064       5.7199     5.33e-09
enh42874     1    8495400    8496400      2       1  150064       5.0697   1.9924e-07
enh42875     1    8498300    8499300      1       1  150064        5.656    7.747e-09
enh42876     1    8500900    8501900      2       1  150064       4.5893   2.2235e-06
enh42878     1    8510100    8511100      2       1  150064       3.3195   0.00045086
enh42879     1    8515900    8516900      2       1  150064       3.2735   0.00053114
enh42882     1    8534100    8535100      2       1  150064       3.2479   0.00058122
enh42883     1    8536500    8537500      4       2  150064       4.0906   2.1516e-05
enh42886     1    8557000    8558000      2       1  150064       2.8573    0.0021361
enh42887     1    8569900    8570900      2       1  150064        2.394    0.0083322
enh42889     1    8576800    8577800      2       1  150064       2.4796     0.006576
enh42894     1    8611800    8612800      2       1  150064       2.5226     0.005825
enh42895     1    8620900    8621900      1       1  150064       2.5716     0.005062
enh42896     1    8623100    8624100      3       2  150064       2.3761    0.0087482
enh42901     1    8658600    8659600      3       1  150064       2.9559     0.001559
enh42902     1    8663000    8664000      3       1  150064       2.8042    0.0025223
enh42903     1    8681000    8682000      3       1  150064        2.017      0.02185
enh42904     1    8686200    8687200      1       1  150064       2.9013     0.001858
enh42907     1    8690800    8691800      1       1  150064       3.1268    0.0008837
enh42908     1    8701100    8702100      2       1  150064       3.7904    7.521e-05
enh42910     1    8719100    8720100      1       1  150064       2.4949       0.0063
enh42913     1    8726000    8727000      1       1  150064       2.8965     0.001887
enh42914     1    8728000    8729000      3       1  150064       1.7973     0.036148
enh42915     1    8729900    8730900      3       2  150064       2.5074    0.0060804
enh42917     1    8741400    8742400      2       1  150064         2.38    0.0086572
enh42919     1    8758200    8759200      1       1  150064       2.7985     0.002567
enh42923     1    8767700    8768700      3       1  150064       2.0719     0.019135
enh42924     1    8769600    8770600      2       1  150064       3.6694   0.00012155
enh42925     1    8772100    8773100      1       1  150064       1.7195      0.04276
enh42928     1    8787200    8788200      2       1  150064       3.5067   0.00022689
enh42931     1    8867000    8868000      1       1  150064       3.1217    0.0008989
enh42942     1    8932200    8933200      2       1  150064       1.6928     0.045245
enh42952     1    8978000    8979000      4       1  150064       2.2139     0.013419
enh42954     1    9001700    9002700      4       2  150064       2.0379     0.020779
enh42985     1    9351400    9352400      3       2  150064       2.4918    0.0063544
enh42996     1    9422600    9423600      4       2  150064       1.7315     0.041684
enh43038     1    9899900    9900900      2       1  150064       1.8595     0.031481
enh43043     1    9920000    9921000      1       1  150064       2.2695      0.01162
enh43053     1    9959900    9960900      2       1  150064       1.7542     0.039694
enh43101     1   10317500   10318500      2       1  150064       1.6877     0.045736
enh43162     1   10774200   10775200      1       1  150064       1.9622      0.02487
enh43173     1   10960900   10961900      3       1  150064       2.1209     0.016963
enh43208     1   11335900   11336900      1       1  150064       2.0523      0.02007
enh43215     1   11376500   11377500      2       1  150064       2.1261     0.016749
enh43236     1   11522200   11523200      1       1  150064       2.0691      0.01927
enh43239     1   11545500   11546500      3       1  150064       2.2462     0.012346
enh43241     1   11556100   11557100      6       1  150064       1.9488     0.025658
enh43256     1   11764000   11765000      3       2  150064       1.6916     0.045363
enh43257     1   11767400   11768400      4       2  150064       1.7161     0.043076
enh43267     1   11849500   11850500      1       1  150064       2.1348      0.01639
enh43274     1   11942800   11943800      3       2  150064       2.1546     0.015597
enh43284     1   11995200   11996200      4       2  150064       2.1177     0.017102
enh43286     1   11998500   11999500      2       1  150064       1.9438      0.02596
enh43287     1   12000400   12001400      4       1  150064       2.0448     0.020437
enh43288     1   12004200   12005200      3       2  150064       1.8683     0.030857
enh43289     1   12012400   12013400      8       2  150064       2.2746     0.011466
enh43298     1   12112500   12113500      5       2  150064       1.7028     0.044306
enh43299     1   12135200   12136200      5       2  150064       2.1026      0.01775
enh43360     1   14034600   14035600      4       2  150064       1.9076     0.028222
enh43362     1   14074400   14075400      2       1  150064       1.6562     0.048838
enh43373     1   14283000   14284000      1       1  150064       1.7274      0.04205
enh43384     1   14582400   14583400      3       1  150064       2.1735     0.014871
enh43385     1   14586200   14587200      6       3  150064       1.8558      0.03174
enh43430     1   15201900   15202900      3       2  150064       1.9802     0.023842
enh43438     1   15253000   15254000      4       1  150064       1.7052      0.04408
enh43470     1   15522800   15523800      6       2  150064        1.649     0.049574
enh43475     1   15569700   15570700      5       2  150064       1.7734      0.03808
enh43486     1   15691100   15692100      2       1  150064       1.6764     0.046832
enh43496     1   15742900   15743900      3       2  150064       1.6896     0.045552
enh43555     1   16352800   16353800      5       3  150064       2.0835     0.018603
enh43586     1   16538600   16539600      2       1  150064       1.6726     0.047208
enh43588     1   16564000   16565000      2       1  150064       2.7283    0.0031827
enh43590     1   16570300   16571300      1       1  150064        2.126      0.01675
enh43591     1   16574700   16575700      1       1  150064       2.3933     0.008348
enh43594     1   16592700   16593700      2       1  150064       1.9997     0.022765
enh43595     1   16650600   16651600      2       1  150064       1.7495       0.0401
enh43597     1   16679200   16680200      1       1  150064       2.0801      0.01876
enh43599     1   16697800   16698800      2       1  150064       1.6637     0.048085
enh43600     1   16698800   16699800      2       1  150064       1.7669     0.038622
enh43604     1   16703100   16704100      4       1  150064       1.9451     0.025883
enh43606     1   16718600   16719600      1       1  150064       1.8435      0.03263
enh43639     1   17287500   17288500      3       2  150064       1.7123     0.043425
enh43643     1   17310900   17311900      2       1  150064       2.5752    0.0050092
enh43647     1   17342400   17343400      5       2  150064       2.0112     0.022154
enh43648     1   17371600   17372600      7       1  150064       2.3649    0.0090177
enh43649     1   17378400   17379400      2       1  150064       2.7791    0.0027255
enh43650     1   17385800   17386800      2       1  150064        2.242     0.012479
enh43652     1   17390000   17391000      7       3  150064       2.3775    0.0087148
enh43653     1   17393600   17394600      4       2  150064       3.2053    0.0006746
enh43707     1   18444200   18445200      8       4  150064       1.9723     0.024287
enh43709     1   18556600   18557600      3       1  150064       1.7873     0.036948
enh43770     1   19640200   19641200      4       2  150064       2.1806     0.014606
enh43816     1   19831700   19832700      7       3  150064       1.9153     0.027725
enh43820     1   19966800   19967800      1       1  150064       2.3371     0.009718
enh43824     1   19983200   19984200      1       1  150064       1.8946      0.02907
enh43856     1   20651700   20652700      6       2  150064       2.2421     0.012477
enh43868     1   20819800   20820800      1       1  150064       1.7361      0.04127
enh43883     1   21059800   21060800      2       1  150064       2.8097    0.0024792
enh43886     1   21114700   21115700      1       1  150064       2.5834     0.004892
enh43887     1   21319700   21320700      2       1  150064       2.0949     0.018091
enh43889     1   21328000   21329000      1       1  150064       1.8593      0.03149
enh43890     1   21339200   21340200      2       1  150064       2.0674     0.019346
enh43891     1   21348400   21349400      1       1  150064       2.1326      0.01648
enh43892     1   21369300   21370300      5       3  150064       2.6484    0.0040443
enh43896     1   21395600   21396600      2       1  150064       1.9849      0.02358
enh43897     1   21399700   21400700      2       1  150064       2.0127     0.022071
enh43898     1   21415800   21416800      3       1  150064       2.7094    0.0033702
enh43899     1   21416600   21417600      2       1  150064       2.7388    0.0030831
enh43901     1   21418400   21419400      2       1  150064       1.7362     0.041267
enh43902     1   21442000   21443000      2       1  150064       2.4319    0.0075103
enh43904     1   21465800   21466800      1       1  150064       2.4763     0.006638
enh43906     1   21476600   21477600      4       2  150064       1.7142     0.043247
enh43908     1   21480600   21481600      2       1  150064       2.5632     0.005185
enh43909     1   21498000   21499000      3       2  150064       2.6452    0.0040821
enh43910     1   21499400   21500400      6       3  150064       2.7406     0.003066
enh43912     1   21521200   21522200      1       1  150064       1.7381       0.0411
enh43965     1   21992600   21993600      9       4  150064       2.9481    0.0015984
enh43966     1   21998800   21999800      4       2  150064       2.1205     0.016982
enh43967     1   22031400   22032400      2       1  150064       2.3152     0.010301
enh43968     1   22052200   22053200      4       2  150064       2.4974     0.006255
enh43995     1   22350000   22351000      5       2  150064       2.2927     0.010933
enh44000     1   22381800   22382800      1       1  150064       3.3973    0.0003403
enh44003     1   22400900   22401900      4       2  150064       3.3876   0.00035256
enh44008     1   22448200   22449200      5       3  150064       3.1556   0.00080089
enh44058     1   23141100   23142100      9       2  150064       1.9122     0.027924
enh44080     1   23438000   23439000      2       1  150064       1.9202     0.027415
enh44136     1   24085400   24086400      1       1  150064       1.8901      0.02937
enh44157     1   24372300   24373300      2       1  150064       2.0756     0.018968
enh44171     1   24712400   24713400      4       1  150064       2.1982     0.013967
enh44172     1   24718800   24719800      1       1  150064        1.765      0.03878
enh44175     1   24744400   24745400      2       1  150064       2.1965     0.014027
enh44180     1   24867400   24868400      7       3  150064       2.6823    0.0036556
enh44184     1   24894400   24895400      5       2  150064       1.6818     0.046307
enh44328     1   26481200   26482200      1       1  150064       1.7446      0.04053
enh44358     1   26881700   26882700      2       1  150064       1.8363     0.033157
enh44360     1   26900900   26901900      5       3  150064       1.7477     0.040262
enh44364     1   27016900   27017900      1       1  150064       2.4913     0.006363
enh44366     1   27020400   27021400      2       1  150064       2.5533    0.0053346
enh44367     1   27027300   27028300      4       2  150064       2.3144     0.010322
enh44370     1   27034000   27035000      2       1  150064       2.6037    0.0046111
enh44371     1   27038700   27039700      2       1  150064        2.036     0.020876
enh44372     1   27040100   27041100      1       1  150064        2.725     0.003215
enh44375     1   27048200   27049200      1       1  150064       2.7248     0.003217
enh44376     1   27052600   27053600      2       1  150064       2.5861    0.0048537
enh44380     1   27076300   27077300      1       1  150064       2.7081     0.003383
enh44381     1   27079300   27080300      2       1  150064       2.5595    0.0052415
enh44382     1   27094700   27095700      1       1  150064       2.7557     0.002928
enh44383     1   27098300   27099300      1       1  150064       2.7473     0.003004
enh44387     1   27175200   27176200      1       1  150064       2.4217     0.007724
enh44389     1   27214600   27215600      1       1  150064       2.4794      0.00658
enh44392     1   27247000   27248000      2       1  150064       2.7103    0.0033606
enh44393     1   27249500   27250500      1       1  150064        2.512     0.006003
enh44406     1   27397200   27398200      2       1  150064       3.3197   0.00045054
enh44407     1   27413900   27414900      5       3  150064       1.7316     0.041675
enh44408     1   27425400   27426400      1       1  150064         2.29      0.01101
enh44410     1   27444300   27445300      2       1  150064       1.7807     0.037481
enh44411     1   27448700   27449700      1       1  150064       2.1775      0.01472
enh44412     1   27450600   27451600      1       1  150064       3.3091    0.0004679
enh44428     1   27667900   27668900      2       1  150064       2.6571    0.0039408
enh44432     1   27695400   27696400      1       1  150064       2.9448     0.001616
enh44464     1   27861300   27862300      1       1  150064       1.8429      0.03267
enh44482     1   27932500   27933500      1       1  150064       2.0323      0.02106
enh44485     1   27951000   27952000      1       1  150064       1.7491      0.04014
enh44486     1   27955200   27956200      2       1  150064        1.664     0.048061
enh44487     1   27957400   27958400      7       3  150064       1.8081     0.035298
enh44525     1   28431400   28432400      3       2  150064        2.405    0.0080863
enh44530     1   28500200   28501200      2       1  150064       3.6693   0.00012161
enh44531     1   28523100   28524100      6       4  150064       1.7939     0.036417
enh44538     1   28575000   28576000      5       2  150064       1.6932      0.04521
enh44540     1   28588100   28589100      3       1  150064        2.265     0.011756
enh44544     1   28622900   28623900      3       2  150064       2.0438     0.020484
enh44545     1   28649600   28650600      1       1  150064       1.7757      0.03789
enh44548     1   28695200   28696200      2       1  150064       1.9333     0.026598
enh44549     1   28697900   28698900      2       1  150064       1.9834     0.023663
enh44550     1   28699800   28700800      2       1  150064       2.2181     0.013274
enh44551     1   28726000   28727000      4       1  150064       2.1669      0.01512
enh44552     1   28727000   28728000      1       1  150064        2.016       0.0219
enh44553     1   28735300   28736300      3       1  150064       1.7768     0.037803
enh44554     1   28741400   28742400      3       1  150064       1.7752     0.037934
enh44556     1   28782000   28783000      2       1  150064       1.8159     0.034693
enh44557     1   28837000   28838000      7       3  150064       2.5351    0.0056213
enh44561     1   28905600   28906600      1       1  150064        2.917     0.001767
enh44563     1   28916600   28917600      2       1  150064       2.8882    0.0019374
enh44569     1   28967200   28968200      2       1  150064       2.2745     0.011467
enh44570     1   28970400   28971400      1       1  150064       2.3123      0.01038
enh44571     1   28973700   28974700      2       1  150064       2.0484     0.020261
enh44573     1   28990600   28991600      5       2  150064       2.5201    0.0058653
enh44577     1   29080200   29081200      4       2  150064       1.8316     0.033503
enh44581     1   29161600   29162600      6       2  150064       2.9663    0.0015069
enh44583     1   29198400   29199400      3       1  150064        1.739     0.041021
enh44585     1   29210800   29211800      3       2  150064       2.8059    0.0025088
enh44588     1   29242000   29243000      2       1  150064       2.8521    0.0021717
enh44590     1   29369700   29370700      2       1  150064        3.021    0.0012595
enh44592     1   29460100   29461100      2       1  150064       1.7028     0.044305
enh44600     1   29512600   29513600      2       1  150064       2.4132    0.0079063
enh44603     1   29549100   29550100      4       2  150064       2.5173    0.0059122
enh44604     1   29555800   29556800      3       1  150064       2.0326     0.021045
enh44605     1   29557600   29558600      3       1  150064       2.1232     0.016867
enh44606     1   29575500   29576500      4       2  150064       2.1119     0.017348
enh44618     1   30446700   30447700      3       2  150064       1.9486     0.025671
enh44619     1   30457100   30458100      2       1  150064       4.2256   1.1917e-05
enh44620     1   30506900   30507900      5       3  150064       3.4348   0.00029652
enh44624     1   31138400   31139400      3       2  150064       2.5136    0.0059746
enh44625     1   31180400   31181400     14       3  150064       1.7291     0.041895
enh44628     1   31194500   31195500      2       1  150064       1.7602     0.039185
enh44639     1   31274600   31275600      1       1  150064       1.7209      0.04263
enh44642     1   31283200   31284200      1       1  150064       1.8277       0.0338
enh44652     1   31337200   31338200      7       2  150064       1.7098     0.043653
enh44681     1   31671700   31672700      7       2  150064       1.7952     0.036308
enh44684     1   31687900   31688900     10       2  150064       2.9286    0.0017023
enh44685     1   31691100   31692100      5       3  150064       3.4681   0.00026212
enh44686     1   31700400   31701400      2       1  150064       3.2792   0.00052052
enh44688     1   31771100   31772100      1       1  150064       3.4255    0.0003068
enh44689     1   31844000   31845000      1       1  150064        3.082     0.001028
enh44690     1   31847000   31848000      2       1  150064       2.7671    0.0028278
enh44691     1   31849200   31850200      2       1  150064       2.5774    0.0049766
enh44693     1   31854600   31855600      3       1  150064       4.3807   5.9157e-06
enh44694     1   31862500   31863500      6       2  150064       3.8112   6.9138e-05
enh44695     1   31866800   31867800      4       1  150064       2.8658    0.0020799
enh44697     1   31894200   31895200      4       2  150064       1.7091     0.043715
enh44698     1   31895000   31896000      5       2  150064       2.0482     0.020269
enh44699     1   31906900   31907900      1       1  150064       1.9219      0.02731
enh44718     1   32138200   32139200      2       1  150064       1.7052     0.044079
enh44740     1   32261700   32262700      1       1  150064       1.7442      0.04056
enh44751     1   32398300   32399300      4       2  150064       1.8691     0.030805
enh44752     1   32399800   32400800      1       1  150064       2.1205      0.01698
enh44780     1   32592700   32593700      3       2  150064       1.6917     0.045349
enh44783     1   32616200   32617200      1       1  150064       2.0177      0.02181
enh44797     1   32704500   32705500      2       1  150064       1.6513     0.049341
enh44798     1   32707600   32708600      3       1  150064       1.7063     0.043974
enh44806     1   32810700   32811700      1       1  150064        2.932     0.001684
enh44838     1   33232900   33233900      2       1  150064       2.3703    0.0088876
enh44841     1   33279800   33280800      2       1  150064        1.684      0.04609
enh44846     1   33337900   33338900      2       1  150064        1.997     0.022915
enh44872     1   33564700   33565700      1       1  150064       2.2931      0.01092
enh44873     1   33593500   33594500      1       1  150064       2.1316      0.01652
enh44885     1   33724400   33725400      3       2  150064       2.2615     0.011863
enh44889     1   33737200   33738200      2       1  150064       1.6836     0.046128
enh44891     1   33760900   33761900      3       1  150064       1.8874     0.029554
enh44892     1   33766100   33767100      3       2  150064       2.3437    0.0095463
enh44897     1   33810500   33811500      2       1  150064       1.6975     0.044805
enh44915     1   33936200   33937200      3       1  150064       1.7455     0.040446
enh44949     1   35318200   35319200      4       2  150064       1.8872     0.029566
enh44950     1   35323000   35324000      4       2  150064        1.898     0.028849
enh44951     1   35325400   35326400      1       1  150064       2.2918      0.01096
enh44961     1   35611500   35612500      2       1  150064       1.8724     0.030576
enh44966     1   35675900   35676900      3       1  150064       3.5077   0.00022599
enh44982     1   36002500   36003500      2       1  150064       3.0799    0.0010355
enh44984     1   36019100   36020100      1       1  150064       3.5948    0.0001623
enh44990     1   36102000   36103000      2       1  150064       3.6011   0.00015847
enh44993     1   36156400   36157400      3       1  150064       2.7357    0.0031125
enh44995     1   36174200   36175200      2       1  150064       2.5094    0.0060466
enh44997     1   36181500   36182500      1       1  150064       3.4063    0.0003292
enh44999     1   36190500   36191500      1       1  150064       4.0383    2.692e-05
enh45002     1   36275500   36276500      4       2  150064       4.3204    7.789e-06
enh45003     1   36310500   36311500      2       1  150064       2.7211    0.0032536
enh45004     1   36316600   36317600      3       2  150064       3.0233    0.0012503
enh45008     1   36398300   36399300      1       1  150064        3.492    0.0002397
enh45010     1   36400600   36401600      2       1  150064       2.7758    0.0027532
enh45011     1   36401600   36402600      3       2  150064       2.5871    0.0048389
enh45014     1   36553100   36554100      1       1  150064       3.1405    0.0008432
enh45015     1   36555600   36556600      3       2  150064        3.192   0.00070642
enh45018     1   36565000   36566000      6       2  150064       2.3137     0.010343
enh45019     1   36581300   36582300      3       1  150064       2.1813     0.014579
enh45020     1   36584100   36585100      2       1  150064       1.8279     0.033785
enh45021     1   36599800   36600800      3       1  150064       3.6681   0.00012219
enh45022     1   36607600   36608600      2       1  150064       3.3975   0.00034006
enh45023     1   36613000   36614000      3       1  150064       3.8801   5.2202e-05
enh45024     1   36616700   36617700      2       1  150064       4.0756   2.2946e-05
enh45028     1   36628000   36629000      2       1  150064       3.9956   3.2268e-05
enh45029     1   36631300   36632300      2       1  150064       3.9408   4.0604e-05
enh45033     1   36641100   36642100      2       1  150064       2.6942    0.0035279
enh45077     1   37169300   37170300      2       1  150064       2.2748     0.011458
enh45096     1   37437300   37438300      3       1  150064       1.6991     0.044653
enh45103     1   37521400   37522400      5       1  150064       1.7319     0.041642
enh45129     1   37952200   37953200      4       2  150064       1.6898     0.045537
enh45146     1   38271800   38272800      4       2  150064       2.3417     0.009599
enh45147     1   38275800   38276800      2       1  150064       2.7272    0.0031936
enh45150     1   38318700   38319700      1       1  150064       3.1126    0.0009271
enh45153     1   38323000   38324000      1       1  150064       3.1702    0.0007616
enh45155     1   38395800   38396800      3       1  150064       2.8765    0.0020106
enh45190     1   38738800   38739800      7       2  150064       2.0244     0.021464
enh45193     1   38836500   38837500      1       1  150064       2.9303     0.001693
enh45195     1   38910000   38911000      5       2  150064       2.9026    0.0018503
enh45197     1   38942600   38943600      4       1  150064       2.3033     0.010631
enh45214     1   39192400   39193400      4       2  150064       2.8316    0.0023155
enh45215     1   39194200   39195200      2       1  150064       2.6361    0.0041932
enh45216     1   39206300   39207300      1       1  150064       1.9001      0.02871
enh45232     1   39490800   39491800      2       1  150064       1.8507     0.032107
enh45233     1   39493000   39494000      5       2  150064       1.7435     0.040624
enh45235     1   39541900   39542900      2       1  150064       2.9168    0.0017683
enh45243     1   39568700   39569700      2       1  150064       1.8402     0.032873
enh45246     1   39581900   39582900      3       1  150064       2.2439     0.012419
enh45261     1   39636700   39637700      3       1  150064       1.7642     0.038851
enh45265     1   39649100   39650100      3       2  150064       1.7095      0.04368
enh45266     1   39650900   39651900      2       1  150064       2.1225     0.016899
enh45298     1   39916300   39917300      2       1  150064       1.7229      0.04245
enh45304     1   40090800   40091800      2       1  150064       1.7941     0.036396
enh45307     1   40118700   40119700      4       2  150064       1.7309     0.041736
enh45309     1   40166200   40167200      1       1  150064       3.3126    0.0004621
enh45314     1   40308300   40309300      2       1  150064       1.8236     0.034103
enh45317     1   40346200   40347200      3       2  150064       1.7342     0.041443
enh45318     1   40352400   40353400      2       1  150064       2.5929    0.0047587
enh45319     1   40358700   40359700      2       1  150064       2.3012     0.010691
enh45320     1   40362100   40363100      2       1  150064       3.2872   0.00050595
enh45359     1   40998000   40999000      3       2  150064       1.9022     0.028572
enh45370     1   41155700   41156700      3       2  150064       2.3236     0.010073
enh45375     1   41219900   41220900      3       1  150064        2.345    0.0095134
enh45391     1   41432900   41433900      8       3  150064       1.9368     0.026387
enh45393     1   41447300   41448300      1       1  150064       1.7389      0.04103
enh45394     1   41468700   41469700      5       2  150064        2.221     0.013176
enh45398     1   41574700   41575700      3       2  150064       2.5747     0.005017
enh45399     1   41617100   41618100      1       1  150064       2.6113      0.00451
enh45412     1   41833900   41834900      3       1  150064       4.1559   1.6204e-05
enh45414     1   41842800   41843800      4       2  150064       2.6422    0.0041181
enh45415     1   41845200   41846200      3       2  150064       4.2002   1.3332e-05
enh45417     1   41859400   41860400      2       1  150064       2.0628     0.019566
enh45420     1   41872800   41873800      4       2  150064       2.1683     0.015069
enh45421     1   41878200   41879200      7       2  150064       1.8742     0.030451
enh45422     1   41879600   41880600      4       2  150064        2.063     0.019555
enh45425     1   41892800   41893800      5       2  150064       1.7496     0.040096
enh45426     1   41898000   41899000      6       3  150064       2.2582     0.011965
enh45427     1   41901100   41902100      5       3  150064       1.8623     0.031282
enh45432     1   41950600   41951600      4       2  150064       3.2566   0.00056377
enh45433     1   41960700   41961700      5       2  150064       3.6371   0.00013785
enh45434     1   41962300   41963300      4       2  150064       3.8047   7.0975e-05
enh45437     1   41968300   41969300      5       1  150064       2.2117     0.013495
enh45438     1   41973000   41974000      4       2  150064       1.9926      0.02315
enh45534     1   43415100   43416100      7       2  150064       1.9365     0.026402
enh45537     1   43427300   43428300      5       2  150064       2.5332    0.0056514
enh45538     1   43432500   43433500      7       3  150064       2.1356     0.016354
enh45560     1   43763600   43764600      3       1  150064        2.779    0.0027264
enh45561     1   43782100   43783100      1       1  150064          3.2    0.0006871
enh45565     1   43827000   43828000      1       1  150064       2.7397     0.003075
enh45567     1   43836000   43837000      3       2  150064       2.8528    0.0021666
enh45571     1   43856500   43857500      3       1  150064       3.6146   0.00015038
enh45573     1   43901700   43902700      1       1  150064       3.6156    0.0001498
enh45576     1   43940900   43941900      2       1  150064       3.9069   4.6752e-05
enh45580     1   43998500   43999500      3       2  150064       2.5678    0.0051167
enh45581     1   44001600   44002600      1       1  150064        1.985      0.02357
enh45583     1   44015800   44016800      3       1  150064       2.0885     0.018378
enh45584     1   44023700   44024700      1       1  150064       3.1078    0.0009423
enh45587     1   44034500   44035500      4       2  150064       4.0767   2.2835e-05
enh45588     1   44036100   44037100      2       1  150064       4.1432   1.7125e-05
enh45589     1   44038100   44039100      2       1  150064       2.3046     0.010596
enh45590     1   44042900   44043900      4       2  150064       3.9293   4.2603e-05
enh45591     1   44053000   44054000      2       1  150064       1.9244     0.027151
enh45592     1   44105400   44106400      3       1  150064       4.4929    3.513e-06
enh45593     1   44114300   44115300      5       2  150064       4.0012   3.1507e-05
enh45594     1   44117600   44118600      3       2  150064       4.0608   2.4453e-05
enh45596     1   44125400   44126400      1       1  150064        4.674    1.477e-06
enh45597     1   44155200   44156200      1       1  150064       3.3162    0.0004562
enh45601     1   44177200   44178200      1       1  150064       3.1581     0.000794
enh45602     1   44195400   44196400      2       1  150064       2.5985    0.0046822
enh45603     1   44228700   44229700      1       1  150064       3.2448    0.0005877
enh45604     1   44231200   44232200      3       1  150064       3.0996   0.00096889
enh45605     1   44252000   44253000      3       2  150064       1.9596     0.025019
enh45609     1   44302300   44303300      2       1  150064       2.5895    0.0048053
enh45610     1   44318400   44319400      3       1  150064       3.6558   0.00012817
enh45614     1   44334000   44335000      2       1  150064       2.8449    0.0022214
enh45616     1   44400300   44401300      3       2  150064        1.882     0.029916
enh45618     1   44421700   44422700      1       1  150064       1.6923      0.04529
enh45619     1   44431200   44432200      2       1  150064        3.084    0.0010214
enh45622     1   44439200   44440200      3       2  150064       3.1146   0.00092101
enh45623     1   44442800   44443800      5       2  150064       2.5588    0.0052521
enh45624     1   44446400   44447400      4       2  150064       1.9799      0.02386
enh45625     1   44456000   44457000      1       1  150064       2.0898      0.01832
enh45626     1   44458000   44459000      1       1  150064       2.9213     0.001743
enh45632     1   44483100   44484100      2       1  150064       1.6839     0.046103
enh45633     1   44485600   44486600      1       1  150064       1.8609      0.03138
enh45642     1   44677800   44678800      1       1  150064       2.7892     0.002642
enh45643     1   44680100   44681100      2       1  150064       1.8408     0.032822
enh45645     1   44705200   44706200      2       1  150064       2.2454      0.01237
enh45671     1   45005900   45006900      7       2  150064       1.7753     0.037926
enh45706     1   45291800   45292800      2       1  150064        1.881     0.029989
enh45821     1   47640600   47641600      4       2  150064       1.8457     0.032464
enh45887     1   50571400   50572400      2       1  150064       3.8134   6.8526e-05
enh45888     1   50576200   50577200      1       1  150064       2.0337      0.02099
enh45889     1   50579500   50580500      1       1  150064       2.3662     0.008986
enh45890     1   50605000   50606000      1       1  150064       1.9783      0.02395
enh45924     1   51981200   51982200      5       2  150064       1.7599     0.039211
enh45925     1   51985500   51986500      4       2  150064       1.6839     0.046102
enh46010     1   53648400   53649400      2       1  150064       2.0932     0.018164
enh46011     1   53661100   53662100      1       1  150064       2.0792       0.0188
enh46013     1   53684400   53685400      1       1  150064       2.2179      0.01328
enh46015     1   53702000   53703000      2       1  150064       2.4523    0.0070978
enh46020     1   53772000   53773000      4       2  150064       2.7235      0.00323
enh46026     1   53841300   53842300      5       3  150064       2.6566    0.0039464
enh46032     1   53907000   53908000      5       3  150064       2.2031     0.013792
enh46058     1   54447400   54448400      1       1  150064       2.3782     0.008699
enh46059     1   54448200   54449200      2       1  150064       2.3025     0.010653
enh46073     1   54685400   54686400      4       2  150064       2.1891     0.014296
enh46103     1   54801300   54802300      2       1  150064       1.6758     0.046885
enh46106     1   54815600   54816600      1       1  150064       1.7965      0.03621
enh46109     1   54827600   54828600      2       1  150064       1.7732     0.038097
enh46113     1   54841500   54842500      3       1  150064       1.8758     0.030339
enh46115     1   54845300   54846300      5       2  150064       1.8482     0.032285
enh46116     1   54850500   54851500      1       1  150064       2.1615      0.01533
enh46181     1   56038400   56039400      8       3  150064       1.7578     0.039393
enh46182     1   56041100   56042100      4       2  150064       1.8826     0.029874
enh46198     1   56902500   56903500      4       2  150064       2.5225    0.0058262
enh46240     1   57566500   57567500      2       1  150064       1.7107     0.043571
enh46245     1   57603900   57604900      4       2  150064        1.799     0.036013
enh46264     1   58062400   58063400      3       1  150064        2.362    0.0090882
enh46292     1   58875300   58876300      4       1  150064       1.8353     0.033233
enh46312     1   59323600   59324600      3       2  150064       2.1509     0.015741
enh46343     1   59612600   59613600      3       1  150064       1.7397     0.040958
enh46346     1   59617800   59618800      3       2  150064       2.1496     0.015795
enh46348     1   59629200   59630200      9       1  150064       1.6788     0.046596
enh46387     1   60218000   60219000      3       2  150064       2.4523     0.007098
enh46397     1   60452000   60453000      1       1  150064       2.4008      0.00818
enh46408     1   60901500   60902500      5       3  150064       1.9759     0.024086
enh46409     1   60913900   60914900      4       2  150064       2.1442      0.01601
enh46411     1   61013400   61014400      2       1  150064       3.3423   0.00041549
enh46414     1   61087700   61088700      5       2  150064       3.5133   0.00022131
enh46415     1   61102400   61103400      3       2  150064       2.1023     0.017763
enh46416     1   61121400   61122400      8       2  150064       3.7336   9.4385e-05
enh46425     1   61335400   61336400      2       1  150064       1.8258     0.033939
enh46431     1   61377200   61378200      5       3  150064       1.8739     0.030474
enh46434     1   61401300   61402300      2       1  150064       1.7825     0.037332
enh46444     1   61455600   61456600      2       1  150064       2.5657    0.0051491
enh46482     1   61703800   61704800      5       3  150064       1.6634     0.048112
enh46485     1   61709500   61710500      3       1  150064       2.0719     0.019136
enh46506     1   61809100   61810100      2       1  150064       1.7714     0.038245
enh46508     1   61869300   61870300      1       1  150064       2.1912      0.01422
enh46515     1   61978300   61979300      2       1  150064       2.3353    0.0097627
enh46533     1   62866500   62867500      3       1  150064       2.1564     0.015527
enh46553     1   63476500   63477500      2       1  150064       3.3798    0.0003627
enh46561     1   63664400   63665400      1       1  150064       1.8373      0.03308
enh46604     1   64504400   64505400      1       1  150064       2.6022     0.004631
enh46618     1   64710400   64711400      1       1  150064       2.1165      0.01715
enh46636     1   64959100   64960100      1       1  150064       2.5293     0.005715
enh46640     1   64973600   64974600      6       4  150064        2.116     0.017173
enh46669     1   65382900   65383900      3       1  150064       3.4743   0.00025612
enh46670     1   65399000   65400000      2       1  150064       2.4659    0.0068341
enh46671     1   65412600   65413600      2       1  150064       2.8544    0.0021562
enh46673     1   65422100   65423100      4       2  150064       2.9045     0.001839
enh46681     1   65580300   65581300      3       1  150064        2.237     0.012642
enh46685     1   65633100   65634100      1       1  150064       2.3522     0.009332
enh46687     1   65640100   65641100      5       1  150064       1.8082     0.035289
enh46709     1   66153200   66154200      5       2  150064       2.7778    0.0027366
enh46711     1   66376800   66377800      1       1  150064       1.7207      0.04265
enh46713     1   66425100   66426100      4       2  150064       1.9979     0.022864
enh46716     1   66444700   66445700      1       1  150064       2.6173     0.004432
enh46717     1   66451100   66452100      1       1  150064       2.6555     0.003959
enh46718     1   66456600   66457600      4       2  150064       1.6594     0.048515
enh46720     1   66464200   66465200      1       1  150064       2.1794      0.01465
enh46721     1   66470600   66471600      4       2  150064       2.2989     0.010756
enh46725     1   66588700   66589700      3       2  150064       2.2733     0.011503
enh46734     1   66673100   66674100      3       2  150064       1.8624     0.031277
enh46738     1   66731500   66732500      2       1  150064       2.3938    0.0083366
enh46739     1   66736700   66737700      2       1  150064       1.7028     0.044304
enh46740     1   66742900   66743900      2       1  150064       2.2796     0.011315
enh46797     1   68083800   68084800      3       2  150064       2.5567     0.005283
enh46804     1   68166100   68167100      4       2  150064       1.9657     0.024668
enh46807     1   68174800   68175800      2       1  150064       1.8513     0.032063
enh46812     1   68188500   68189500      1       1  150064       1.9403      0.02617
enh46817     1   68214500   68215500      3       1  150064       2.0568      0.01985
enh46824     1   68258700   68259700      4       2  150064       2.8406    0.0022517
enh46825     1   68269300   68270300      3       2  150064       2.5673    0.0051245
enh46827     1   68281300   68282300      4       2  150064       3.3275   0.00043813
enh46828     1   68295700   68296700      4       2  150064       3.5136     0.000221
enh46829     1   68306000   68307000      1       1  150064       3.0959     0.000981
enh46830     1   68316000   68317000      5       2  150064       2.6032    0.0046185
enh46831     1   68321200   68322200      3       2  150064       2.5403    0.0055384
enh46832     1   68354700   68355700      4       2  150064       2.0839     0.018586
enh46867     1   68960400   68961400      4       2  150064       2.0184     0.021773
enh46879     1   70311700   70312700      1       1  150064       1.8971      0.02891
enh46901     1   71548500   71549500      4       2  150064       1.9261     0.027045
enh46904     1   72152900   72153900      6       3  150064       3.8843   5.1317e-05
enh46912     1   72752000   72753000      4       2  150064       2.2135     0.013431
enh46917     1   73312900   73313900      1       1  150064       5.1167    1.555e-07
enh46921     1   73530900   73531900      4       1  150064       4.7289   1.1289e-06
enh46923     1   74058800   74059800      3       1  150064       2.6569    0.0039432
enh46937     1   74891500   74892500      3       2  150064       1.6947     0.045069
enh46961     1   76605400   76606400      3       2  150064       1.6983     0.044722
enh46980     1   77134400   77135400      6       3  150064       3.4022   0.00033426
enh47030     1   78300200   78301200      1       1  150064       2.6108     0.004516
enh47035     1   78446500   78447500      1       1  150064        2.645     0.004084
enh47036     1   78449200   78450200      2       1  150064       1.7929     0.036491
enh47040     1   78474600   78475600      3       2  150064       2.0605     0.019677
enh47041     1   78561700   78562700      2       1  150064       1.7587     0.039313
enh47046     1   79114600   79115600      1       1  150064       2.3844     0.008554
enh47049     1   79142400   79143400      4       1  150064       1.7112     0.043521
enh47054     1   79839100   79840100      3       2  150064       1.7587     0.039316
enh47063     1   81779600   81780600      7       2  150064        1.711     0.043536
enh47087     1   82156000   82157000      4       1  150064        2.139     0.016219
enh47105     1   83910800   83911800      4       2  150064       1.7015      0.04442
enh47106     1   84157500   84158500      3       2  150064       2.2405     0.012529
enh47110     1   84229800   84230800      4       1  150064       2.5068    0.0060908
enh47111     1   84235300   84236300      2       1  150064       2.8771    0.0020066
enh47119     1   84541800   84542800      1       1  150064       1.8123      0.03497
enh47124     1   84628700   84629700      1       1  150064       2.3811      0.00863
enh47125     1   84639500   84640500      1       1  150064        1.923      0.02724
enh47131     1   84762800   84763800      1       1  150064        2.096      0.01804
enh47145     1   84966900   84967900      2       1  150064       1.9051     0.028385
enh47152     1   85077300   85078300      3       1  150064       1.6537     0.049095
enh47178     1   85722800   85723800      5       3  150064       1.9157     0.027704
enh47185     1   85779800   85780800      2       1  150064       2.6074    0.0045621
enh47196     1   85841200   85842200      2       1  150064       1.9722     0.024291
enh47197     1   85845000   85846000      5       2  150064       2.2581     0.011969
enh47199     1   85873300   85874300      3       2  150064       2.2119     0.013487
enh47200     1   85874200   85875200      4       2  150064       3.2055   0.00067424
enh47201     1   85892700   85893700      2       1  150064       1.8308     0.033566
enh47203     1   85906100   85907100      3       1  150064       1.7187     0.042831
enh47204     1   85912700   85913700      6       3  150064       1.8771     0.030254
enh47205     1   85914800   85915800      8       3  150064       2.0648     0.019472
enh47206     1   85918800   85919800      4       2  150064       1.7584     0.039343
enh47214     1   86034600   86035600      4       2  150064        1.734     0.041458
enh47267     1   87811500   87812500      3       1  150064       1.7206     0.042657
enh47268     1   87813600   87814600      2       1  150064       2.0389     0.020731
enh47269     1   87817300   87818300      4       1  150064       1.9307     0.026758
enh47277     1   87929500   87930500      4       2  150064       2.0591     0.019742
enh47281     1   88065400   88066400      2       1  150064       2.9528    0.0015745
enh47284     1   88148400   88149400      4       2  150064       2.0967     0.018008
enh47291     1   88406400   88407400      1       1  150064       2.1805      0.01461
enh47296     1   88641200   88642200      3       1  150064       1.9437     0.025963
enh47343     1   90068800   90069800      3       1  150064       1.8446     0.032545
enh47348     1   90125900   90126900      4       2  150064       1.8467     0.032393
enh47350     1   90158000   90159000      2       1  150064       1.6794     0.046541
enh47351     1   90174100   90175100      1       1  150064       2.0233      0.02152
enh47352     1   90185100   90186100      1       1  150064       1.6991      0.04465
enh47355     1   90222800   90223800      3       2  150064       1.8802     0.030044
enh47358     1   90267000   90268000      4       1  150064       1.9657     0.024665
enh47359     1   90267700   90268700      4       2  150064       1.8622      0.03129
enh47360     1   90273800   90274800      1       1  150064       2.1419       0.0161
enh47367     1   90307500   90308500      3       2  150064       2.4101    0.0079752
enh47399     1   91388800   91389800      2       1  150064       2.0817     0.018684
enh47400     1   91439700   91440700      1       1  150064       2.1706      0.01498
enh47402     1   91478600   91479600      3       1  150064       2.2465     0.012336
enh47404     1   91482500   91483500      4       2  150064       2.8199    0.0024016
enh47417     1   91965200   91966200      3       2  150064       2.3068     0.010532
enh47432     1   92244800   92245800      2       1  150064       2.2178     0.013285
enh47433     1   92246300   92247300      1       1  150064       2.6637     0.003864
enh47444     1   92765800   92766800      4       2  150064       2.8423    0.0022392
enh47457     1   93343300   93344300      1       1  150064       1.6472      0.04976
enh47458     1   93399900   93400900      2       1  150064       2.8424    0.0022386
enh47460     1   93415800   93416800      3       1  150064       1.8399     0.032888
enh47582     1   95330000   95331000      5       3  150064       2.7381      0.00309
enh47599     1   95454900   95455900      1       1  150064       1.9067      0.02828
enh47607     1   95505400   95506400      5       2  150064       1.9867     0.023477
enh47612     1   95552200   95553200      3       1  150064       2.2242     0.013066
enh47613     1   95693300   95694300      3       2  150064       1.9893     0.023335
enh47614     1   95697900   95698900      3       2  150064       2.4746    0.0066694
enh47618     1   95773800   95774800      5       2  150064       2.7526    0.0029562
enh47619     1   95786300   95787300      5       3  150064       3.5002   0.00023246
enh47620     1   95787000   95788000      2       1  150064       2.8428    0.0022362
enh47631     1   96947800   96948800      3       2  150064       2.0392     0.020717
enh47632     1   96952700   96953700      2       1  150064       2.3162     0.010272
enh47635     1   97019600   97020600      2       1  150064       2.0611     0.019648
enh47636     1   97063200   97064200      1       1  150064       2.7308     0.003159
enh47637     1   97186000   97187000      2       1  150064       1.7221     0.042524
enh47638     1   97189600   97190600      5       2  150064       3.8273   6.4774e-05
enh47639     1   97206600   97207600      2       1  150064       2.4725    0.0067082
enh47641     1   97212200   97213200      2       1  150064       1.8213      0.03428
enh47645     1   97610600   97611600      1       1  150064       2.1594      0.01541
enh47646     1   97623800   97624800      3       2  150064       3.0593    0.0011093
enh47649     1   97769500   97770500      2       1  150064       1.9258     0.027062
enh47653     1   98096000   98097000      1       1  150064       2.5085     0.006062
enh47654     1   98262200   98263200      2       1  150064       2.1589     0.015429
enh47656     1   98315000   98316000      2       1  150064       5.5436   1.4812e-08
enh47657     1   98382900   98383900      2       1  150064       5.6442   8.2998e-09
enh47661     1   98499600   98500600      4       2  150064       6.0297   8.2138e-10
enh47662     1   98501000   98502000      4       2  150064       6.3833   8.6672e-11
enh47663     1   98517800   98518800      1       1  150064       2.4732     0.006695
enh47664     1   98520000   98521000      2       1  150064       6.4074   7.4018e-11
enh47665     1   98552300   98553300      2       1  150064       6.4431   5.8531e-11
enh47666     1   98567500   98568500      2       1  150064       3.3867   0.00035373
enh47667     1   98569300   98570300      1       1  150064        3.596    0.0001616
enh47668     1   98687100   98688100      5       2  150064       4.1559   1.6201e-05
enh47672     1   98853500   98854500      3       2  150064        1.968     0.024534
enh47673     1   98870200   98871200      2       1  150064       2.4122    0.0079289
enh47674     1   98917600   98918600      5       1  150064       2.8042    0.0025217
enh47736     1  101200700  101201700      1       1  150064       1.7563      0.03952
enh47738     1  101213000  101214000      3       1  150064       2.5968    0.0047045
enh47741     1  101265100  101266100      2       1  150064       1.9522     0.025456
enh47765     1  101669400  101670400      4       1  150064       1.6696     0.047503
enh47785     1  102370700  102371700      2       1  150064       1.7135     0.043312
enh47789     1  103318600  103319600      4       2  150064       2.2223      0.01313
enh47822     1  108438200  108439200      4       1  150064       2.0387     0.020739
enh47824     1  108441700  108442700      6       2  150064        1.913     0.027875
enh47837     1  108740200  108741200      6       2  150064       2.6406    0.0041376
enh47839     1  109045600  109046600      4       2  150064       1.8671      0.03094
enh47925     1  110052800  110053800      4       2  150064       1.8154     0.034728
enh47930     1  110082000  110083000      3       1  150064       2.3695    0.0089072
enh47931     1  110088600  110089600      3       2  150064       1.7333     0.041525
enh47943     1  110178600  110179600      4       2  150064        2.074     0.019042
enh47947     1  110199200  110200200      3       2  150064       2.2718     0.011549
enh47957     1  110356800  110357800      1       1  150064       1.8186      0.03449
enh47967     1  110438200  110439200      5       2  150064       1.9161     0.027674
enh47968     1  110446700  110447700      1       1  150064       1.7552      0.03961
enh47980     1  110545700  110546700      1       1  150064        1.927      0.02699
enh47985     1  110576000  110577000      1       1  150064       2.1318      0.01651
enh48009     1  110893100  110894100      2       1  150064       2.1775     0.014723
enh48018     1  111005800  111006800      1       1  150064       2.4417      0.00731
enh48020     1  111019600  111020600      1       1  150064       2.4479     0.007185
enh48024     1  111099300  111100300      5       3  150064       1.7081     0.043812
enh48025     1  111107900  111108900      3       1  150064       2.4798    0.0065734
enh48041     1  111257200  111258200      3       1  150064       1.8261     0.033915
enh48046     1  111323100  111324100      4       2  150064       2.3344    0.0097885
enh48062     1  111994700  111995700      2       1  150064       1.8799     0.030059
enh48076     1  112135100  112136100      3       2  150064        2.308     0.010501
enh48077     1  112147900  112148900      3       2  150064       1.9887     0.023367
enh48080     1  112164100  112165100      5       3  150064       2.4759    0.0066453
enh48089     1  112293000  112294000      5       2  150064       1.8249     0.034011
enh48098     1  112399100  112400100      1       1  150064       1.9062      0.02831
enh48101     1  112431200  112432200      3       1  150064       1.9319     0.026687
enh48102     1  112434500  112435500      8       2  150064        2.294     0.010894
enh48104     1  112443600  112444600      3       2  150064       2.7983    0.0025686
enh48105     1  112446600  112447600      1       1  150064       2.0661      0.01941
enh48107     1  112462800  112463800      4       1  150064       2.3463    0.0094814
enh48108     1  112485400  112486400      4       2  150064       3.9083   4.6479e-05
enh48110     1  112490800  112491800      5       2  150064       1.6947     0.045069
enh48112     1  112498400  112499400      1       1  150064       2.0179       0.0218
enh48115     1  112506500  112507500      4       2  150064       2.1583     0.015451
enh48119     1  112553600  112554600      3       2  150064       1.6589     0.048566
enh48127     1  112936600  112937600      4       1  150064       1.8506     0.032113
enh48128     1  112940600  112941600      4       1  150064       2.2752     0.011447
enh48129     1  112941700  112942700      3       1  150064        2.087     0.018442
enh48130     1  112944200  112945200      2       1  150064       2.2625     0.011834
enh48131     1  112945200  112946200      3       1  150064       2.8485    0.0021964
enh48132     1  112946400  112947400      1       1  150064        2.414     0.007889
enh48133     1  113007300  113008300      1       1  150064       2.0222      0.02158
enh48138     1  113086700  113087700      4       1  150064       3.1044   0.00095343
enh48141     1  113179400  113180400      1       1  150064       3.2955    0.0004912
enh48142     1  113215800  113216800      2       1  150064       3.0364    0.0011973
enh48143     1  113218600  113219600      2       1  150064       2.7755    0.0027562
enh48144     1  113230200  113231200      3       1  150064       2.3508    0.0093666
enh48145     1  113230600  113231600      4       2  150064       2.9565    0.0015556
enh48146     1  113241100  113242100      1       1  150064       2.2791      0.01133
enh48161     1  113368800  113369800      1       1  150064       1.7095      0.04368
enh48183     1  113683200  113684200      1       1  150064       1.6575      0.04871
enh48229     1  115049900  115050900      1       1  150064       2.5298     0.005706
enh48235     1  115295100  115296100      3       2  150064       2.2466     0.012332
enh48236     1  115297700  115298700      3       1  150064       3.2988   0.00048552
enh48238     1  115444300  115445300      4       2  150064       2.7194      0.00327
enh48242     1  115711000  115712000      2       1  150064       1.9822     0.023726
enh48243     1  115721800  115722800     12       4  150064       3.2508   0.00057533
enh48244     1  115726100  115727100      5       2  150064       3.0163    0.0012795
enh48251     1  116185800  116186800      1       1  150064       2.1895      0.01428
enh48264     1  116451200  116452200      7       3  150064        1.667     0.047757
enh48317     1  117189200  117190200      1       1  150064       1.7897      0.03675
enh48318     1  117195100  117196100      1       1  150064        2.002      0.02264
enh48326     1  117254100  117255100      6       1  150064       1.7903     0.036705
enh48327     1  117305200  117306200      4       2  150064       2.6859    0.0036164
enh48328     1  117350100  117351100      1       1  150064       3.2432    0.0005909
enh48329     1  117362600  117363600      1       1  150064       3.1865      0.00072
enh48330     1  117368400  117369400      1       1  150064       3.0317     0.001216
enh48331     1  117375400  117376400      3       2  150064       2.9293    0.0016989
enh48347     1  117546200  117547200      2       1  150064       1.8658     0.031034
enh48355     1  117714400  117715400      4       2  150064       2.8175    0.0024202
enh48401     1  120188200  120189200      1       1  150064       1.9527      0.02543
enh48522     1  145588000  145589000      3       1  150064       1.9471     0.025762
enh48524     1  145609000  145610000      1       1  150064       1.8132       0.0349
enh48525     1  145630200  145631200      2       1  150064       1.6689      0.04757
enh48530     1  145726600  145727600      1       1  150064       1.9945      0.02305
enh48533     1  146639000  146640000      4       2  150064         2.43    0.0075503
enh48534     1  146640900  146641900      5       1  150064         2.07     0.019226
enh48535     1  146645300  146646300      6       1  150064       2.0854     0.018517
enh48536     1  146697400  146698400      6       3  150064       2.6682    0.0038132
enh48543     1  146822800  146823800      4       1  150064       2.6474    0.0040562
enh48544     1  146966600  146967600      2       1  150064       2.1904     0.014247
enh48546     1  146977200  146978200      3       1  150064       3.0802    0.0010345
enh48547     1  146981500  146982500      2       1  150064       2.4945    0.0063075
enh48581     1  149890100  149891100      1       1  150064       1.7941       0.0364
enh48582     1  149897400  149898400      4       2  150064       1.7368     0.041216
enh48599     1  150037100  150038100      1       1  150064       5.5334     1.57e-08
enh48601     1  150074700  150075700      3       1  150064        5.206    9.647e-08
enh48602     1  150119400  150120400      1       1  150064       5.9312    1.504e-09
enh48603     1  150126800  150127800      2       1  150064       2.7677     0.002823
enh48604     1  150128900  150129900      1       1  150064       5.5996    1.074e-08
enh48605     1  150132300  150133300      3       1  150064       5.2023   9.8397e-08
enh48610     1  150159400  150160400      1       1  150064       5.4736    2.205e-08
enh48611     1  150185000  150186000      3       2  150064       4.6806   1.4303e-06
enh48612     1  150204900  150205900      2       1  150064       4.2775   9.4514e-06
enh48613     1  150209000  150210000      2       1  150064       1.9992     0.022793
enh48616     1  150241800  150242800      3       1  150064       4.9797   3.1842e-07
enh48618     1  150245600  150246600      1       1  150064        5.069        2e-07
enh48619     1  150246000  150247000      2       1  150064       4.0439   2.6288e-05
enh48622     1  150267300  150268300      2       1  150064       1.9883     0.023391
enh48623     1  150274400  150275400      3       1  150064       4.5185   3.1136e-06
enh48624     1  150294800  150295800      5       2  150064       5.3544   4.2929e-08
enh48625     1  150334800  150335800      5       2  150064       4.6395   1.7465e-06
enh48626     1  150339600  150340600      2       1  150064       1.7546     0.039661
enh48631     1  150486700  150487700      2       1  150064       4.1525   1.6446e-05
enh48632     1  150488800  150489800      2       1  150064       4.4767   3.7907e-06
enh48635     1  150510100  150511100      5       2  150064       3.2311   0.00061661
enh48640     1  150537100  150538100      4       2  150064       2.2919     0.010955
enh48644     1  150546400  150547400      2       1  150064       1.9164     0.027657
enh48672     1  151037800  151038800      1       1  150064       3.6986    0.0001084
enh48674     1  151041600  151042600      3       2  150064       3.2928   0.00049598
enh48675     1  151044300  151045300      6       4  150064       2.3316    0.0098612
enh48677     1  151115700  151116700      6       3  150064       3.2784   0.00052193
enh48683     1  151168400  151169400      4       2  150064       1.8421     0.032727
enh48685     1  151228200  151229200      2       1  150064       3.4523   0.00027791
enh48699     1  151373400  151374400      1       1  150064       3.3175    0.0004542
enh48701     1  151416400  151417400      2       1  150064       2.1019      0.01778
enh48703     1  151428700  151429700      3       1  150064       2.1143     0.017243
enh48705     1  151445000  151446000      1       1  150064       2.5897     0.004803
enh48729     1  151611100  151612100      1       1  150064       2.6561     0.003953
enh48730     1  151684400  151685400      2       1  150064       1.9792     0.023895
enh48758     1  152768000  152769000      4       2  150064       1.9068      0.02827
enh48795     1  153640900  153641900      1       1  150064       2.2344      0.01273
enh48797     1  153670100  153671100      1       1  150064       2.0054      0.02246
enh48798     1  153702900  153703900      2       1  150064       1.9206     0.027394
enh48805     1  153756200  153757200      1       1  150064       2.9848     0.001419
enh48807     1  153764500  153765500      2       1  150064       3.1281   0.00087979
enh48809     1  153845800  153846800      6       2  150064       1.8303     0.033606
enh48810     1  153852100  153853100      1       1  150064       4.0063    3.084e-05
enh48812     1  153871400  153872400      3       2  150064       2.2359      0.01268
enh48813     1  153890200  153891200      2       1  150064       2.0632     0.019546
enh48816     1  153901200  153902200      2       1  150064       1.8265      0.03389
enh48817     1  153904500  153905500      1       1  150064       2.2377      0.01262
enh48818     1  153916500  153917500      3       2  150064        2.213     0.013448
enh48819     1  153919300  153920300      2       1  150064       2.1054     0.017629
enh48822     1  153931800  153932800      4       2  150064       1.9594     0.025031
enh48823     1  153933400  153934400      2       1  150064       2.7014    0.0034523
enh48824     1  153941300  153942300      3       1  150064       2.4604    0.0069387
enh48825     1  153948100  153949100      2       1  150064       2.2278     0.012946
enh48831     1  154087000  154088000      1       1  150064       1.8501      0.03215
enh48834     1  154148900  154149900      4       2  150064        2.879    0.0019948
enh48835     1  154152200  154153200      1       1  150064       2.3617     0.009096
enh48838     1  154178800  154179800      1       1  150064        2.341     0.009617
enh48841     1  154236200  154237200      1       1  150064       2.2613      0.01187
enh48843     1  154245800  154246800      1       1  150064       2.0864      0.01847
enh48847     1  154324200  154325200      4       2  150064       2.4754    0.0066543
enh48851     1  154395700  154396700      4       2  150064       2.1786      0.01468
enh48853     1  154404500  154405500      3       2  150064       1.8075     0.035343
enh48854     1  154414300  154415300      1       1  150064       1.7906      0.03668
enh48864     1  154528000  154529000      2       1  150064       2.1382     0.016251
enh48869     1  154571600  154572600      3       2  150064       1.7237     0.042382
enh48871     1  154581700  154582700      2       1  150064       1.6851      0.04598
enh48886     1  154747300  154748300      1       1  150064       1.9831      0.02368
enh48893     1  154779200  154780200      6       3  150064       2.0366     0.020846
enh48894     1  154780800  154781800      1       1  150064       1.6922       0.0453
enh48895     1  154782200  154783200      2       1  150064       2.0848     0.018543
enh48896     1  154785600  154786600      2       1  150064       1.7956     0.036283
enh48897     1  154794900  154795900      7       3  150064       3.4024     0.000334
enh48898     1  154799400  154800400      2       1  150064       1.7056     0.044044
enh48903     1  154833100  154834100      3       2  150064       2.8374    0.0022744
enh48905     1  154853000  154854000      3       2  150064       3.0463    0.0011586
enh48906     1  154868700  154869700      3       1  150064       4.1106   1.9735e-05
enh48909     1  154910700  154911700      5       2  150064       3.8442   6.0473e-05
enh48911     1  154924000  154925000      1       1  150064       2.0133      0.02204
enh48924     1  154988900  154989900      2       1  150064       1.7026     0.044321
enh48925     1  154990400  154991400      1       1  150064       2.3559      0.00924
enh48926     1  155016500  155017500      2       1  150064       2.4019    0.0081556
enh48931     1  155041900  155042900      1       1  150064       1.8595      0.03148
enh48932     1  155043800  155044800      2       1  150064       2.7308    0.0031594
enh48941     1  155111200  155112200      2       1  150064       1.7452     0.040475
enh48945     1  155148500  155149500      3       2  150064       1.8078     0.035319
enh48946     1  155157500  155158500      3       1  150064       1.8637     0.031178
enh48948     1  155168000  155169000      2       1  150064       2.0204     0.021669
enh48951     1  155175600  155176600      1       1  150064       1.7265      0.04213
enh48954     1  155194500  155195500      3       1  150064       1.9033     0.028501
enh48960     1  155214900  155215900      1       1  150064       2.2046      0.01374
enh48962     1  155222600  155223600      3       1  150064       2.0189     0.021748
enh48964     1  155230100  155231100      1       1  150064       2.0678      0.01933
enh48966     1  155241200  155242200      2       1  150064       2.0835     0.018604
enh48968     1  155248500  155249500      1       1  150064       2.4281      0.00759
enh48969     1  155277300  155278300      1       1  150064        2.564     0.005174
enh48971     1  155289300  155290300      2       1  150064       1.8741      0.03046
enh48975     1  155433600  155434600      1       1  150064        2.346     0.009487
enh48978     1  155468200  155469200      1       1  150064       2.2956      0.01085
enh48985     1  155615600  155616600      1       1  150064       2.6751     0.003735
enh48986     1  155618000  155619000      1       1  150064       2.5906      0.00479
enh48993     1  155688500  155689500      1       1  150064       2.2445       0.0124
enh49000     1  155827500  155828500      1       1  150064       2.1047      0.01766
enh49007     1  155862600  155863600      1       1  150064       3.1041    0.0009543
enh49008     1  155879100  155880100      2       1  150064       2.5756    0.0050033
enh49010     1  155900000  155901000      1       1  150064       2.1215      0.01694
enh49011     1  155901200  155902200      1       1  150064        1.938      0.02631
enh49012     1  155904600  155905600      1       1  150064       2.0349      0.02093
enh49014     1  155914400  155915400      2       1  150064        1.843     0.032664
enh49016     1  155930900  155931900      2       1  150064       2.8968    0.0018848
enh49018     1  155941000  155942000      1       1  150064        2.449     0.007163
enh49020     1  155951000  155952000      2       1  150064       1.8606       0.0314
enh49022     1  155959100  155960100      1       1  150064       2.1154       0.0172
enh49023     1  155974600  155975600      2       1  150064       2.5033    0.0061523
enh49024     1  155976300  155977300      1       1  150064       3.3362    0.0004246
enh49026     1  155995500  155996500      5       3  150064       1.6783      0.04664
enh49030     1  156030300  156031300      1       1  150064       2.2241      0.01307
enh49031     1  156039800  156040800      1       1  150064       2.1843      0.01447
enh49032     1  156040900  156041900      2       1  150064       1.6732     0.047142
enh49033     1  156042900  156043900      3       2  150064       2.2902     0.011005
enh49036     1  156059700  156060700      3       1  150064       1.9285     0.026897
enh49049     1  156100200  156101200      5       1  150064       1.6464     0.049836
enh49053     1  156117000  156118000      1       1  150064       2.4498     0.007147
enh49055     1  156120500  156121500      3       2  150064       2.1271     0.016705
enh49057     1  156131700  156132700      2       1  150064       2.9325     0.001681
enh49109     1  156586500  156587500      1       1  150064       1.7177      0.04293
enh49127     1  156711300  156712300      4       2  150064       2.4346    0.0074544
enh49135     1  156767500  156768500      3       1  150064       1.7198     0.042738
enh49170     1  157961900  157962900      1       1  150064        1.748      0.04023
enh49173     1  157971400  157972400      1       1  150064       1.7935      0.03645
enh49191     1  158034900  158035900      1       1  150064       1.7685      0.03849
enh49214     1  159156700  159157700      1       1  150064       1.8163      0.03466
enh49221     1  159816000  159817000      3       1  150064        1.687     0.045805
enh49229     1  159887900  159888900      1       1  150064       1.8152      0.03475
enh49236     1  159988600  159989600      7       1  150064       2.0721     0.019126
enh49238     1  159993900  159994900      4       2  150064       2.1096     0.017447
enh49244     1  160047900  160048900      3       1  150064        1.956     0.025232
enh49245     1  160050100  160051100      4       2  150064        2.033     0.021028
enh49259     1  160160700  160161700      2       1  150064       1.7672     0.038596
enh49261     1  160173700  160174700      1       1  150064       3.0586     0.001112
enh49265     1  160188800  160189800      2       1  150064       2.8634    0.0020956
enh49266     1  160214900  160215900      4       2  150064        2.822    0.0023865
enh49268     1  160226200  160227200      1       1  150064       2.5212     0.005847
enh49270     1  160232600  160233600      2       1  150064       2.3287    0.0099381
enh49274     1  160277000  160278000      1       1  150064       2.2959      0.01084
enh49275     1  160298000  160299000      1       1  150064       2.7087     0.003377
enh49277     1  160314100  160315100      1       1  150064       2.4281     0.007589
enh49280     1  160344900  160345900      2       1  150064       1.9713     0.024342
enh49284     1  160377600  160378600      4       1  150064       1.8806     0.030017
enh49324     1  161179200  161180200      1       1  150064       2.1338      0.01643
enh49326     1  161186100  161187100      3       2  150064       2.0847     0.018546
enh49383     1  162173800  162174800      2       1  150064        1.939     0.026251
enh49396     1  162237600  162238600     12       2  150064       1.8179     0.034539
enh49430     1  163137200  163138200      2       1  150064       2.6326    0.0042369
enh49443     1  163716500  163717500      6       2  150064        3.695   0.00010994
enh49444     1  163765400  163766400      1       1  150064       4.4302    4.708e-06
enh49445     1  163805400  163806400      6       1  150064        1.868      0.03088
enh49475     1  164597800  164598800      1       1  150064       2.1757      0.01479
enh49512     1  164754900  164755900      1       1  150064       2.9073     0.001823
enh49513     1  164763400  164764400      2       1  150064       1.8374     0.033078
enh49514     1  164770300  164771300      2       1  150064       1.9828     0.023694
enh49518     1  164811800  164812800      3       1  150064       1.7358     0.041301
enh49529     1  165393900  165394900      5       3  150064       1.7713     0.038257
enh49530     1  165403400  165404400      3       2  150064       1.7088     0.043748
enh49537     1  165570700  165571700      8       4  150064       1.9019     0.028591
enh49538     1  165598600  165599600      8       2  150064       1.8212     0.034289
enh49539     1  165604100  165605100      2       1  150064       1.7128     0.043377
enh49542     1  165610900  165611900      3       1  150064       2.1838      0.01449
enh49544     1  165615700  165616700      3       1  150064       1.7711     0.038275
enh49545     1  165616500  165617500      5       2  150064       1.7689     0.038455
enh49550     1  165739200  165740200      2       1  150064       2.3176     0.010235
enh49555     1  165811100  165812100      4       2  150064       2.0756     0.018967
enh49556     1  165819800  165820800      1       1  150064       2.3611      0.00911
enh49557     1  165822900  165823900      1       1  150064       2.4075     0.008032
enh49559     1  165826600  165827600      2       1  150064       2.5516    0.0053621
enh49574     1  166827400  166828400      3       1  150064       1.7424     0.040723
enh49578     1  166843200  166844200      2       1  150064       3.4847   0.00024635
enh49585     1  166940700  166941700      2       1  150064       3.2811   0.00051695
enh49598     1  167117300  167118300      3       2  150064       1.9656     0.024672
enh49599     1  167118400  167119400      4       2  150064       2.3333    0.0098172
enh49600     1  167131900  167132900      7       3  150064        1.965     0.024706
enh49604     1  167187900  167188900      1       1  150064       2.7692      0.00281
enh49613     1  167270300  167271300      1       1  150064       1.9178      0.02757
enh49632     1  167493800  167494800      5       1  150064       2.1599      0.01539
enh49665     1  168053700  168054700      1       1  150064       2.2271      0.01297
enh49677     1  168356200  168357200      3       2  150064       2.2226     0.013122
enh49680     1  168408900  168409900      2       1  150064       2.0125     0.022083
enh49710     1  169088800  169089800      2       1  150064       2.9606    0.0015354
enh49720     1  169714300  169715300      1       1  150064       2.2949      0.01087
enh49729     1  170041700  170042700      5       2  150064       1.6629     0.048167
enh49743     1  170668100  170669100      1       1  150064       1.9528      0.02542
enh49766     1  171712400  171713400      3       1  150064       1.8565     0.031693
enh49777     1  171878700  171879700      2       1  150064       2.0567     0.019859
enh49790     1  172208200  172209200      4       1  150064       1.9174     0.027596
enh49796     1  172312300  172313300      2       1  150064       1.8722     0.030589
enh49797     1  172320200  172321200      3       1  150064       1.7542     0.039694
enh49798     1  172326200  172327200      2       1  150064       1.8137     0.034864
enh49799     1  172328900  172329900      1       1  150064       1.8053      0.03551
enh49801     1  172351800  172352800      1       1  150064       2.5383      0.00557
enh49802     1  172361300  172362300      2       1  150064       2.4215     0.007728
enh49803     1  172368000  172369000      3       2  150064       1.9916     0.023205
enh49811     1  172500100  172501100      3       2  150064       1.6888     0.045631
enh49831     1  173389000  173390000      5       2  150064       2.6576    0.0039345
enh49832     1  173398000  173399000      4       2  150064       2.3375    0.0097071
enh49833     1  173399700  173400700      1       1  150064        2.312      0.01039
enh49834     1  173423100  173424100      2       1  150064       2.2138     0.013423
enh49836     1  173448900  173449900      2       1  150064       2.3269    0.0099847
enh49840     1  173497000  173498000      2       1  150064       1.7095     0.043675
enh49842     1  173637400  173638400      1       1  150064       3.2486    0.0005798
enh49844     1  173686000  173687000      1       1  150064       3.4989    0.0002336
enh49848     1  173822000  173823000      1       1  150064        3.358    0.0003926
enh49850     1  173839100  173840100      2       1  150064       2.2799     0.011306
enh49851     1  173841200  173842200      3       2  150064       3.9485   3.9318e-05
enh49852     1  173842000  173843000      3       2  150064       3.0694    0.0010726
enh49853     1  173970000  173971000      2       1  150064       3.2422   0.00059298
enh49854     1  173987300  173988300      4       2  150064       3.5258    0.0002111
enh49855     1  173992500  173993500      2       1  150064       2.9267    0.0017129
enh49856     1  174021100  174022100      2       1  150064       3.2355   0.00060717
enh49858     1  174129600  174130600      2       1  150064       3.0947   0.00098495
enh49859     1  174130400  174131400      3       1  150064       2.9874    0.0014067
enh49861     1  174231800  174232800      5       3  150064       3.7266   9.7057e-05
enh49862     1  174328000  174329000      2       1  150064       2.0884      0.01838
enh49866     1  174621500  174622500      5       3  150064       1.7494     0.040112
enh49867     1  174767600  174768600      1       1  150064       3.2494    0.0005783
enh49869     1  174844100  174845100      4       2  150064       2.0411     0.020621
enh49875     1  174935000  174936000      1       1  150064       2.9455     0.001612
enh49876     1  174945400  174946400      1       1  150064       2.8844     0.001961
enh49888     1  175162400  175163400      5       1  150064       3.3626   0.00038601
enh49907     1  175652500  175653500      3       1  150064       2.0105     0.022191
enh49908     1  175670700  175671700      6       2  150064       1.8776     0.030219
enh49913     1  175732200  175733200      4       2  150064       3.2325   0.00061353
enh49914     1  175751900  175752900      1       1  150064       2.3676     0.008952
enh49915     1  175753600  175754600      8       3  150064       3.4614    0.0002687
enh49916     1  175757300  175758300      3       1  150064       3.8142   6.8322e-05
enh49921     1  175817000  175818000      5       2  150064       1.8357     0.033201
enh49924     1  175837800  175838800      3       1  150064       1.7586     0.039322
enh49926     1  175850000  175851000      4       2  150064       1.8877     0.029533
enh49932     1  176521700  176522700      1       1  150064       1.8217      0.03425
enh49939     1  176873100  176874100      3       1  150064       2.2242     0.013068
enh49942     1  176952800  176953800      5       2  150064       1.7825     0.037332
enh49945     1  176965300  176966300      2       1  150064       2.0625     0.019579
enh49946     1  176993000  176994000      3       2  150064       2.3958    0.0082914
enh49952     1  177143900  177144900      2       1  150064       2.1866     0.014384
enh49958     1  177270700  177271700      3       2  150064       4.3281   7.5185e-06
enh49960     1  177614400  177615400      3       2  150064        1.923     0.027243
enh49962     1  177722800  177723800      5       2  150064       3.0418    0.0011758
enh49976     1  178026100  178027100      2       1  150064       2.0695     0.019247
enh49977     1  178029800  178030800      6       3  150064       2.1663     0.015143
enh49986     1  178124500  178125500      1       1  150064        2.104      0.01769
enh50001     1  178341400  178342400      1       1  150064       3.3527    0.0004002
enh50003     1  178357400  178358400      1       1  150064       1.8337      0.03335
enh50007     1  178455600  178456600      3       2  150064        2.969    0.0014937
enh50019     1  178620600  178621600      2       1  150064       1.7408     0.040858
enh50029     1  178942200  178943200      1       1  150064       2.9835     0.001425
enh50043     1  179098600  179099600      2       1  150064       1.8322     0.033458
enh50046     1  179112000  179113000      3       1  150064       1.7358     0.041304
enh50047     1  179138900  179139900      1       1  150064       2.1591      0.01542
enh50052     1  179199300  179200300      1       1  150064       1.8435      0.03263
enh50058     1  179782900  179783900      1       1  150064        2.367     0.008966
enh50062     1  179844600  179845600      1       1  150064       1.9217      0.02732
enh50063     1  179890400  179891400      3       1  150064       1.8242     0.034059
enh50088     1  180516000  180517000      2       1  150064       1.9909     0.023244
enh50099     1  180612500  180613500      3       2  150064       3.8602   5.6639e-05
enh50103     1  180810900  180811900      2       1  150064       1.9967     0.022931
enh50109     1  180894800  180895800      6       3  150064       1.8623     0.031282
enh50139     1  181108200  181109200     11       2  150064       1.6601     0.048445
enh50158     1  181399000  181400000      8       2  150064       1.8593     0.031491
enh50159     1  181410400  181411400      3       2  150064       2.0139     0.022012
enh50161     1  181489600  181490600      3       2  150064       2.0965     0.018018
enh50163     1  181523300  181524300      3       1  150064       1.9448     0.025897
enh50185     1  182116000  182117000      5       3  150064       2.3993    0.0082143
enh50186     1  182118200  182119200      2       1  150064       2.1035     0.017711
enh50201     1  182326700  182327700      3       2  150064        1.724     0.042358
enh50202     1  182355000  182356000      2       1  150064       1.8249     0.034009
enh50203     1  182356100  182357100      2       1  150064       1.6976     0.044788
enh50216     1  182640000  182641000      5       1  150064       2.7871    0.0026587
enh50221     1  182668400  182669400      5       3  150064       2.8256    0.0023594
enh50222     1  182708600  182709600      2       1  150064       2.0266      0.02135
enh50224     1  182723200  182724200      5       2  150064       2.2746     0.011466
enh50235     1  182997900  182998900      5       2  150064       1.8251     0.033992
enh50266     1  183285000  183286000      1       1  150064       2.3343     0.009789
enh50270     1  183322300  183323300      2       1  150064       1.8354     0.033223
enh50271     1  183337600  183338600      3       2  150064       1.7794     0.037588
enh50272     1  183372400  183373400      2       1  150064       1.8943      0.02909
enh50275     1  183443600  183444600      2       1  150064       3.0031    0.0013362
enh50315     1  183894900  183895900      3       1  150064       2.2891     0.011035
enh50336     1  184037300  184038300      2       1  150064       1.7625      0.03899
enh50339     1  184120400  184121400      1       1  150064       2.2839      0.01119
enh50343     1  184159900  184160900      3       2  150064       1.9501     0.025585
enh50344     1  184168700  184169700      5       2  150064       2.0352     0.020916
enh50345     1  184187500  184188500      3       1  150064       3.2144   0.00065364
enh50348     1  184299500  184300500      1       1  150064       2.3189       0.0102
enh50359     1  184449300  184450300      6       3  150064       2.0442     0.020468
enh50361     1  184453300  184454300      3       2  150064       1.8674     0.030925
enh50365     1  184466100  184467100      1       1  150064       2.8417     0.002244
enh50367     1  184476400  184477400      1       1  150064       2.4618     0.006913
enh50368     1  184502900  184503900      2       1  150064       2.3977    0.0082484
enh50369     1  184524300  184525300      3       2  150064        1.762     0.039038
enh50371     1  184543500  184544500      5       2  150064       2.3178      0.01023
enh50380     1  184633600  184634600      3       2  150064       2.1721     0.014923
enh50382     1  184724800  184725800      3       1  150064       2.1648       0.0152
enh50389     1  184869700  184870700      2       1  150064       1.9275     0.026959
enh50393     1  184926100  184927100      4       2  150064       2.3966    0.0082742
enh50394     1  184939500  184940500      3       1  150064       2.7928    0.0026128
enh50400     1  185127400  185128400      1       1  150064       1.9047      0.02841
enh50419     1  186345900  186346900      1       1  150064       1.7256      0.04221
enh50435     1  188355300  188356300      2       1  150064        2.054     0.019987
enh50453     1  192601500  192602500      4       2  150064       1.7123     0.043424
enh50458     1  192873300  192874300      3       1  150064       2.6284     0.004289
enh50463     1  193072200  193073200      1       1  150064       3.0838     0.001022
enh50464     1  193074800  193075800      5       2  150064       2.2378     0.012616
enh50467     1  193093100  193094100      3       1  150064       3.1849   0.00072396
enh50468     1  193141400  193142400      1       1  150064        3.078     0.001042
enh50470     1  193158600  193159600      2       1  150064       2.6785    0.0036974
enh50471     1  193159400  193160400      1       1  150064       3.2848    0.0005103
enh50472     1  193317500  193318500      1       1  150064        2.979     0.001446
enh50476     1  193538400  193539400      4       2  150064       1.7268     0.042105
enh50477     1  193557900  193558900      2       1  150064       1.6962     0.044925
enh50485     1  196066400  196067400      3       2  150064       2.4068    0.0080454
enh50487     1  196150200  196151200      6       2  150064       2.9482    0.0015981
enh50496     1  197166100  197167100      1       1  150064       3.8365     6.24e-05
enh50501     1  197243800  197244800      4       2  150064       1.7466     0.040354
enh50513     1  197702200  197703200      3       1  150064       2.1119     0.017347
enh50536     1  198573000  198574000      4       2  150064       1.8039     0.035622
enh50537     1  198574600  198575600      4       2  150064        1.812     0.034995
enh50539     1  198650800  198651800      3       2  150064       2.0517     0.020101
enh50541     1  198757200  198758200      1       1  150064         2.26      0.01191
enh50543     1  198814200  198815200      2       1  150064       2.8075    0.0024966
enh50572     1  200142800  200143800      2       1  150064       2.7272     0.003194
enh50579     1  200299700  200300700      2       1  150064       2.9779    0.0014514
enh50580     1  200305500  200306500      2       1  150064       2.1533     0.015649
enh50582     1  200332200  200333200      2       1  150064       3.1829   0.00072909
enh50584     1  200341900  200342900      3       2  150064       1.7864     0.037015
enh50590     1  200457300  200458300      3       2  150064       2.6382    0.0041671
enh50592     1  200494100  200495100      4       2  150064       2.0448     0.020439
enh50603     1  200673700  200674700      2       1  150064        1.923     0.027242
enh50611     1  200747800  200748800      3       2  150064       1.8206     0.034335
enh50618     1  200865500  200866500      4       2  150064        2.182     0.014555
enh50619     1  200886000  200887000      3       1  150064       3.5701   0.00017843
enh50620     1  200928600  200929600      7       4  150064       3.9057   4.6973e-05
enh50621     1  200941000  200942000      8       3  150064       1.9368     0.026382
enh50622     1  200960100  200961100      5       2  150064        2.129     0.016627
enh50624     1  200980300  200981300      5       2  150064       2.0632     0.019546
enh50626     1  200989200  200990200      4       2  150064       3.7517   8.7833e-05
enh50627     1  200995300  200996300      1       1  150064       2.3237      0.01007
enh50629     1  201011600  201012600      7       3  150064         3.71   0.00010363
enh50630     1  201023100  201024100      3       1  150064        3.005    0.0013279
enh50632     1  201053300  201054300      3       2  150064       1.8395     0.032922
enh50639     1  201107100  201108100      5       2  150064       2.0601     0.019693
enh50643     1  201277800  201278800      1       1  150064       2.2568      0.01201
enh50653     1  201434600  201435600      5       2  150064       1.8656      0.03105
enh50654     1  201451400  201452400      6       2  150064       2.0482      0.02027
enh50711     1  201685500  201686500      3       2  150064       1.9464     0.025806
enh50730     1  201796900  201797900      3       2  150064       2.6745    0.0037417
enh50731     1  201800400  201801400      4       1  150064       2.0788     0.018819
enh50737     1  201860000  201861000      1       1  150064       1.8078      0.03532
enh50739     1  201869200  201870200      1       1  150064        1.818      0.03453
enh50740     1  201873100  201874100      3       1  150064       2.3227     0.010097
enh50741     1  201880500  201881500      1       1  150064       2.2476       0.0123
enh50766     1  202110800  202111800      6       3  150064       1.7567     0.039481
enh50768     1  202115800  202116800      3       2  150064       1.9045     0.028422
enh50820     1  202927800  202928800      2       1  150064       1.6632     0.048132
enh50832     1  203058900  203059900      1       1  150064        1.863      0.03123
enh50835     1  203102700  203103700      5       2  150064       1.9442     0.025936
enh50901     1  203599500  203600500      1       1  150064        1.656      0.04886
enh50933     1  204010100  204011100      3       2  150064       2.0032     0.022576
enh50936     1  204045400  204046400      2       1  150064       2.5349    0.0056243
enh50938     1  204052000  204053000      3       2  150064        2.735     0.003119
enh50940     1  204057300  204058300      2       1  150064        3.731    9.535e-05
enh50943     1  204063600  204064600      3       2  150064       3.0088    0.0013113
enh50944     1  204071000  204072000      3       2  150064       3.3447    0.0004119
enh50958     1  204245000  204246000      2       1  150064       2.0677     0.019336
enh50960     1  204249200  204250200      4       2  150064       2.3218     0.010121
enh50979     1  204407200  204408200      1       1  150064       2.0255      0.02141
enh50980     1  204411500  204412500      1       1  150064       2.1158      0.01718
enh50981     1  204415500  204416500      2       1  150064       1.9149     0.027755
enh50982     1  204419200  204420200      3       1  150064       1.7121     0.043436
enh50983     1  204421700  204422700      6       2  150064       2.1015     0.017797
enh50984     1  204425100  204426100      4       1  150064       2.0074     0.022352
enh50988     1  204452600  204453600      2       1  150064       1.8526      0.03197
enh50989     1  204464500  204465500      3       2  150064       2.8938    0.0019028
enh50991     1  204484400  204485400      3       1  150064       3.0715    0.0010648
enh50993     1  204489400  204490400      1       1  150064       3.3424    0.0004153
enh50997     1  204586100  204587100      4       1  150064        2.554    0.0053241
enh50998     1  204592800  204593800      1       1  150064       3.3053    0.0004743
enh50999     1  204599300  204600300      6       2  150064       2.0742     0.019029
enh51002     1  204606700  204607700      7       3  150064       2.4211    0.0077358
enh51003     1  204609600  204610600      2       1  150064       3.3787   0.00036409
enh51024     1  204828000  204829000      2       1  150064       2.8377    0.0022718
enh51042     1  204966400  204967400      5       3  150064         3.26   0.00055709
enh51043     1  204973100  204974100      6       2  150064       3.1987   0.00069027
enh51051     1  205027900  205028900      2       1  150064       3.5219   0.00021422
enh51052     1  205030200  205031200      4       2  150064       3.9784   3.4688e-05
enh51053     1  205077800  205078800      5       2  150064       4.1366   1.7627e-05
enh51054     1  205088700  205089700      4       1  150064       2.0429      0.02053
enh51056     1  205110500  205111500      4       2  150064       3.4959   0.00023627
enh51057     1  205144400  205145400      1       1  150064       4.3031    8.423e-06
enh51058     1  205152300  205153300      3       1  150064       4.1702   1.5218e-05
enh51059     1  205156600  205157600      2       1  150064       3.8869   5.0768e-05
enh51060     1  205158200  205159200      2       1  150064       3.5047   0.00022854
enh51062     1  205173000  205174000      4       1  150064       4.1403    1.734e-05
enh51063     1  205178500  205179500      3       1  150064       4.1763   1.4814e-05
enh51066     1  205216400  205217400      5       2  150064       2.0254     0.021415
enh51068     1  205233800  205234800      3       2  150064       2.2537     0.012106
enh51072     1  205263300  205264300      2       1  150064        1.951     0.025529
enh51073     1  205269500  205270500      2       1  150064        1.791     0.036648
enh51085     1  205330500  205331500      3       2  150064       2.1139     0.017264
enh51088     1  205338300  205339300      5       2  150064       1.6992     0.044645
enh51090     1  205343900  205344900      3       2  150064       2.0652     0.019451
enh51093     1  205391200  205392200      1       1  150064       2.1182      0.01708
enh51105     1  205462700  205463700      3       1  150064       2.4945    0.0063065
enh51106     1  205466300  205467300      1       1  150064       1.8117      0.03502
enh51119     1  205562600  205563600      3       1  150064       1.8995     0.028752
enh51127     1  205630800  205631800      6       2  150064       1.6473     0.049747
enh51130     1  205649800  205650800      2       1  150064       2.2197     0.013221
enh51131     1  205659000  205660000      1       1  150064        1.692      0.04532
enh51132     1  205662400  205663400      3       2  150064       2.1211     0.016956
enh51142     1  205775100  205776100      2       1  150064       2.0576     0.019814
enh51164     1  206588900  206589900      2       1  150064       1.6656     0.047892
enh51170     1  206645500  206646500      6       3  150064       1.8622     0.031289
enh51218     1  207220800  207221800      4       2  150064       1.7642      0.03885
enh51220     1  207224800  207225800      3       1  150064       3.1904    0.0007105
enh51230     1  207923700  207924700      2       1  150064       3.7753   7.9905e-05
enh51233     1  207980100  207981100      2       1  150064        3.844   6.0526e-05
enh51234     1  207983500  207984500      5       3  150064       2.7015    0.0034518
enh51237     1  207992200  207993200      3       2  150064       3.9716     3.57e-05
enh51238     1  207998100  207999100      4       2  150064       2.7092    0.0033718
enh51239     1  208000600  208001600      3       2  150064       4.0616   2.4372e-05
enh51240     1  208010000  208011000      3       1  150064       2.1636     0.015247
enh51241     1  208011500  208012500      2       1  150064       2.2074     0.013642
enh51242     1  208018100  208019100      5       2  150064       4.1152   1.9342e-05
enh51243     1  208021100  208022100      2       1  150064       3.4104   0.00032436
enh51246     1  208058400  208059400      3       1  150064       2.3672    0.0089614
enh51268     1  208263000  208264000      5       2  150064       2.8939    0.0019023
enh51269     1  208267300  208268300      2       1  150064       2.2526     0.012141
enh51270     1  208276200  208277200      1       1  150064       2.2931      0.01092
enh51272     1  208284800  208285800      3       1  150064       1.8172     0.034596
enh51273     1  208286100  208287100      4       2  150064        2.728    0.0031863
enh51274     1  208293400  208294400      4       1  150064       2.0968     0.018006
enh51275     1  208302800  208303800      2       1  150064       2.8619    0.0021058
enh51289     1  208380600  208381600      3       1  150064       1.9987     0.022822
enh51291     1  208386700  208387700      2       1  150064       2.0546     0.019961
enh51350     1  209799600  209800600      4       2  150064       1.7928     0.036499
enh51374     1  210409600  210410600      1       1  150064       2.4304     0.007541
enh51413     1  211501900  211502900      2       1  150064       1.9205     0.027397
enh51416     1  211556700  211557700      2       1  150064       1.6498     0.049495
enh51418     1  211663000  211664000      9       4  150064        1.705     0.044096
enh51419     1  211687100  211688100      5       2  150064       1.6472     0.049762
enh51435     1  211844800  211845800      1       1  150064       1.7645      0.03882
enh51439     1  211872100  211873100      1       1  150064       2.0007      0.02271
enh51469     1  212433600  212434600      1       1  150064       2.1201        0.017
enh51478     1  212589300  212590300      2       1  150064       2.4702    0.0067513
enh51479     1  212607400  212608400      1       1  150064       2.1962      0.01404
enh51499     1  212785700  212786700      3       2  150064       2.1066     0.017577
enh51538     1  214078300  214079300      1       1  150064       2.6749     0.003738
enh51545     1  214177100  214178100      5       1  150064       3.0961   0.00098036
enh51547     1  214189600  214190600      1       1  150064         3.48    0.0002507
enh51568     1  214468700  214469700      2       1  150064        2.465    0.0068509
enh51570     1  214500600  214501600      5       2  150064       2.2221     0.013137
enh51572     1  214510500  214511500      3       2  150064        2.452    0.0071034
enh51583     1  214721000  214722000      1       1  150064       2.3529     0.009314
enh51593     1  215430000  215431000      2       1  150064       2.8278    0.0023432
enh51637     1  217801200  217802200      3       2  150064       1.7332     0.041531
enh51661     1  218598000  218599000      5       1  150064       2.1524     0.015684
enh51663     1  218632900  218633900      2       1  150064       2.0383     0.020761
enh51714     1  220217300  220218300      2       1  150064       1.7086     0.043762
enh51716     1  220266400  220267400      2       1  150064        2.041     0.020624
enh51724     1  220392500  220393500      3       2  150064       2.3917    0.0083851
enh51731     1  220447200  220448200      2       1  150064       1.6588     0.048577
enh51767     1  221883300  221884300      1       1  150064       1.6585      0.04861
enh51769     1  221888900  221889900      1       1  150064       2.0218       0.0216
enh51778     1  221916800  221917800      5       2  150064       3.1988   0.00068992
enh51785     1  222628000  222629000      3       1  150064       2.8637    0.0020939
enh51788     1  222763800  222764800      2       1  150064       1.9374     0.026347
enh51790     1  222818400  222819400      1       1  150064       2.1321       0.0165
enh51794     1  222943900  222944900      3       1  150064       2.0275     0.021306
enh51795     1  222945600  222946600      3       1  150064       2.5563    0.0052903
enh51818     1  223839600  223840600      6       2  150064       1.8328     0.033416
enh51822     1  223888100  223889100      1       1  150064       1.9712      0.02435
enh51824     1  223898700  223899700      4       2  150064       3.3897    0.0003498
enh51825     1  223903100  223904100      4       2  150064       2.8247    0.0023662
enh51826     1  223913200  223914200      1       1  150064       2.8498     0.002187
enh51831     1  223921700  223922700      2       1  150064       2.9336    0.0016751
enh51833     1  223930200  223931200      9       2  150064        1.693     0.045231
enh51834     1  223935400  223936400      1       1  150064       1.9807      0.02381
enh51835     1  223943400  223944400      2       1  150064       2.5803    0.0049351
enh51837     1  223959200  223960200      4       2  150064       3.7196   9.9754e-05
enh51842     1  223988800  223989800      2       1  150064       3.3591   0.00039102
enh51843     1  223990400  223991400      2       1  150064       2.8682    0.0020639
enh51844     1  224008000  224009000      2       1  150064       1.7727      0.03814
enh51846     1  224019900  224020900      3       2  150064       2.6515    0.0040064
enh51847     1  224021400  224022400      6       2  150064       2.6392    0.0041545
enh51850     1  224028100  224029100      2       1  150064       1.8336     0.033354
enh51851     1  224030300  224031300      1       1  150064       3.5734    0.0001762
enh51867     1  224546600  224547600      4       2  150064        2.912    0.0017959
enh51868     1  224615400  224616400      2       1  150064       2.2102     0.013547
enh51869     1  224617400  224618400      2       1  150064       1.9301       0.0268
enh51870     1  224623400  224624400      2       1  150064       2.0591     0.019744
enh51875     1  224689700  224690700      3       2  150064       2.1965     0.014029
enh51886     1  224822000  224823000      4       2  150064       2.4861    0.0064582
enh51888     1  224837900  224838900      3       1  150064       2.1216     0.016936
enh51947     1  225933800  225934800      2       1  150064       2.0218     0.021599
enh51949     1  225938700  225939700      3       2  150064       2.1271     0.016707
enh51961     1  226012000  226013000      9       3  150064       2.0852     0.018525
enh51966     1  226035300  226036300      1       1  150064       2.0775      0.01888
enh51967     1  226041400  226042400      3       1  150064       1.6997     0.044597
enh51969     1  226051700  226052700      2       1  150064       2.1749     0.014817
enh51970     1  226053600  226054600      2       1  150064         2.39    0.0084246
enh51973     1  226066000  226067000      2       1  150064       2.5513    0.0053659
enh51981     1  226184100  226185100      2       1  150064        1.676     0.046864
enh51982     1  226187600  226188600      3       2  150064       1.8656     0.031051
enh51988     1  226254000  226255000      2       1  150064       2.7206    0.0032585
enh51989     1  226269800  226270800      2       1  150064       2.3561    0.0092342
enh51997     1  226322600  226323600      1       1  150064       2.6331     0.004231
enh52006     1  226540800  226541800      1       1  150064        1.734      0.04146
enh52014     1  226681400  226682400      2       1  150064       1.7204      0.04268
enh52019     1  226755900  226756900      6       2  150064       2.0713     0.019166
enh52020     1  226763000  226764000      3       2  150064       2.5286    0.0057258
enh52028     1  226821000  226822000      3       2  150064       1.8648     0.031103
enh52030     1  226831800  226832800      4       2  150064       1.8042     0.035604
enh52031     1  226846500  226847500      2       1  150064       2.5549    0.0053116
enh52039     1  226898500  226899500      1       1  150064       2.4902     0.006384
enh52042     1  226910400  226911400      3       2  150064       2.1121     0.017339
enh52043     1  226912800  226913800      1       1  150064       1.7832      0.03728
enh52044     1  226914800  226915800      2       1  150064       2.3349    0.0097731
enh52045     1  226916100  226917100      3       2  150064       2.6785    0.0036981
enh52047     1  226919000  226920000      4       2  150064        2.085     0.018535
enh52048     1  226919400  226920400      4       2  150064       2.7857    0.0026707
enh52049     1  226919800  226920800      5       2  150064       2.6231    0.0043573
enh52050     1  226927400  226928400      2       1  150064       2.0898     0.018317
enh52056     1  227013700  227014700      5       2  150064       2.1529     0.015661
enh52057     1  227059200  227060200      2       1  150064       1.9534     0.025384
enh52073     1  227517800  227518800      4       2  150064       2.9753    0.0014634
enh52074     1  227544700  227545700      7       3  150064       2.1394     0.016201
enh52124     1  228870000  228871000      2       1  150064       1.8273     0.033824
enh52125     1  228873600  228874600      9       4  150064       1.9712      0.02435
enh52143     1  229089300  229090300      5       2  150064       2.4146    0.0078762
enh52145     1  229104600  229105600      4       2  150064       1.9721     0.024302
enh52151     1  229163900  229164900      1       1  150064       1.8152      0.03475
enh52217     1  230220400  230221400      1       1  150064       2.5527     0.005344
enh52218     1  230222100  230223100      1       1  150064       2.1121      0.01734
enh52220     1  230237100  230238100      9       2  150064       3.6425     0.000135
enh52221     1  230238600  230239600      3       1  150064       3.3488   0.00040584
enh52222     1  230241800  230242800      6       3  150064       3.6284    0.0001426
enh52223     1  230246200  230247200      5       2  150064       3.2958    0.0004907
enh52224     1  230248000  230249000      2       1  150064       3.1926    0.0007051
enh52225     1  230248600  230249600      2       1  150064       3.1845    0.0007249
enh52226     1  230249800  230250800      3       1  150064       3.5765   0.00017411
enh52229     1  230263400  230264400      9       3  150064       3.2828   0.00051388
enh52230     1  230265800  230266800      2       1  150064       1.8541     0.031859
enh52232     1  230272900  230273900      5       3  150064        2.663    0.0038719
enh52233     1  230275100  230276100      7       3  150064        3.821   6.6448e-05
enh52234     1  230276400  230277400      5       3  150064       2.5174    0.0059112
enh52241     1  230301000  230302000      5       2  150064       1.7598     0.039222
enh52243     1  230311000  230312000      5       2  150064       2.1913     0.014214
enh52244     1  230313100  230314100      4       1  150064       1.9108     0.028015
enh52245     1  230321300  230322300      3       2  150064       1.7254     0.042229
enh52246     1  230328500  230329500      4       2  150064       1.6655     0.047909
enh52255     1  230406100  230407100      2       1  150064       2.0144     0.021985
enh52257     1  230443100  230444100      2       1  150064       2.2896     0.011023
enh52270     1  230517600  230518600      2       1  150064       1.7589     0.039293
enh52339     1  231558700  231559700      2       1  150064       2.0492     0.020222
enh52389     1  232564400  232565400      1       1  150064       2.6404     0.004141
enh52392     1  232571400  232572400      6       4  150064       1.7061     0.043999
enh52393     1  232573600  232574600      3       1  150064       2.5378    0.0055771
enh52394     1  232589900  232590900      3       1  150064       2.8087    0.0024873
enh52396     1  232597800  232598800      7       3  150064       2.6209    0.0043854
enh52397     1  232608800  232609800      1       1  150064        2.439     0.007363
enh52398     1  232613100  232614100      1       1  150064       1.8193      0.03443
enh52399     1  232634800  232635800      7       2  150064       3.2904   0.00050031
enh52451     1  233396800  233397800      7       3  150064       1.6752     0.046948
enh52456     1  233645200  233646200      7       3  150064       1.7501     0.040053
enh52467     1  234353100  234354100      4       2  150064       1.8773     0.030242
enh52468     1  234362000  234363000      4       2  150064       1.7681     0.038522
enh52475     1  234610500  234611500      7       2  150064       2.2575     0.011989
enh52476     1  234612800  234613800      8       3  150064       1.6699     0.047472
enh52477     1  234622800  234623800      4       2  150064       1.7362     0.041268
enh52478     1  234630500  234631500      5       2  150064       1.9164     0.027658
enh52479     1  234634200  234635200      8       3  150064       2.7698    0.0028044
enh52480     1  234636000  234637000      3       2  150064       1.8352     0.033238
enh52482     1  234651000  234652000      2       1  150064       2.7282    0.0031841
enh52483     1  234653000  234654000      9       2  150064       2.8448     0.002222
enh52489     1  234697800  234698800      2       1  150064       1.9754     0.024111
enh52491     1  234705900  234706900      6       3  150064       3.1636   0.00077905
enh52517     1  234895800  234896800      3       2  150064       1.7982     0.036074
enh52535     1  235094700  235095700      4       2  150064       1.8144     0.034811
enh52539     1  235108000  235109000      4       1  150064       1.6533     0.049134
enh52583     1  235805900  235806900      7       2  150064       1.9266     0.027012
enh52584     1  235809800  235810800      3       1  150064       2.7014    0.0034525
enh52623     1  236339100  236340100      4       2  150064       1.6781      0.04666
enh52630     1  236665600  236666600      1       1  150064       1.7372      0.04118
enh52638     1  236855500  236856500      1       1  150064       1.8382      0.03302
enh52641     1  236879100  236880100      5       2  150064        1.697      0.04485
enh52669     1  239289100  239290100      7       3  150064       2.7511    0.0029694
enh52687     1  240171400  240172400      6       2  150064       2.9942    0.0013758
enh52688     1  240194400  240195400      4       2  150064       3.1986   0.00069042
enh52689     1  240201100  240202100      8       2  150064       2.2043     0.013751
enh52701     1  240348500  240349500      3       2  150064       2.1576     0.015479
enh52702     1  240363100  240364100      3       1  150064       1.6688      0.04758
enh52716     1  241800100  241801100      5       2  150064       1.7727     0.038137
enh52719     1  242013300  242014300      1       1  150064       2.6248     0.004335
enh52747     1  243277100  243278100      2       1  150064       2.1798     0.014634
enh52749     1  243368300  243369300      1       1  150064       3.2555    0.0005659
enh52751     1  243376600  243377600      3       1  150064       2.4689    0.0067765
enh52752     1  243413900  243414900      4       2  150064       4.2609   1.0181e-05
enh52753     1  243420500  243421500      2       1  150064       4.0095   3.0424e-05
enh52754     1  243427400  243428400      2       1  150064       3.9425   4.0322e-05
enh52757     1  243449700  243450700      1       1  150064       4.8785    5.346e-07
enh52758     1  243450900  243451900      3       1  150064       5.2784   6.5154e-08
enh52765     1  243518000  243519000      2       1  150064       3.4178    0.0003157
enh52766     1  243579100  243580100      1       1  150064       3.9443    4.001e-05
enh52772     1  243645000  243646000      2       1  150064       4.1066   2.0075e-05
enh52773     1  243646600  243647600      3       1  150064       3.6675   0.00012246
enh52774     1  243651500  243652500      1       1  150064        3.979     3.46e-05
enh52775     1  243654000  243655000      1       1  150064       4.2856    9.112e-06
enh52782     1  243875300  243876300      2       1  150064       4.3002   8.5327e-06
enh52783     1  243877500  243878500      1       1  150064       2.1802      0.01462
enh52786     1  243890000  243891000      1       1  150064       2.4401     0.007341
enh52787     1  243894400  243895400      2       1  150064       3.8836   5.1468e-05
enh52788     1  243901700  243902700      1       1  150064       2.1589      0.01543
enh52789     1  243909100  243910100      2       1  150064          4.6   2.1123e-06
enh52790     1  243913200  243914200      1       1  150064       2.4245     0.007664
enh52791     1  243914400  243915400      2       1  150064        3.559   0.00018614
enh52793     1  243955300  243956300      2       1  150064       4.2876   9.0309e-06
enh52796     1  244009800  244010800      1       1  150064        4.007    3.075e-05
enh52797     1  244014800  244015800      1       1  150064       3.3251     0.000442
enh52799     1  244081500  244082500      2       1  150064       2.8917    0.0019159
enh52800     1  244087800  244088800      1       1  150064       4.2458    1.089e-05
enh52802     1  244093900  244094900      1       1  150064       2.6135     0.004481
enh52805     1  244164800  244165800      6       3  150064       1.9035      0.02849
enh52807     1  244175800  244176800      6       3  150064       2.4089    0.0080014
enh52816     1  244255700  244256700      5       2  150064       1.7725     0.038157
enh52817     1  244259700  244260700      3       2  150064       1.7227     0.042468
enh52823     1  244375600  244376600      3       2  150064       2.1621     0.015305
enh52824     1  244377000  244378000      9       3  150064        2.555    0.0053096
enh52825     1  244377600  244378600      7       3  150064       2.5555    0.0053017
enh52827     1  244393900  244394900      2       1  150064       2.1176     0.017106
enh52835     1  244594100  244595100      2       1  150064       2.0863     0.018477
enh52837     1  244608600  244609600      2       1  150064       2.3236     0.010074
enh52839     1  244611600  244612600      2       1  150064       1.7693     0.038418
enh52840     1  244612600  244613600      1       1  150064       2.4323     0.007502
enh52842     1  244623600  244624600      3       2  150064       1.7861     0.037045
enh52846     1  244828800  244829800      5       2  150064       2.0407     0.020639
enh52847     1  244836300  244837300      4       2  150064       1.7491     0.040141
enh52868     1  245315700  245316700      6       2  150064        1.688     0.045704
enh52882     1  245565000  245566000      4       2  150064       1.7391     0.041009
enh52883     1  245567800  245568800      1       1  150064       1.8285      0.03374
enh52898     1  245762400  245763400      6       1  150064       2.5013    0.0061871
enh52910     1  246160600  246161600     10       3  150064       1.8984     0.028824
enh52913     1  246362200  246363200      6       2  150064        2.091     0.018266
enh52914     1  246373800  246374800     11       3  150064        1.677     0.046776
enh52915     1  246395000  246396000      5       2  150064       2.4184    0.0077937
enh52916     1  246430700  246431700      6       2  150064       2.1436     0.016034
enh52926     1  246771800  246772800      2       1  150064       2.2501      0.01222
enh52932     1  246861800  246862800      6       3  150064       1.8226     0.034184
enh52933     1  246862300  246863300      5       3  150064       1.6525     0.049218
enh52943     1  247265500  247266500      1       1  150064       2.0738      0.01905
enh52970     1  249149700  249150700      4       1  150064       2.1194     0.017028
enh52972     1  249153600  249154600      1       1  150064       1.7791      0.03761
enh59800     2     232800     233800      1       1  150064       1.8119        0.035
enh59827     2     809200     810200      3       2  150064        2.976      0.00146
enh59830     2     970000     971000      3       1  150064       1.8026     0.035722
enh59831     2     974700     975700      9       2  150064       2.0979     0.017959
enh59832     2    1005900    1006900      2       1  150064       2.2477     0.012297
enh59847     2    1655000    1656000      1       1  150064       1.7368      0.04121
enh59860     2    1733300    1734300      9       2  150064       2.1648     0.015201
enh59864     2    1748900    1749900      7       2  150064       1.8909     0.029319
enh59899     2    2707100    2708100      6       3  150064       2.3476    0.0094464
enh59907     2    2854700    2855700      2       1  150064       1.9375     0.026342
enh59910     2    2871600    2872600      2       1  150064       1.8742      0.03045
enh59914     2    3076600    3077600      4       2  150064       1.9952      0.02301
enh59922     2    3199100    3200100      4       1  150064       1.6747     0.046997
enh59923     2    3203900    3204900      6       2  150064       1.9912      0.02323
enh59924     2    3260700    3261700      5       2  150064       1.6683     0.047625
enh59927     2    3288200    3289200      5       2  150064       2.8242    0.0023701
enh59929     2    3292300    3293300      2       1  150064       2.2594     0.011928
enh59930     2    3294400    3295400      3       2  150064       1.7763     0.037841
enh59932     2    3307300    3308300      4       1  150064       2.7783    0.0027318
enh59958     2    3621500    3622500      1       1  150064       2.0286      0.02125
enh59959     2    3624300    3625300     12       4  150064       1.9716     0.024329
enh59962     2    3642200    3643200      4       2  150064        2.878    0.0020011
enh59982     2    5375900    5376900      2       1  150064       2.8545     0.002155
enh59983     2    5404200    5405200      3       1  150064       3.5257   0.00021114
enh59984     2    5455400    5456400      4       2  150064       2.1457     0.015948
enh59985     2    5462200    5463200      2       1  150064       3.6473   0.00013251
enh59990     2    5514700    5515700      2       1  150064       1.7334     0.041515
enh60007     2    5865000    5866000      6       2  150064       1.9843     0.023611
enh60008     2    5867000    5868000      6       2  150064       1.8706     0.030702
enh60052     2    7055400    7056400      2       1  150064       3.4444    0.0002862
enh60053     2    7063100    7064100      7       2  150064       2.9139    0.0017847
enh60055     2    7070900    7071900      4       2  150064       1.9314     0.026716
enh60090     2    7517900    7518900      1       1  150064       2.0749        0.019
enh60098     2    7843600    7844600      3       2  150064       1.8155     0.034725
enh60100     2    7931900    7932900      5       1  150064       2.0996      0.01788
enh60101     2    7935800    7936800      3       1  150064       2.7251    0.0032145
enh60135     2    8665600    8666600      2       1  150064       1.6534     0.049129
enh60138     2    8679800    8680800      2       1  150064       2.4627    0.0068955
enh60143     2    8740000    8741000      4       1  150064       3.1104   0.00093418
enh60144     2    8751600    8752600      3       2  150064       1.9998      0.02276
enh60148     2    8778000    8779000      4       2  150064       1.9738     0.024204
enh60174     2    9330900    9331900      2       1  150064       2.0791     0.018805
enh60178     2    9352400    9353400      6       4  150064       1.7396     0.040964
enh60179     2    9355600    9356600      3       1  150064       2.9002    0.0018646
enh60183     2    9368900    9369900      1       1  150064        3.181    0.0007338
enh60185     2    9374800    9375800      3       2  150064       2.6613    0.0038922
enh60189     2    9391400    9392400      7       2  150064        3.044    0.0011674
enh60192     2    9400800    9401800      3       2  150064       2.3721    0.0088434
enh60193     2    9403600    9404600      4       2  150064       2.2769     0.011396
enh60194     2    9404000    9405000      2       1  150064       2.7762    0.0027498
enh60195     2    9408300    9409300      4       2  150064       2.3659    0.0089922
enh60196     2    9409500    9410500      3       2  150064       1.9146     0.027771
enh60235     2    9747900    9748900      3       1  150064       1.6503     0.049439
enh60238     2    9755200    9756200      3       2  150064        1.755     0.039628
enh60244     2    9793500    9794500      3       2  150064       1.8423     0.032713
enh60268     2   10108400   10109400      3       1  150064       1.7198     0.042738
enh60270     2   10146400   10147400      9       4  150064       1.7009     0.044479
enh60273     2   10176900   10177900      2       1  150064          1.9     0.028717
enh60327     2   10549200   10550200      4       2  150064       1.7831     0.037288
enh60352     2   10953200   10954200      6       3  150064       2.0708     0.019191
enh60353     2   10954300   10955300      4       2  150064       2.5586    0.0052546
enh60358     2   11004700   11005700      6       3  150064        1.671     0.047362
enh60441     2   11889100   11890100      2       1  150064       2.2114     0.013506
enh60444     2   11918800   11919800      2       1  150064        1.751      0.03997
enh60445     2   11924600   11925600      2       1  150064       2.6214     0.004379
enh60452     2   12036500   12037500      6       2  150064       1.9604     0.024973
enh60465     2   12236200   12237200      2       1  150064       1.8527     0.031962
enh60468     2   12282100   12283100      9       1  150064       2.5248    0.0057889
enh60475     2   12444100   12445100      2       1  150064       1.8588     0.031527
enh60482     2   12564700   12565700      2       1  150064       2.6216    0.0043757
enh60485     2   12695000   12696000      2       1  150064       1.8598     0.031459
enh60486     2   12704600   12705600      2       1  150064       2.4496    0.0071511
enh60493     2   12765100   12766100      2       1  150064       2.7038    0.0034275
enh60494     2   12777000   12778000      3       1  150064        3.304   0.00047661
enh60495     2   12782600   12783600      2       1  150064       2.4043    0.0081016
enh60526     2   15072700   15073700      5       2  150064       2.1035     0.017713
enh60533     2   15309800   15310800      5       2  150064       2.4187    0.0077875
enh60538     2   15698900   15699900      4       1  150064       1.8447     0.032539
enh60553     2   15940700   15941700      4       2  150064       2.3419    0.0095937
enh60554     2   15949600   15950600      3       2  150064       1.6683     0.047632
enh60598     2   16803100   16804100      4       2  150064       1.7428     0.040682
enh60609     2   16894500   16895500      1       1  150064       2.0847      0.01855
enh60626     2   17815800   17816800      3       2  150064       2.3007     0.010704
enh60629     2   17828200   17829200      3       2  150064       1.7582     0.039355
enh60630     2   17894400   17895400      2       1  150064       1.9754     0.024109
enh60631     2   17932700   17933700      3       1  150064       1.9908     0.023252
enh60632     2   17936700   17937700      1       1  150064       2.1711      0.01496
enh60633     2   17981100   17982100      7       1  150064       2.4643    0.0068646
enh60635     2   17996600   17997600      3       1  150064       2.3427    0.0095728
enh60636     2   18003200   18004200      3       2  150064        2.641    0.0041333
enh60638     2   18317800   18318800      4       2  150064       2.6113    0.0045098
enh60657     2   19319700   19320700      4       2  150064       2.5082    0.0060678
enh60671     2   20242000   20243000      4       2  150064       1.9159     0.027689
enh60673     2   20262500   20263500      4       2  150064       2.2284     0.012927
enh60684     2   20364000   20365000      3       2  150064       2.4502    0.0071382
enh60685     2   20369400   20370400      6       3  150064       1.8979     0.028855
enh60716     2   20705600   20706600      5       2  150064       1.9352     0.026484
enh60726     2   20765300   20766300      4       2  150064       1.7603     0.039179
enh60727     2   20767700   20768700      9       4  150064       2.4314    0.0075198
enh60728     2   20771000   20772000      6       3  150064       2.5728    0.0050441
enh60729     2   20773700   20774700      3       1  150064       2.7904    0.0026325
enh60730     2   20776000   20777000      2       1  150064       1.6937     0.045163
enh60731     2   20778200   20779200      4       2  150064       2.1941     0.014115
enh60734     2   20793000   20794000      8       4  150064       3.6853    0.0001142
enh60736     2   20799300   20800300      2       1  150064       2.8068    0.0025015
enh60740     2   20816500   20817500     11       2  150064       1.9069     0.028267
enh60743     2   20829200   20830200      5       2  150064       1.7905     0.036689
enh60753     2   21493100   21494100      1       1  150064       2.1294      0.01661
enh60756     2   21511800   21512800      3       1  150064       2.1413     0.016125
enh60764     2   22605200   22606200      2       1  150064        3.157   0.00079707
enh60765     2   22673400   22674400      6       2  150064       3.8988    4.834e-05
enh60778     2   23703600   23704600      4       2  150064       1.8388     0.032972
enh60780     2   23718100   23719100      1       1  150064       1.7738      0.03805
enh60783     2   23742700   23743700      1       1  150064       3.4082     0.000327
enh60812     2   23920500   23921500     11       3  150064       1.9402     0.026177
enh60814     2   23980000   23981000      1       1  150064       2.0403      0.02066
enh60816     2   24127300   24128300      2       1  150064       2.0112     0.022153
enh60817     2   24139500   24140500      4       2  150064       2.2374      0.01263
enh60820     2   24161500   24162500      1       1  150064       2.2362      0.01267
enh60822     2   24166800   24167800      6       3  150064       2.3826    0.0085959
enh60824     2   24192600   24193600      5       3  150064       2.2954     0.010854
enh60847     2   24658200   24659200      2       1  150064       2.9724    0.0014772
enh60857     2   24782100   24783100      2       1  150064       1.7998     0.035949
enh60888     2   25320900   25321900      2       1  150064       1.9089     0.028136
enh60889     2   25328200   25329200      3       1  150064        3.846   6.0031e-05
enh60890     2   25350100   25351100      3       1  150064       3.0868    0.0010117
enh60891     2   25351700   25352700      5       2  150064       4.2774   9.4548e-06
enh60893     2   25439200   25440200      3       1  150064       3.3274   0.00043832
enh60894     2   25452300   25453300      5       2  150064       4.0983   2.0809e-05
enh60900     2   25486200   25487200      3       2  150064       3.6998   0.00010789
enh60901     2   25487600   25488600      4       2  150064       2.2687     0.011644
enh60903     2   25508300   25509300      2       1  150064       1.9292     0.026854
enh60906     2   25532300   25533300      3       2  150064       3.4575   0.00027262
enh60910     2   25559900   25560900      1       1  150064       1.7268       0.0421
enh60915     2   25598500   25599500      2       1  150064        4.143   1.7136e-05
enh60926     2   25817600   25818600      2       1  150064       1.6519     0.049275
enh60927     2   25887100   25888100      2       1  150064       1.8753     0.030376
enh60944     2   26214200   26215200      3       1  150064        3.715   0.00010161
enh60945     2   26220300   26221300      7       3  150064       2.8477    0.0022021
enh60955     2   26398700   26399700      5       2  150064       2.4209    0.0077417
enh60956     2   26400700   26401700      3       1  150064        2.421     0.007738
enh60957     2   26402500   26403500      3       1  150064        1.709     0.043728
enh60964     2   26519800   26520800      1       1  150064       1.8176      0.03456
enh60966     2   26523400   26524400      3       2  150064       1.6587     0.048589
enh60990     2   26977600   26978600      1       1  150064       2.6768     0.003716
enh60992     2   26986000   26987000      1       1  150064       3.3389    0.0004206
enh60994     2   26990000   26991000      4       2  150064       3.0451     0.001163
enh60995     2   26991800   26992800      2       1  150064       3.1258   0.00088647
enh60996     2   26994300   26995300      3       1  150064        3.144   0.00083325
enh60999     2   27030400   27031400      3       1  150064       3.4726   0.00025773
enh61000     2   27066000   27067000      5       2  150064       2.9776    0.0014528
enh61001     2   27073900   27074900      2       1  150064       1.9454     0.025864
enh61005     2   27087100   27088100      2       1  150064       2.1132      0.01729
enh61006     2   27106600   27107600      1       1  150064       3.1421    0.0008386
enh61008     2   27111400   27112400      2       1  150064       2.8657    0.0020802
enh61009     2   27115000   27116000      1       1  150064       3.4593    0.0002708
enh61012     2   27130100   27131100      4       1  150064       2.9623    0.0015268
enh61013     2   27136800   27137800      3       1  150064       2.9711    0.0014835
enh61014     2   27140600   27141600      4       1  150064       3.2249   0.00063003
enh61017     2   27152300   27153300      4       2  150064       3.5127   0.00022183
enh61018     2   27156100   27157100      2       1  150064       2.5694    0.0050936
enh61019     2   27169200   27170200      5       2  150064        3.295   0.00049209
enh61020     2   27172500   27173500      4       2  150064       2.9261    0.0017164
enh61021     2   27184200   27185200      3       2  150064       2.1409     0.016141
enh61024     2   27210300   27211300      3       1  150064       3.0583     0.001113
enh61026     2   27229700   27230700      2       1  150064         2.87    0.0020526
enh61028     2   27243100   27244100      1       1  150064       3.3071    0.0004713
enh61029     2   27254200   27255200      1       1  150064       3.0193     0.001267
enh61032     2   27271500   27272500      1       1  150064       2.9272      0.00171
enh61033     2   27275300   27276300      2       1  150064       2.6178    0.0044244
enh61034     2   27291800   27292800      1       1  150064       2.9839     0.001423
enh61036     2   27297700   27298700      3       1  150064       2.5994    0.0046699
enh61037     2   27300200   27301200      1       1  150064       2.6139     0.004476
enh61041     2   27307500   27308500      2       1  150064       2.5213    0.0058457
enh61042     2   27310200   27311200      2       1  150064       2.2794     0.011321
enh61043     2   27312000   27313000      1       1  150064       3.0032     0.001336
enh61051     2   27441000   27442000      9       3  150064       2.3197      0.01018
enh61055     2   27543800   27544800      2       1  150064       1.9898     0.023304
enh61063     2   27604100   27605100      1       1  150064       3.0578     0.001115
enh61071     2   27668400   27669400      2       1  150064        1.806     0.035459
enh61072     2   27711200   27712200      4       2  150064       3.6298   0.00014183
enh61073     2   27716400   27717400      1       1  150064        3.188    0.0007163
enh61074     2   27807300   27808300      4       2  150064       2.3097     0.010454
enh61077     2   27852600   27853600      4       2  150064       1.6601     0.048445
enh61078     2   27888200   27889200      2       1  150064        1.985     0.023573
enh61083     2   27930800   27931800      1       1  150064       4.0723    2.328e-05
enh61084     2   27937400   27938400      2       1  150064       2.0899     0.018314
enh61088     2   27993400   27994400      1       1  150064       3.8587      5.7e-05
enh61092     2   28018100   28019100      2       1  150064       4.0376   2.7006e-05
enh61093     2   28019400   28020400      4       1  150064       4.5306   2.9408e-06
enh61094     2   28022100   28023100      3       2  150064        3.992   3.2759e-05
enh61095     2   28031700   28032700      2       1  150064       4.1818   1.4459e-05
enh61096     2   28114200   28115200      1       1  150064       1.9473      0.02575
enh61099     2   28189100   28190100      3       2  150064       2.8324    0.0023101
enh61126     2   28604600   28605600      4       2  150064       1.7278     0.042013
enh61127     2   28611800   28612800      2       1  150064       3.1887   0.00071447
enh61129     2   28622600   28623600      2       1  150064       2.6156     0.004454
enh61130     2   28636200   28637200      2       1  150064       1.9748     0.024147
enh61159     2   28985600   28986600      1       1  150064        2.729     0.003176
enh61160     2   29032200   29033200      4       1  150064       3.1908    0.0007095
enh61161     2   29089700   29090700      2       1  150064       2.0869     0.018448
enh61162     2   29093600   29094600      6       3  150064         1.99     0.023295
enh61176     2   29330700   29331700      3       1  150064       1.9753     0.024119
enh61194     2   29616900   29617900      2       1  150064       2.3152       0.0103
enh61197     2   29628200   29629200      2       1  150064       2.8312    0.0023189
enh61198     2   29636800   29637800      2       1  150064       3.7798   7.8475e-05
enh61199     2   29643500   29644500      2       1  150064       3.7114   0.00010305
enh61201     2   29669800   29670800      2       1  150064       3.1913   0.00070824
enh61202     2   29673600   29674600      5       3  150064        2.048     0.020279
enh61203     2   29678000   29679000      4       2  150064       2.1187     0.017056
enh61204     2   29679700   29680700      7       3  150064       1.9211     0.027359
enh61231     2   30145100   30146100      6       3  150064       1.9281     0.026923
enh61279     2   32236500   32237500      3       2  150064       2.2825     0.011229
enh61331     2   33546800   33547800      2       1  150064       1.8257     0.033946
enh61366     2   36600500   36601500      2       1  150064       1.8621     0.031293
enh61389     2   36712900   36713900      2       1  150064       1.9432     0.025999
enh61395     2   36822500   36823500      7       2  150064       2.0295     0.021202
enh61396     2   36928300   36929300     11       2  150064       2.0312     0.021116
enh61401     2   37129700   37130700      1       1  150064        2.641     0.004133
enh61402     2   37178000   37179000      4       2  150064       1.8639     0.031171
enh61405     2   37247200   37248200      1       1  150064       3.0485      0.00115
enh61409     2   37384400   37385400      3       1  150064       1.8706     0.030697
enh61410     2   37408600   37409600     18       4  150064       2.4797    0.0065738
enh61412     2   37424700   37425700      4       2  150064       3.0807    0.0010325
enh61413     2   37425600   37426600      2       1  150064       2.8072    0.0024987
enh61414     2   37453600   37454600      6       3  150064       3.1935   0.00070269
enh61415     2   37456100   37457100      3       2  150064       2.2591     0.011938
enh61416     2   37509700   37510700      3       2  150064       2.3853     0.008532
enh61418     2   37548700   37549700      3       2  150064       3.9044   4.7237e-05
enh61419     2   37552500   37553500      3       2  150064       3.5159   0.00021917
enh61420     2   37564600   37565600      4       2  150064       3.4936   0.00023831
enh61421     2   37570600   37571600      7       3  150064        3.884   5.1384e-05
enh61422     2   37572200   37573200      5       3  150064       1.9198     0.027439
enh61423     2   37576000   37577000      6       2  150064       3.8151   6.8053e-05
enh61426     2   37641700   37642700      4       2  150064       2.1762      0.01477
enh61429     2   37733900   37734900      4       1  150064       1.8585     0.031551
enh61452     2   38209100   38210100      2       1  150064        1.731     0.041726
enh61466     2   38601600   38602600      2       1  150064       1.8326     0.033433
enh61467     2   38605000   38606000      5       3  150064       1.8909     0.029318
enh61470     2   38670100   38671100      2       1  150064       2.1099     0.017433
enh61482     2   38947600   38948600      1       1  150064       3.2525    0.0005719
enh61487     2   38980800   38981800      4       2  150064       1.6659     0.047867
enh61504     2   39608600   39609600      2       1  150064       1.7637     0.038888
enh61532     2   39970300   39971300      6       3  150064       2.0941     0.018126
enh61533     2   39999400   40000400      4       2  150064       2.0368     0.020835
enh61535     2   40004000   40005000      2       1  150064       2.1676     0.015094
enh61536     2   40006400   40007400      2       1  150064       2.0011      0.02269
enh61543     2   40466900   40467900      4       2  150064       2.6961    0.0035077
enh61548     2   40661700   40662700      6       2  150064       2.2159     0.013348
enh61550     2   40715100   40716100      4       2  150064       1.9466     0.025791
enh61552     2   42067200   42068200      2       1  150064        2.308       0.0105
enh61553     2   42068600   42069600      5       1  150064       2.4789    0.0065887
enh61605     2   42981100   42982100      3       2  150064       1.9159     0.027691
enh61613     2   43072100   43073100      4       2  150064       1.9494     0.025626
enh61618     2   43133400   43134400      3       2  150064        2.377    0.0087282
enh61621     2   43161400   43162400      4       2  150064       2.0452     0.020417
enh61655     2   43389800   43390800      1       1  150064       1.7349      0.04138
enh61718     2   44410200   44411200      5       1  150064        1.691     0.045419
enh61719     2   44410900   44411900      3       1  150064       1.7758     0.037883
enh61752     2   45881100   45882100      3       1  150064       1.6803     0.046453
enh61756     2   45895900   45896900      3       1  150064       2.4099    0.0079779
enh61766     2   45981700   45982700      4       1  150064       2.0872     0.018435
enh61767     2   45986100   45987100      2       1  150064       2.3983    0.0082368
enh61772     2   46016900   46017900      2       1  150064       2.0467     0.020343
enh61780     2   46068600   46069600      8       3  150064       1.7943     0.036386
enh61781     2   46071700   46072700      3       2  150064       2.5476    0.0054237
enh61788     2   46115800   46116800      1       1  150064       2.2402      0.01254
enh61793     2   46134200   46135200      4       2  150064       2.0038     0.022547
enh61798     2   46149200   46150200      4       1  150064        1.812     0.034993
enh61799     2   46155500   46156500      3       2  150064       1.9585     0.025085
enh61807     2   46256600   46257600      2       1  150064       2.6319    0.0042458
enh61815     2   46369300   46370300      4       2  150064        2.003     0.022586
enh61844     2   46729200   46730200      9       4  150064       1.9275     0.026959
enh61853     2   46790000   46791000      1       1  150064       1.7709      0.03829
enh61870     2   47007600   47008600      2       1  150064       1.7339     0.041472
enh61915     2   47448700   47449700      6       2  150064       2.3732    0.0088178
enh61925     2   47492500   47493500      4       2  150064       1.8052      0.03552
enh61935     2   47563600   47564600      3       1  150064       1.6973     0.044819
enh61958     2   48012600   48013600      4       2  150064       2.1807     0.014604
enh61961     2   48096900   48097900      3       1  150064        2.669    0.0038038
enh61962     2   48118800   48119800      5       3  150064       2.7142    0.0033215
enh61963     2   48122000   48123000      2       1  150064       2.3482    0.0094325
enh61966     2   48129000   48130000      1       1  150064       2.9361     0.001662
enh61975     2   48425900   48426900      7       4  150064       1.8813     0.029963
enh61978     2   48462100   48463100      2       1  150064       1.8441     0.032586
enh61979     2   48475900   48476900      1       1  150064       2.1128      0.01731
enh61981     2   48533600   48534600      3       1  150064       2.6845    0.0036317
enh61982     2   48544700   48545700      4       2  150064       2.1057     0.017614
enh61983     2   48552000   48553000      2       1  150064       2.8979    0.0018782
enh61984     2   48555300   48556300      3       2  150064       1.8866      0.02961
enh61985     2   48557500   48558500      6       3  150064       3.3282   0.00043701
enh61986     2   48559200   48560200      2       1  150064       3.2332    0.0006121
enh61990     2   48571500   48572500      5       2  150064       2.2334     0.012762
enh61991     2   48573000   48574000      4       2  150064       4.5346   2.8856e-06
enh61992     2   48580000   48581000      2       1  150064       1.9463     0.025807
enh61993     2   48583800   48584800      6       3  150064       2.2021     0.013828
enh61994     2   48607100   48608100      5       2  150064       2.1485     0.015838
enh61997     2   48624000   48625000      1       1  150064       2.2176      0.01329
enh61999     2   48642300   48643300      5       3  150064       2.5089    0.0060555
enh62000     2   48647000   48648000      5       3  150064       1.6782      0.04665
enh62006     2   48684300   48685300      2       1  150064        3.813   6.8642e-05
enh62007     2   48706900   48707900      2       1  150064       3.8153   6.8017e-05
enh62010     2   48736600   48737600      4       2  150064       2.7045    0.0034209
enh62016     2   48787300   48788300      6       2  150064       1.8341     0.033317
enh62017     2   48799700   48800700      5       2  150064       1.7464     0.040375
enh62022     2   48946500   48947500      1       1  150064       2.2862      0.01112
enh62027     2   50067500   50068500      1       1  150064       3.0332      0.00121
enh62033     2   50719000   50720000      1       1  150064       3.0002     0.001349
enh62034     2   50752400   50753400      4       1  150064       2.8096    0.0024804
enh62035     2   50756200   50757200      2       1  150064        2.325     0.010036
enh62048     2   50975600   50976600      4       2  150064       3.1049   0.00095177
enh62055     2   51184800   51185800      1       1  150064       2.3845     0.008551
enh62057     2   51240200   51241200      1       1  150064       2.1981      0.01397
enh62064     2   52538800   52539800      6       2  150064       1.6808     0.046396
enh62081     2   53803200   53804200      2       1  150064       1.8729     0.030543
enh62083     2   53855100   53856100      4       2  150064       1.7437     0.040608
enh62084     2   53856800   53857800      6       2  150064       2.0127     0.022072
enh62086     2   53921000   53922000      5       3  150064       3.6099   0.00015313
enh62089     2   53995800   53996800      3       2  150064       2.2672      0.01169
enh62090     2   54009000   54010000      4       2  150064       2.3661    0.0089876
enh62091     2   54010800   54011800      2       1  150064        3.487   0.00024424
enh62092     2   54015400   54016400      4       1  150064       2.2744     0.011472
enh62093     2   54054300   54055300      2       1  150064       3.0715    0.0010648
enh62095     2   54184200   54185200      2       1  150064       2.3289    0.0099325
enh62096     2   54188800   54189800      2       1  150064       2.5869     0.004842
enh62103     2   54242600   54243600      1       1  150064       2.2655      0.01174
enh62105     2   54280000   54281000      4       2  150064       2.8099    0.0024776
enh62106     2   54306300   54307300      4       2  150064       3.0558    0.0011222
enh62108     2   54330600   54331600      4       2  150064       2.5832    0.0048945
enh62109     2   54334800   54335800      6       2  150064       3.4022   0.00033419
enh62110     2   54389000   54390000      3       1  150064       3.5509   0.00019199
enh62130     2   54699300   54700300      3       2  150064       2.1034     0.017715
enh62151     2   54805100   54806100     10       1  150064       1.6721     0.047248
enh62152     2   54808400   54809400      4       1  150064       2.5842    0.0048804
enh62153     2   54811600   54812600      3       1  150064       2.3829    0.0085877
enh62155     2   54816500   54817500      3       2  150064       2.2802     0.011298
enh62156     2   54823300   54824300      6       3  150064       2.4602    0.0069431
enh62157     2   54828200   54829200      2       1  150064       1.9196     0.027454
enh62159     2   54840600   54841600      4       2  150064       2.3714    0.0088612
enh62161     2   54851700   54852700      2       1  150064       2.8326    0.0023083
enh62162     2   54852900   54853900      3       2  150064       1.7994     0.035982
enh62163     2   54861300   54862300      6       3  150064       2.3214     0.010132
enh62164     2   54863400   54864400      3       2  150064       2.2396      0.01256
enh62166     2   54885500   54886500      3       1  150064       2.9042    0.0018409
enh62167     2   54894100   54895100      2       1  150064       1.7311     0.041715
enh62169     2   54907500   54908500      7       3  150064       2.0777     0.018869
enh62174     2   55118400   55119400      1       1  150064       2.5295     0.005711
enh62175     2   55126800   55127800      3       2  150064       2.3378    0.0096983
enh62177     2   55133400   55134400      7       4  150064       3.0388    0.0011876
enh62178     2   55168300   55169300      1       1  150064       1.9058      0.02834
enh62185     2   55222400   55223400      5       2  150064       2.7688     0.002813
enh62192     2   55264200   55265200      3       2  150064       1.7492     0.040128
enh62195     2   55271400   55272400      3       1  150064       2.0184     0.021775
enh62196     2   55279400   55280400      4       2  150064       1.8963     0.028959
enh62205     2   55365100   55366100      3       2  150064       2.0168      0.02186
enh62229     2   56029000   56030000      3       1  150064       2.2636     0.011798
enh62230     2   56031800   56032800      2       1  150064       2.6035    0.0046136
enh62236     2   56235500   56236500      1       1  150064       2.2334      0.01276
enh62244     2   57937600   57938600      3       1  150064        2.197     0.014011
enh62245     2   57948000   57949000      2       1  150064       3.8989   4.8315e-05
enh62246     2   57952200   57953200      2       1  150064       3.9784   3.4693e-05
enh62249     2   57987400   57988400      3       1  150064        6.074   6.2375e-10
enh62252     2   58113100   58114100      1       1  150064       6.1903    3.003e-10
enh62253     2   58134700   58135700      4       2  150064         5.78   3.7346e-09
enh62254     2   58274800   58275800      1       1  150064       4.4393    4.513e-06
enh62258     2   58364700   58365700      2       1  150064       2.0259     0.021385
enh62260     2   58464700   58465700      2       1  150064       4.6671   1.5271e-06
enh62261     2   58466100   58467100      2       1  150064       2.1378     0.016265
enh62263     2   58652300   58653300      3       1  150064       3.3349   0.00042665
enh62264     2   58653800   58654800      1       1  150064       2.5038     0.006144
enh62265     2   58656700   58657700      3       2  150064       3.3275   0.00043812
enh62266     2   58658800   58659800      2       1  150064       2.4162    0.0078415
enh62268     2   58734800   58735800      1       1  150064        1.764      0.03887
enh62269     2   58749000   58750000      1       1  150064       2.3964     0.008279
enh62304     2   60333000   60334000      3       1  150064       2.5915    0.0047776
enh62305     2   60441100   60442100      2       1  150064       2.7215    0.0032492
enh62307     2   60479500   60480500      3       1  150064       2.0587     0.019764
enh62308     2   60521500   60522500      7       3  150064       2.1573      0.01549
enh62309     2   60522400   60523400      4       2  150064       1.7572     0.039445
enh62316     2   60689600   60690600      1       1  150064       1.9167      0.02764
enh62320     2   60710500   60711500      4       2  150064       3.0833    0.0010235
enh62325     2   60740200   60741200      3       1  150064        3.185   0.00072371
enh62326     2   60742900   60743900      2       1  150064       2.0799     0.018768
enh62327     2   60747100   60748100      3       1  150064       2.3493    0.0094038
enh62345     2   61372600   61373600      2       1  150064       1.6976     0.044788
enh62347     2   61406500   61407500      5       3  150064       1.6566     0.048799
enh62349     2   61408600   61409600      1       1  150064       2.4981     0.006243
enh62351     2   61466000   61467000      2       1  150064       2.4004    0.0081894
enh62354     2   61699400   61700400      1       1  150064        1.971      0.02436
enh62382     2   62429000   62430000      2       1  150064        2.396    0.0082874
enh62384     2   62444000   62445000      1       1  150064       2.2089      0.01359
enh62386     2   62531600   62532600      5       2  150064       1.8878     0.029525
enh62388     2   62536400   62537400      1       1  150064       2.1125      0.01732
enh62393     2   62651100   62652100      2       1  150064       2.1317     0.016515
enh62397     2   62701400   62702400      3       2  150064       1.8237     0.034096
enh62398     2   62703200   62704200      1       1  150064       2.1168      0.01714
enh62400     2   62713000   62714000      2       1  150064       2.3474     0.009452
enh62401     2   62805100   62806100      5       3  150064       2.8598    0.0021198
enh62403     2   62869000   62870000      1       1  150064       1.6598      0.04848
enh62404     2   62890000   62891000      3       1  150064       2.4757    0.0066482
enh62405     2   62891600   62892600      2       1  150064       1.8688     0.030828
enh62409     2   62952300   62953300      1       1  150064       2.6627     0.003876
enh62411     2   63196000   63197000      1       1  150064        1.954      0.02535
enh62429     2   64064100   64065100      2       1  150064       1.8105     0.035108
enh62444     2   64291200   64292200      2       1  150064       1.9995     0.022775
enh62484     2   64653100   64654100      3       2  150064       1.9838      0.02364
enh62485     2   64674700   64675700      1       1  150064       2.2436      0.01243
enh62486     2   64679400   64680400      1       1  150064       1.6838      0.04611
enh62494     2   64833600   64834600      1       1  150064       2.7279     0.003187
enh62601     2   65629800   65630800      1       1  150064       2.0333      0.02101
enh62603     2   65634300   65635300      2       1  150064       1.8394      0.03293
enh62608     2   65653600   65654600      3       2  150064       1.9779     0.023972
enh62631     2   66187700   66188700      4       2  150064       1.6864     0.045856
enh62653     2   66749200   66750200      6       2  150064       2.7226    0.0032388
enh62655     2   66759600   66760600      3       1  150064       2.6364    0.0041899
enh62657     2   66767900   66768900      4       2  150064       2.3176     0.010236
enh62658     2   66770800   66771800      2       1  150064       2.8505    0.0021823
enh62659     2   66772700   66773700      3       1  150064       1.9378     0.026322
enh62660     2   66781800   66782800      2       1  150064       2.3121     0.010385
enh62671     2   67189700   67190700      1       1  150064       1.6593      0.04853
enh62673     2   67616400   67617400      3       2  150064       1.7722     0.038178
enh62677     2   67979400   67980400      1       1  150064       1.7638      0.03888
enh62694     2   68374800   68375800      1       1  150064       2.5083     0.006066
enh62697     2   68386100   68387100      5       2  150064       2.8937    0.0019034
enh62702     2   68474700   68475700      4       1  150064       2.4528    0.0070881
enh62704     2   68483100   68484100      1       1  150064       2.8455     0.002217
enh62756     2   69525600   69526600      7       2  150064       2.2894     0.011029
enh62757     2   69534500   69535500      1       1  150064       2.2815      0.01126
enh62758     2   69536500   69537500      1       1  150064       1.9178      0.02757
enh62762     2   69662400   69663400      1       1  150064       2.0166      0.02187
enh62781     2   69961100   69962100      4       1  150064       2.0551     0.019935
enh62782     2   69969800   69970800      3       1  150064        2.275     0.011453
enh62785     2   69997000   69998000      1       1  150064       1.7877      0.03691
enh62787     2   70016800   70017800      5       2  150064       1.7414     0.040805
enh62790     2   70055300   70056300      4       2  150064       2.1088      0.01748
enh62794     2   70138700   70139700      2       1  150064       1.6613     0.048325
enh62825     2   70486100   70487100      1       1  150064       1.7425      0.04071
enh62829     2   70527400   70528400      2       1  150064       2.0229     0.021543
enh62843     2   70991300   70992300      3       1  150064       1.7427     0.040692
enh62856     2   71298500   71299500      4       2  150064       1.7716     0.038234
enh62864     2   71561600   71562600      3       1  150064       2.2041     0.013757
enh62866     2   71566600   71567600      4       2  150064       2.4733    0.0066937
enh62869     2   71685000   71686000      3       1  150064         2.35    0.0093856
enh62888     2   72356700   72357700      2       1  150064       2.9769    0.0014561
enh62890     2   72432100   72433100      2       1  150064       2.4924    0.0063437
enh62894     2   72742700   72743700      2       1  150064       3.2781   0.00052246
enh62908     2   73163600   73164600      5       2  150064       3.3412   0.00041702
enh62909     2   73167000   73168000      2       1  150064       4.0445   2.6222e-05
enh62910     2   73168200   73169200      2       1  150064       4.2171   1.2375e-05
enh62913     2   73200100   73201100      1       1  150064       4.1305     1.81e-05
enh62914     2   73201900   73202900      2       1  150064       3.2103   0.00066289
enh62915     2   73207300   73208300      1       1  150064       4.2077     1.29e-05
enh62916     2   73210200   73211200      1       1  150064       4.2718    9.693e-06
enh62917     2   73211000   73212000      1       1  150064       4.2793    9.375e-06
enh62918     2   73220100   73221100      3       1  150064       3.6082   0.00015418
enh62919     2   73222500   73223500      2       1  150064       3.5418   0.00019867
enh62920     2   73232600   73233600      3       1  150064       3.8663   5.5249e-05
enh62923     2   73270800   73271800      3       2  150064        3.413   0.00032128
enh62925     2   73278700   73279700      2       1  150064       3.3089   0.00046838
enh62927     2   73286200   73287200      2       1  150064        2.768    0.0028203
enh62928     2   73289600   73290600      5       2  150064       2.1708     0.014974
enh62930     2   73294800   73295800      2       1  150064       2.8195    0.0024051
enh62933     2   73316300   73317300      2       1  150064       2.7022    0.0034439
enh62934     2   73318300   73319300      4       2  150064       3.0445    0.0011653
enh62935     2   73329700   73330700      5       2  150064       3.1086   0.00094002
enh62936     2   73334200   73335200      2       1  150064       3.4372   0.00029392
enh62938     2   73439300   73440300      2       1  150064       3.9133   4.5522e-05
enh62942     2   73470200   73471200      3       1  150064       3.8915   4.9806e-05
enh62944     2   73614500   73615500      1       1  150064       3.1555    0.0008012
enh62945     2   73645200   73646200      2       1  150064        2.894    0.0019017
enh62946     2   73815000   73816000      2       1  150064       3.7373   9.3018e-05
enh62952     2   74058100   74059100      3       2  150064       2.4619    0.0069097
enh62953     2   74059500   74060500      1       1  150064       2.7245      0.00322
enh62969     2   74237200   74238200      1       1  150064       2.0266      0.02135
enh62971     2   74248300   74249300      3       1  150064       2.0334     0.021008
enh62973     2   74252800   74253800      5       1  150064       3.0081    0.0013146
enh62974     2   74258000   74259000      4       1  150064        2.161     0.015348
enh62975     2   74259600   74260600      2       1  150064       2.6726    0.0037635
enh62977     2   74277800   74278800      3       1  150064       2.7165    0.0032987
enh62978     2   74279400   74280400      5       2  150064       1.9519     0.025474
enh62979     2   74292000   74293000      2       1  150064       2.0844     0.018561
enh62980     2   74293600   74294600      6       2  150064         2.91    0.0018072
enh62981     2   74304200   74305200      1       1  150064        2.801     0.002547
enh62982     2   74320500   74321500      1       1  150064       3.8115    6.906e-05
enh62987     2   74408500   74409500      1       1  150064       2.1993      0.01393
enh63022     2   74810500   74811500      1       1  150064        1.784      0.03721
enh63027     2   74967700   74968700      6       1  150064       2.0549     0.019946
enh63046     2   75785900   75786900      3       2  150064       1.7691     0.038437
enh63058     2   76234900   76235900      2       1  150064       2.0811     0.018711
enh63060     2   76495700   76496700      2       1  150064       3.4479   0.00028248
enh63069     2   77695700   77696700      4       2  150064       2.7041    0.0034248
enh63070     2   77706800   77707800      4       2  150064       2.3567    0.0092185
enh63071     2   77739700   77740700      3       2  150064       3.0221     0.001255
enh63072     2   77744300   77745300      1       1  150064       1.9745      0.02416
enh63085     2   79423900   79424900      2       1  150064       2.0367     0.020841
enh63087     2   79620500   79621500      1       1  150064       1.9993      0.02279
enh63089     2   79738800   79739800      1       1  150064        1.657      0.04876
enh63090     2   79944000   79945000      2       1  150064       1.9691     0.024473
enh63094     2   80059500   80060500      3       2  150064       1.8457     0.032465
enh63120     2   84714200   84715200      4       2  150064       2.2462     0.012346
enh63162     2   85384600   85385600      2       1  150064       1.8849     0.029719
enh63193     2   85621200   85622200      3       2  150064       2.1436     0.016034
enh63196     2   85636300   85637300      2       1  150064       2.6479    0.0040492
enh63197     2   85637200   85638200      2       1  150064       3.2842   0.00051131
enh63198     2   85639600   85640600      3       2  150064       1.7379     0.041116
enh63199     2   85644600   85645600      5       2  150064       3.2498   0.00057749
enh63201     2   85656500   85657500      3       2  150064       1.8575     0.031617
enh63228     2   85839400   85840400      1       1  150064       1.8344       0.0333
enh63229     2   85844600   85845600      1       1  150064       2.0794      0.01879
enh63232     2   85907400   85908400      2       1  150064       2.2377     0.012621
enh63284     2   86295500   86296500      4       2  150064       1.6464      0.04984
enh63303     2   86521600   86522600      1       1  150064       1.6685      0.04761
enh63318     2   86859400   86860400      4       2  150064       1.6547     0.048997
enh63320     2   86930400   86931400      1       1  150064       2.7007      0.00346
enh63322     2   86974800   86975800      2       1  150064       2.5472    0.0054289
enh63350     2   88890600   88891600      3       2  150064       1.6466     0.049816
enh63372     2   95699000   95700000      1       1  150064       2.4341     0.007464
enh63373     2   95701600   95702600      1       1  150064       2.1182      0.01708
enh63417     2   96813800   96814800      1       1  150064       1.8958      0.02899
enh63419     2   96865000   96866000      1       1  150064       3.9562    3.808e-05
enh63420     2   96868700   96869700      1       1  150064       3.8922    4.966e-05
enh63421     2   96871900   96872900      2       1  150064       2.6324    0.0042391
enh63422     2   96875500   96876500      1       1  150064       3.9123    4.571e-05
enh63425     2   96925000   96926000      2       1  150064       3.7198   9.9672e-05
enh63428     2   96969500   96970500      1       1  150064       3.4386    0.0002924
enh63443     2   97199100   97200100      3       2  150064       1.9103      0.02805
enh63445     2   97205200   97206200      1       1  150064       1.9382       0.0263
enh63450     2   97351000   97352000      2       1  150064       2.5752    0.0050088
enh63453     2   97404200   97405200      1       1  150064       1.9779      0.02397
enh63454     2   97425400   97426400      2       1  150064       1.9136     0.027833
enh63455     2   97435500   97436500      3       1  150064       1.7792     0.037603
enh63456     2   97454200   97455200      2       1  150064       2.3678     0.008946
enh63458     2   97475600   97476600      1       1  150064       1.9413      0.02611
enh63459     2   97477600   97478600      1       1  150064        1.928      0.02693
enh63462     2   97498100   97499100      1       1  150064       2.0026      0.02261
enh63464     2   97521600   97522600      1       1  150064       2.0007      0.02271
enh63467     2   97536800   97537800      2       1  150064       1.9317     0.026699
enh63468     2   97541100   97542100      1       1  150064       3.2988    0.0004855
enh63469     2   97547400   97548400      2       1  150064       3.6192   0.00014774
enh63472     2   97560600   97561600      5       2  150064       2.4928    0.0063367
enh63473     2   97572600   97573600      3       1  150064        3.547   0.00019479
enh63475     2   97578000   97579000      3       1  150064       3.4455   0.00028496
enh63478     2   97597100   97598100      3       2  150064       3.1853   0.00072304
enh63479     2   97599200   97600200      5       2  150064       3.1342   0.00086154
enh63480     2   97605500   97606500      1       1  150064       3.6643     0.000124
enh63482     2   97615900   97616900      2       1  150064       2.6659    0.0038387
enh63483     2   97622700   97623700      5       2  150064       1.7894     0.036779
enh63488     2   97761200   97762200      6       1  150064       2.4276    0.0075996
enh63489     2   98261000   98262000      3       1  150064       2.6678    0.0038176
enh63494     2   98344000   98345000      1       1  150064       2.5057      0.00611
enh63500     2   98567300   98568300      4       2  150064       1.9454     0.025862
enh63501     2   98584900   98585900      3       1  150064       2.7019    0.0034477
enh63504     2   98608800   98609800      2       1  150064       2.9515     0.001581
enh63505     2   98612900   98613900      3       1  150064       2.9854     0.001416
enh63510     2   98750200   98751200      1       1  150064       1.9206      0.02739
enh63525     2   99000900   99001900      1       1  150064       1.6937      0.04516
enh63526     2   99063400   99064400      2       1  150064       1.7943     0.036386
enh63527     2   99066600   99067600      1       1  150064       1.8293      0.03368
enh63528     2   99067300   99068300      1       1  150064        1.848       0.0323
enh63535     2   99084700   99085700      4       1  150064       1.7108     0.043559
enh63536     2   99088300   99089300      5       1  150064       1.7535     0.039756
enh63541     2   99102800   99103800      5       1  150064       1.6953      0.04501
enh63543     2   99107300   99108300      2       1  150064       1.8631     0.031224
enh63545     2   99121600   99122600      1       1  150064       1.8763      0.03031
enh63547     2   99222400   99223400      2       1  150064       1.8082     0.035286
enh63548     2   99227300   99228300      1       1  150064       1.8062      0.03544
enh63560     2   99422500   99423500      3       1  150064       2.1389      0.01622
enh63595     2  100242400  100243400      5       2  150064        3.286    0.0005081
enh63596     2  100252600  100253600      2       1  150064       3.1745   0.00075046
enh63597     2  100260300  100261300      4       2  150064       3.0465    0.0011575
enh63598     2  100265000  100266000      2       1  150064       2.2716     0.011556
enh63599     2  100268400  100269400      5       1  150064       3.3259   0.00044066
enh63601     2  100273100  100274100      3       2  150064       1.8485     0.032266
enh63602     2  100276900  100277900      1       1  150064       2.0517       0.0201
enh63607     2  100345300  100346300      4       2  150064       2.1264     0.016734
enh63609     2  100425400  100426400      3       2  150064        1.688     0.045705
enh63611     2  100453000  100454000      1       1  150064       1.7687      0.03847
enh63615     2  100496900  100497900      2       1  150064       2.5033    0.0061527
enh63618     2  100576900  100577900      1       1  150064        1.887      0.02958
enh63644     2  101349800  101350800      7       2  150064       2.4091    0.0079954
enh63645     2  101396500  101397500      4       2  150064       1.8887     0.029469
enh63649     2  101540900  101541900      4       2  150064       1.7805     0.037497
enh63661     2  101916400  101917400      3       2  150064       2.2721     0.011541
enh63665     2  101966600  101967600      1       1  150064       1.6514      0.04933
enh63667     2  102050800  102051800      8       2  150064       1.7087     0.043751
enh63738     2  102720200  102721200      4       2  150064       2.0418     0.020585
enh63740     2  102825600  102826600      4       1  150064        1.645     0.049988
enh63745     2  103351200  103352200      3       1  150064       2.6778    0.0037058
enh63753     2  103743600  103744600      2       1  150064       1.7891     0.036799
enh63771     2  104575100  104576100      2       1  150064       1.6937     0.045158
enh63776     2  104643800  104644800      2       1  150064       2.8388    0.0022641
enh63788     2  104987000  104988000      2       1  150064        2.706    0.0034051
enh63790     2  104995600  104996600      1       1  150064       2.8963     0.001888
enh63798     2  105045300  105046300      4       1  150064       1.8739     0.030475
enh63836     2  105564200  105565200      2       1  150064        1.648      0.04968
enh63847     2  105810000  105811000      4       2  150064       1.8315     0.033512
enh63848     2  105810700  105811700      7       2  150064       1.9884     0.023381
enh63853     2  105946800  105947800      2       1  150064       1.7449     0.040499
enh63864     2  106084600  106085600      2       1  150064       1.6794     0.046533
enh63884     2  106359700  106360700      2       1  150064       2.2947     0.010874
enh63886     2  106367400  106368400      5       1  150064       1.9154     0.027722
enh63887     2  106370000  106371000      3       2  150064       2.5165    0.0059264
enh63889     2  106380300  106381300      6       2  150064       1.7111     0.043532
enh63942     2  107464300  107465300      5       2  150064       1.7221     0.042527
enh63968     2  109200100  109201100      4       2  150064       2.1656     0.015173
enh63972     2  109228400  109229400      1       1  150064       2.0866      0.01846
enh63999     2  109750900  109751900      2       1  150064       1.8365     0.033142
enh64058     2  110271600  110272600      2       1  150064       3.3942   0.00034421
enh64059     2  110306600  110307600      1       1  150064        2.637     0.004182
enh64061     2  110351900  110352900      3       2  150064        3.831   6.3821e-05
enh64064     2  110363500  110364500      1       1  150064       3.8623    5.617e-05
enh64065     2  110365300  110366300      1       1  150064       3.0332      0.00121
enh64067     2  110368800  110369800      5       3  150064       3.4337   0.00029767
enh64069     2  110395600  110396600      5       2  150064       3.7693   8.1868e-05
enh64085     2  110882400  110883400      1       1  150064       1.9631      0.02482
enh64086     2  110883900  110884900      1       1  150064       1.9775      0.02399
enh64087     2  110923500  110924500      3       2  150064       2.4227    0.0077038
enh64096     2  111528600  111529600      3       1  150064       2.5835    0.0048899
enh64099     2  111616000  111617000      7       3  150064        1.717     0.042986
enh64111     2  111939300  111940300      1       1  150064       1.7506      0.04001
enh64115     2  112252900  112253900      2       1  150064       2.6208    0.0043864
enh64127     2  112677200  112678200      3       2  150064       2.0374     0.020804
enh64131     2  112703800  112704800      3       1  150064       1.7818     0.037389
enh64134     2  112732700  112733700      2       1  150064        1.863     0.031232
enh64135     2  112743300  112744300      8       2  150064       1.9145      0.02778
enh64137     2  112776600  112777600      4       2  150064       2.5435    0.0054878
enh64138     2  112783800  112784800      4       2  150064       1.8046     0.035565
enh64139     2  112789400  112790400      4       2  150064       2.2383     0.012601
enh64146     2  113008800  113009800      1       1  150064       2.5044     0.006133
enh64188     2  114081300  114082300      4       2  150064        1.824     0.034076
enh64189     2  114114600  114115600      2       1  150064       1.7326     0.041584
enh64195     2  114635000  114636000      4       2  150064       2.5767     0.004988
enh64197     2  114650600  114651600      5       2  150064        1.947     0.025765
enh64207     2  115957200  115958200      3       2  150064       2.5173     0.005913
enh64231     2  119066600  119067600      1       1  150064       2.1578      0.01547
enh64232     2  119068400  119069400      3       2  150064       3.8082   6.9992e-05
enh64233     2  119077400  119078400      2       1  150064       2.8706    0.0020486
enh64234     2  119130000  119131000      2       1  150064       2.6939    0.0035314
enh64237     2  119496000  119497000      2       1  150064       1.8167     0.034629
enh64243     2  119905100  119906100      2       1  150064       1.6519     0.049275
enh64300     2  120774400  120775400      3       1  150064       1.6981     0.044745
enh64311     2  121015000  121016000      2       1  150064        1.702     0.044374
enh64314     2  121044800  121045800      3       1  150064       1.7418     0.040776
enh64318     2  121076200  121077200      2       1  150064        1.706     0.044004
enh64320     2  121130700  121131700      6       2  150064       2.4026    0.0081396
enh64329     2  121261100  121262100      1       1  150064       2.0304      0.02116
enh64339     2  121419200  121420200      2       1  150064       1.8985     0.028813
enh64344     2  121473100  121474100      9       2  150064       2.0228     0.021546
enh64364     2  121587300  121588300      4       1  150064       1.6495     0.049521
enh64426     2  122290400  122291400      2       1  150064        2.287     0.011099
enh64451     2  122495000  122496000      2       1  150064       2.3082     0.010494
enh64453     2  122529600  122530600      4       2  150064       1.7308     0.041743
enh64454     2  122547800  122548800      1       1  150064       2.3516     0.009346
enh64456     2  122569000  122570000      3       2  150064       2.1401     0.016174
enh64466     2  122777100  122778100      2       1  150064       1.9756       0.0241
enh64487     2  127059700  127060700      2       1  150064       1.8946     0.029074
enh64510     2  127872800  127873800      5       2  150064       2.3562    0.0092312
enh64511     2  127874900  127875900      6       2  150064       2.9311     0.001689
enh64513     2  127885800  127886800      5       1  150064       2.0111     0.022158
enh64515     2  127894400  127895400      8       3  150064       1.7175     0.042944
enh64516     2  127900900  127901900      4       2  150064       1.8541     0.031863
enh64517     2  127911100  127912100      3       2  150064       1.7048     0.044116
enh64559     2  128612900  128613900      2       1  150064       1.9235     0.027207
enh64567     2  128783100  128784100      1       1  150064         1.67      0.04746
enh64568     2  128786200  128787200      2       1  150064       1.7097     0.043657
enh64597     2  129153500  129154500      9       2  150064        2.022     0.021588
enh64598     2  129164600  129165600      3       2  150064       2.1719      0.01493
enh64655     2  131114000  131115000      2       1  150064       1.7139     0.043278
enh64658     2  131132000  131133000      1       1  150064       2.2907      0.01099
enh64671     2  131724300  131725300      1       1  150064       2.2402      0.01254
enh64674     2  131796500  131797500      4       1  150064       3.3512   0.00040237
enh64675     2  131798500  131799500      1       1  150064        3.423    0.0003097
enh64676     2  131813700  131814700      1       1  150064       3.2902    0.0005006
enh64679     2  131822200  131823200      2       1  150064       3.1467   0.00082561
enh64680     2  131848900  131849900      1       1  150064       2.5573     0.005274
enh64682     2  131852200  131853200      1       1  150064       3.2948    0.0004924
enh64683     2  131861300  131862300      4       2  150064        3.335   0.00042656
enh64684     2  131864600  131865600      2       1  150064        2.684    0.0036368
enh64694     2  133105500  133106500      1       1  150064       1.6687      0.04759
enh64697     2  133149600  133150600      1       1  150064       1.8515      0.03205
enh64719     2  133511600  133512600      2       1  150064       1.7548     0.039643
enh64732     2  134051200  134052200      1       1  150064         1.85      0.03216
enh64772     2  134575200  134576200      4       2  150064       1.7073     0.043887
enh64778     2  134889000  134890000      1       1  150064       2.7632     0.002862
enh64780     2  134894700  134895700      2       1  150064       3.6551   0.00012852
enh64781     2  134897400  134898400      1       1  150064       4.2027    1.319e-05
enh64782     2  134899000  134900000      5       2  150064       3.9182   4.4597e-05
enh64784     2  134904100  134905100      1       1  150064       1.7945      0.03637
enh64885     2  136899100  136900100      2       1  150064       1.6819     0.046293
enh64889     2  136940200  136941200      2       1  150064       2.2504     0.012213
enh64918     2  139153300  139154300      5       1  150064       3.0641    0.0010915
enh64922     2  139359300  139360300      1       1  150064       2.0686      0.01929
enh64927     2  141192800  141193800      6       2  150064       2.7357    0.0031126
enh64928     2  141198400  141199400      3       1  150064       2.5184    0.0058941
enh64957     2  144232700  144233700      1       1  150064       2.5366     0.005597
enh64968     2  144649000  144650000      2       1  150064       2.5748    0.0050144
enh64972     2  144713000  144714000      1       1  150064       2.9506     0.001586
enh64978     2  145087600  145088600      4       2  150064       1.7884     0.036859
enh64979     2  145090500  145091500      1       1  150064       3.2093    0.0006652
enh64982     2  145129800  145130800      1       1  150064       2.7902     0.002634
enh64985     2  145161100  145162100      2       1  150064       4.2078   1.2891e-05
enh64986     2  145161900  145162900      1       1  150064       4.6469    1.685e-06
enh64987     2  145163700  145164700      3       2  150064        3.003    0.0013365
enh64988     2  145168700  145169700      6       4  150064       2.6522    0.0039986
enh64989     2  145170900  145171900      3       1  150064       3.1929   0.00070419
enh64990     2  145179300  145180300      1       1  150064        3.401    0.0003357
enh64991     2  145183100  145184100      1       1  150064       4.6396    1.745e-06
enh64992     2  145186700  145187700      1       1  150064       2.9604     0.001536
enh64993     2  145191000  145192000      1       1  150064        3.911    4.595e-05
enh64994     2  145199200  145200200      1       1  150064       2.5062     0.006102
enh65034     2  145800700  145801700      3       2  150064         1.69     0.045513
enh65036     2  145874400  145875400      3       1  150064       2.7218    0.0032461
enh65054     2  148109300  148110300      3       1  150064       2.4473    0.0071973
enh65068     2  148612600  148613600      2       1  150064       2.1293     0.016614
enh65070     2  148616800  148617800      2       1  150064       2.2004     0.013891
enh65071     2  148627000  148628000      2       1  150064       2.2105     0.013534
enh65073     2  148775500  148776500      2       1  150064       2.2751     0.011451
enh65075     2  149060700  149061700      3       2  150064       2.9584     0.001546
enh65076     2  149062700  149063700      3       1  150064       2.9061    0.0018299
enh65079     2  149308300  149309300      1       1  150064       3.5824    0.0001702
enh65080     2  149328100  149329100      4       2  150064       2.7128    0.0033361
enh65081     2  149335400  149336400      4       2  150064       1.8715     0.030635
enh65110     2  149835400  149836400      1       1  150064       1.7951      0.03632
enh65125     2  150185400  150186400      3       2  150064       1.6818       0.0463
enh65138     2  150453600  150454600      3       2  150064       2.2572     0.011997
enh65139     2  150454400  150455400      2       1  150064       1.9964     0.022947
enh65149     2  150859000  150860000      2       1  150064       1.7482     0.040217
enh65164     2  151143000  151144000      1       1  150064       2.3427     0.009572
enh65165     2  151153100  151154100      2       1  150064       1.9978     0.022869
enh65166     2  151176900  151177900      4       1  150064       2.3342    0.0097922
enh65167     2  151183400  151184400      6       2  150064       1.9922     0.023175
enh65169     2  151232600  151233600      2       1  150064       1.8048     0.035552
enh65227     2  152725600  152726600      3       1  150064       1.8878     0.029525
enh65242     2  152906400  152907400      1       1  150064       1.7838      0.03723
enh65243     2  153022700  153023700      1       1  150064        3.211    0.0006614
enh65244     2  153023400  153024400      2       1  150064       2.3393    0.0096609
enh65247     2  153029800  153030800      3       2  150064       3.2124   0.00065821
enh65248     2  153056900  153057900      1       1  150064        3.074     0.001056
enh65249     2  153079100  153080100      3       1  150064        2.717    0.0032937
enh65250     2  153100000  153101000      3       2  150064       2.5596    0.0052395
enh65251     2  153111200  153112200      3       2  150064       3.0168    0.0012774
enh65252     2  153140600  153141600      2       1  150064       3.2143   0.00065371
enh65254     2  153195300  153196300      3       1  150064       1.7349     0.041383
enh65255     2  153197200  153198200      4       2  150064       2.3338    0.0098023
enh65256     2  153205900  153206900      7       3  150064       1.8242     0.034063
enh65258     2  153237500  153238500      4       2  150064       1.6489     0.049587
enh65261     2  153249000  153250000      7       4  150064       2.1113     0.017375
enh65262     2  153251600  153252600      4       2  150064       2.0714     0.019163
enh65270     2  153273600  153274600      9       2  150064       1.8818     0.029932
enh65271     2  153282400  153283400      4       2  150064       2.3737    0.0088057
enh65297     2  153433300  153434300      2       1  150064       2.0597     0.019713
enh65300     2  153450500  153451500      3       1  150064       1.8641     0.031157
enh65302     2  153468100  153469100      4       2  150064       2.1314     0.016528
enh65304     2  153479300  153480300      3       1  150064       4.3007   8.5135e-06
enh65305     2  153483000  153484000      2       1  150064       2.7383    0.0030876
enh65306     2  153503900  153504900      2       1  150064       2.3385    0.0096814
enh65309     2  153577100  153578100      1       1  150064        3.713    0.0001024
enh65310     2  153618200  153619200      2       1  150064        2.539    0.0055589
enh65319     2  155337300  155338300      2       1  150064        2.003     0.022588
enh65383     2  158767800  158768800      1       1  150064        2.704     0.003425
enh65396     2  159259600  159260600      5       3  150064       1.7041     0.044185
enh65398     2  159343800  159344800      5       2  150064       3.0094    0.0013088
enh65403     2  159493800  159494800      4       2  150064       3.6137   0.00015094
enh65474     2  160374400  160375400      1       1  150064        2.404     0.008109
enh65476     2  160462200  160463200      5       2  150064       2.5663    0.0051388
enh65477     2  160463400  160464400      2       1  150064       1.9649     0.024715
enh65478     2  160466200  160467200      4       2  150064       2.6527    0.0039921
enh65479     2  160468400  160469400      2       1  150064       2.9327      0.00168
enh65480     2  160474400  160475400      2       1  150064       3.4676   0.00026257
enh65481     2  160567100  160568100      5       2  150064       2.1417     0.016107
enh65483     2  160652800  160653800      2       1  150064       1.8829     0.029859
enh65484     2  160753100  160754100      1       1  150064       1.7965      0.03621
enh65489     2  161064400  161065400      1       1  150064       2.3001      0.01072
enh65522     2  162018300  162019300      1       1  150064       2.3141      0.01033
enh65524     2  162046200  162047200      3       2  150064        1.932      0.02668
enh65540     2  162803900  162804900      2       1  150064        2.652    0.0040005
enh65542     2  162851600  162852600      1       1  150064       3.3511    0.0004025
enh65543     2  162854600  162855600      2       1  150064       3.0845    0.0010196
enh65544     2  162857800  162858800      2       1  150064       3.3524   0.00040054
enh65546     2  162885600  162886600      1       1  150064       3.3731    0.0003716
enh65568     2  163933600  163934600      3       1  150064       1.6574     0.048717
enh65573     2  164457400  164458400      2       1  150064       1.6629     0.048164
enh65581     2  164554600  164555600      1       1  150064       2.0803      0.01875
enh65585     2  164572200  164573200      1       1  150064       2.1163      0.01716
enh65637     2  165970500  165971500      1       1  150064       1.6512      0.04935
enh65663     2  166743200  166744200      5       2  150064       1.9448     0.025899
enh65666     2  166807400  166808400      3       2  150064       2.0156     0.021921
enh65667     2  166810900  166811900      2       1  150064       3.2935   0.00049468
enh65674     2  167351000  167352000      4       2  150064       3.2406   0.00059635
enh65682     2  167816100  167817100      2       1  150064       1.7614     0.039086
enh65702     2  168463600  168464600      4       2  150064       2.3091      0.01047
enh65703     2  168508100  168509100      7       1  150064       3.6718   0.00012041
enh65745     2  169323000  169324000      2       1  150064       1.7044     0.044157
enh65752     2  169374700  169375700      4       1  150064       1.9087     0.028151
enh65753     2  169377600  169378600      2       1  150064       1.8727     0.030553
enh65755     2  169386100  169387100      3       1  150064       1.7742     0.038014
enh65763     2  169482700  169483700      4       2  150064       2.6673    0.0038237
enh65764     2  169489000  169490000      4       2  150064       2.4168     0.007829
enh65765     2  169491300  169492300      4       2  150064       3.0841    0.0010209
enh65766     2  169495500  169496500      3       1  150064        2.075     0.018993
enh65768     2  169518000  169519000      4       2  150064       2.1503     0.015764
enh65779     2  169671200  169672200      1       1  150064       2.5011     0.006191
enh65793     2  170221400  170222400      3       1  150064        1.691     0.045415
enh65795     2  170428300  170429300      1       1  150064       2.0183      0.02178
enh65821     2  171098200  171099200      1       1  150064        1.661      0.04836
enh65850     2  171668800  171669800      1       1  150064       1.9777      0.02398
enh65865     2  171942900  171943900      2       1  150064       2.5562    0.0052908
enh65890     2  172579900  172580900      1       1  150064       4.2735    9.621e-06
enh65891     2  172650300  172651300      2       1  150064       3.8523   5.8506e-05
enh65892     2  172703600  172704600      2       1  150064       3.5011   0.00023171
enh65896     2  172822200  172823200      1       1  150064       2.3525     0.009325
enh65897     2  172857400  172858400      7       4  150064       3.1921   0.00070622
enh65899     2  172865300  172866300      5       2  150064       3.2481   0.00058082
enh65900     2  172877400  172878400      3       2  150064       3.3925   0.00034624
enh65904     2  172903800  172904800      6       3  150064       3.2906   0.00049988
enh65905     2  172911400  172912400      5       2  150064       2.6087    0.0045449
enh65906     2  172916900  172917900      2       1  150064       1.8505     0.032121
enh65923     2  173149400  173150400      5       2  150064       2.0878     0.018406
enh65925     2  173158300  173159300      4       2  150064       2.3321    0.0098487
enh65927     2  173176200  173177200      1       1  150064       2.3977     0.008249
enh65962     2  173725200  173726200      4       2  150064       1.8539     0.031875
enh65976     2  173943000  173944000      6       3  150064       2.7866    0.0026633
enh65980     2  174000800  174001800      2       1  150064       1.6468       0.0498
enh65981     2  174052500  174053500      4       2  150064       2.7049    0.0034158
enh65982     2  174082700  174083700      4       2  150064         1.95     0.025587
enh65983     2  174091700  174092700      4       2  150064       2.1194     0.017029
enh65984     2  174093500  174094500      6       2  150064        1.897     0.028911
enh66009     2  174523700  174524700      6       2  150064       1.7847     0.037155
enh66011     2  174529300  174530300      3       2  150064       2.8561    0.0021444
enh66024     2  174813400  174814400      4       2  150064       1.6463     0.049855
enh66025     2  174814600  174815600      5       1  150064       2.0835     0.018605
enh66026     2  174816400  174817400      7       3  150064       1.9596     0.025023
enh66027     2  174823800  174824800      4       2  150064       1.6724     0.047225
enh66035     2  174885600  174886600      4       2  150064       1.7484       0.0402
enh66043     2  174927300  174928300      2       1  150064       2.2485     0.012273
enh66047     2  175041500  175042500      1       1  150064       2.2454      0.01237
enh66048     2  175111000  175112000      2       1  150064       2.6259    0.0043211
enh66051     2  175263000  175264000      4       2  150064       1.6811     0.046372
enh66060     2  175456200  175457200      3       2  150064       1.6973     0.044824
enh66062     2  175460200  175461200      2       1  150064       1.8773      0.03024
enh66063     2  175467300  175468300      3       1  150064       2.0291     0.021226
enh66064     2  175471500  175472500      3       2  150064       2.1201     0.016998
enh66075     2  175637000  175638000      3       1  150064       1.8936     0.029142
enh66083     2  175691400  175692400      3       2  150064       2.0816     0.018691
enh66202     2  178978300  178979300      2       1  150064       2.7261    0.0032045
enh66211     2  179136400  179137400      1       1  150064       1.7273      0.04206
enh66238     2  180292700  180293700      5       2  150064       2.4388    0.0073686
enh66239     2  180293500  180294500      3       2  150064       2.6631    0.0038718
enh66240     2  180310800  180311800      4       2  150064       3.2546   0.00056773
enh66241     2  180325000  180326000      4       2  150064       4.0775   2.2765e-05
enh66246     2  180921500  180922500      7       4  150064        2.295     0.010866
enh66247     2  180989800  180990800      1       1  150064       3.4796    0.0002511
enh66248     2  180990400  180991400      3       1  150064       3.7398   9.2083e-05
enh66268     2  182655500  182656500      4       2  150064       1.6796     0.046515
enh66290     2  183369600  183370600      6       3  150064       2.5151    0.0059504
enh66292     2  183387900  183388900      2       1  150064       2.1855     0.014426
enh66296     2  183536900  183537900      4       2  150064       1.8584     0.031559
enh66310     2  183874600  183875600      2       1  150064       3.0777     0.001043
enh66316     2  183921800  183922800      3       2  150064       2.2836     0.011196
enh66319     2  183990700  183991700     10       4  150064       1.8414     0.032778
enh66324     2  184479300  184480300      3       2  150064       1.9353     0.026477
enh66341     2  187408700  187409700      1       1  150064       2.9204     0.001748
enh66375     2  188411700  188412700      3       1  150064       1.6685     0.047606
enh66387     2  189159800  189160800      6       3  150064       2.7633    0.0028613
enh66388     2  189167900  189168900      2       1  150064        2.019     0.021745
enh66393     2  189360700  189361700      4       2  150064       1.7177     0.042927
enh66396     2  189494200  189495200      4       2  150064       1.6971     0.044842
enh66397     2  189651600  189652600      2       1  150064       2.6071    0.0045662
enh66423     2  190433600  190434600      2       1  150064       2.1181     0.017084
enh66441     2  190974800  190975800      1       1  150064       1.8201      0.03437
enh66450     2  191214900  191215900      3       2  150064       2.0388     0.020735
enh66452     2  191220500  191221500      1       1  150064       1.7229      0.04245
enh66457     2  191277700  191278700      1       1  150064       1.8367      0.03313
enh66460     2  191344700  191345700      3       1  150064       1.8564     0.031696
enh66463     2  191364500  191365500      4       2  150064        1.799     0.036008
enh66467     2  191400500  191401500      3       2  150064       1.7662     0.038684
enh66470     2  191447400  191448400      3       1  150064       2.2885     0.011053
enh66473     2  191493000  191494000      2       1  150064       2.4091    0.0079953
enh66486     2  191719700  191720700      3       2  150064       1.8306      0.03358
enh66495     2  191885900  191886900      4       2  150064       2.4662    0.0068282
enh66536     2  193048600  193049600      3       2  150064       2.0194     0.021723
enh66537     2  193050800  193051800      4       1  150064       2.4285     0.007581
enh66539     2  193119000  193120000      2       1  150064       1.7195     0.042763
enh66542     2  196398500  196399500      3       2  150064       2.4275    0.0076017
enh66544     2  196477300  196478300      3       1  150064        1.873     0.030532
enh66551     2  196695600  196696600      3       2  150064       1.6793     0.046543
enh66552     2  196763200  196764200      2       1  150064       2.4382    0.0073811
enh66554     2  196932100  196933100      5       2  150064       2.8975    0.0018807
enh66555     2  196977500  196978500      3       2  150064       2.2846     0.011167
enh66559     2  197033000  197034000      1       1  150064       1.6869      0.04581
enh66567     2  197140600  197141600      2       1  150064       2.9749    0.0014653
enh66569     2  197264500  197265500      2       1  150064       1.7996     0.035958
enh66571     2  197393100  197394100      3       1  150064       3.7095   0.00010383
enh66572     2  197431400  197432400      2       1  150064       2.4131    0.0079082
enh66573     2  197451000  197452000      6       2  150064       2.7834    0.0026896
enh66574     2  197454900  197455900      2       1  150064       2.5583    0.0052596
enh66575     2  197458800  197459800      2       1  150064        2.461    0.0069284
enh66576     2  197471400  197472400      2       1  150064       2.9931     0.001381
enh66578     2  197520200  197521200      3       2  150064       1.8783      0.03017
enh66579     2  197662100  197663100      1       1  150064       2.2505      0.01221
enh66583     2  197792600  197793600      2       1  150064       1.7068     0.043934
enh66584     2  197820400  197821400      4       2  150064       1.9755     0.024105
enh66587     2  197831600  197832600      3       1  150064       2.6391    0.0041565
enh66588     2  197836100  197837100      3       2  150064       1.9183     0.027538
enh66590     2  197852600  197853600      1       1  150064       2.8627       0.0021
enh66592     2  197875500  197876500      1       1  150064       3.0493     0.001147
enh66593     2  197938000  197939000      3       1  150064       2.0195     0.021716
enh66594     2  197941600  197942600      6       2  150064       2.6324    0.0042393
enh66598     2  197955500  197956500      2       1  150064       2.7055    0.0034098
enh66599     2  197956800  197957800      3       2  150064        2.643    0.0041089
enh66600     2  197961900  197962900      2       1  150064       2.4016    0.0081622
enh66602     2  197989600  197990600      3       2  150064       2.0113     0.022146
enh66606     2  198028600  198029600      2       1  150064       2.3458    0.0094928
enh66619     2  198144500  198145500      4       1  150064       4.3087    8.211e-06
enh66620     2  198151800  198152800      2       1  150064       4.1386   1.7469e-05
enh66621     2  198158000  198159000      3       1  150064        5.112   1.5937e-07
enh66622     2  198171800  198172800      2       1  150064       5.3304   4.9004e-08
enh66625     2  198243400  198244400      1       1  150064       4.7819    8.681e-07
enh66638     2  198465400  198466400      2       1  150064       5.6943    6.194e-09
enh66639     2  198478000  198479000      2       1  150064       5.3228   5.1087e-08
enh66640     2  198484600  198485600      1       1  150064       5.9155    1.654e-09
enh66641     2  198492200  198493200      5       1  150064       2.9932    0.0013802
enh66643     2  198541400  198542400      1       1  150064       2.0237       0.0215
enh66644     2  198568700  198569700      1       1  150064       4.1225    1.874e-05
enh66645     2  198573400  198574400      2       1  150064        4.101   2.0565e-05
enh66646     2  198667800  198668800      3       2  150064       5.3473   4.4647e-08
enh66649     2  198737800  198738800      2       1  150064       3.7759   7.9729e-05
enh66663     2  200050800  200051800      2       1  150064       4.4814   3.7082e-06
enh66665     2  200172800  200173800      2       1  150064        2.949    0.0015938
enh66666     2  200174200  200175200      1       1  150064       3.0511      0.00114
enh66668     2  200295900  200296900      4       2  150064       3.2017   0.00068306
enh66672     2  200306300  200307300      1       1  150064       2.2179      0.01328
enh66683     2  200674800  200675800      2       1  150064       2.1832      0.01451
enh66686     2  200714300  200715300      2       1  150064       4.4982   3.4271e-06
enh66687     2  200716000  200717000      1       1  150064       7.4192     5.89e-14
enh66688     2  200774600  200775600      1       1  150064       7.1749    3.618e-13
enh66689     2  200778500  200779500      3       2  150064       3.7227   9.8536e-05
enh66691     2  200818000  200819000      4       2  150064       5.9462   1.3719e-09
enh66694     2  200853000  200854000      3       2  150064        1.968     0.024532
enh66696     2  200890200  200891200      4       2  150064       3.7224   9.8683e-05
enh66697     2  200915400  200916400      7       2  150064       6.5185   3.5517e-11
enh66704     2  201000800  201001800      4       2  150064       2.5349    0.0056239
enh66705     2  201023600  201024600      1       1  150064       6.7233    8.882e-12
enh66707     2  201138800  201139800      2       1  150064       4.0677   2.3739e-05
enh66708     2  201139400  201140400      2       1  150064       4.0852   2.2017e-05
enh66709     2  201167000  201168000      4       2  150064       3.7059   0.00010532
enh66712     2  201175600  201176600      2       1  150064       4.3751   6.0675e-06
enh66713     2  201180600  201181600      1       1  150064       2.5725     0.005049
enh66715     2  201184000  201185000      2       1  150064       1.8411     0.032803
enh66716     2  201193900  201194900      4       2  150064       2.8612    0.0021102
enh66724     2  201221500  201222500      2       1  150064       4.1472   1.6826e-05
enh66725     2  201229000  201230000      3       1  150064       4.8925   4.9787e-07
enh66726     2  201241600  201242600      4       2  150064        5.263   7.0867e-08
enh66727     2  201245300  201246300      4       2  150064       2.3325    0.0098376
enh66728     2  201247000  201248000      5       2  150064       4.4118   5.1248e-06
enh66731     2  201276300  201277300      3       1  150064        3.257   0.00056302
enh66732     2  201281300  201282300      3       1  150064       3.4849   0.00024619
enh66733     2  201313600  201314600      4       2  150064       4.4385   4.5296e-06
enh66734     2  201317900  201318900      4       2  150064        3.666   0.00012317
enh66735     2  201320700  201321700      2       1  150064       3.6016   0.00015812
enh66736     2  201323600  201324600      4       2  150064       4.0231   2.8723e-05
enh66737     2  201333600  201334600      3       2  150064       2.4989    0.0062297
enh66742     2  201559400  201560400      4       2  150064       2.2416     0.012495
enh66743     2  201569100  201570100      1       1  150064        1.961      0.02494
enh66752     2  201751900  201752900      2       1  150064       2.0896     0.018329
enh66773     2  202124800  202125800      2       1  150064       2.1583     0.015454
enh66779     2  202286200  202287200      1       1  150064       2.0706       0.0192
enh66787     2  202560700  202561700      5       2  150064       1.6744     0.047023
enh66806     2  202824200  202825200      1       1  150064       2.0268      0.02134
enh66843     2  203453400  203454400      2       1  150064       1.7147     0.043196
enh66849     2  203510800  203511800      1       1  150064       1.7649      0.03879
enh66853     2  203830400  203831400      7       3  150064       2.3593    0.0091552
enh66855     2  203881900  203882900      3       2  150064       3.0312    0.0012177
enh66858     2  204105000  204106000      3       1  150064        2.659    0.0039186
enh66863     2  204327700  204328700      4       1  150064       2.1728     0.014899
enh66871     2  204521300  204522300      6       2  150064       1.6772     0.046752
enh66885     2  204876000  204877000      1       1  150064       1.7052      0.04408
enh66890     2  204976400  204977400      1       1  150064       1.6775      0.04672
enh66904     2  205177700  205178700      2       1  150064       1.9425      0.02604
enh66924     2  205837200  205838200      1       1  150064       2.1553      0.01557
enh66938     2  206339600  206340600      1       1  150064       2.2083      0.01361
enh66941     2  206360700  206361700      2       1  150064       1.8145     0.034801
enh66949     2  206571000  206572000      1       1  150064       2.3354     0.009761
enh66953     2  206581200  206582200      1       1  150064       1.8511      0.03208
enh66984     2  207076700  207077700      3       1  150064        1.891     0.029311
enh66991     2  207306500  207307500      1       1  150064       1.9284       0.0269
enh67005     2  207906500  207907500      2       1  150064       1.7968     0.036182
enh67006     2  207911200  207912200      3       2  150064       1.8611     0.031363
enh67009     2  207940900  207941900      2       1  150064       1.8274     0.033818
enh67012     2  207971200  207972200      3       2  150064       1.9937     0.023094
enh67030     2  208092600  208093600      5       3  150064       2.2552      0.01206
enh67040     2  208273200  208274200      4       1  150064        2.292     0.010953
enh67043     2  208334200  208335200      5       2  150064       3.6319   0.00014065
enh67048     2  208370900  208371900      2       1  150064       3.5615   0.00018438
enh67050     2  208398400  208399400      2       1  150064       3.6579   0.00012715
enh67052     2  208434700  208435700      1       1  150064        4.063    2.422e-05
enh67053     2  208477200  208478200      4       2  150064       3.6953    0.0001098
enh67054     2  208481600  208482600      3       1  150064       3.7659    8.296e-05
enh67083     2  209049900  209050900      4       1  150064       1.7865     0.037012
enh67085     2  209055000  209056000      5       1  150064       1.8053     0.035512
enh67101     2  210292800  210293800      2       1  150064       1.6461     0.049876
enh67109     2  210335400  210336400      2       1  150064       2.0155     0.021926
enh67111     2  210340800  210341800      2       1  150064       1.9478      0.02572
enh67114     2  210385400  210386400      8       2  150064       2.0096     0.022238
enh67116     2  210409200  210410200      2       1  150064       2.4908     0.006372
enh67122     2  210449000  210450000      2       1  150064       2.3889    0.0084496
enh67125     2  210464800  210465800      2       1  150064       2.4996    0.0062159
enh67128     2  210478800  210479800      3       2  150064       2.1778     0.014711
enh67132     2  210495800  210496800      1       1  150064       2.1156      0.01719
enh67134     2  210502500  210503500      3       1  150064       1.8987     0.028802
enh67138     2  210530100  210531100      1       1  150064       2.3524     0.009327
enh67166     2  212255300  212256300      2       1  150064       1.9995     0.022776
enh67175     2  212608900  212609900      4       2  150064        2.181     0.014593
enh67178     2  212792900  212793900      5       3  150064        2.013     0.022059
enh67181     2  213092200  213093200      3       1  150064       2.8025    0.0025353
enh67183     2  213222100  213223100      5       3  150064       3.6404   0.00013611
enh67187     2  213280000  213281000      3       2  150064       1.8861     0.029642
enh67189     2  213312900  213313900      4       2  150064       1.9702     0.024406
enh67191     2  213404000  213405000      4       1  150064       3.8383   6.1953e-05
enh67192     2  213413900  213414900      1       1  150064       2.7305     0.003162
enh67195     2  213641500  213642500      4       1  150064       1.8196     0.034408
enh67213     2  214726900  214727900      8       1  150064       1.7286     0.041938
enh67222     2  215347200  215348200      6       3  150064       2.4225    0.0077075
enh67242     2  216133600  216134600      1       1  150064       2.0162      0.02189
enh67259     2  216636500  216637500      4       2  150064       1.6504      0.04943
enh67289     2  217045600  217046600      3       1  150064       2.0171     0.021842
enh67298     2  217157300  217158300      3       2  150064       1.6991     0.044647
enh67299     2  217163500  217164500      2       1  150064       1.7118     0.043465
enh67300     2  217171400  217172400      2       1  150064       1.9992     0.022796
enh67311     2  217256700  217257700      1       1  150064       2.4287     0.007576
enh67312     2  217277900  217278900      3       1  150064       2.8614    0.0021086
enh67315     2  217342600  217343600      1       1  150064       2.8023     0.002537
enh67322     2  217405000  217406000      2       1  150064        1.993     0.023129
enh67325     2  217418800  217419800      2       1  150064       2.4367    0.0074115
enh67328     2  217448300  217449300      4       2  150064       2.5625    0.0051966
enh67334     2  217477600  217478600      3       1  150064       2.1815     0.014572
enh67336     2  217484700  217485700      3       2  150064       1.7135     0.043308
enh67337     2  217496200  217497200      1       1  150064       2.9811     0.001436
enh67346     2  217521700  217522700      3       1  150064        1.825     0.033998
enh67348     2  217523500  217524500      1       1  150064       1.9774        0.024
enh67349     2  217525900  217526900      3       1  150064       1.8717     0.030622
enh67350     2  217529300  217530300      3       1  150064        2.344    0.0095387
enh67351     2  217544400  217545400      1       1  150064       2.0855      0.01851
enh67405     2  218621200  218622200      4       2  150064       1.7297     0.041843
enh67407     2  218654400  218655400      5       1  150064       2.5606    0.0052246
enh67425     2  218788400  218789400      5       2  150064       1.9002     0.028701
enh67497     2  219936000  219937000      3       1  150064       1.6493     0.049548
enh67499     2  219946700  219947700      4       2  150064       1.8473     0.032355
enh67503     2  220014100  220015100      2       1  150064       2.3677    0.0089503
enh67504     2  220025600  220026600      2       1  150064       2.6891    0.0035818
enh67506     2  220039400  220040400      2       1  150064       3.3886   0.00035125
enh67507     2  220044100  220045100      2       1  150064       3.8727   5.3813e-05
enh67509     2  220072500  220073500      1       1  150064       2.2918      0.01096
enh67512     2  220091900  220092900      2       1  150064       1.9286     0.026889
enh67559     2  220526300  220527300      2       1  150064       1.7379     0.041118
enh67572     2  220781200  220782200      4       2  150064       1.7354     0.041332
enh67596     2  222394800  222395800      3       2  150064       1.6472     0.049754
enh67600     2  222433400  222434400      2       1  150064       1.6877     0.045735
enh67601     2  222439100  222440100      1       1  150064       2.0101      0.02221
enh67606     2  222631900  222632900      1       1  150064       2.2078      0.01363
enh67607     2  222644700  222645700      4       1  150064       2.2288     0.012912
enh67610     2  222683600  222684600      1       1  150064       1.8588      0.03153
enh67675     2  224307400  224308400      1       1  150064       1.9877      0.02342
enh67677     2  224393000  224394000      6       2  150064       2.0139     0.022012
enh67678     2  224402900  224403900      2       1  150064       1.9621     0.024878
enh67679     2  224410800  224411800      2       1  150064        3.527   0.00021016
enh67682     2  224427900  224428900      1       1  150064       2.1643      0.01522
enh67720     2  224905900  224906900      2       1  150064       1.8287     0.033719
enh67724     2  225010600  225011600      2       1  150064       1.8981     0.028841
enh67728     2  225075400  225076400      3       1  150064       2.0679     0.019323
enh67729     2  225085800  225086800      2       1  150064       1.7259     0.042182
enh67735     2  225297800  225298800     14       3  150064       2.5366    0.0055963
enh67736     2  225307200  225308200      5       2  150064       1.7142     0.043248
enh67738     2  225349700  225350700      2       1  150064       1.9061     0.028321
enh67739     2  225384600  225385600      3       2  150064       3.6737   0.00011953
enh67740     2  225410600  225411600      2       1  150064       2.7169    0.0032953
enh67742     2  225434600  225435600      1       1  150064       1.6773      0.04674
enh67743     2  225437000  225438000      5       2  150064       4.4131   5.0947e-06
enh67744     2  225439800  225440800      8       3  150064        3.204   0.00067765
enh67746     2  225446100  225447100      3       2  150064       4.6729   1.4851e-06
enh67748     2  225702700  225703700      3       2  150064       2.2628     0.011823
enh67751     2  225774100  225775100      6       2  150064        1.783     0.037296
enh67765     2  225978400  225979400      5       1  150064       1.7576     0.039404
enh67809     2  227699200  227700200      1       1  150064       2.8092     0.002483
enh67810     2  227702100  227703100      4       1  150064       1.8952     0.029032
enh67812     2  227733300  227734300      5       2  150064        1.886     0.029647
enh67813     2  227739000  227740000      2       1  150064       2.0421     0.020573
enh67816     2  227841900  227842900      1       1  150064       1.8402      0.03287
enh67819     2  227870600  227871600      1       1  150064       1.8677       0.0309
enh67827     2  228258100  228259100      7       2  150064        1.664     0.048059
enh67842     2  228382600  228383600      7       3  150064        2.076     0.018949
enh67852     2  229567300  229568300      2       1  150064       1.9568     0.025186
enh67854     2  229953500  229954500      4       2  150064       1.9176     0.027583
enh67867     2  230130900  230131900      2       1  150064       1.7272     0.042064
enh67890     2  230560600  230561600      5       3  150064       2.0124     0.022088
enh67891     2  230562600  230563600      3       1  150064       2.6316    0.0042491
enh67892     2  230569300  230570300      5       1  150064       3.3663   0.00038085
enh67900     2  230845000  230846000      1       1  150064        2.353     0.009312
enh67906     2  231133200  231134200      2       1  150064       1.7095      0.04368
enh67915     2  231549600  231550600      2       1  150064       2.3937    0.0083389
enh67964     2  232264000  232265000      3       2  150064       1.6577     0.048685
enh67968     2  232326100  232327100      2       1  150064       1.9244     0.027151
enh67975     2  232471300  232472300      5       3  150064       1.6972     0.044828
enh67978     2  232480800  232481800      3       1  150064        1.979     0.023909
enh67985     2  232527200  232528200      1       1  150064       2.3914     0.008391
enh67987     2  232531800  232532800      2       1  150064       2.2746     0.011466
enh67990     2  232542200  232543200      5       3  150064       1.7949     0.036334
enh68006     2  232949700  232950700      2       1  150064       2.1834     0.014503
enh68011     2  233131000  233132000      2       1  150064       2.6222    0.0043681
enh68017     2  233234000  233235000     12       6  150064       2.4141    0.0078881
enh68029     2  233453100  233454100      3       1  150064       1.7228     0.042464
enh68037     2  233554100  233555100      6       3  150064       4.4505   4.2842e-06
enh68039     2  233640800  233641800      3       1  150064       5.5098   1.7963e-08
enh68040     2  233697800  233698800      1       1  150064       5.1746    1.142e-07
enh68041     2  233702600  233703600      1       1  150064       3.5443    0.0001968
enh68042     2  233736900  233737900      2       1  150064       2.2883      0.01106
enh68043     2  233742400  233743400      4       2  150064       6.3114   1.3825e-10
enh68045     2  233766300  233767300      2       1  150064       5.2903   6.1042e-08
enh68047     2  233924100  233925100      4       1  150064       1.7326     0.041585
enh68081     2  234473700  234474700      2       1  150064       1.8139     0.034847
enh68122     2  235355100  235356100      1       1  150064        2.029      0.02123
enh68123     2  235357700  235358700      3       1  150064       1.6789     0.046586
enh68151     2  235697800  235698800      7       3  150064       1.6988     0.044679
enh68197     2  236015200  236016200     14       3  150064       1.7704     0.038327
enh68221     2  236325500  236326500      1       1  150064       1.6815      0.04633
enh68231     2  236420100  236421100      3       2  150064       2.2755     0.011438
enh68245     2  236471400  236472400      1       1  150064       2.0511      0.02013
enh68253     2  236494800  236495800      3       1  150064       2.1065      0.01758
enh68266     2  236542900  236543900      3       1  150064        2.049     0.020229
enh68267     2  236548000  236549000      2       1  150064       2.1495     0.015796
enh68268     2  236552300  236553300      5       2  150064       1.6555     0.048915
enh68269     2  236556300  236557300      3       1  150064       2.3053     0.010575
enh68295     2  236662900  236663900      1       1  150064       2.5621     0.005202
enh68302     2  236772800  236773800      1       1  150064       2.6872     0.003603
enh68304     2  236812200  236813200      4       2  150064       2.2398     0.012552
enh68305     2  236825600  236826600      2       1  150064       3.2834   0.00051279
enh68321     2  237247100  237248100      3       1  150064       2.4204    0.0077525
enh68322     2  237250800  237251800      2       1  150064        2.074     0.019038
enh68323     2  237253600  237254600      1       1  150064       2.5592     0.005245
enh68337     2  237550900  237551900      6       2  150064       2.0007      0.02271
enh68423     2  238653200  238654200      8       2  150064       1.7157      0.04311
enh68453     2  239096200  239097200      4       2  150064       2.5448    0.0054675
enh68454     2  239108700  239109700      5       2  150064       1.9161     0.027676
enh68601     2  240930500  240931500      1       1  150064       1.7514      0.03994
enh68622     2  241226100  241227100      7       2  150064       1.8008     0.035868
enh68629     2  241279300  241280300      2       1  150064       1.9267      0.02701
enh68630     2  241289800  241290800      5       3  150064       2.2037     0.013772
enh68631     2  241290900  241291900      8       3  150064       1.9199     0.027435
enh68638     2  241331500  241332500      6       2  150064       2.6522    0.0039981
enh68642     2  241387000  241388000     10       2  150064       1.6862     0.045881
enh68683     2  242155800  242156800      3       2  150064       2.1119     0.017349
enh68702     2  242325500  242326500      4       2  150064       2.6583    0.0039269
enh68721     2  242574100  242575100      3       2  150064       1.8432     0.032647
enh68722     2  242578400  242579400      3       1  150064       2.3244     0.010052
enh68723     2  242580000  242581000      2       1  150064       1.7526     0.039839
enh68726     2  242605000  242606000      5       2  150064       1.9092     0.028116
enh68745     2  242820100  242821100      2       1  150064       1.9287     0.026884
enh68754     2  242844400  242845400      4       1  150064       2.0608     0.019659
enh68790     3    2552200    2553200      2       1  150064       2.0911      0.01826
enh68792     3    2568000    2569000     10       2  150064       4.4367   4.5675e-06
enh68819     3    3866300    3867300      1       1  150064       2.1079      0.01752
enh68836     3    4575100    4576100      3       1  150064       1.7872     0.036951
enh68838     3    4624700    4625700      3       2  150064       1.7235     0.042402
enh68856     3    4894800    4895800      1       1  150064       2.3182      0.01022
enh68861     3    4948000    4949000      3       1  150064       1.6583     0.048631
enh68870     3    5057700    5058700      6       2  150064       1.6661      0.04785
enh68943     3    9038200    9039200      1       1  150064       2.5868     0.004843
enh68945     3    9064400    9065400      1       1  150064       1.9689      0.02448
enh68946     3    9069100    9070100      6       2  150064       3.5214   0.00021466
enh68960     3    9176800    9177800      2       1  150064       2.3251     0.010034
enh68962     3    9189200    9190200      1       1  150064       1.8999      0.02872
enh68972     3    9242000    9243000      1       1  150064       2.0284      0.02126
enh68979     3    9286800    9287800      4       2  150064       1.6632     0.048136
enh68996     3    9462600    9463600      3       2  150064       2.2163     0.013337
enh68997     3    9465600    9466600      2       1  150064       1.8174      0.03458
enh69062     3   10418500   10419500      4       1  150064        3.128   0.00088004
enh69063     3   10422400   10423400      6       2  150064       4.1818   1.4461e-05
enh69064     3   10439300   10440300      4       2  150064       3.8903   5.0053e-05
enh69065     3   10470000   10471000      3       1  150064       1.8259     0.033929
enh69068     3   10505800   10506800      3       2  150064       1.9267     0.027008
enh69069     3   10511000   10512000      2       1  150064       1.9229     0.027249
enh69075     3   10589500   10590500      3       2  150064        3.177   0.00074402
enh69076     3   10594000   10595000      4       2  150064       1.9307     0.026758
enh69077     3   10612000   10613000      4       1  150064       2.5239    0.0058026
enh69079     3   10622600   10623600      5       2  150064       1.6559     0.048868
enh69081     3   10642100   10643100      5       2  150064       2.0014     0.022675
enh69083     3   10650500   10651500      6       3  150064       2.0979     0.017959
enh69088     3   10804700   10805700      4       2  150064       1.6976     0.044789
enh69089     3   10813400   10814400      1       1  150064        1.869      0.03081
enh69098     3   10976200   10977200      7       3  150064       2.0321      0.02107
enh69146     3   11412500   11413500      7       2  150064       1.8872     0.029568
enh69154     3   11517900   11518900      1       1  150064       1.9868      0.02347
enh69167     3   11603400   11604400      1       1  150064       2.5596     0.005239
enh69169     3   11608800   11609800      3       1  150064       1.9176      0.02758
enh69189     3   11685500   11686500      2       1  150064       3.9925   3.2686e-05
enh69191     3   11702100   11703100      3       1  150064       2.5495    0.0053936
enh69202     3   11777700   11778700      3       2  150064       1.8019     0.035783
enh69203     3   11780700   11781700      5       3  150064       1.8613     0.031353
enh69209     3   11886100   11887100      7       1  150064       2.3975    0.0082534
enh69212     3   12185300   12186300      3       2  150064       2.8109    0.0024698
enh69214     3   12197000   12198000      5       2  150064       2.1735      0.01487
enh69218     3   12482500   12483500      3       2  150064       3.1767   0.00074483
enh69219     3   12485400   12486400      3       2  150064       4.0167   2.9514e-05
enh69221     3   12503400   12504400      4       2  150064       1.9011     0.028642
enh69222     3   12521000   12522000      3       1  150064       2.2586     0.011955
enh69223     3   12524400   12525400      3       1  150064       1.9132     0.027863
enh69227     3   12601100   12602100      3       1  150064       2.5321    0.0056684
enh69228     3   12603800   12604800      4       1  150064       2.3425    0.0095783
enh69233     3   12685400   12686400      2       1  150064       1.7638     0.038879
enh69234     3   12689600   12690600      3       1  150064       1.8254      0.03397
enh69235     3   12691500   12692500      2       1  150064       1.8067     0.035403
enh69239     3   12761400   12762400      5       1  150064       2.2083      0.01361
enh69263     3   13010900   13011900      3       1  150064       1.8912     0.029299
enh69266     3   13028200   13029200      1       1  150064       1.6731      0.04715
enh69268     3   13036500   13037500      5       2  150064       1.7541     0.039707
enh69276     3   13076000   13077000      1       1  150064       3.0171     0.001276
enh69277     3   13080800   13081800      6       1  150064       3.1991    0.0006892
enh69278     3   13086800   13087800      7       3  150064       2.9542    0.0015673
enh69283     3   13112100   13113100     11       3  150064       1.6536     0.049108
enh69285     3   13121700   13122700      4       2  150064        2.403    0.0081305
enh69287     3   13136700   13137700      4       2  150064        2.111     0.017385
enh69298     3   13338400   13339400      4       2  150064       1.9339     0.026564
enh69300     3   13357700   13358700      4       1  150064       1.9638     0.024777
enh69302     3   13420400   13421400      4       1  150064       2.1205     0.016981
enh69303     3   13426400   13427400      6       3  150064       2.1286     0.016642
enh69308     3   13493500   13494500      3       2  150064       1.9259     0.027058
enh69354     3   14217100   14218100      5       2  150064       1.8216     0.034258
enh69364     3   14337200   14338200      4       2  150064       1.9088     0.028141
enh69365     3   14365400   14366400      5       3  150064       1.7047     0.044128
enh69382     3   14550600   14551600      3       2  150064       2.6799    0.0036824
enh69383     3   14553000   14554000      2       1  150064       2.3183     0.010216
enh69384     3   14564700   14565700      4       1  150064       1.9049     0.028399
enh69390     3   14592400   14593400      6       3  150064        2.268     0.011664
enh69392     3   14623300   14624300      3       1  150064       2.2101      0.01355
enh69393     3   14625000   14626000      1       1  150064       2.3805     0.008645
enh69401     3   14690300   14691300      3       1  150064       1.7636     0.038897
enh69405     3   14845300   14846300      2       1  150064       1.8175     0.034573
enh69414     3   15138600   15139600      2       1  150064       1.7907     0.036672
enh69492     3   16353100   16354100      3       1  150064       1.7802      0.03752
enh69525     3   16851400   16852400      5       3  150064       4.0278   2.8149e-05
enh69526     3   16852100   16853100      4       2  150064        3.253   0.00057094
enh69527     3   16879800   16880800      1       1  150064       1.8239      0.03408
enh69530     3   16891100   16892100      6       3  150064       2.5667    0.0051332
enh69536     3   16948200   16949200      2       1  150064       2.0693     0.019258
enh69538     3   17046700   17047700      5       2  150064       2.0693     0.019258
enh69541     3   17220900   17221900      3       1  150064       4.2715   9.7099e-06
enh69543     3   17236600   17237600      2       1  150064       3.8841   5.1359e-05
enh69544     3   17398200   17399200      3       1  150064       3.7936   7.4249e-05
enh69547     3   17667600   17668600      3       1  150064       2.0597     0.019714
enh69550     3   17780800   17781800      5       2  150064       4.9003   4.7839e-07
enh69551     3   17784700   17785700      4       1  150064         2.91     0.001807
enh69562     3   18467700   18468700      1       1  150064       1.8273      0.03383
enh69563     3   18927800   18928800      1       1  150064       2.4143     0.007883
enh69569     3   19929800   19930800      6       2  150064        1.725     0.042268
enh69570     3   19931200   19932200      3       2  150064        1.655     0.048961
enh69572     3   19991200   19992200      6       3  150064       1.6766     0.046809
enh69604     3   21478000   21479000      2       1  150064       1.8743     0.030444
enh69608     3   21707400   21708400      3       2  150064       2.0251     0.021429
enh69611     3   21789100   21790100      7       3  150064       1.8403     0.032864
enh69612     3   21792800   21793800      5       3  150064       1.6692     0.047534
enh69613     3   21833600   21834600      5       2  150064       2.5317    0.0056748
enh69614     3   21834600   21835600      4       2  150064       1.8382     0.033019
enh69620     3   23447900   23448900      1       1  150064       1.9033       0.0285
enh69644     3   23852900   23853900      4       2  150064       3.4433    0.0002873
enh69645     3   23861000   23862000      4       2  150064       2.7034    0.0034315
enh69661     3   23988900   23989900      5       2  150064       1.6824     0.046248
enh69666     3   24040400   24041400      2       1  150064       2.0099     0.022223
enh69667     3   24069300   24070300      3       1  150064       2.8785    0.0019978
enh69670     3   24201900   24202900      5       2  150064       2.5124    0.0059964
enh69671     3   24254100   24255100      7       3  150064       3.1012   0.00096359
enh69685     3   25086300   25087300      4       2  150064       1.8876     0.029543
enh69687     3   25197400   25198400      1       1  150064        1.898      0.02885
enh69700     3   25569000   25570000      6       2  150064       2.1372     0.016293
enh69710     3   25822600   25823600      2       1  150064       1.8144      0.03481
enh69718     3   26391800   26392800      1       1  150064       2.1244      0.01682
enh69770     3   28610900   28611900      1       1  150064       1.6793      0.04655
enh69776     3   28958400   28959400      1       1  150064       2.1239      0.01684
enh69779     3   29106500   29107500      3       2  150064       1.7733     0.038092
enh69791     3   29471700   29472700      5       2  150064        1.766     0.038695
enh69792     3   29482100   29483100      8       4  150064       1.9267     0.027011
enh69793     3   29494800   29495800      4       2  150064       2.8451    0.0022197
enh69797     3   29735900   29736900      4       1  150064       2.4144    0.0078807
enh69798     3   29800800   29801800      1       1  150064       3.0275     0.001233
enh69799     3   29964300   29965300      3       1  150064       3.9647   3.6751e-05
enh69801     3   30013800   30014800      3       2  150064       2.3963    0.0082807
enh69802     3   30124200   30125200     10       4  150064       2.1613     0.015336
enh69803     3   30126200   30127200      5       2  150064        2.956    0.0015583
enh69805     3   30323400   30324400      4       2  150064       2.1982     0.013967
enh69824     3   30722300   30723300      3       2  150064         2.28     0.011304
enh69834     3   31391600   31392600      1       1  150064         1.96        0.025
enh69837     3   31572000   31573000      2       1  150064       3.0998   0.00096833
enh69845     3   31986700   31987700      2       1  150064       2.5406    0.0055332
enh69851     3   32020600   32021600      1       1  150064       1.7796      0.03757
enh69879     3   32881400   32882400      1       1  150064       1.7591      0.03928
enh69881     3   32891600   32892600      3       1  150064       1.8787     0.030143
enh69886     3   33127500   33128500      2       1  150064       1.9844     0.023608
enh69889     3   33159100   33160100      1       1  150064       1.7699      0.03837
enh69892     3   33399400   33400400      1       1  150064       2.0858       0.0185
enh69893     3   33467500   33468500      4       2  150064       3.2048   0.00067582
enh69894     3   33471700   33472700      1       1  150064       2.7243     0.003222
enh69896     3   33478200   33479200      5       2  150064       3.1502   0.00081588
enh69897     3   33509100   33510100      3       2  150064       2.7649    0.0028467
enh69898     3   33619900   33620900      2       1  150064       1.6786     0.046615
enh69903     3   33696200   33697200      3       2  150064       2.3329    0.0098273
enh69904     3   33696700   33697700      2       1  150064       2.4731    0.0066978
enh69913     3   34062700   34063700      6       3  150064       2.1122     0.017333
enh69930     3   34962000   34963000      2       1  150064       2.3342    0.0097915
enh69932     3   35418000   35419000      2       1  150064       2.5319    0.0056719
enh69933     3   35425300   35426300      2       1  150064        3.684   0.00011478
enh69935     3   35693000   35694000      1       1  150064       2.1741      0.01485
enh69936     3   35699900   35700900      2       1  150064       1.8635     0.031194
enh69939     3   35719300   35720300      3       2  150064       2.1663     0.015142
enh69943     3   35800400   35801400      2       1  150064       1.9911     0.023234
enh69949     3   36561600   36562600      5       2  150064       2.3925    0.0083677
enh69950     3   36861300   36862300      2       1  150064       2.4534    0.0070749
enh69951     3   36915800   36916800      2       1  150064       3.6215   0.00014643
enh69954     3   36984600   36985600      2       1  150064       2.7253    0.0032117
enh69955     3   37001200   37002200      1       1  150064       2.9818     0.001433
enh69956     3   37010900   37011900      2       1  150064       2.8671     0.002071
enh69958     3   37074000   37075000      3       2  150064       2.4249    0.0076563
enh69959     3   37091200   37092200      2       1  150064       2.7781    0.0027341
enh69961     3   37172800   37173800      1       1  150064       3.0572     0.001117
enh69962     3   37186600   37187600      2       1  150064       2.9092    0.0018118
enh69963     3   37204300   37205300      3       1  150064       3.0441    0.0011669
enh69966     3   37224500   37225500      4       2  150064       2.4973    0.0062576
enh69967     3   37239200   37240200      2       1  150064       2.1644     0.015216
enh69971     3   37332300   37333300      3       1  150064       1.8887     0.029469
enh69975     3   37534400   37535400      1       1  150064        1.971      0.02436
enh69976     3   37552700   37553700      2       1  150064       2.0508     0.020145
enh69981     3   37710300   37711300      3       2  150064        1.915     0.027749
enh69985     3   37804400   37805400      1       1  150064       1.8124      0.03496
enh69988     3   37828500   37829500      2       1  150064       2.2195     0.013226
enh69996     3   37952100   37953100      4       1  150064       3.5504    0.0001923
enh69997     3   37959400   37960400      5       3  150064       2.6845     0.003632
enh69999     3   37963900   37964900      2       1  150064       3.7265   9.7082e-05
enh70000     3   37966200   37967200      4       2  150064       2.8943    0.0019001
enh70002     3   37972300   37973300      4       2  150064       2.4987    0.0062324
enh70003     3   37973600   37974600      7       3  150064       3.9796   3.4522e-05
enh70004     3   37977200   37978200      3       2  150064        3.341    0.0004174
enh70005     3   37982900   37983900      1       1  150064       1.6943       0.0451
enh70008     3   37998000   37999000      2       1  150064       2.0516     0.020107
enh70040     3   38497700   38498700      6       1  150064       3.0547    0.0011263
enh70041     3   38499500   38500500      2       1  150064       2.9328    0.0016794
enh70042     3   38501700   38502700      1       1  150064       3.2383    0.0006013
enh70043     3   38513900   38514900      2       1  150064       3.2491    0.0005789
enh70044     3   38531700   38532700      2       1  150064       2.8462    0.0022121
enh70049     3   38682200   38683200      4       2  150064       2.8778    0.0020025
enh70054     3   39071000   39072000      3       2  150064        1.671     0.047362
enh70059     3   39149900   39150900      6       3  150064       2.1038     0.017697
enh70109     3   40782900   40783900      2       1  150064       1.9293     0.026846
enh70115     3   41037600   41038600      4       2  150064       2.0406     0.020645
enh70116     3   41038000   41039000      1       1  150064       1.6922       0.0453
enh70174     3   42189300   42190300      1       1  150064       2.5325     0.005663
enh70175     3   42193400   42194400      2       1  150064       2.3927    0.0083616
enh70177     3   42201700   42202700      2       1  150064       1.8176     0.034561
enh70178     3   42205600   42206600      2       1  150064       1.7237     0.042378
enh70179     3   42206400   42207400      3       1  150064        2.118     0.017088
enh70180     3   42207900   42208900      1       1  150064       1.8153      0.03474
enh70183     3   42217000   42218000      3       2  150064       2.4672    0.0068081
enh70184     3   42220100   42221100      6       3  150064       2.5802    0.0049378
enh70185     3   42225400   42226400      4       2  150064       2.0604     0.019678
enh70186     3   42230200   42231200      7       3  150064       2.2987     0.010761
enh70187     3   42232000   42233000      4       2  150064       3.0996   0.00096902
enh70188     3   42233900   42234900      6       2  150064       2.4974    0.0062562
enh70189     3   42236900   42237900      3       1  150064       2.5243    0.0057956
enh70191     3   42288600   42289600      4       1  150064       1.6965     0.044891
enh70246     3   43358500   43359500      2       1  150064       1.7782     0.037685
enh70247     3   43367900   43368900      3       2  150064       2.4438     0.007266
enh70251     3   43435000   43436000      3       2  150064       2.4605    0.0069373
enh70253     3   43455000   43456000      2       1  150064       1.8782     0.030177
enh70260     3   43800300   43801300      2       1  150064       2.1932     0.014145
enh70262     3   43811400   43812400      1       1  150064       1.6469      0.04979
enh70270     3   44225700   44226700      5       3  150064       2.1993     0.013929
enh70271     3   44247900   44248900      3       2  150064       2.0562     0.019881
enh70274     3   44400600   44401600      2       1  150064       2.9193    0.0017543
enh70277     3   44513200   44514200      2       1  150064       3.0276    0.0012327
enh70282     3   44598000   44599000      1       1  150064       3.0287     0.001228
enh70311     3   45164500   45165500      1       1  150064       1.7014      0.04443
enh70489     3   47824200   47825200      2       1  150064       1.6567     0.048795
enh70496     3   47930200   47931200      1       1  150064       1.9684      0.02451
enh70517     3   48192400   48193400      3       1  150064        1.899     0.028779
enh70519     3   48235800   48236800      1       1  150064       2.3208      0.01015
enh70522     3   48281200   48282200      1       1  150064       2.3351      0.00977
enh70527     3   48343500   48344500      4       1  150064        1.983     0.023681
enh70556     3   48671000   48672000      2       1  150064       2.3372    0.0097139
enh70560     3   48697600   48698600      1       1  150064       2.4735     0.006689
enh70561     3   48701800   48702800      1       1  150064       2.6404     0.004141
enh70562     3   48720300   48721300      2       1  150064       1.9742      0.02418
enh70563     3   48724000   48725000      1       1  150064       2.3709     0.008872
enh70564     3   48730000   48731000      2       1  150064       2.2037     0.013774
enh70565     3   48733300   48734300      2       1  150064       1.9281     0.026919
enh70566     3   48746000   48747000      2       1  150064       1.6997     0.044593
enh70567     3   48748900   48749900      4       1  150064       2.3221     0.010114
enh70569     3   48754800   48755800      1       1  150064       2.1125      0.01732
enh70570     3   48757400   48758400      1       1  150064        2.247      0.01232
enh70576     3   48863400   48864400      1       1  150064        1.765      0.03878
enh70582     3   48934700   48935700      1       1  150064       1.9167      0.02764
enh70589     3   49035400   49036400      1       1  150064        1.878      0.03019
enh70601     3   49156100   49157100      2       1  150064       2.1108     0.017397
enh70605     3   49201800   49202800      1       1  150064       2.1306      0.01656
enh70608     3   49211500   49212500      2       1  150064       2.1347     0.016391
enh70610     3   49275600   49276600      5       2  150064       1.7737     0.038055
enh70611     3   49287500   49288500      1       1  150064         2.29      0.01101
enh70617     3   49334300   49335300      4       2  150064       1.8961     0.028972
enh70619     3   49378300   49379300      3       1  150064       1.7785     0.037657
enh70626     3   49437400   49438400      5       2  150064       2.2242     0.013066
enh70627     3   49443300   49444300      2       1  150064        2.571    0.0050703
enh70629     3   49450800   49451800      3       2  150064       1.7453     0.040468
enh70631     3   49458700   49459700      3       1  150064       2.1882     0.014328
enh70633     3   49465300   49466300      2       1  150064       2.3632    0.0090586
enh70634     3   49467200   49468200      1       1  150064        2.313      0.01036
enh70637     3   49497600   49498600      1       1  150064       2.1711      0.01496
enh70638     3   49502900   49503900      2       1  150064        1.769     0.038446
enh70643     3   49537900   49538900      1       1  150064       1.9572      0.02516
enh70644     3   49556700   49557700      2       1  150064       1.8477     0.032325
enh70649     3   49590100   49591100      3       2  150064        2.041     0.020626
enh70665     3   49812500   49813500      5       2  150064        2.294     0.010895
enh70667     3   49818600   49819600      1       1  150064       1.7784      0.03767
enh70668     3   49821300   49822300      4       2  150064       1.8472     0.032356
enh70671     3   49843500   49844500      1       1  150064       2.0166      0.02187
enh70674     3   49876600   49877600      1       1  150064       1.9625      0.02485
enh70676     3   49892400   49893400      2       1  150064       2.2205     0.013191
enh70677     3   49894200   49895200      2       1  150064       2.0486     0.020249
enh70679     3   49909400   49910400      3       2  150064       2.8182     0.002415
enh70681     3   49918500   49919500      1       1  150064       1.9222      0.02729
enh70682     3   49938200   49939200      2       1  150064       2.3461    0.0094861
enh70683     3   49941000   49942000      1       1  150064        2.735     0.003119
enh70685     3   49965200   49966200      3       2  150064       1.7315      0.04168
enh70686     3   49967700   49968700      1       1  150064       3.0538      0.00113
enh70687     3   49968200   49969200      1       1  150064       3.0538      0.00113
enh70688     3   49976600   49977600      2       1  150064       1.7141     0.043251
enh70689     3   49978700   49979700      2       1  150064        2.531    0.0056873
enh70692     3   50004100   50005100      1       1  150064       3.0519     0.001137
enh70693     3   50038800   50039800      3       1  150064       2.9136    0.0017862
enh70694     3   50040800   50041800      1       1  150064       3.2735    0.0005312
enh70695     3   50128300   50129300      3       1  150064       2.8328    0.0023068
enh70704     3   50245900   50246900      1       1  150064       2.6073     0.004563
enh70710     3   50267500   50268500      1       1  150064       2.4402     0.007339
enh70717     3   50286700   50287700      3       1  150064       2.5802    0.0049365
enh70718     3   50291700   50292700      4       2  150064       3.0069    0.0013198
enh70719     3   50294100   50295100      1       1  150064       2.3417     0.009598
enh70743     3   50409800   50410800      2       1  150064       3.3548   0.00039713
enh70756     3   50480600   50481600      3       2  150064       2.4427    0.0072892
enh70760     3   50552400   50553400      2       1  150064        2.688    0.0035943
enh70790     3   51426200   51427200      1       1  150064        2.068      0.01932
enh70791     3   51430500   51431500      1       1  150064       2.1198      0.01701
enh70794     3   51532000   51533000      2       1  150064       1.8601     0.031432
enh70801     3   51655000   51656000      1       1  150064       1.7551      0.03962
enh70827     3   52029800   52030800      4       2  150064        2.469     0.006775
enh70842     3   52123300   52124300      1       1  150064        1.723      0.04244
enh70843     3   52142800   52143800      3       1  150064       2.0685     0.019296
enh70853     3   52230300   52231300      2       1  150064       3.5017   0.00023113
enh70854     3   52233200   52234200      1       1  150064       3.9421    4.039e-05
enh70857     3   52267900   52268900      5       1  150064       2.6249    0.0043343
enh70858     3   52269300   52270300      4       2  150064         2.35    0.0093863
enh70862     3   52287400   52288400      1       1  150064       5.6654    7.336e-09
enh70863     3   52305400   52306400      3       2  150064        4.546   2.7339e-06
enh70864     3   52308500   52309500      3       2  150064       5.0398   2.3298e-07
enh70872     3   52341200   52342200      1       1  150064        4.945    3.807e-07
enh70874     3   52347500   52348500      2       1  150064       2.8812     0.001981
enh70877     3   52401400   52402400      2       1  150064        3.183   0.00072886
enh70878     3   52407000   52408000      6       3  150064       2.9819    0.0014321
enh70881     3   52466700   52467700      4       2  150064       3.9566   3.8006e-05
enh70882     3   52478600   52479600      2       1  150064       2.5522    0.0053525
enh70885     3   52487800   52488800      3       2  150064       3.1092   0.00093793
enh70886     3   52491200   52492200      3       2  150064       3.2098   0.00066409
enh70893     3   52559500   52560500      2       1  150064       4.4057   5.2729e-06
enh70894     3   52564300   52565300      2       1  150064       4.0701     2.35e-05
enh70895     3   52569000   52570000      3       1  150064       2.5991    0.0046734
enh70896     3   52572500   52573500      4       2  150064       3.1443   0.00083228
enh70901     3   52717000   52718000      2       1  150064       4.2166   1.2399e-05
enh70902     3   52721200   52722200      1       1  150064       4.9238    4.245e-07
enh70903     3   52737300   52738300      2       1  150064        3.823   6.5922e-05
enh70904     3   52741700   52742700      3       1  150064       5.1293   1.4544e-07
enh70905     3   52748500   52749500      2       1  150064       4.2773   9.4603e-06
enh70906     3   52802800   52803800      3       1  150064       3.6218   0.00014626
enh70908     3   52826600   52827600      5       1  150064       4.9495   3.7208e-07
enh70909     3   52865200   52866200      3       1  150064       3.6853   0.00011424
enh70910     3   52869100   52870100      2       1  150064       4.8526   6.0923e-07
enh70911     3   52870000   52871000      3       1  150064       5.4002   3.3284e-08
enh70913     3   52879200   52880200      4       2  150064       4.8144   7.3812e-07
enh70914     3   52886600   52887600      2       1  150064       4.6326   1.8051e-06
enh70915     3   52907300   52908300      1       1  150064       5.8086    3.149e-09
enh70916     3   52925700   52926700      1       1  150064       1.7418      0.04077
enh70917     3   52927600   52928600      3       1  150064       5.1139   1.5783e-07
enh70919     3   52931800   52932800      2       1  150064        4.483   3.6795e-06
enh70921     3   53077400   53078400      2       1  150064       4.0936   2.1237e-05
enh70922     3   53105800   53106800      2       1  150064       2.1692     0.015032
enh70924     3   53117700   53118700      2       1  150064       2.4634     0.006881
enh70925     3   53147400   53148400      4       2  150064       2.4751    0.0066597
enh70932     3   53227700   53228700      3       2  150064       2.0098     0.022228
enh70933     3   53229600   53230600      4       2  150064       3.2444    0.0005884
enh70934     3   53230400   53231400      3       1  150064       2.9818    0.0014328
enh70936     3   53269900   53270900     10       2  150064       2.4965    0.0062713
enh70937     3   53272000   53273000      5       2  150064       3.0313    0.0012175
enh70940     3   53292800   53293800      3       2  150064       3.5001   0.00023256
enh70942     3   53303800   53304800      1       1  150064       1.9089      0.02814
enh70943     3   53320800   53321800      2       1  150064       2.2325     0.012791
enh70946     3   53508600   53509600      4       2  150064        3.155   0.00080247
enh70948     3   53532600   53533600      2       1  150064       2.7599    0.0028912
enh70961     3   53914000   53915000      1       1  150064       2.2603       0.0119
enh70962     3   53923600   53924600      2       1  150064       1.9728     0.024257
enh71003     3   55893900   55894900      2       1  150064       1.7504     0.040022
enh71013     3   56085900   56086900      1       1  150064       2.1297       0.0166
enh71014     3   56145000   56146000      4       1  150064       2.4173     0.007818
enh71018     3   56357700   56358700      1       1  150064       1.8939      0.02912
enh71034     3   56871000   56872000      5       2  150064       3.0119    0.0012982
enh71035     3   56873600   56874600      3       1  150064       2.7889    0.0026446
enh71036     3   56889600   56890600      2       1  150064         1.66     0.048452
enh71132     3   58149900   58150900      2       1  150064       1.8904      0.02935
enh71133     3   58161000   58162000      3       1  150064       2.6507    0.0040165
enh71134     3   58163800   58164800     10       2  150064       1.7864     0.037017
enh71135     3   58174400   58175400      2       1  150064       1.7697     0.038385
enh71144     3   58273200   58274200      2       1  150064        2.578    0.0049682
enh71146     3   58282300   58283300     11       2  150064       1.8628     0.031248
enh71147     3   58285200   58286200      3       1  150064       1.8029     0.035701
enh71150     3   58320900   58321900      5       2  150064       2.5917    0.0047745
enh71152     3   58337600   58338600      2       1  150064       1.8801     0.030046
enh71154     3   58363400   58364400      1       1  150064       2.2942      0.01089
enh71155     3   58373200   58374200      6       1  150064         2.13     0.016584
enh71156     3   58380100   58381100      2       1  150064       1.6753     0.046938
enh71157     3   58383900   58384900      5       1  150064       2.5839    0.0048844
enh71159     3   58398100   58399100      9       3  150064       1.6927     0.045258
enh71161     3   58410100   58411100      4       2  150064       2.0635     0.019531
enh71162     3   58417600   58418600      2       1  150064       2.2582     0.011967
enh71163     3   58420200   58421200      6       3  150064       1.8137     0.034862
enh71165     3   58456600   58457600      2       1  150064       2.2212     0.013169
enh71166     3   58469500   58470500      1       1  150064       2.4373     0.007399
enh71205     3   59516600   59517600      5       2  150064        2.106     0.017602
enh71206     3   59525900   59526900      4       2  150064       3.0798    0.0010358
enh71207     3   59544900   59545900      5       2  150064       2.0963     0.018029
enh71211     3   59630100   59631100      2       1  150064       1.6479     0.049688
enh71212     3   59639700   59640700      4       2  150064       2.2378     0.012618
enh71218     3   59954100   59955100      5       2  150064       1.8662     0.031007
enh71222     3   60031500   60032500      3       2  150064       2.3374    0.0097096
enh71224     3   60050500   60051500     13       2  150064       1.8838     0.029795
enh71244     3   61237700   61238700      4       2  150064       1.7454     0.040454
enh71276     3   61826800   61827800      3       1  150064       1.7369     0.041207
enh71277     3   61833700   61834700      3       1  150064       2.2755     0.011438
enh71280     3   61850900   61851900      2       1  150064       1.7268     0.042101
enh71281     3   61857100   61858100      1       1  150064       1.9515       0.0255
enh71287     3   61902600   61903600      1       1  150064       1.8039      0.03562
enh71295     3   62085700   62086700      3       2  150064       2.7729    0.0027782
enh71305     3   62234600   62235600      3       2  150064       1.8094     0.035192
enh71308     3   62246700   62247700      1       1  150064       3.3594    0.0003906
enh71311     3   62400700   62401700      1       1  150064       2.3827     0.008594
enh71320     3   62709000   62710000      9       4  150064       1.9383      0.02629
enh71329     3   63847600   63848600      1       1  150064       2.4506      0.00713
enh71330     3   63850700   63851700      5       3  150064       2.2111     0.013516
enh71336     3   63896200   63897200      4       2  150064       2.3692    0.0089141
enh71337     3   63899500   63900500      1       1  150064       5.1478    1.318e-07
enh71338     3   63912800   63913800      3       1  150064       3.1973   0.00069368
enh71339     3   63919300   63920300      1       1  150064       2.6535     0.003983
enh71347     3   63949400   63950400      1       1  150064       2.8226     0.002382
enh71352     3   63962200   63963200      3       2  150064       3.1783   0.00074062
enh71354     3   64006700   64007700      4       2  150064       1.9426     0.026032
enh71355     3   64016000   64017000      4       2  150064       1.7161      0.04307
enh71357     3   64032400   64033400      2       1  150064       2.5564    0.0052886
enh71359     3   64039100   64040100      1       1  150064       1.6948      0.04506
enh71360     3   64069700   64070700      5       2  150064       2.4069    0.0080451
enh71361     3   64072200   64073200      6       3  150064       1.8981      0.02884
enh71363     3   64092200   64093200      2       1  150064       2.6369    0.0041829
enh71365     3   64136500   64137500      4       2  150064       3.1658   0.00077342
enh71366     3   64173500   64174500      3       1  150064        2.646    0.0040728
enh71370     3   64201400   64202400      5       3  150064       2.6926    0.0035452
enh71372     3   64206500   64207500      3       2  150064       2.6884    0.0035902
enh71373     3   64224400   64225400      4       2  150064       2.4588    0.0069698
enh71383     3   64403200   64404200      4       2  150064        2.592    0.0047704
enh71386     3   64452900   64453900      3       1  150064       2.3831    0.0085848
enh71398     3   64628100   64629100      2       1  150064       1.7028     0.044302
enh71407     3   64751700   64752700      4       2  150064       1.7814     0.037419
enh71414     3   64880300   64881300      4       2  150064       1.8466     0.032404
enh71461     3   65605000   65606000      3       1  150064       1.9305     0.026775
enh71479     3   65868600   65869600      9       2  150064       2.0151     0.021949
enh71545     3   66743800   66744800      5       2  150064       1.7836     0.037246
enh71561     3   67433600   67434600      2       1  150064       2.0419     0.020582
enh71562     3   67511800   67512800      7       4  150064       2.1213     0.016946
enh71566     3   67703100   67704100      4       1  150064       2.1242     0.016827
enh71571     3   68191100   68192100      1       1  150064         2.06       0.0197
enh71572     3   68473600   68474600      4       2  150064       1.6688     0.047583
enh71586     3   69223800   69224800      1       1  150064        1.761      0.03912
enh71595     3   69297700   69298700      2       1  150064       2.1239     0.016838
enh71596     3   69299200   69300200      1       1  150064       2.5413     0.005522
enh71602     3   69355500   69356500      3       2  150064       2.7642    0.0028529
enh71604     3   69401400   69402400      5       2  150064       2.7531    0.0029514
enh71605     3   69419200   69420200      3       2  150064       2.5128    0.0059892
enh71606     3   69440700   69441700      7       3  150064       2.8624    0.0021025
enh71608     3   69458100   69459100      4       2  150064       1.7043     0.044161
enh71610     3   69469700   69470700      3       2  150064       2.3952    0.0083052
enh71611     3   69482400   69483400      4       1  150064       1.9613     0.024924
enh71615     3   69628500   69629500      4       2  150064       1.7068     0.043925
enh71622     3   69840500   69841500      2       1  150064       3.6867   0.00011358
enh71623     3   69869800   69870800      9       3  150064        3.826    6.511e-05
enh71624     3   69925100   69926100      1       1  150064       2.4668     0.006816
enh71631     3   69994900   69995900      3       2  150064       2.9663    0.0015068
enh71632     3   70016300   70017300      3       1  150064       2.0608     0.019663
enh71638     3   70198400   70199400      6       3  150064       1.6675     0.047708
enh71640     3   70280300   70281300      3       2  150064       2.4613    0.0069222
enh71645     3   70903000   70904000      1       1  150064       2.0777      0.01887
enh71647     3   71012300   71013300      2       1  150064       2.3281    0.0099531
enh71658     3   71098600   71099600      1       1  150064       1.9498       0.0256
enh71660     3   71105200   71106200      1       1  150064       1.9914      0.02322
enh71663     3   71115300   71116300      2       1  150064       1.7472     0.040304
enh71664     3   71117200   71118200      1       1  150064       1.8504      0.03213
enh71667     3   71156600   71157600      1       1  150064       2.2562      0.01203
enh71670     3   71180400   71181400      1       1  150064       1.7229      0.04245
enh71671     3   71182900   71183900      1       1  150064       1.6936      0.04517
enh71676     3   71255600   71256600      2       1  150064       4.4936   3.5016e-06
enh71681     3   71286400   71287400      3       2  150064       1.7037     0.044217
enh71682     3   71288900   71289900      5       1  150064       3.7249   9.7678e-05
enh71685     3   71294800   71295800      1       1  150064       2.5053     0.006117
enh71686     3   71296500   71297500      4       2  150064       3.8755   5.3204e-05
enh71690     3   71355000   71356000      2       1  150064       2.3747    0.0087808
enh71692     3   71359300   71360300      3       1  150064       3.1417   0.00083982
enh71698     3   71481100   71482100      4       2  150064       2.2854     0.011144
enh71702     3   71499800   71500800      1       1  150064       2.3986     0.008229
enh71703     3   71546400   71547400      3       1  150064       2.8922    0.0019129
enh71704     3   71578200   71579200      2       1  150064       4.4115   5.1324e-06
enh71706     3   71592500   71593500      1       1  150064       3.4803    0.0002504
enh71717     3   71777800   71778800      4       1  150064       2.2928     0.010929
enh71738     3   72235400   72236400      4       1  150064       2.1796     0.014643
enh71739     3   72238100   72239100      4       1  150064       1.7739     0.038038
enh71750     3   72347500   72348500      4       2  150064       2.2237     0.013086
enh71751     3   72352700   72353700      4       2  150064       1.9033     0.028502
enh71754     3   72377700   72378700      1       1  150064       2.4364     0.007418
enh71778     3   72596000   72597000      3       1  150064       2.2551     0.012062
enh71780     3   72616400   72617400      3       2  150064       2.1763     0.014765
enh71816     3   73001800   73002800      3       2  150064       2.2617     0.011857
enh71820     3   73057800   73058800      6       1  150064       2.1869     0.014374
enh71824     3   73086700   73087700      1       1  150064       2.5325     0.005663
enh71826     3   73104700   73105700      1       1  150064       1.6871      0.04579
enh71828     3   73149900   73150900      1       1  150064       1.9443      0.02593
enh71848     3   73545600   73546600      3       2  150064        1.745     0.040489
enh71875     3   73675500   73676500      1       1  150064       2.1507      0.01575
enh71896     3   74888600   74889600      1       1  150064       2.3204      0.01016
enh71935     3   77516800   77517800      1       1  150064       1.7257       0.0422
enh71937     3   77544600   77545600      2       1  150064       2.1798     0.014637
enh71944     3   78386700   78387700      4       2  150064       3.1943   0.00070074
enh71945     3   78395800   78396800      3       1  150064        1.955      0.02529
enh71955     3   78806300   78807300      1       1  150064       2.3167      0.01026
enh71982     3   80238700   80239700      2       1  150064       1.6755     0.046921
enh71984     3   80704200   80705200      2       1  150064       4.4114   5.1352e-06
enh71985     3   80768200   80769200      1       1  150064       4.0271    2.824e-05
enh71987     3   80819600   80820600      4       2  150064       3.5671   0.00018045
enh71988     3   81027300   81028300      4       2  150064       2.3611    0.0091101
enh72003     3   81792300   81793300      4       2  150064       1.8977     0.028867
enh72015     3   82403100   82404100      3       1  150064       2.0024     0.022623
enh72100     3   93691000   93692000      1       1  150064        2.225      0.01304
enh72105     3   93878300   93879300      1       1  150064       1.9194      0.02747
enh72110     3   94755400   94756400      4       2  150064        3.546    0.0001956
enh72112     3   95645600   95646600      4       2  150064       1.6892     0.045587
enh72118     3   97549200   97550200      1       1  150064       1.7722      0.03818
enh72156     3   99495100   99496100      4       2  150064       1.8677     0.030898
enh72226     3  101797700  101798700      4       2  150064        1.746     0.040403
enh72240     3  105074000  105075000      3       2  150064       1.6666     0.047795
enh72248     3  105189400  105190400      5       2  150064       2.3404    0.0096324
enh72255     3  105511500  105512500      2       1  150064        1.791     0.036649
enh72257     3  105520600  105521600      4       2  150064        1.708     0.043815
enh72258     3  105541900  105542900      1       1  150064       1.7223      0.04251
enh72262     3  105583800  105584800      4       2  150064       2.1044     0.017672
enh72264     3  105656700  105657700      2       1  150064       1.8676     0.030909
enh72278     3  106746600  106747600      1       1  150064       1.6644      0.04802
enh72293     3  106957300  106958300      3       2  150064        1.705     0.044093
enh72302     3  107245400  107246400      1       1  150064       2.1432      0.01605
enh72303     3  107262000  107263000      1       1  150064       2.0674      0.01935
enh72306     3  107380300  107381300      1       1  150064       2.2708      0.01158
enh72308     3  107403000  107404000      1       1  150064       2.6608     0.003898
enh72323     3  107806700  107807700      4       2  150064       2.1767     0.014752
enh72324     3  107810400  107811400      2       1  150064       1.8906     0.029342
enh72327     3  107938300  107939300      3       1  150064       2.5331    0.0056531
enh72328     3  107941800  107942800      1       1  150064       3.2034     0.000679
enh72329     3  107942400  107943400      3       2  150064       1.9197     0.027449
enh72331     3  108107400  108108400      3       1  150064        1.748      0.04023
enh72367     3  111034500  111035500      3       2  150064       2.1888     0.014304
enh72450     3  112912700  112913700      2       1  150064       1.9134     0.027848
enh72463     3  112976400  112977400      5       2  150064       1.6862      0.04588
enh72481     3  113467700  113468700      2       1  150064       2.1893     0.014287
enh72499     3  114094400  114095400      2       1  150064       1.6744     0.047028
enh72503     3  114118800  114119800      4       2  150064       1.8695     0.030776
enh72515     3  114170500  114171500      1       1  150064       4.4478    4.337e-06
enh72516     3  114174000  114175000      3       1  150064       2.7301    0.0031653
enh72522     3  114306600  114307600      3       2  150064       1.7561     0.039533
enh72523     3  114315000  114316000      2       1  150064       2.6492    0.0040346
enh72527     3  114378600  114379600      4       2  150064       2.0923     0.018207
enh72563     3  115137300  115138300      4       1  150064       3.3163   0.00045609
enh72570     3  115299400  115300400      2       1  150064       1.8338     0.033345
enh72614     3  115984200  115985200      4       1  150064       1.7295     0.041857
enh72626     3  116353300  116354300      5       2  150064       1.6495     0.049527
enh72630     3  116581900  116582900      7       1  150064       1.7453      0.04047
enh72631     3  116589000  116590000      5       1  150064       1.8092     0.035211
enh72671     3  117508800  117509800      1       1  150064       2.9274     0.001709
enh72674     3  117530200  117531200      3       2  150064       2.8875    0.0019416
enh72675     3  117592600  117593600      4       2  150064        2.314     0.010334
enh72676     3  117594000  117595000      4       2  150064       2.4139    0.0078911
enh72677     3  117603700  117604700      3       2  150064       2.7086    0.0033781
enh72678     3  117611200  117612200      3       2  150064       2.7136    0.0033275
enh72679     3  117617700  117618700      6       3  150064       2.1196     0.017022
enh72680     3  117629600  117630600      7       3  150064       4.3439   7.0003e-06
enh72681     3  117639500  117640500      5       2  150064       4.3867   5.7545e-06
enh72682     3  117657700  117658700      1       1  150064       4.0317    2.769e-05
enh72684     3  117713400  117714400      1       1  150064       4.1566    1.615e-05
enh72697     3  118423800  118424800      1       1  150064       1.8367      0.03313
enh72700     3  118603500  118604500      1       1  150064       1.7065      0.04396
enh72720     3  118957600  118958600      3       1  150064       1.8142     0.034821
enh72723     3  118998800  118999800      5       3  150064       1.7038     0.044214
enh72731     3  119035200  119036200      1       1  150064       1.8968      0.02893
enh72739     3  119049200  119050200      3       2  150064        2.109     0.017472
enh72749     3  119186500  119187500      4       2  150064       1.6637     0.048088
enh72752     3  119219300  119220300      4       2  150064       1.7291     0.041899
enh72766     3  119741400  119742400      1       1  150064       1.8218      0.03424
enh72784     3  120069100  120070100      1       1  150064       1.7053      0.04407
enh72786     3  120136700  120137700      1       1  150064       1.8344       0.0333
enh72802     3  120216100  120217100      4       2  150064       1.6497     0.049504
enh72810     3  120286400  120287400      5       3  150064       2.6967    0.0035017
enh72812     3  120319000  120320000      4       1  150064       1.9362      0.02642
enh72814     3  120355100  120356100      2       1  150064       1.8731     0.030525
enh72833     3  121632800  121633800      6       1  150064       2.1467      0.01591
enh72834     3  121634300  121635300      4       1  150064       2.2338     0.012747
enh72836     3  121713700  121714700      4       2  150064       1.9991     0.022798
enh72858     3  122493000  122494000      3       1  150064       1.7403     0.040902
enh72859     3  122511000  122512000      5       3  150064       1.6935     0.045178
enh72862     3  122612600  122613600      3       2  150064       2.9374    0.0016551
enh72863     3  122648600  122649600     12       2  150064       2.1768     0.014749
enh72868     3  122676600  122677600      4       2  150064       1.6638     0.048076
enh72885     3  122787200  122788200      2       1  150064       2.6726    0.0037634
enh72888     3  122795700  122796700      3       1  150064       2.5285    0.0057282
enh72889     3  122800000  122801000      1       1  150064       2.5913     0.004781
enh72890     3  122803400  122804400      6       3  150064       2.1012     0.017813
enh72893     3  122818100  122819100      1       1  150064       2.6791     0.003691
enh72894     3  122824000  122825000      4       1  150064       3.5029    0.0002301
enh72895     3  122829000  122830000      2       1  150064       3.1747   0.00074999
enh72914     3  123148000  123149000      1       1  150064       2.1024      0.01776
enh72920     3  123227200  123228200      4       2  150064       1.7159     0.043086
enh72921     3  123262600  123263600      2       1  150064       2.1194     0.017027
enh72927     3  123301800  123302800      1       1  150064       2.1419       0.0161
enh72965     3  123844000  123845000      3       1  150064       2.2207     0.013186
enh72966     3  123845300  123846300      2       1  150064       2.0875     0.018424
enh72968     3  123860900  123861900      4       2  150064       1.9818      0.02375
enh72971     3  123893400  123894400      3       1  150064       1.7122      0.04343
enh72974     3  123942400  123943400      3       2  150064       2.0077     0.022339
enh72975     3  123947800  123948800      4       1  150064       2.2754      0.01144
enh72976     3  123949300  123950300      4       2  150064       1.7443     0.040557
enh72977     3  123967000  123968000      3       2  150064       3.1639   0.00077837
enh72979     3  123979500  123980500      4       2  150064       3.9413   4.0516e-05
enh72980     3  123985000  123986000      4       2  150064       4.2502   1.0678e-05
enh72981     3  123995800  123996800      3       2  150064        2.927    0.0017114
enh72983     3  124016200  124017200      2       1  150064       3.2969   0.00048877
enh72985     3  124019200  124020200      4       2  150064       2.4549     0.007046
enh72986     3  124078900  124079900      2       1  150064       4.0054   3.0961e-05
enh72987     3  124082700  124083700      3       2  150064       3.3314   0.00043202
enh72988     3  124091600  124092600      5       2  150064       3.2465   0.00058414
enh72989     3  124103800  124104800      2       1  150064       3.2993   0.00048464
enh72991     3  124120300  124121300      3       1  150064       3.4534   0.00027678
enh72993     3  124138600  124139600      4       2  150064       2.3004     0.010712
enh72995     3  124166000  124167000      7       3  150064       2.0442     0.020465
enh72999     3  124276700  124277700      2       1  150064       2.7882    0.0026505
enh73034     3  124577700  124578700      3       2  150064       2.3357    0.0097542
enh73038     3  124597500  124598500      2       1  150064        2.161     0.015349
enh73040     3  124603000  124604000      8       1  150064       2.0471     0.020325
enh73047     3  124722500  124723500      2       1  150064       1.9773     0.024002
enh73060     3  124837900  124838900      2       1  150064       2.6613    0.0038921
enh73061     3  124841600  124842600     10       4  150064        2.098     0.017951
enh73062     3  124844600  124845600      8       3  150064       3.3295   0.00043499
enh73063     3  124848300  124849300      8       4  150064       1.7713     0.038252
enh73064     3  124859800  124860800     11       5  150064       1.6584     0.048618
enh73070     3  124898500  124899500      1       1  150064       2.8678     0.002067
enh73072     3  124913400  124914400      3       2  150064       1.7976     0.036122
enh73077     3  124999700  125000700      2       1  150064        2.218     0.013276
enh73084     3  125078200  125079200      1       1  150064       2.6884      0.00359
enh73089     3  125121600  125122600      1       1  150064       2.3882     0.008465
enh73091     3  125236700  125237700      3       2  150064       1.8175     0.034572
enh73094     3  125315000  125316000      5       3  150064       1.9109     0.028007
enh73096     3  125322100  125323100      5       2  150064       1.7648       0.0388
enh73104     3  125732600  125733600      5       2  150064        2.026      0.02138
enh73156     3  126632700  126633700      5       2  150064       2.4395     0.007353
enh73158     3  126645200  126646200      2       1  150064       2.1119     0.017349
enh73175     3  126857000  126858000      6       3  150064        1.739     0.041021
enh73235     3  127724400  127725400      3       1  150064       2.6514    0.0040077
enh73237     3  127769400  127770400      3       2  150064       1.7282     0.041973
enh73242     3  127818700  127819700      4       2  150064       3.7889   7.5662e-05
enh73243     3  127826600  127827600      1       1  150064       2.7008     0.003459
enh73249     3  127897700  127898700      2       1  150064       4.0262   2.8343e-05
enh73251     3  127914000  127915000      3       1  150064       3.4563   0.00027381
enh73253     3  127916400  127917400      3       2  150064       4.2951    8.729e-06
enh73254     3  127928900  127929900      2       1  150064       3.4796   0.00025112
enh73255     3  127936900  127937900      4       2  150064       3.9481    3.938e-05
enh73256     3  127945200  127946200      3       2  150064       3.2226   0.00063518
enh73270     3  128100600  128101600      2       1  150064       1.9878     0.023418
enh73278     3  128291800  128292800      2       1  150064        1.969     0.024479
enh73323     3  128805700  128806700      1       1  150064       2.0976      0.01797
enh73334     3  128930100  128931100      1       1  150064        2.084      0.01858
enh73336     3  128947500  128948500      2       1  150064       2.1499     0.015783
enh73338     3  128966600  128967600      3       1  150064       2.7164    0.0033002
enh73339     3  128996300  128997300      3       2  150064        3.131   0.00087118
enh73340     3  128998800  128999800      2       1  150064         3.13   0.00087403
enh73344     3  129032000  129033000      3       1  150064       3.1762   0.00074618
enh73346     3  129065400  129066400      5       2  150064       1.9003     0.028697
enh73362     3  129209100  129210100      3       1  150064       1.7024     0.044341
enh73365     3  129222000  129223000      3       2  150064        2.838    0.0022699
enh73380     3  129315400  129316400      4       1  150064       1.9276     0.026952
enh73398     3  129403500  129404500      2       1  150064       1.7696     0.038399
enh73408     3  129511400  129512400      1       1  150064         1.87      0.03074
enh73415     3  129685600  129686600      1       1  150064       2.2498      0.01223
enh73418     3  130377200  130378200      1       1  150064         1.75      0.04006
enh73435     3  130746000  130747000      3       2  150064       1.8342     0.033309
enh73447     3  131309900  131310900      3       1  150064        2.567    0.0051287
enh73448     3  131321000  131322000      4       2  150064       2.4385    0.0073748
enh73449     3  131338400  131339400      2       1  150064       1.8822     0.029904
enh73454     3  131559100  131560100      2       1  150064        1.647     0.049783
enh73485     3  132761100  132762100      6       2  150064       1.8865     0.029614
enh73505     3  132930600  132931600      2       1  150064       2.3065     0.010542
enh73506     3  132948900  132949900      4       2  150064        2.697    0.0034987
enh73509     3  133014800  133015800      3       2  150064       1.6675      0.04771
enh73510     3  133018900  133019900      5       2  150064       2.7642    0.0028528
enh73512     3  133071100  133072100      3       2  150064       2.7006    0.0034609
enh73513     3  133087700  133088700      4       2  150064       2.5349    0.0056233
enh73538     3  133540300  133541300      9       4  150064       2.1688     0.015048
enh73543     3  133606700  133607700      3       2  150064       2.0615     0.019629
enh73571     3  134048200  134049200      1       1  150064       1.8043      0.03559
enh73600     3  134428500  134429500      3       1  150064        1.922     0.027305
enh73625     3  135498200  135499200      1       1  150064       3.5473    0.0001946
enh73626     3  135524800  135525800      3       1  150064       3.0693    0.0010727
enh73627     3  135682800  135683800      2       1  150064       3.2415   0.00059451
enh73628     3  135683400  135684400      1       1  150064       2.5892      0.00481
enh73629     3  135686700  135687700      2       1  150064       3.6211   0.00014665
enh73631     3  135693100  135694100      2       1  150064       3.6891   0.00011254
enh73636     3  135889900  135890900      1       1  150064       2.2668       0.0117
enh73640     3  135916300  135917300      2       1  150064       2.8409    0.0022496
enh73641     3  135925800  135926800      4       2  150064       3.5623   0.00018378
enh73644     3  135977000  135978000      4       2  150064       3.8365   6.2405e-05
enh73645     3  135980600  135981600      1       1  150064       4.3687     6.25e-06
enh73647     3  136068800  136069800      4       2  150064       3.9783   3.4701e-05
enh73648     3  136376900  136377900      1       1  150064       5.9056    1.757e-09
enh73652     3  136449600  136450600      2       1  150064       2.5073    0.0060829
enh73654     3  136467700  136468700      3       2  150064       3.8258    6.517e-05
enh73655     3  136472300  136473300      3       2  150064       3.2031   0.00067987
enh73657     3  136502200  136503200      1       1  150064       3.1101     0.000935
enh73659     3  136505800  136506800      3       2  150064       3.0324    0.0012131
enh73661     3  136521200  136522200      2       1  150064       2.3337    0.0098062
enh73664     3  136539200  136540200      2       1  150064       2.7808    0.0027115
enh73665     3  136539900  136540900      1       1  150064       2.8006      0.00255
enh73666     3  136554700  136555700      1       1  150064       2.0492      0.02022
enh73667     3  136557300  136558300      2       1  150064       2.0929     0.018179
enh73668     3  136582400  136583400      5       1  150064       2.9045    0.0018392
enh73669     3  136601600  136602600      2       1  150064       2.8566     0.002141
enh73670     3  136612400  136613400      1       1  150064       3.0285     0.001229
enh73671     3  136617400  136618400      2       1  150064       2.4929    0.0063349
enh73672     3  136618100  136619100      2       1  150064       2.5361    0.0056043
enh73673     3  136648800  136649800      1       1  150064       3.0287     0.001228
enh73674     3  136651600  136652600      3       2  150064       2.9111    0.0018007
enh73677     3  136750600  136751600      3       1  150064       4.1327   1.7929e-05
enh73678     3  136760300  136761300      4       2  150064       3.8598   5.6736e-05
enh73688     3  137570600  137571600      1       1  150064       1.8157      0.03471
enh73695     3  137904800  137905800      2       1  150064       1.9238     0.027192
enh73700     3  138070500  138071500      2       1  150064       1.8739     0.030472
enh73701     3  138077700  138078700      4       1  150064       1.8077     0.035328
enh73712     3  138392200  138393200      1       1  150064       2.1802      0.01462
enh73719     3  138536800  138537800      1       1  150064       1.8135      0.03488
enh73765     3  140772200  140773200      2       1  150064       2.3397    0.0096507
enh73779     3  140946500  140947500      1       1  150064       2.1643      0.01522
enh73844     3  142706200  142707200      4       2  150064       2.0839     0.018587
enh73846     3  142722100  142723100      3       2  150064       2.0135     0.022032
enh73848     3  142809400  142810400      3       2  150064        2.102     0.017778
enh73858     3  143021400  143022400      4       2  150064       2.0141     0.022001
enh73882     3  144362300  144363300      2       1  150064       2.1401     0.016174
enh73883     3  144382100  144383100      4       1  150064       2.3766    0.0087371
enh73905     3  146228400  146229400      2       1  150064        1.733     0.041545
enh73915     3  147015900  147016900      1       1  150064       2.3525     0.009325
enh73927     3  147793500  147794500      1       1  150064       1.7152      0.04315
enh73958     3  148915300  148916300      5       3  150064       2.0921     0.018217
enh73960     3  148939400  148940400      4       2  150064       2.4525    0.0070927
enh73992     3  149298300  149299300      1       1  150064       1.7712      0.03826
enh74033     3  149800200  149801200      2       1  150064       2.4013    0.0081681
enh74072     3  150323000  150324000      3       2  150064       2.0821     0.018666
enh74084     3  150688400  150689400      2       1  150064       2.7165    0.0032989
enh74126     3  152025800  152026800      1       1  150064       1.9048       0.0284
enh74147     3  152367400  152368400      7       3  150064        1.885     0.029715
enh74148     3  152373300  152374300      3       2  150064       2.2526     0.012143
enh74150     3  152389600  152390600      7       3  150064       1.9506     0.025555
enh74153     3  152436400  152437400      1       1  150064        2.134      0.01642
enh74154     3  152497100  152498100      2       1  150064       1.8089      0.03523
enh74155     3  152551600  152552600      3       1  150064       2.8442    0.0022259
enh74156     3  152611500  152612500     11       2  150064       2.4852    0.0064743
enh74175     3  153831200  153832200      4       2  150064       1.7217     0.042558
enh74186     3  153965200  153966200      1       1  150064       1.9216      0.02733
enh74189     3  154037700  154038700      1       1  150064       2.4668     0.006817
enh74203     3  155289800  155290800      2       1  150064       3.0679    0.0010777
enh74213     3  155432000  155433000      3       2  150064       1.7073     0.043885
enh74215     3  155455400  155456400      1       1  150064        2.304      0.01061
enh74216     3  155458200  155459200      4       2  150064       1.8495     0.032193
enh74222     3  155527000  155528000      4       2  150064       2.2675     0.011679
enh74241     3  156038800  156039800      3       1  150064       1.6821     0.046275
enh74281     3  156794200  156795200      2       1  150064       2.2162     0.013339
enh74286     3  156808800  156809800      1       1  150064       1.7382      0.04109
enh74291     3  156833200  156834200      2       1  150064       2.4107     0.007961
enh74345     3  159074600  159075600      2       1  150064       2.0398     0.020688
enh74351     3  159386900  159387900      2       1  150064       1.7211      0.04262
enh74368     3  159563200  159564200      3       1  150064       2.2407     0.012523
enh74379     3  159620400  159621400      3       2  150064       2.0215     0.021616
enh74406     3  160395200  160396200      1       1  150064         2.73     0.003167
enh74410     3  160498900  160499900      4       2  150064       2.3481    0.0094359
enh74411     3  160519300  160520300      3       1  150064       2.0256     0.021403
enh74415     3  160593900  160594900      1       1  150064         2.06       0.0197
enh74418     3  160646800  160647800      2       1  150064       3.0989   0.00097123
enh74422     3  160821400  160822400      2       1  150064       2.4988    0.0062306
enh74424     3  160941100  160942100      1       1  150064       3.3399     0.000419
enh74426     3  161133300  161134300      1       1  150064       2.3963      0.00828
enh74428     3  161143800  161144800      1       1  150064       2.7919      0.00262
enh74429     3  161144800  161145800      1       1  150064       2.8316     0.002316
enh74432     3  161277700  161278700      6       3  150064       1.9645     0.024737
enh74434     3  161357600  161358600      5       3  150064         3.97   3.5942e-05
enh74435     3  161362600  161363600      1       1  150064        2.071      0.01918
enh74440     3  161632600  161633600      3       2  150064       2.0855      0.01851
enh74441     3  161657800  161658800      3       2  150064       3.8084   6.9938e-05
enh74442     3  161740500  161741500      3       1  150064        3.816   6.7805e-05
enh74455     3  165907700  165908700      4       2  150064       2.5962    0.0047134
enh74462     3  167375300  167376300      1       1  150064        2.879     0.001995
enh74466     3  167460000  167461000      1       1  150064       2.9229     0.001734
enh74471     3  167594500  167595500      3       2  150064        1.731      0.04173
enh74478     3  167805800  167806800      4       1  150064       2.3456    0.0094992
enh74479     3  167809200  167810200      4       1  150064       2.0899     0.018313
enh74480     3  167814300  167815300      2       1  150064       2.0918      0.01823
enh74486     3  167989600  167990600      1       1  150064       2.0449      0.02043
enh74500     3  168294100  168295100      1       1  150064       1.8692       0.0308
enh74516     3  169492600  169493600      1       1  150064       2.6313     0.004253
enh74520     3  169763100  169764100      1       1  150064       2.0343      0.02096
enh74536     3  170166100  170167100      2       1  150064       2.1976     0.013988
enh74546     3  170359900  170360900      3       1  150064       1.8859     0.029656
enh74553     3  170585000  170586000      2       1  150064       2.1509     0.015742
enh74555     3  170671000  170672000      5       2  150064       4.0648   2.4035e-05
enh74557     3  170715400  170716400      2       1  150064       3.7341   9.4182e-05
enh74565     3  170891900  170892900      1       1  150064       1.8453       0.0325
enh74566     3  170893700  170894700      5       2  150064       1.7852     0.037112
enh74576     3  170983800  170984800      1       1  150064       2.2536      0.01211
enh74579     3  171001700  171002700      6       2  150064       1.6521      0.04926
enh74587     3  171047100  171048100      2       1  150064       1.6816     0.046325
enh74629     3  171499500  171500500      6       2  150064       2.4001    0.0081953
enh74630     3  171508000  171509000      2       1  150064       2.3313    0.0098693
enh74631     3  171512600  171513600      4       2  150064       2.4916     0.006359
enh74632     3  171519000  171520000      4       2  150064       2.6381    0.0041683
enh74713     3  172297900  172298900      4       2  150064       1.7558     0.039562
enh74715     3  172311800  172312800      8       2  150064       2.7045    0.0034201
enh74731     3  173112000  173113000      5       2  150064       1.8128     0.034929
enh74734     3  173120800  173121800      1       1  150064       2.5862     0.004852
enh74737     3  173309200  173310200      2       1  150064       1.9009     0.028656
enh74748     3  173478400  173479400      2       1  150064       2.7101    0.0033633
enh74750     3  173544500  173545500      3       1  150064       1.8383     0.033009
enh74757     3  173655800  173656800      2       1  150064       1.8661     0.031013
enh74765     3  173949600  173950600      3       2  150064       2.1389      0.01622
enh74776     3  175150400  175151400      1       1  150064       3.3597    0.0003901
enh74787     3  176638000  176639000      7       2  150064       2.2051     0.013722
enh74788     3  176645700  176646700      3       1  150064       2.5698    0.0050877
enh74789     3  176650300  176651300      7       2  150064       2.3184     0.010214
enh74790     3  176757000  176758000      3       2  150064       2.4431    0.0072811
enh74791     3  176758800  176759800      1       1  150064        2.666     0.003838
enh74792     3  176769000  176770000      2       1  150064       1.7796     0.037575
enh74797     3  176827200  176828200      4       2  150064       2.7011    0.0034553
enh74803     3  176867900  176868900      4       2  150064       2.2678      0.01167
enh74816     3  177059400  177060400      3       1  150064       2.3562    0.0092309
enh74817     3  177062700  177063700      3       2  150064       1.7049     0.044104
enh74849     3  177332500  177333500      3       2  150064       1.6937     0.045156
enh74863     3  177541900  177542900      1       1  150064       1.7378      0.04112
enh74875     3  177818800  177819800      5       2  150064       1.7758     0.037884
enh74878     3  178038000  178039000      7       3  150064       2.5421    0.0055099
enh74942     3  179833900  179834900      2       1  150064       2.9676    0.0015006
enh74947     3  180522400  180523400      4       2  150064       1.8163     0.034665
enh74949     3  180632700  180633700      1       1  150064       6.2898    1.589e-10
enh74951     3  180646800  180647800      5       2  150064       5.7144    5.503e-09
enh74954     3  180773300  180774300      1       1  150064       4.3584    6.552e-06
enh74959     3  180927100  180928100      1       1  150064       2.2659      0.01173
enh74963     3  181008400  181009400      2       1  150064       2.1839     0.014485
enh74965     3  181034800  181035800      1       1  150064        5.194    1.029e-07
enh74966     3  181045000  181046000      1       1  150064        3.289    0.0005027
enh74967     3  181046200  181047200      1       1  150064       2.8943       0.0019
enh74969     3  181061400  181062400      6       2  150064       3.3621   0.00038682
enh74971     3  181101500  181102500      2       1  150064       3.7763   7.9599e-05
enh74973     3  181136400  181137400      3       1  150064       2.9787    0.0014473
enh74974     3  181142500  181143500      1       1  150064       4.8668    5.671e-07
enh74975     3  181149300  181150300      1       1  150064       3.4316       0.0003
enh74977     3  181175000  181176000      1       1  150064       3.4978    0.0002346
enh74978     3  181181600  181182600      2       1  150064        3.155   0.00080237
enh74979     3  181201300  181202300      1       1  150064       4.0373    2.703e-05
enh74980     3  181203700  181204700      1       1  150064       2.7795     0.002722
enh74981     3  181205300  181206300      3       2  150064        2.927    0.0017111
enh74982     3  181214600  181215600      1       1  150064       2.2426      0.01246
enh74997     3  181378200  181379200      5       2  150064       2.1342     0.016414
enh75009     3  181515000  181516000      4       2  150064       1.9621     0.024877
enh75022     3  181953000  181954000      2       1  150064       1.7983     0.036063
enh75026     3  181978000  181979000      2       1  150064       1.8676     0.030911
enh75031     3  182040500  182041500      3       1  150064       1.7073     0.043887
enh75032     3  182044600  182045600      3       1  150064        1.767     0.038616
enh75052     3  182572500  182573500      4       2  150064       2.1185     0.017065
enh75058     3  182695600  182696600      1       1  150064       1.8448      0.03253
enh75074     3  182993100  182994100      2       1  150064       2.0428     0.020535
enh75096     3  183300600  183301600      1       1  150064       2.1123      0.01733
enh75106     3  183517900  183518900      2       1  150064       2.0917     0.018232
enh75109     3  183544000  183545000      3       1  150064        1.871     0.030674
enh75110     3  183600200  183601200      4       2  150064       1.9349       0.0265
enh75111     3  183602800  183603800      7       3  150064       1.8104     0.035115
enh75177     3  184473900  184474900      5       2  150064       2.5502    0.0053834
enh75178     3  184478600  184479600      1       1  150064       2.2389      0.01258
enh75187     3  184852200  184853200      6       2  150064       1.7014     0.044438
enh75188     3  184865600  184866600      2       1  150064       1.8256     0.033955
enh75189     3  184866800  184867800      6       2  150064       2.3898    0.0084296
enh75190     3  184867200  184868200      6       2  150064       2.4316    0.0075167
enh75191     3  184871600  184872600      1       1  150064       2.1402      0.01617
enh75215     3  185405600  185406600      2       1  150064       2.3851    0.0085365
enh75217     3  185419800  185420800      1       1  150064       1.8946      0.02907
enh75218     3  185426700  185427700      1       1  150064       2.6721     0.003769
enh75224     3  185442400  185443400      2       1  150064        2.733    0.0031385
enh75225     3  185444000  185445000      3       1  150064       3.3558   0.00039573
enh75226     3  185444600  185445600      3       1  150064       3.2826   0.00051422
enh75227     3  185445600  185446600      5       3  150064       2.0433     0.020511
enh75228     3  185446400  185447400      2       1  150064       1.8029     0.035703
enh75231     3  185457000  185458000      3       2  150064       1.8372     0.033087
enh75244     3  185514300  185515300      3       1  150064       2.1154     0.017198
enh75255     3  185677500  185678500      4       2  150064       2.3319    0.0098521
enh75264     3  185808300  185809300      2       1  150064       2.1716     0.014942
enh75269     3  185822600  185823600      1       1  150064       2.0523      0.02007
enh75285     3  186100900  186101900      3       2  150064        1.933      0.02662
enh75307     3  186507900  186508900      5       2  150064       1.9559     0.025237
enh75331     3  186914800  186915800      2       1  150064       1.7884     0.036859
enh75332     3  186927600  186928600      2       1  150064       2.7487    0.0029916
enh75353     3  187453600  187454600      1       1  150064       2.1962      0.01404
enh75366     3  187869800  187870800      2       1  150064       1.7929     0.036493
enh75370     3  187876400  187877400      5       3  150064       2.1425     0.016076
enh75371     3  187882800  187883800      5       1  150064       1.8477     0.032321
enh75372     3  187887200  187888200      8       3  150064       4.3928   5.5952e-06
enh75373     3  187891700  187892700      3       2  150064       1.8607     0.031394
enh75392     3  187997100  187998100      3       2  150064       1.9605     0.024969
enh75404     3  188108600  188109600      3       2  150064       2.0403     0.020659
enh75406     3  188150600  188151600      2       1  150064       1.7346     0.041407
enh75408     3  188186300  188187300      2       1  150064       4.0197   2.9137e-05
enh75427     3  188550200  188551200      2       1  150064       1.6838     0.046108
enh75431     3  188618500  188619500      3       2  150064       2.0885     0.018377
enh75445     3  189721000  189722000      3       2  150064       2.4131    0.0079089
enh75446     3  189735000  189736000      5       2  150064       2.0192     0.021735
enh75483     3  191344200  191345200      3       1  150064       3.0396    0.0011843
enh75484     3  191344900  191345900      7       2  150064       1.7744     0.038003
enh75486     3  191492200  191493200      7       3  150064       2.9363    0.0016609
enh75489     3  191678600  191679600      5       3  150064       1.8755     0.030363
enh75495     3  192445600  192446600      4       1  150064       1.8632     0.031218
enh75500     3  192550900  192551900      2       1  150064       1.9299      0.02681
enh75502     3  192559500  192560500      1       1  150064       1.6959      0.04495
enh75538     3  193499000  193500000      2       1  150064       2.2104      0.01354
enh75539     3  193506200  193507200      8       3  150064       1.9452     0.025873
enh75540     3  193510900  193511900      2       1  150064       2.5506    0.0053769
enh75546     3  193548800  193549800      2       1  150064       1.6609     0.048366
enh75550     3  193588000  193589000     11       2  150064       1.8098     0.035164
enh75576     3  193789300  193790300      2       1  150064       2.0231     0.021531
enh75580     3  193807000  193808000      4       2  150064       2.4049    0.0080891
enh75589     3  193865900  193866900      8       2  150064       2.6038    0.0046097
enh75616     3  194100100  194101100      4       2  150064       1.7605     0.039163
enh75692     3  194981500  194982500      1       1  150064       2.3337     0.009805
enh75747     3  195922900  195923900      4       2  150064       2.1927     0.014164
enh75748     3  195929000  195930000      8       3  150064       2.9195    0.0017532
enh75750     3  195945100  195946100      3       2  150064       2.8112    0.0024677
enh75751     3  195946500  195947500      3       2  150064       2.0706     0.019196
enh75753     3  195989800  195990800      3       1  150064       2.3464    0.0094789
enh75755     3  196005900  196006900      5       1  150064       1.7428     0.040681
enh75756     3  196006600  196007600      2       1  150064       1.6797      0.04651
enh75757     3  196010200  196011200      1       1  150064       1.8952      0.02903
enh75759     3  196015200  196016200      6       2  150064        2.365    0.0090155
enh75762     3  196156400  196157400      3       2  150064       1.8914     0.029284
enh75782     3  196484700  196485700      8       3  150064       2.5685    0.0051064
enh75783     3  196489800  196490800      6       2  150064       2.0115     0.022139
enh75784     3  196498600  196499600      1       1  150064       1.9486      0.02567
enh75788     3  196519700  196520700      2       1  150064       3.2558   0.00056539
enh75792     3  196670800  196671800      1       1  150064       2.0387      0.02074
enh75803     3  196851300  196852300      3       1  150064        1.767     0.038614
enh75805     3  196930400  196931400      2       1  150064       1.6528     0.049188
enh75807     3  196952700  196953700      3       2  150064       1.7607      0.03914
enh75808     3  196982700  196983700      2       1  150064       1.8116     0.035022
enh75809     3  196983900  196984900      1       1  150064       2.9008     0.001861
enh75811     3  197019300  197020300      7       2  150064       2.4422    0.0072992
enh75812     3  197020200  197021200      7       1  150064       2.6481     0.004047
enh75813     3  197021800  197022800      2       1  150064        2.091     0.018266
enh75814     3  197030100  197031100      3       2  150064       1.6602      0.04844
enh75830     3  197183700  197184700      3       2  150064       1.9565     0.025205
enh75835     3  197208800  197209800      4       2  150064       2.7048     0.003417
enh75838     3  197221400  197222400      4       2  150064       3.4503   0.00027995
enh75839     3  197223000  197224000      1       1  150064       2.8096      0.00248
enh75842     3  197235200  197236200      6       2  150064       1.9066     0.028284
enh75847     3  197248000  197249000      5       2  150064       1.6626     0.048195
enh75848     3  197267900  197268900      4       2  150064       1.8659     0.031024
enh75882     4     647900     648900      3       2  150064       1.8554     0.031773
enh75884     4     659400     660400      3       2  150064       2.3376    0.0097047
enh75885     4     666400     667400      3       2  150064        2.863    0.0020979
enh75887     4     670600     671600      2       1  150064       2.8569    0.0021387
enh75889     4     677200     678200      2       1  150064       1.8302     0.033612
enh75890     4     703100     704100      5       1  150064       2.2577     0.011983
enh75891     4     711200     712200      1       1  150064       2.0247      0.02145
enh75892     4     714600     715600      2       1  150064       2.0964     0.018022
enh75893     4     719800     720800      3       1  150064       1.9845     0.023598
enh75894     4     745300     746300      2       1  150064       2.5284    0.0057299
enh75920     4    1194100    1195100      3       2  150064       2.6088    0.0045435
enh75921     4    1202900    1203900      5       2  150064        1.808     0.035302
enh75922     4    1205600    1206600      1       1  150064       2.4592     0.006962
enh75931     4    1317100    1318100      3       2  150064       1.8965      0.02895
enh75932     4    1328000    1329000      4       2  150064       2.2414       0.0125
enh75933     4    1338300    1339300      5       2  150064       2.1289     0.016632
enh75934     4    1343000    1344000      4       2  150064       1.9427     0.026029
enh75935     4    1345300    1346300      6       3  150064       2.1873      0.01436
enh75961     4    1799500    1800500      1       1  150064       1.8811      0.02998
enh75962     4    1811300    1812300      1       1  150064       2.5366     0.005596
enh75963     4    1830900    1831900      1       1  150064       1.9583       0.0251
enh75993     4    2267500    2268500      4       2  150064       2.4549    0.0070471
enh76051     4    2860000    2861000      2       1  150064        2.629     0.004282
enh76151     4    4425100    4426100      6       3  150064       2.6162    0.0044458
enh76153     4    4475300    4476300      6       3  150064       3.2381   0.00060156
enh76155     4    4482900    4483900      4       2  150064       3.1832   0.00072821
enh76158     4    4541300    4542300      5       2  150064       2.5781    0.0049674
enh76162     4    4613700    4614700      9       2  150064       2.0511     0.020127
enh76172     4    4793000    4794000      3       2  150064       2.2788     0.011341
enh76175     4    4945400    4946400     15       5  150064       2.0045     0.022507
enh76185     4    5167000    5168000      6       2  150064       1.9326      0.02664
enh76193     4    5720700    5721700      4       2  150064       1.7156     0.043119
enh76194     4    5749400    5750400     12       4  150064       1.6664     0.047821
enh76198     4    5859600    5860600      3       1  150064       2.1303     0.016572
enh76228     4    6384300    6385300      6       2  150064       1.7619     0.039046
enh76232     4    6439500    6440500      1       1  150064       2.1088      0.01748
enh76237     4    6495500    6496500     11       4  150064        1.834     0.033327
enh76245     4    6690400    6691400      5       3  150064       2.8339     0.002299
enh76310     4    7136400    7137400      8       3  150064       2.1365     0.016321
enh76351     4    7507500    7508500      4       2  150064       1.9572     0.025161
enh76363     4    7745400    7746400      5       3  150064       2.3859     0.008518
enh76364     4    7770800    7771800      9       4  150064        1.727     0.042085
enh76455     4    8404100    8405100      8       4  150064       1.9625     0.024851
enh76458     4    8428400    8429400      3       2  150064       2.0252     0.021422
enh76459     4    8437600    8438600      1       1  150064       1.6643      0.04803
enh76460     4    8439600    8440600      3       2  150064       2.0446     0.020448
enh76461     4    8440300    8441300      5       3  150064       2.1675     0.015099
enh76490     4   10297900   10298900      7       3  150064       1.8022     0.035759
enh76504     4   11000400   11001400      2       1  150064       2.9584    0.0015463
enh76517     4   13627200   13628200      2       1  150064       1.7364     0.041251
enh76545     4   14294800   14295800      1       1  150064       1.9698      0.02443
enh76559     4   14864600   14865600      9       2  150064       1.7622     0.039014
enh76564     4   14929300   14930300      5       2  150064       2.4005    0.0081867
enh76591     4   15563600   15564600      3       1  150064         1.99     0.023296
enh76609     4   16057700   16058700      3       2  150064       1.6783     0.046642
enh76615     4   16208200   16209200     11       4  150064       2.1296       0.0166
enh76621     4   16352900   16353900      4       2  150064       1.7575     0.039419
enh76622     4   16415400   16416400      8       2  150064       2.3763    0.0087428
enh76627     4   16599500   16600500      2       1  150064       2.2956     0.010849
enh76628     4   16609600   16610600      5       2  150064       2.3415    0.0096042
enh76630     4   16654500   16655500      2       1  150064       2.9336    0.0016754
enh76631     4   16661000   16662000      1       1  150064       3.5281    0.0002093
enh76632     4   16673400   16674400      3       2  150064       2.3967    0.0082718
enh76658     4   17325500   17326500      8       3  150064       1.8763     0.030304
enh76670     4   17581200   17582200      2       1  150064       2.1633     0.015257
enh76671     4   17585300   17586300      2       1  150064       2.1486     0.015834
enh76672     4   17588700   17589700      3       1  150064        1.839     0.032955
enh76673     4   17618300   17619300      3       1  150064       2.3589    0.0091643
enh76674     4   17637900   17638900      5       2  150064       2.0936     0.018146
enh76676     4   17689000   17690000      2       1  150064       2.0555     0.019914
enh76677     4   17703800   17704800      2       1  150064       1.9865     0.023487
enh76682     4   17787800   17788800      1       1  150064        1.898      0.02885
enh76683     4   17808100   17809100      1       1  150064       1.9182      0.02754
enh76685     4   17815500   17816500      2       1  150064       1.8942     0.029097
enh76686     4   17818500   17819500      2       1  150064       1.7774     0.037751
enh76687     4   18013400   18014400      1       1  150064       2.2473      0.01231
enh76688     4   18020500   18021500      3       1  150064       2.2682     0.011659
enh76690     4   18320000   18321000      2       1  150064       1.7003     0.044537
enh76702     4   19053200   19054200      1       1  150064       3.2979     0.000487
enh76703     4   19197100   19198100      1       1  150064       2.2203       0.0132
enh76704     4   19695700   19696700      3       2  150064       3.0825    0.0010264
enh76705     4   19777400   19778400      1       1  150064       3.0349     0.001203
enh76720     4   20619900   20620900      2       1  150064       2.5003    0.0062051
enh76722     4   20702900   20703900      3       1  150064       1.6879     0.045719
enh76731     4   22239800   22240800      5       2  150064       1.9755     0.024107
enh76741     4   22843800   22844800      1       1  150064       2.0047       0.0225
enh76748     4   23424800   23425800      4       1  150064       4.4629   4.0423e-06
enh76770     4   24120400   24121400      6       3  150064       3.1599     0.000789
enh76776     4   24261800   24262800      5       1  150064       1.8204      0.03435
enh76777     4   24263700   24264700     10       4  150064       2.2325      0.01279
enh76778     4   24322900   24323900      1       1  150064       1.7763      0.03784
enh76793     4   24818300   24819300      2       1  150064       2.5674    0.0051235
enh76795     4   24883700   24884700      5       2  150064       2.5609    0.0052195
enh76796     4   24884900   24885900      7       2  150064       2.6869    0.0036062
enh76797     4   24886300   24887300      5       2  150064       2.5919    0.0047721
enh76798     4   24886900   24887900      9       3  150064       1.6516     0.049306
enh76799     4   24913000   24914000      2       1  150064       1.7957     0.036271
enh76824     4   25441600   25442600      3       2  150064       2.4407    0.0073299
enh76835     4   25588900   25589900      7       2  150064       2.6548    0.0039682
enh76844     4   25811900   25812900      1       1  150064       1.6812      0.04636
enh76846     4   25825000   25826000      1       1  150064       1.6476      0.04972
enh76850     4   25858300   25859300      2       1  150064       2.0273     0.021315
enh76851     4   25860800   25861800      2       1  150064       2.6848    0.0036285
enh76853     4   25865400   25866400      3       1  150064       2.9199    0.0017506
enh76856     4   25892300   25893300      4       2  150064       2.1868      0.01438
enh76857     4   25898400   25899400      1       1  150064       1.9364      0.02641
enh76863     4   25920900   25921900      3       2  150064       2.0725     0.019108
enh76868     4   25954900   25955900      9       4  150064       3.2532   0.00057065
enh76870     4   25969400   25970400      9       3  150064         1.67     0.047458
enh76896     4   26345000   26346000      1       1  150064       2.1612      0.01534
enh76898     4   26357200   26358200      2       1  150064       2.2508       0.0122
enh76902     4   26378800   26379800      1       1  150064       2.2668       0.0117
enh76905     4   26425700   26426700      1       1  150064       2.0431      0.02052
enh76909     4   26530500   26531500      5       1  150064       2.3095     0.010459
enh76911     4   26586700   26587700      1       1  150064       3.4971    0.0002352
enh76913     4   26773500   26774500      1       1  150064       3.4081    0.0003271
enh76915     4   26804700   26805700      2       1  150064        3.133   0.00086519
enh76916     4   26813500   26814500      2       1  150064       2.4518    0.0071075
enh76926     4   26870200   26871200      1       1  150064       2.7227     0.003238
enh76932     4   26905700   26906700      2       1  150064       1.7489     0.040153
enh76935     4   26910300   26911300      5       2  150064       2.3815    0.0086215
enh76939     4   26917100   26918100      1       1  150064       2.3601     0.009135
enh76954     4   27150800   27151800      2       1  150064       2.6259    0.0043213
enh76956     4   27345100   27346100      3       2  150064        1.828     0.033774
enh76957     4   27362100   27363100      6       2  150064       1.7262     0.042159
enh76963     4   28279800   28280800      3       1  150064        1.662     0.048261
enh76964     4   28450600   28451600      3       2  150064       1.9898     0.023307
enh76968     4   30601800   30602800      6       2  150064       2.0524     0.020066
enh76969     4   30607200   30608200      1       1  150064       2.0794      0.01879
enh76972     4   30793800   30794800      3       2  150064       2.8598    0.0021198
enh76973     4   30795200   30796200      1       1  150064        2.971     0.001484
enh76974     4   30838400   30839400      3       2  150064        2.616    0.0044486
enh76975     4   30839400   30840400      4       2  150064       3.8536   5.8202e-05
enh76979     4   31049900   31050900      4       2  150064       1.6475     0.049726
enh76980     4   31105700   31106700      1       1  150064       1.7935      0.03645
enh76981     4   31116000   31117000      2       1  150064       2.1541     0.015617
enh76988     4   32789800   32790800      7       3  150064       2.2316      0.01282
enh76998     4   36027700   36028700      3       1  150064       1.8574     0.031625
enh77007     4   36220400   36221400      5       3  150064       2.0414     0.020606
enh77039     4   37826400   37827400      2       1  150064       1.7997     0.035952
enh77051     4   38006600   38007600      6       2  150064       1.7735     0.038076
enh77053     4   38030100   38031100      1       1  150064       1.9522      0.02546
enh77054     4   38052100   38053100      6       2  150064       1.7916     0.036598
enh77065     4   38114000   38115000      4       2  150064       2.1479     0.015862
enh77067     4   38121200   38122200      1       1  150064       1.7643      0.03884
enh77105     4   38611800   38612800      6       3  150064       1.7412     0.040826
enh77106     4   38614700   38615700      3       2  150064       1.9283      0.02691
enh77108     4   38663300   38664300      5       2  150064       1.7447     0.040519
enh77115     4   38684500   38685500      3       2  150064       1.8787     0.030144
enh77116     4   38686400   38687400      2       1  150064       2.0673     0.019354
enh77154     4   39637100   39638100      2       1  150064       2.5878    0.0048293
enh77155     4   39641500   39642500      1       1  150064       2.5731      0.00504
enh77196     4   40623800   40624800      3       1  150064       2.0578     0.019803
enh77256     4   41386100   41387100      4       2  150064        1.987     0.023462
enh77320     4   42808000   42809000      2       1  150064       1.6926     0.045264
enh77336     4   45102900   45103900      3       2  150064       2.4997    0.0062149
enh77339     4   46260100   46261100      1       1  150064       2.7989     0.002564
enh77348     4   47280100   47281100      1       1  150064       3.5008    0.0002319
enh77353     4   47488400   47489400      5       3  150064        2.309     0.010473
enh77375     4   48363100   48364100      3       1  150064       2.1209     0.016964
enh77376     4   48371900   48372900      3       1  150064       2.7516    0.0029649
enh77378     4   48381800   48382800      1       1  150064       3.0226     0.001253
enh77385     4   48540600   48541600      1       1  150064       2.3947     0.008318
enh77386     4   48545900   48546900      2       1  150064       2.3194     0.010187
enh77388     4   48596000   48597000      2       1  150064        2.359    0.0091629
enh77389     4   48596400   48597400      2       1  150064        2.359    0.0091629
enh77392     4   48644600   48645600      2       1  150064       1.8341     0.033319
enh77395     4   48670200   48671200      1       1  150064       2.3414     0.009606
enh77403     4   48777200   48778200      2       1  150064       2.0317     0.021093
enh77404     4   48783200   48784200      1       1  150064        2.482     0.006533
enh77405     4   48789100   48790100      1       1  150064       2.4901     0.006386
enh77499     4   55063500   55064500      3       2  150064       1.7467     0.040344
enh77500     4   55083200   55084200      1       1  150064       2.3698       0.0089
enh77507     4   55268700   55269700      5       2  150064       2.4344    0.0074587
enh77513     4   55717600   55718600      3       2  150064       1.8031     0.035688
enh77523     4   56121500   56122500      3       1  150064       2.5647    0.0051638
enh77532     4   56265400   56266400      2       1  150064       1.7153     0.043149
enh77537     4   56419400   56420400      4       2  150064       1.9678     0.024544
enh77568     4   57147900   57148900      3       1  150064       2.0136     0.022025
enh77572     4   57176200   57177200      4       2  150064       2.9739    0.0014704
enh77583     4   57372500   57373500      6       2  150064       1.8057     0.035482
enh77622     4   57964600   57965600      1       1  150064        1.673      0.04716
enh77623     4   57968000   57969000      1       1  150064       1.6622      0.04824
enh77650     4   58370400   58371400      4       1  150064       1.6669     0.047768
enh77651     4   59167100   59168100      1       1  150064       2.3477     0.009446
enh77652     4   60463300   60464300      5       2  150064       2.4413    0.0073173
enh77657     4   62075500   62076500      2       1  150064       2.1082     0.017505
enh77660     4   62202000   62203000      2       1  150064       2.6715    0.0037759
enh77671     4   62421300   62422300      5       2  150064       1.6834     0.046152
enh77683     4   63521400   63522400      3       2  150064       1.9436     0.025972
enh77690     4   65637000   65638000      2       1  150064       1.8953     0.029024
enh77693     4   66282300   66283300      6       2  150064       2.7375    0.0030951
enh77694     4   66380900   66381900      7       3  150064        2.679    0.0036922
enh77695     4   66454900   66455900      8       3  150064       2.4311    0.0075266
enh77696     4   66527200   66528200      2       1  150064       1.9203      0.02741
enh77699     4   66834200   66835200      3       2  150064       2.4036    0.0081181
enh77714     4   68563800   68564800      4       2  150064       2.8429     0.002235
enh77715     4   68564600   68565600      3       1  150064       2.7744    0.0027653
enh77716     4   68567800   68568800      5       2  150064        3.129   0.00087715
enh77717     4   68578300   68579300      4       2  150064       3.2406   0.00059644
enh77718     4   68579600   68580600      2       1  150064       3.2434   0.00059065
enh77734     4   70723800   70724800      4       2  150064       1.6994     0.044624
enh77842     4   74486000   74487000      2       1  150064       2.1555     0.015562
enh77854     4   75022200   75023200      1       1  150064       2.1452      0.01597
enh77858     4   75371000   75372000      8       1  150064        2.285     0.011157
enh77863     4   76435100   76436100      3       1  150064       1.7819     0.037384
enh77876     4   76841000   76842000      1       1  150064       2.0895      0.01833
enh77878     4   76932900   76933900      3       2  150064       1.9994     0.022781
enh77882     4   77007600   77008600      1       1  150064        1.962      0.02488
enh77893     4   77127300   77128300      4       2  150064        1.783     0.037295
enh77895     4   77135800   77136800      2       1  150064       1.7965     0.036211
enh77901     4   77341300   77342300      2       1  150064       2.1596       0.0154
enh77903     4   77353700   77354700      2       1  150064       1.7832     0.037275
enh77918     4   77500600   77501600      3       2  150064       2.3775    0.0087164
enh77923     4   77528200   77529200      2       1  150064       1.8516     0.032039
enh77925     4   77604200   77605200      1       1  150064       2.1759      0.01478
enh78033     4   80010100   80011100      3       2  150064       2.2483      0.01228
enh78036     4   80202700   80203700      4       2  150064       3.6875   0.00011322
enh78048     4   80991000   80992000      1       1  150064       1.7049      0.04411
enh78066     4   82429100   82430100      4       2  150064       1.6664     0.047814
enh78068     4   82444600   82445600      9       3  150064       1.7894     0.036779
enh78076     4   82645800   82646800      2       1  150064       2.0791     0.018804
enh78084     4   83281100   83282100      2       1  150064       2.1198     0.017013
enh78086     4   83284700   83285700      2       1  150064       2.0983     0.017941
enh78106     4   83617400   83618400      6       2  150064        1.902     0.028586
enh78109     4   83631500   83632500      7       3  150064       1.7649     0.038793
enh78110     4   83635000   83636000      6       3  150064       1.7053     0.044067
enh78129     4   83716600   83717600      2       1  150064       2.2102     0.013545
enh78140     4   83910400   83911400      4       1  150064       2.3499    0.0093887
enh78146     4   84139000   84140000      1       1  150064       2.0847      0.01855
enh78159     4   84469400   84470400      2       1  150064       2.1792     0.014659
enh78160     4   84503200   84504200      1       1  150064       1.9576      0.02514
enh78161     4   84526100   84527100      4       2  150064       2.8868    0.0019461
enh78170     4   85777000   85778000      1       1  150064       1.9527      0.02543
enh78201     4   86850000   86851000      2       1  150064       1.8225     0.034189
enh78206     4   87139700   87140700      4       2  150064       2.4566    0.0070121
enh78207     4   87154200   87155200      3       1  150064       2.1364     0.016322
enh78229     4   87811900   87812900      1       1  150064       2.6206     0.004389
enh78230     4   87814000   87815000      3       1  150064       2.1295     0.016608
enh78235     4   87898400   87899400      5       2  150064       2.8232    0.0023776
enh78241     4   87946000   87947000      2       1  150064       2.0706     0.019196
enh78243     4   87950600   87951600      3       2  150064       2.6331    0.0042302
enh78244     4   87952300   87953300      2       1  150064       1.9813     0.023781
enh78245     4   87953500   87954500      1       1  150064       2.7191     0.003273
enh78247     4   87960800   87961800      2       1  150064       2.0051     0.022474
enh78249     4   87963600   87964600      3       1  150064       2.5445     0.005472
enh78250     4   87965800   87966800      2       1  150064       2.1474     0.015879
enh78251     4   87969700   87970700      3       2  150064       2.1982     0.013967
enh78252     4   87970900   87971900      1       1  150064       2.2153      0.01337
enh78253     4   87973600   87974600      4       2  150064       2.1946     0.014094
enh78254     4   87975700   87976700      7       3  150064       2.3092     0.010467
enh78255     4   87979400   87980400      3       1  150064       1.6901     0.045501
enh78273     4   88156200   88157200      1       1  150064       1.7099      0.04364
enh78304     4   88895700   88896700      2       1  150064       1.7708     0.038294
enh78305     4   88898700   88899700      5       2  150064       1.9182     0.027543
enh78355     4   90629900   90630900      3       1  150064       2.7836    0.0026883
enh78356     4   90674200   90675200      3       2  150064       1.9803     0.023833
enh78359     4   90755400   90756400      6       2  150064       1.8414     0.032783
enh78363     4   90919400   90920400      2       1  150064       2.7853    0.0026739
enh78366     4   91155800   91156800      4       1  150064       1.9209     0.027373
enh78374     4   93443000   93444000      2       1  150064       2.3355    0.0097599
enh78375     4   93501700   93502700      8       2  150064       2.0569     0.019848
enh78376     4   93556600   93557600      3       2  150064       2.3882    0.0084665
enh78389     4   95130600   95131600      1       1  150064       1.8048      0.03555
enh78391     4   95291300   95292300      2       1  150064       1.8886     0.029472
enh78407     4   95723000   95724000      3       2  150064       2.5906      0.00479
enh78411     4   95861400   95862400      4       2  150064       2.3471    0.0094592
enh78423     4   96101900   96102900      3       1  150064       1.7674     0.038577
enh78436     4   96225000   96226000      5       1  150064        1.975     0.024133
enh78438     4   96283000   96284000      3       1  150064        2.488     0.006424
enh78460     4   97657000   97658000      6       2  150064        4.278   9.4302e-06
enh78477     4   99403600   99404600      2       1  150064       2.3598    0.0091432
enh78480     4   99416500   99417500      3       1  150064       1.7635     0.038906
enh78488     4   99465500   99466500      4       2  150064       2.3669     0.008968
enh78489     4   99466900   99467900      7       2  150064       1.9625     0.024851
enh78490     4   99468400   99469400      2       1  150064       2.2797     0.011311
enh78491     4   99476400   99477400      6       2  150064       1.8725     0.030567
enh78494     4   99488400   99489400      3       2  150064        1.894     0.029112
enh78495     4   99489800   99490800      3       2  150064       1.8183      0.03451
enh78501     4   99510000   99511000      3       1  150064       2.6829    0.0036498
enh78555     4  100754400  100755400      6       3  150064       2.5408    0.0055305
enh78556     4  100767000  100768000      4       2  150064       2.0602     0.019689
enh78559     4  100815900  100816900      6       2  150064       1.7416     0.040791
enh78563     4  100943300  100944300      5       3  150064       2.6592    0.0039165
enh78567     4  101034000  101035000      1       1  150064       2.0445      0.02045
enh78571     4  101953100  101954100      5       2  150064       2.0214     0.021619
enh78573     4  102023800  102024800      1       1  150064         2.09      0.01831
enh78574     4  102034000  102035000      2       1  150064       1.6512     0.049353
enh78580     4  102082300  102083300      1       1  150064       2.1196      0.01702
enh78581     4  102112500  102113500      3       1  150064       1.9254     0.027088
enh78606     4  103605000  103606000      2       1  150064       2.1528     0.015666
enh78607     4  103655400  103656400      1       1  150064        2.895     0.001896
enh78608     4  103678500  103679500      2       1  150064       2.3234     0.010078
enh78609     4  103680100  103681100      2       1  150064       3.0803    0.0010341
enh78610     4  103732400  103733400      3       1  150064       3.5565   0.00018795
enh78611     4  103738900  103739900      3       1  150064       2.3195     0.010185
enh78613     4  103788200  103789200      1       1  150064       3.8858      5.1e-05
enh78615     4  103932900  103933900      3       1  150064        2.687     0.003605
enh78616     4  103939400  103940400      2       1  150064       3.5984   0.00016012
enh78626     4  105329700  105330700      2       1  150064       1.6505     0.049425
enh78627     4  105338000  105339000      1       1  150064       1.7447      0.04052
enh78628     4  105340900  105341900      2       1  150064        1.726     0.042178
enh78631     4  105346600  105347600      3       1  150064        1.913     0.027876
enh78634     4  105396600  105397600      2       1  150064       2.8538    0.0021601
enh78636     4  105410100  105411100      3       2  150064       3.4284   0.00030361
enh78637     4  105413700  105414700      2       1  150064       2.8243    0.0023695
enh78639     4  105422000  105423000      1       1  150064       2.7957     0.002589
enh78640     4  105512800  105513800      2       1  150064       1.8278     0.033792
enh78648     4  106083000  106084000      2       1  150064       1.6467     0.049805
enh78649     4  106101900  106102900      1       1  150064       2.2268      0.01298
enh78665     4  106766400  106767400      3       1  150064       1.9752     0.024124
enh78685     4  108853600  108854600      2       1  150064       2.0506     0.020153
enh78702     4  109234200  109235200      3       1  150064       1.9214     0.027339
enh78703     4  109254700  109255700      2       1  150064       1.8419     0.032746
enh78705     4  109267100  109268100      4       2  150064       1.9632     0.024814
enh78720     4  109481500  109482500      5       1  150064       2.1437     0.016027
enh78724     4  109544100  109545100      1       1  150064       2.0204      0.02167
enh78743     4  110537200  110538200      3       1  150064        1.904     0.028457
enh78753     4  110833200  110834200      1       1  150064       3.3573    0.0003935
enh78754     4  110833900  110834900      1       1  150064       3.3573    0.0003935
enh78756     4  110837000  110838000      4       2  150064       2.6586    0.0039236
enh78757     4  110842100  110843100      3       1  150064        2.422    0.0077167
enh78758     4  110899800  110900800      2       1  150064       2.7747     0.002763
enh78759     4  110941000  110942000      3       1  150064       2.3359    0.0097476
enh78779     4  111120300  111121300      1       1  150064       1.6484      0.04964
enh78781     4  111285800  111286800      1       1  150064       1.6798       0.0465
enh78811     4  113740900  113741900      3       1  150064       2.2613      0.01187
enh78812     4  113743900  113744900      3       2  150064        1.725     0.042265
enh78817     4  113786800  113787800      3       2  150064        1.652      0.04927
enh78844     4  113998700  113999700      2       1  150064       1.8404     0.032856
enh78845     4  114000800  114001800      5       3  150064        1.806     0.035461
enh78848     4  114030000  114031000      8       2  150064       3.2627   0.00055178
enh78851     4  114047200  114048200      3       2  150064        2.711    0.0033539
enh78852     4  114051900  114052900      4       2  150064       3.5297   0.00020799
enh78854     4  114064900  114065900      8       4  150064       1.8206     0.034337
enh78855     4  114065800  114066800      3       2  150064       3.1254   0.00088774
enh78856     4  114066900  114067900      7       3  150064       2.5856    0.0048603
enh78857     4  114068400  114069400      4       2  150064       3.4443   0.00028628
enh78881     4  114555000  114556000      1       1  150064       1.6744      0.04703
enh78892     4  114628900  114629900      2       1  150064       1.7434     0.040631
enh78895     4  114676200  114677200      4       2  150064       1.6902     0.045491
enh78905     4  115523200  115524200      3       1  150064       2.8363    0.0022816
enh78908     4  115552800  115553800      4       2  150064       1.9839     0.023635
enh78914     4  115608900  115609900      3       2  150064       2.1282     0.016659
enh78921     4  118055300  118056300      5       2  150064       3.3982   0.00033909
enh78923     4  118795000  118796000      1       1  150064       3.5333    0.0002052
enh78931     4  119683300  119684300      2       1  150064       1.6835     0.046137
enh78960     4  121239800  121240800      1       1  150064       1.6665      0.04781
enh78966     4  121617000  121618000      6       2  150064       1.9861     0.023514
enh78973     4  122199400  122200400      1       1  150064       2.5779      0.00497
enh78987     4  122870800  122871800      3       1  150064       2.1516     0.015715
enh78988     4  122966600  122967600      4       2  150064       2.3833    0.0085784
enh78989     4  123021400  123022400      3       1  150064       2.8872    0.0019433
enh78994     4  123652400  123653400      1       1  150064       1.7892      0.03679
enh79007     4  124048800  124049800      1       1  150064       1.9662      0.02464
enh79021     4  124373900  124374900      2       1  150064       1.6871      0.04579
enh79031     4  124541000  124542000      4       2  150064       2.1592     0.015416
enh79047     4  124777500  124778500      1       1  150064       1.6813      0.04635
enh79082     4  126271400  126272400      2       1  150064       2.1671     0.015114
enh79084     4  126278800  126279800      2       1  150064       2.3747    0.0087806
enh79107     4  128619900  128620900      2       1  150064       2.1117     0.017356
enh79117     4  129149500  129150500      2       1  150064       1.8349     0.033259
enh79119     4  129204000  129205000      1       1  150064       1.8543      0.03185
enh79120     4  129205200  129206200      1       1  150064       1.7304      0.04178
enh79123     4  129243800  129244800      3       1  150064       2.3129     0.010363
enh79125     4  129307300  129308300      5       3  150064       2.6322    0.0042423
enh79129     4  129389400  129390400      2       1  150064       1.8834     0.029823
enh79133     4  129442000  129443000      4       2  150064       1.8762     0.030316
enh79134     4  129449800  129450800      5       2  150064       1.7111     0.043528
enh79146     4  129557300  129558300      3       2  150064       1.8283     0.033753
enh79150     4  129581500  129582500      2       1  150064       1.7986     0.036042
enh79151     4  129610900  129611900      7       3  150064       2.3012      0.01069
enh79153     4  129708800  129709800      4       2  150064       1.7941     0.036399
enh79172     4  130947000  130948000      1       1  150064       2.3936     0.008341
enh79197     4  134720600  134721600      1       1  150064        2.509     0.006053
enh79202     4  135506400  135507400      2       1  150064       1.6989     0.044672
enh79216     4  138544000  138545000      4       2  150064       1.9676     0.024557
enh79237     4  139319100  139320100      1       1  150064       2.0302      0.02117
enh79238     4  139408500  139409500      6       2  150064       1.6598     0.048475
enh79256     4  139937800  139938800      3       1  150064       3.2198   0.00064145
enh79258     4  139949100  139950100      1       1  150064       2.7598     0.002892
enh79260     4  140002500  140003500      1       1  150064       2.6525     0.003995
enh79262     4  140065500  140066500      4       2  150064       2.3645    0.0090284
enh79263     4  140074700  140075700      1       1  150064       3.2176    0.0006463
enh79264     4  140093000  140094000      3       2  150064       1.9157     0.027702
enh79265     4  140095400  140096400      6       3  150064       2.3024     0.010656
enh79266     4  140099800  140100800      4       2  150064       1.9009     0.028657
enh79267     4  140128700  140129700      2       1  150064       2.0973     0.017983
enh79269     4  140187800  140188800      2       1  150064       1.8131     0.034907
enh79282     4  140456700  140457700      3       2  150064       1.8982     0.028832
enh79283     4  140472000  140473000      1       1  150064       2.9567     0.001555
enh79285     4  140481300  140482300      2       1  150064       1.7002     0.044543
enh79286     4  140489400  140490400      5       2  150064       3.5675   0.00018021
enh79287     4  140513700  140514700      1       1  150064       1.6754      0.04693
enh79291     4  140543900  140544900      6       2  150064       2.2109     0.013521
enh79313     4  140735700  140736700      4       1  150064       3.1349   0.00085947
enh79338     4  140888200  140889200      4       1  150064       1.6666     0.047795
enh79354     4  141015900  141016900      3       1  150064       1.8587     0.031533
enh79355     4  141020100  141021100      3       2  150064       1.9833     0.023669
enh79376     4  141444000  141445000      1       1  150064       1.7094      0.04369
enh79391     4  141942500  141943500      1       1  150064        1.953      0.02541
enh79395     4  142143200  142144200      2       1  150064       2.3606    0.0091234
enh79409     4  143861300  143862300      3       2  150064       2.6642    0.0038591
enh79410     4  143882700  143883700      2       1  150064       2.8251    0.0023629
enh79424     4  144281000  144282000      5       2  150064       2.1335     0.016441
enh79436     4  144437600  144438600      3       2  150064       2.2625     0.011832
enh79464     4  146413500  146414500      1       1  150064       1.7686      0.03848
enh79486     4  146804700  146805700      2       1  150064       1.7215     0.042584
enh79522     4  147999500  148000500      2       1  150064       1.9359     0.026439
enh79524     4  148024300  148025300      4       2  150064       2.7163    0.0033003
enh79550     4  149207400  149208400      2       1  150064       1.6885     0.045661
enh79551     4  149209300  149210300      2       1  150064       2.4307    0.0075341
enh79555     4  150410000  150411000      1       1  150064       2.6937     0.003533
enh79576     4  151093400  151094400      4       2  150064       1.9053     0.028368
enh79587     4  151138400  151139400      2       1  150064       1.8991     0.028779
enh79589     4  151145800  151146800      1       1  150064        1.985      0.02357
enh79593     4  151165300  151166300      5       2  150064       2.4953    0.0062925
enh79604     4  151644300  151645300      2       1  150064       1.8747     0.030415
enh79640     4  152595400  152596400      2       1  150064       2.0846     0.018555
enh79671     4  153036800  153037800      6       2  150064       1.8633     0.031208
enh79672     4  153039600  153040600      1       1  150064        1.659      0.04856
enh79793     4  154549800  154550800      4       2  150064       1.6716     0.047298
enh79799     4  154755700  154756700      4       2  150064       3.6974    0.0001089
enh79804     4  155433200  155434200      4       2  150064       2.1149     0.017219
enh79823     4  156920400  156921400      2       1  150064       2.1635     0.015252
enh79827     4  157219300  157220300      3       2  150064       2.0512     0.020123
enh79832     4  157489200  157490200      6       3  150064       2.3838    0.0085684
enh79833     4  157518900  157519900      3       1  150064       2.7566    0.0029204
enh79899     4  159688400  159689400      2       1  150064       2.1063     0.017588
enh79900     4  159692300  159693300      2       1  150064       1.6637     0.048088
enh79902     4  159696700  159697700      7       3  150064       1.8782     0.030179
enh79903     4  159698700  159699700      3       1  150064       1.7565     0.039505
enh79904     4  159699600  159700600      3       1  150064        1.769     0.038449
enh79906     4  159707300  159708300      3       1  150064       1.9704     0.024398
enh79908     4  159731700  159732700      2       1  150064       2.3371    0.0097179
enh79913     4  159766200  159767200      1       1  150064        2.155      0.01558
enh79916     4  159835100  159836100      5       1  150064       2.0025     0.022618
enh79964     4  162324800  162325800      6       4  150064       1.8084     0.035272
enh79966     4  162592900  162593900      3       1  150064       1.7127     0.043379
enh79975     4  164486500  164487500      3       2  150064       1.7474     0.040283
enh79980     4  165173000  165174000      4       2  150064       2.8203    0.0023988
enh79990     4  166142900  166143900      2       1  150064       2.6085    0.0045463
enh79992     4  166215700  166216700      2       1  150064       2.2098     0.013559
enh80004     4  166338900  166339900     10       1  150064       1.6683     0.047624
enh80005     4  166342100  166343100      5       1  150064       1.6844     0.046051
enh80014     4  167917100  167918100      3       2  150064       2.0914     0.018247
enh80015     4  167973200  167974200      3       2  150064       2.4422    0.0072994
enh80016     4  168020900  168021900      4       2  150064       2.3973    0.0082577
enh80019     4  168103600  168104600      3       2  150064       1.8372     0.033092
enh80025     4  169240400  169241400      2       1  150064       1.7671     0.038602
enh80042     4  169656300  169657300      7       3  150064       2.0621     0.019599
enh80074     4  169991300  169992300      5       2  150064       2.4822    0.0065291
enh80075     4  170001200  170002200      5       2  150064       1.9023     0.028564
enh80076     4  170021000  170022000      2       1  150064       2.7468    0.0030094
enh80079     4  170037500  170038500      1       1  150064       2.1733      0.01488
enh80080     4  170041700  170042700      1       1  150064       2.7556     0.002929
enh80081     4  170054900  170055900      1       1  150064       2.4425     0.007292
enh80082     4  170080800  170081800      2       1  150064       2.2649     0.011758
enh80083     4  170082200  170083200      2       1  150064       2.4207    0.0077455
enh80084     4  170093400  170094400      3       1  150064       2.0667     0.019379
enh80102     4  170162300  170163300      4       2  150064       1.7415     0.040796
enh80105     4  170165400  170166400      1       1  150064       2.3403     0.009635
enh80112     4  170192800  170193800      1       1  150064       2.3178      0.01023
enh80114     4  170226500  170227500      4       2  150064       4.4322   4.6648e-06
enh80115     4  170236300  170237300      3       1  150064       4.2191   1.2264e-05
enh80117     4  170266500  170267500      3       1  150064       2.9681    0.0014984
enh80118     4  170269500  170270500      3       1  150064       3.8466   5.9888e-05
enh80119     4  170318400  170319400      3       2  150064       3.0825    0.0010263
enh80120     4  170359900  170360900      2       1  150064       1.7035     0.044234
enh80122     4  170406700  170407700      3       1  150064       1.9236     0.027205
enh80123     4  170525700  170526700      3       2  150064       4.3039   8.3909e-06
enh80124     4  170531300  170532300      5       2  150064       1.6846     0.046029
enh80125     4  170540000  170541000      3       2  150064       4.9788   3.1997e-07
enh80126     4  170543700  170544700      2       1  150064        3.486   0.00024516
enh80127     4  170579700  170580700      1       1  150064       5.0246    2.523e-07
enh80129     4  170584300  170585300      7       3  150064       3.5987    0.0001599
enh80137     4  170877300  170878300      2       1  150064       2.4203    0.0077541
enh80142     4  170926900  170927900      4       2  150064       1.8712     0.030658
enh80143     4  170932300  170933300      5       1  150064       2.2012      0.01386
enh80144     4  170933200  170934200      5       2  150064       2.4487    0.0071677
enh80146     4  170944000  170945000      3       2  150064       1.9074     0.028234
enh80147     4  170948600  170949600      3       2  150064       2.4428     0.007286
enh80156     4  173821800  173822800      3       2  150064       1.9255     0.027083
enh80176     4  174185600  174186600      4       2  150064       1.7445     0.040533
enh80194     4  175008100  175009100      2       1  150064       2.4577    0.0069909
enh80206     4  176592800  176593800      3       1  150064       1.8038      0.03563
enh80211     4  176649600  176650600      3       2  150064        2.721    0.0032544
enh80212     4  176666100  176667100      9       3  150064       1.6459     0.049889
enh80219     4  176726600  176727600      1       1  150064       4.5116    3.217e-06
enh80222     4  176748200  176749200      2       1  150064        3.418   0.00031545
enh80223     4  176752200  176753200      3       2  150064       3.6911   0.00011162
enh80224     4  176754100  176755100      3       2  150064       2.5261    0.0057662
enh80225     4  176755600  176756600      2       1  150064       3.5197   0.00021605
enh80228     4  176865500  176866500      3       2  150064       5.1737   1.1476e-07
enh80229     4  176867500  176868500      2       1  150064       4.2666   9.9257e-06
enh80231     4  176893600  176894600      1       1  150064       3.8621    5.621e-05
enh80233     4  176917400  176918400      5       2  150064       2.7002    0.0034653
enh80234     4  176918500  176919500      5       2  150064       2.9323    0.0016822
enh80235     4  176920100  176921100      2       1  150064       2.0298     0.021191
enh80236     4  176965200  176966200      3       2  150064       3.0412    0.0011782
enh80256     4  178361600  178362600      3       1  150064       1.9138     0.027821
enh80259     4  179227400  179228400      3       1  150064       1.9501     0.025583
enh80273     4  182069400  182070400      8       4  150064       1.7662     0.038685
enh80275     4  182093900  182094900      4       2  150064       1.7754     0.037913
enh80276     4  182114100  182115100      6       3  150064       1.7784     0.037673
enh80277     4  182123200  182124200      4       2  150064       1.6492     0.049557
enh80314     4  183601500  183602500      5       2  150064       3.7583   8.5521e-05
enh80315     4  183658000  183659000      1       1  150064       2.9807     0.001438
enh80321     4  183749200  183750200      2       1  150064       1.7681     0.038522
enh80332     4  184039500  184040500      4       1  150064       2.2833     0.011205
enh80342     4  184183200  184184200      2       1  150064       1.7548     0.039651
enh80357     4  184492200  184493200      8       2  150064       2.2386      0.01259
enh80370     4  184794500  184795500      3       1  150064       2.5415    0.0055182
enh80371     4  184796800  184797800      4       2  150064       2.2595     0.011926
enh80394     4  185200400  185201400      2       1  150064       3.2915   0.00049834
enh80407     4  185310800  185311800      8       4  150064       1.7397     0.040959
enh80413     4  185334200  185335200      2       1  150064       1.6822     0.046263
enh80414     4  185338500  185339500      6       3  150064       1.9499     0.025594
enh80429     4  185391400  185392400      5       2  150064       1.9227     0.027261
enh80441     4  185565800  185566800      2       1  150064       1.8297     0.033651
enh80444     4  185650600  185651600      6       2  150064       1.6772     0.046748
enh80445     4  185651200  185652200      5       2  150064       1.9298     0.026816
enh80446     4  185652000  185653000      8       2  150064       2.0459     0.020383
enh80448     4  185655700  185656700      3       2  150064       2.0029     0.022595
enh80449     4  185668000  185669000      3       1  150064       1.9627     0.024843
enh80477     4  186226800  186227800      1       1  150064       2.4069     0.008044
enh80521     4  187000400  187001400      8       3  150064       2.1959     0.014051
enh80523     4  187053400  187054400      4       2  150064       1.8017     0.035799
enh80548     4  187623700  187624700      2       1  150064       2.2543     0.012087
enh80557     4  187765900  187766900      7       3  150064       1.6989     0.044666
enh80565     4  187992800  187993800      7       2  150064       3.0595    0.0011086
enh80567     4  188156800  188157800      5       2  150064       1.9087     0.028149
enh80571     4  188953400  188954400     10       3  150064       1.6724     0.047219
enh80572     4  189308300  189309300      7       5  150064       1.7028       0.0443
enh80580     4  190019900  190020900      1       1  150064       1.9925      0.02316
enh80627     5     801100     802100      3       1  150064       2.0186     0.021763
enh80641     5    1097600    1098600      3       1  150064       2.0967     0.018011
enh80642     5    1099600    1100600      7       3  150064         2.22     0.013208
enh80643     5    1102800    1103800      5       2  150064       2.1049     0.017649
enh80681     5    2303000    2304000      2       1  150064       1.6785     0.046627
enh80682     5    2334000    2335000      4       2  150064       1.9566     0.025197
enh80703     5    4231600    4232600      1       1  150064       1.7461       0.0404
enh80705     5    4905900    4906900      4       2  150064       2.4209    0.0077414
enh80706     5    4907400    4908400      3       2  150064        2.448    0.0071825
enh80715     5    5304400    5305400      2       1  150064       2.2029     0.013802
enh80724     5    5420600    5421600      7       2  150064       2.9492     0.001593
enh80725     5    5424600    5425600      1       1  150064       2.8418     0.002243
enh80726     5    5427800    5428800      1       1  150064       3.0103     0.001305
enh80727     5    5433000    5434000      3       2  150064       2.5271    0.0057506
enh80728     5    5492200    5493200      1       1  150064       3.6504    0.0001309
enh80729     5    5493900    5494900      3       2  150064       2.4642    0.0068667
enh80730     5    5494600    5495600      4       2  150064       2.5949    0.0047313
enh80743     5    6159600    6160600      4       2  150064       1.9202     0.027413
enh80745     5    6202000    6203000      3       1  150064       2.1978     0.013983
enh80761     5    6704200    6705200      3       1  150064       2.5447    0.0054681
enh80763     5    6717900    6718900      5       2  150064       1.9567     0.025189
enh80764     5    6720200    6721200      6       2  150064       2.7104    0.0033599
enh80765     5    6723000    6724000     10       4  150064       2.0833     0.018611
enh80767     5    6729700    6730700      5       3  150064       2.4523    0.0070977
enh80768     5    6731800    6732800      7       3  150064       2.9876    0.0014058
enh80769     5    6733700    6734700      7       2  150064       3.3528   0.00040005
enh80770     5    6766000    6767000      3       1  150064       1.8638     0.031175
enh80780     5    7412300    7413300      2       1  150064       2.2243     0.013063
enh80783     5    7434400    7435400      2       1  150064       2.1568     0.015512
enh80800     5    7815900    7816900      1       1  150064       2.3398     0.009647
enh80852     5    9596300    9597300      1       1  150064       2.2987      0.01076
enh80898     5   10626400   10627400      1       1  150064       1.6877      0.04573
enh80938     5   11354900   11355900      2       1  150064       1.8591     0.031506
enh80960     5   11715400   11716400      2       1  150064       2.4593    0.0069595
enh80962     5   11796300   11797300      4       1  150064       1.6719     0.047274
enh80964     5   11844800   11845800      3       1  150064       2.8727     0.002035
enh81065     5   14672400   14673400      1       1  150064       2.0484      0.02026
enh81070     5   14756200   14757200      2       1  150064       2.7275    0.0031905
enh81082     5   15285700   15286700      2       1  150064       1.6514     0.049333
enh81105     5   15918400   15919400      1       1  150064       2.0243      0.02147
enh81106     5   15926800   15927800      2       1  150064       2.5546    0.0053148
enh81109     5   16427400   16428400      4       2  150064       2.3812     0.008629
enh81111     5   16458400   16459400      1       1  150064       1.7102      0.04361
enh81119     5   16539600   16540600      2       1  150064       2.5106    0.0060262
enh81123     5   16568900   16569900      1       1  150064       1.6963      0.04491
enh81133     5   16666800   16667800      1       1  150064       1.7204      0.04268
enh81140     5   16710800   16711800      5       2  150064       3.0581    0.0011138
enh81142     5   16716700   16717700      3       1  150064       2.4216    0.0077253
enh81145     5   16720600   16721600      2       1  150064       2.2437     0.012426
enh81146     5   16722000   16723000      3       1  150064       2.4653    0.0068451
enh81163     5   16838300   16839300      6       2  150064       1.7099     0.043646
enh81202     5   17257500   17258500      2       1  150064       2.4341    0.0074654
enh81214     5   17802100   17803100      7       2  150064       1.8852     0.029702
enh81230     5   24559800   24560800      2       1  150064        2.836    0.0022839
enh81369     5   34854200   34855200      4       2  150064       1.7399     0.040942
enh81398     5   36300500   36301500      5       2  150064       2.0368     0.020833
enh81400     5   36303900   36304900      1       1  150064       2.3836     0.008573
enh81416     5   36590700   36591700      3       2  150064       1.7128     0.043373
enh81426     5   36668400   36669400      1       1  150064       1.8291      0.03369
enh81437     5   36743600   36744600      2       1  150064       2.1859     0.014412
enh81456     5   37816600   37817600      6       3  150064       2.2431     0.012446
enh81480     5   38671800   38672800      1       1  150064       2.5421      0.00551
enh81481     5   38678500   38679500      2       1  150064       2.2084     0.013609
enh81486     5   38724700   38725700      5       2  150064       3.1669   0.00077046
enh81493     5   38809100   38810100      1       1  150064       2.0195      0.02172
enh81499     5   39057700   39058700      1       1  150064       2.7969      0.00258
enh81500     5   39062400   39063400      4       2  150064       2.6778    0.0037057
enh81508     5   39420700   39421700      1       1  150064       1.9815      0.02377
enh81510     5   39432900   39433900      1       1  150064       2.3855     0.008528
enh81572     5   44807600   44808600      3       1  150064        3.754   8.7012e-05
enh81579     5   50521500   50522500      2       1  150064       2.6851    0.0036256
enh81602     5   52323200   52324200      3       2  150064       1.9176     0.027582
enh81605     5   52386800   52387800      4       2  150064       3.1333   0.00086424
enh81613     5   52898500   52899500      2       1  150064       2.1356     0.016358
enh81615     5   52910000   52911000      1       1  150064       1.7139      0.04327
enh81622     5   53603900   53604900      2       1  150064        1.966     0.024648
enh81623     5   53607600   53608600      2       1  150064        1.647     0.049777
enh81642     5   53927800   53928800      6       4  150064        1.682     0.046284
enh81643     5   53939500   53940500      2       1  150064       2.1057     0.017617
enh81644     5   53942100   53943100      5       2  150064       2.0182     0.021785
enh81683     5   55460100   55461100      3       1  150064       1.6582     0.048637
enh81763     5   56594600   56595600      6       3  150064       1.9785     0.023936
enh81776     5   57137200   57138200      2       1  150064         1.93     0.026806
enh81783     5   57429400   57430400      5       3  150064       1.9578     0.025126
enh81786     5   57749900   57750900      3       2  150064       3.5781   0.00017303
enh81803     5   58299200   58300200      3       1  150064       3.0316    0.0012164
enh81811     5   58484400   58485400      5       2  150064       1.7684     0.038493
enh81821     5   58858600   58859600      3       2  150064       2.7821    0.0027005
enh81825     5   58893500   58894500      3       1  150064       1.7764     0.037833
enh81828     5   58902800   58903800      1       1  150064       1.9804      0.02383
enh81830     5   59005200   59006200      3       2  150064       1.7158     0.043099
enh81839     5   59968800   59969800      3       2  150064       2.5084    0.0060632
enh81840     5   59973600   59974600      4       2  150064       1.8207     0.034324
enh81848     5   60455600   60456600      3       2  150064       3.4759   0.00025456
enh81852     5   60541300   60542300      1       1  150064       2.8933     0.001906
enh81854     5   60559500   60560500      3       2  150064       2.7323    0.0031451
enh81855     5   60564000   60565000      4       1  150064       3.8535   5.8219e-05
enh81856     5   60568600   60569600      5       2  150064       2.8169    0.0024248
enh81857     5   60570700   60571700      4       2  150064       4.0373   2.7033e-05
enh81858     5   60572600   60573600      4       2  150064       3.9699   3.5957e-05
enh81859     5   60573000   60574000      4       2  150064       3.9699   3.5957e-05
enh81860     5   60576200   60577200      3       1  150064       3.7649   8.3299e-05
enh81861     5   60584900   60585900      1       1  150064       4.5695    2.445e-06
enh81863     5   60597100   60598100      2       1  150064       4.2705   9.7526e-06
enh81864     5   60614900   60615900      2       1  150064       5.5451   1.4693e-08
enh81866     5   60624600   60625600      1       1  150064       6.6855    1.151e-11
enh81867     5   60631400   60632400      2       1  150064       1.9547      0.02531
enh81870     5   60642600   60643600      3       2  150064       5.4008   3.3169e-08
enh81873     5   60657000   60658000      1       1  150064       2.0478      0.02029
enh81875     5   60695200   60696200      3       2  150064       4.4977    3.434e-06
enh81876     5   60696000   60697000      5       3  150064       6.3353   1.1842e-10
enh81878     5   60698700   60699700      1       1  150064       4.7789    8.811e-07
enh81879     5   60699900   60700900      1       1  150064       4.8041    7.773e-07
enh81881     5   60704400   60705400      2       1  150064        4.271   9.7277e-06
enh81882     5   60705300   60706300      4       2  150064       2.4344     0.007458
enh81887     5   60725200   60726200      1       1  150064       4.6812    1.426e-06
enh81888     5   60727700   60728700      2       1  150064       5.8212   2.9217e-09
enh81890     5   60736100   60737100      3       2  150064       5.6847   6.5535e-09
enh81892     5   60751000   60752000      3       1  150064       5.7432   4.6457e-09
enh81894     5   60758900   60759900      2       1  150064       3.4148   0.00031915
enh81895     5   60761800   60762800      1       1  150064       4.7492    1.021e-06
enh81902     5   60899400   60900400      1       1  150064       3.5562    0.0001881
enh81914     5   60969600   60970600      1       1  150064       1.8512      0.03207
enh81926     5   61532300   61533300      2       1  150064       2.1422     0.016088
enh81927     5   61552100   61553100      6       3  150064       2.8836    0.0019656
enh81928     5   61555900   61556900      5       3  150064       3.0035    0.0013346
enh81930     5   61600600   61601600      1       1  150064       2.9993     0.001353
enh81931     5   61603700   61604700      2       1  150064       1.7886     0.036841
enh81932     5   61606400   61607400      4       2  150064       3.0348    0.0012035
enh81933     5   61609600   61610600      2       1  150064       1.7238     0.042374
enh81936     5   61621700   61622700      1       1  150064       1.8283      0.03375
enh81940     5   61700400   61701400      4       2  150064       1.7066     0.043953
enh81941     5   61709700   61710700      2       1  150064       1.9192     0.027478
enh81943     5   61902400   61903400      1       1  150064       1.9413      0.02611
enh81944     5   61916200   61917200      2       1  150064       1.6689     0.047565
enh81945     5   62460900   62461900      8       4  150064       1.6961     0.044934
enh81948     5   63502100   63503100      1       1  150064       2.6855     0.003621
enh81952     5   63899400   63900400      1       1  150064       1.7124      0.04341
enh81960     5   64330200   64331200      4       1  150064       2.6771    0.0037133
enh81971     5   64603600   64604600      3       2  150064       1.9287     0.026881
enh81976     5   64779200   64780200      4       2  150064       1.9537     0.025369
enh81977     5   64856800   64857800      1       1  150064       2.0131      0.02205
enh81978     5   64860400   64861400      3       2  150064       2.4384    0.0073765
enh81979     5   64917700   64918700      2       1  150064       1.8092     0.035211
enh81987     5   65103900   65104900      3       2  150064       2.4556     0.007032
enh82033     5   66361900   66362900      3       1  150064       2.1642     0.015223
enh82038     5   66402600   66403600      1       1  150064       2.0073      0.02236
enh82066     5   67484500   67485500      5       2  150064       1.7135     0.043307
enh82069     5   67509500   67510500      3       2  150064       1.9903      0.02328
enh82070     5   67515500   67516500      3       2  150064       1.7567     0.039487
enh82074     5   67527900   67528900      2       1  150064        2.198     0.013976
enh82089     5   67639700   67640700      3       2  150064       3.0335    0.0012087
enh82091     5   67729700   67730700      3       1  150064       2.1789     0.014668
enh82108     5   68302300   68303300      3       1  150064       2.0254     0.021415
enh82109     5   68326000   68327000      3       1  150064       2.2991      0.01075
enh82127     5   68750000   68751000      6       2  150064       1.6875     0.045752
enh82131     5   70753000   70754000      2       1  150064       1.6903     0.045488
enh82171     5   71453800   71454800      6       2  150064       1.6756     0.046909
enh82180     5   71505300   71506300      2       1  150064       1.7211     0.042612
enh82186     5   71584500   71585500      2       1  150064       1.8398     0.032899
enh82189     5   71602600   71603600      1       1  150064        2.217      0.01331
enh82294     5   73707500   73708500      3       2  150064       1.6676     0.047701
enh82332     5   74571200   74572200      2       1  150064       2.2019     0.013838
enh82340     5   74808900   74809900      3       2  150064       1.8371     0.033098
enh82347     5   74951400   74952400      2       1  150064       2.1506     0.015754
enh82420     5   77569000   77570000      2       1  150064       3.5757   0.00017467
enh82421     5   77575900   77576900      4       1  150064       3.6929   0.00011087
enh82422     5   77583600   77584600     11       2  150064       4.3078   8.2438e-06
enh82423     5   77585100   77586100      6       2  150064       3.1505   0.00081503
enh82424     5   77586600   77587600      4       1  150064       3.6518   0.00013022
enh82425     5   77587900   77588900      4       1  150064       2.0921     0.018216
enh82426     5   77591400   77592400      1       1  150064       2.6042     0.004604
enh82427     5   77641000   77642000      1       1  150064       1.9996      0.02277
enh82428     5   77654300   77655300      2       1  150064       1.9902     0.023287
enh82429     5   77657800   77658800      3       2  150064       1.6667     0.047784
enh82434     5   77807500   77808500      7       3  150064       2.0507      0.02015
enh82449     5   77887800   77888800      1       1  150064       2.7537     0.002946
enh82450     5   77888500   77889500      2       1  150064       1.9908      0.02325
enh82454     5   77907000   77908000      2       1  150064       1.7723      0.03817
enh82488     5   78858100   78859100      2       1  150064       2.2095     0.013569
enh82489     5   78860100   78861100      3       1  150064       2.2802     0.011298
enh82490     5   78869500   78870500      4       2  150064       1.8568      0.03167
enh82496     5   79069600   79070600      1       1  150064        1.811      0.03507
enh82498     5   79110400   79111400      2       1  150064       1.9561     0.025224
enh82516     5   79437700   79438700      4       1  150064        1.667     0.047755
enh82518     5   79444300   79445300      2       1  150064       2.0366     0.020844
enh82525     5   79489800   79490800      4       2  150064       1.7543     0.039693
enh82530     5   79500600   79501600      4       2  150064       2.0721      0.01913
enh82532     5   79506400   79507400      2       1  150064       2.1979     0.013978
enh82533     5   79508000   79509000      4       2  150064       2.4099    0.0079779
enh82578     5   80542300   80543300      2       1  150064       1.6868     0.045819
enh82599     5   81073800   81074800      4       2  150064       2.2007     0.013878
enh82600     5   81075300   81076300      2       1  150064       1.8606     0.031401
enh82604     5   81152400   81153400      5       3  150064       2.5629    0.0051902
enh82611     5   81268400   81269400      1       1  150064       2.3783     0.008696
enh82612     5   81314600   81315600      1       1  150064       1.7871      0.03696
enh82615     5   81370100   81371100      4       2  150064       1.8449     0.032524
enh82616     5   81371000   81372000      2       1  150064       2.2452     0.012378
enh82617     5   81402600   81403600      1       1  150064       2.0198       0.0217
enh82624     5   81520900   81521900      1       1  150064       2.6016      0.00464
enh82625     5   81572000   81573000      3       2  150064       2.9706    0.0014859
enh82627     5   81589100   81590100      1       1  150064       2.5345      0.00563
enh82650     5   82374200   82375200      2       1  150064       1.7557      0.03957
enh82664     5   82856100   82857100      6       3  150064       2.1856     0.014423
enh82667     5   82900500   82901500      3       2  150064       1.8894     0.029418
enh82668     5   82912000   82913000      7       2  150064       2.1665     0.015135
enh82670     5   82937900   82938900      3       2  150064       1.9892     0.023342
enh82687     5   86181400   86182400      3       1  150064       2.1317     0.016517
enh82689     5   86263700   86264700      1       1  150064       1.7755      0.03791
enh82699     5   86940500   86941500      2       1  150064       3.6027   0.00015744
enh82701     5   87029600   87030600      5       3  150064       2.6124    0.0044959
enh82703     5   87048000   87049000      2       1  150064       2.1452     0.015968
enh82705     5   87064900   87065900      3       2  150064       1.7468     0.040336
enh82713     5   87181600   87182600      1       1  150064       2.2334      0.01276
enh82717     5   87340800   87341800      4       2  150064       3.1922   0.00070602
enh82719     5   87385200   87386200      1       1  150064       2.3787     0.008687
enh82720     5   87389500   87390500      1       1  150064       2.9535     0.001571
enh82721     5   87404500   87405500      1       1  150064       2.6552     0.003963
enh82722     5   87431600   87432600      2       1  150064       2.4762    0.0066403
enh82726     5   87500700   87501700      1       1  150064       2.6889     0.003584
enh82727     5   87510100   87511100      1       1  150064       2.7938     0.002605
enh82728     5   87562500   87563500      1       1  150064       3.0352     0.001202
enh82729     5   87567300   87568300      2       1  150064       2.2011     0.013865
enh82732     5   87687000   87688000      1       1  150064       2.8285     0.002338
enh82736     5   87697300   87698300      2       1  150064       1.9982     0.022848
enh82737     5   87701600   87702600      2       1  150064       1.9473     0.025749
enh82738     5   87770100   87771100      4       2  150064       2.8961    0.0018892
enh82739     5   87776300   87777300      2       1  150064       2.7861    0.0026676
enh82745     5   87840400   87841400      1       1  150064       2.5598     0.005237
enh82753     5   88004300   88005300      3       1  150064       3.1045   0.00095299
enh82759     5   88029600   88030600      2       1  150064       2.8733    0.0020313
enh82763     5   88118200   88119200      1       1  150064       1.8767      0.03028
enh82765     5   88125100   88126100      1       1  150064       2.3685      0.00893
enh82774     5   88743100   88744100      2       1  150064       4.9154   4.4298e-07
enh82781     5   89312600   89313600      2       1  150064       2.4692    0.0067713
enh82782     5   89407300   89408300      1       1  150064       2.8207     0.002396
enh82786     5   89652300   89653300      3       2  150064       2.1552     0.015575
enh82792     5   89768000   89769000      1       1  150064       1.8942       0.0291
enh82801     5   89893700   89894700      1       1  150064         2.03      0.02118
enh82803     5   89909400   89910400      6       2  150064       2.2882     0.011062
enh82804     5   89910200   89911200      3       1  150064       2.2691     0.011631
enh82810     5   90160400   90161400      2       1  150064       3.3583   0.00039206
enh82811     5   90161400   90162400      6       2  150064       4.1567   1.6147e-05
enh82813     5   90236400   90237400      4       2  150064       4.0998   2.0679e-05
enh82817     5   90406600   90407600      3       2  150064       1.9864     0.023495
enh82818     5   90410100   90411100      4       2  150064        2.533    0.0056553
enh82819     5   90414300   90415300      1       1  150064       2.6169     0.004436
enh82820     5   90418300   90419300      4       2  150064       1.8943     0.029091
enh82821     5   90422000   90423000      1       1  150064       1.9684      0.02451
enh82822     5   90423400   90424400      3       2  150064       1.7254     0.042224
enh82824     5   90440900   90441900      2       1  150064       2.5345    0.0056307
enh82825     5   90457900   90458900      3       1  150064        2.518    0.0059019
enh82828     5   90490600   90491600      3       1  150064       2.0637     0.019523
enh82829     5   90507600   90508600      2       1  150064        1.832     0.033476
enh82830     5   90564400   90565400      6       4  150064       1.9882     0.023396
enh82843     5   90928500   90929500      3       2  150064       3.9027    4.757e-05
enh82851     5   92280600   92281600      1       1  150064       2.9833     0.001426
enh82857     5   92455300   92456300      2       1  150064       2.8598    0.0021194
enh82880     5   93576000   93577000      1       1  150064       1.8238      0.03409
enh82884     5   93952400   93953400      2       1  150064       2.6652    0.0038477
enh82885     5   93955300   93956300      3       2  150064       2.6984    0.0034842
enh82886     5   93957200   93958200      4       1  150064       2.5655    0.0051515
enh82891     5   94185500   94186500      5       2  150064       1.9227     0.027262
enh82919     5   95197600   95198600      3       2  150064       2.7969      0.00258
enh82921     5   95230900   95231900      3       2  150064       1.7054     0.044059
enh82924     5   95276200   95277200      3       1  150064        1.944     0.025945
enh82931     5   95769800   95770800      4       2  150064       1.6508      0.04939
enh82934     5   95917700   95918700      2       1  150064       1.7824     0.037343
enh82954     5   96273200   96274200      2       1  150064       2.5169    0.0059189
enh82956     5   96303500   96304500      2       1  150064       1.6509     0.049377
enh82962     5   96453900   96454900      1       1  150064       2.0222      0.02158
enh82963     5   96475300   96476300      2       1  150064       2.1105     0.017407
enh82972     5   96788600   96789600      3       2  150064       2.2421     0.012477
enh82979     5   96890400   96891400      2       1  150064       2.0114      0.02214
enh82982     5   96963300   96964300      1       1  150064       2.6157     0.004452
enh82983     5   96964700   96965700      3       1  150064       1.7332     0.041526
enh82989     5   97853200   97854200      2       1  150064       1.9449     0.025896
enh83000     5   98246800   98247800      2       1  150064       2.1203     0.016991
enh83001     5   98261000   98262000      2       1  150064       2.6084    0.0045485
enh83003     5   98269800   98270800      3       2  150064       2.4559    0.0070264
enh83004     5   98274600   98275600      1       1  150064       2.2594      0.01193
enh83006     5   98362700   98363700      4       2  150064       1.8664     0.030993
enh83010     5   98714500   98715500      4       2  150064       2.5203    0.0058621
enh83033     5  101632200  101633200      2       1  150064       2.5896    0.0048051
enh83034     5  101677300  101678300      4       2  150064       3.7954   7.3691e-05
enh83035     5  101889600  101890600      4       2  150064       2.2735     0.011499
enh83079     5  102835100  102836100      1       1  150064       1.7098      0.04365
enh83086     5  103946800  103947800      3       1  150064       3.0846    0.0010193
enh83091     5  106453800  106454800      5       1  150064       1.8176     0.034565
enh83093     5  106588800  106589800      6       3  150064       1.9765     0.024051
enh83097     5  106724000  106725000      3       1  150064       2.3799    0.0086579
enh83100     5  106765600  106766600      2       1  150064       2.6804    0.0036765
enh83101     5  106767500  106768500      4       1  150064       2.0791     0.018802
enh83102     5  106772700  106773700      4       2  150064       1.9801     0.023846
enh83109     5  106848300  106849300      6       3  150064       1.8817     0.029941
enh83110     5  106853700  106854700      2       1  150064       1.7752     0.037936
enh83111     5  106855300  106856300      2       1  150064       2.7102     0.003362
enh83112     5  106858700  106859700      2       1  150064       2.4676    0.0068012
enh83114     5  106878000  106879000      1       1  150064       3.3924    0.0003464
enh83115     5  106881200  106882200      5       2  150064       2.2608     0.011886
enh83130     5  107003200  107004200      1       1  150064        1.883      0.02985
enh83131     5  107009300  107010300      3       2  150064       2.2829     0.011219
enh83136     5  107144100  107145100      2       1  150064       1.8118     0.035006
enh83137     5  107205000  107206000      3       2  150064       4.3388   7.1622e-06
enh83176     5  108682700  108683700      3       2  150064       2.9834    0.0014253
enh83177     5  108707600  108708600      1       1  150064       1.6562      0.04884
enh83178     5  108711000  108712000      3       2  150064       2.9372    0.0016561
enh83179     5  108723500  108724500      3       1  150064       2.1118      0.01735
enh83181     5  108741400  108742400      6       2  150064       1.8625     0.031264
enh83182     5  108748100  108749100      2       1  150064       2.0904     0.018293
enh83183     5  108788700  108789700      4       2  150064       1.6939     0.045139
enh83184     5  108820300  108821300      3       2  150064        3.241   0.00059564
enh83187     5  108980800  108981800      3       2  150064       1.9848     0.023581
enh83188     5  109023400  109024400      5       2  150064       4.5883    2.234e-06
enh83189     5  109029600  109030600      2       1  150064       3.9179   4.4666e-05
enh83190     5  109077200  109078200      3       1  150064       4.6029   2.0837e-06
enh83222     5  111011200  111012200      2       1  150064       1.7594     0.039254
enh83223     5  111016700  111017700      7       2  150064       1.8769     0.030267
enh83224     5  111032900  111033900      6       3  150064       2.9684     0.001497
enh83226     5  111071700  111072700      2       1  150064       2.4525    0.0070929
enh83269     5  112030700  112031700      2       1  150064       1.9438     0.025961
enh83270     5  112047300  112048300      3       2  150064       1.9573     0.025157
enh83275     5  112067000  112068000      1       1  150064       1.7763      0.03784
enh83303     5  112460100  112461100      7       1  150064       2.7968    0.0025808
enh83336     5  113143400  113144400      2       1  150064       1.8957     0.028999
enh83353     5  114664300  114665300      2       1  150064       1.7904     0.036696
enh83354     5  114671600  114672600      3       2  150064       2.3741    0.0087947
enh83355     5  114678000  114679000      4       2  150064       2.4722    0.0067141
enh83357     5  114701500  114702500      5       2  150064       2.9823    0.0014307
enh83360     5  114759000  114760000      7       2  150064       1.6797     0.046512
enh83364     5  114792800  114793800      4       2  150064       2.8261    0.0023559
enh83365     5  114795500  114796500      3       1  150064       2.0419     0.020579
enh83385     5  114996700  114997700      4       2  150064       2.7297      0.00317
enh83386     5  115009000  115010000      6       2  150064       1.6891     0.045596
enh83387     5  115021400  115022400      6       3  150064       2.5023    0.0061687
enh83395     5  115419000  115420000      3       1  150064       2.2671     0.011693
enh83399     5  115713900  115714900      3       2  150064       2.0167     0.021866
enh83433     5  115879400  115880400      1       1  150064       2.4024     0.008145
enh83461     5  116278000  116279000      2       1  150064       1.6982     0.044732
enh83466     5  116497200  116498200      6       3  150064       2.9517    0.0015801
enh83467     5  116500700  116501700      2       1  150064        3.473   0.00025737
enh83468     5  116517300  116518300      4       2  150064       3.5036   0.00022951
enh83494     5  118683200  118684200      5       2  150064       2.3848    0.0085448
enh83496     5  118693000  118694000      3       1  150064       2.2814     0.011262
enh83506     5  119847500  119848500      4       1  150064        1.947     0.025769
enh83511     5  120835700  120836700      5       3  150064       2.1413     0.016124
enh83533     5  121658200  121659200      1       1  150064       1.6569      0.04877
enh83541     5  121754300  121755300      3       1  150064       1.8694     0.030781
enh83546     5  121800600  121801600      1       1  150064       1.8687      0.03083
enh83547     5  121836300  121837300      3       2  150064       1.7134     0.043317
enh83560     5  122823000  122824000      1       1  150064       3.5474    0.0001945
enh83561     5  122841200  122842200      2       1  150064       2.9792    0.0014448
enh83599     5  123624700  123625700      4       1  150064       2.7684    0.0028167
enh83605     5  123737600  123738600      3       2  150064        2.263     0.011818
enh83614     5  123890100  123891100      2       1  150064       1.8073     0.035357
enh83619     5  123934900  123935900      4       2  150064       1.9146     0.027773
enh83620     5  123940800  123941800      3       2  150064       2.7213    0.0032512
enh83631     5  124005000  124006000      5       2  150064       1.8346     0.033286
enh83632     5  124006700  124007700      3       2  150064       2.4714    0.0067299
enh83633     5  124008200  124009200      7       3  150064       2.1394     0.016201
enh83645     5  124057400  124058400      1       1  150064       2.0112      0.02215
enh83657     5  124145700  124146700      3       2  150064       1.7457     0.040429
enh83682     5  124571900  124572900      2       1  150064       1.9657     0.024669
enh83684     5  124608600  124609600      2       1  150064       2.1548     0.015589
enh83686     5  124633600  124634600      2       1  150064       1.9601     0.024991
enh83691     5  124682400  124683400      8       3  150064        2.366    0.0089904
enh83693     5  124707500  124708500      4       2  150064       2.2427     0.012459
enh83695     5  124714000  124715000      3       2  150064       2.9259    0.0017173
enh83698     5  124760000  124761000      1       1  150064       1.8814      0.02996
enh83700     5  124816800  124817800      5       2  150064       1.8424     0.032706
enh83701     5  124820900  124821900      2       1  150064       1.9563     0.025216
enh83708     5  124993200  124994200      3       1  150064       1.9472     0.025753
enh83709     5  124994800  124995800      4       1  150064       2.1785     0.014686
enh83713     5  125054900  125055900      4       2  150064       1.9544     0.025329
enh83716     5  125310200  125311200      4       2  150064       2.0735     0.019065
enh83717     5  125338000  125339000      6       2  150064       3.2834   0.00051284
enh83718     5  125351200  125352200      3       2  150064       1.7837      0.03724
enh83720     5  125390200  125391200      6       3  150064       1.7857     0.037071
enh83721     5  125460200  125461200      3       2  150064       2.9301    0.0016942
enh83722     5  125577000  125578000      2       1  150064       2.9453    0.0016131
enh83724     5  125620500  125621500      6       3  150064       1.8129     0.034922
enh83728     5  125689600  125690600      3       2  150064       1.7999     0.035936
enh83730     5  125750300  125751300      3       1  150064       2.0887     0.018369
enh83740     5  125818400  125819400      2       1  150064       1.7517     0.039916
enh83749     5  125874400  125875400      4       1  150064       2.8224    0.0023835
enh83760     5  126193000  126194000      3       1  150064       1.9836     0.023648
enh83766     5  126213500  126214500      2       1  150064        2.961    0.0015333
enh83767     5  126253500  126254500      3       1  150064       2.0278     0.021289
enh83771     5  126307300  126308300      1       1  150064       3.8866    5.083e-05
enh83774     5  126346600  126347600      2       1  150064       3.6346   0.00013921
enh83775     5  126361200  126362200      2       1  150064       2.6118    0.0045035
enh83776     5  126362000  126363000      3       1  150064       3.1215   0.00089954
enh83780     5  126430500  126431500      5       3  150064       1.8939     0.029116
enh83781     5  126545500  126546500      3       2  150064       1.6807     0.046406
enh83783     5  126628600  126629600      4       1  150064       2.2828     0.011221
enh83799     5  126767800  126768800      6       3  150064       1.6484     0.049636
enh83801     5  126777200  126778200      1       1  150064       1.9688      0.02449
enh83809     5  127149300  127150300      3       2  150064       3.0831    0.0010242
enh83811     5  127193800  127194800      1       1  150064        3.928    4.283e-05
enh83813     5  127211100  127212100      2       1  150064       3.8921   4.9696e-05
enh83814     5  127228300  127229300      1       1  150064       3.7947    7.391e-05
enh83822     5  127371000  127372000      2       1  150064         2.85    0.0021857
enh83823     5  127415700  127416700      1       1  150064       2.5846     0.004874
enh83826     5  127479700  127480700      1       1  150064       2.5624     0.005198
enh83878     5  130867900  130868900      1       1  150064       1.7649      0.03879
enh83925     5  131752500  131753500      2       1  150064       1.6528     0.049185
enh83931     5  131770000  131771000      2       1  150064       1.8845      0.02975
enh83934     5  131781800  131782800      1       1  150064       2.2489      0.01226
enh83937     5  131799500  131800500      6       3  150064       1.8702     0.030731
enh83985     5  132625100  132626100      7       4  150064       3.0342    0.0012059
enh84099     5  135186500  135187500      4       2  150064       1.9855     0.023545
enh84105     5  135372200  135373200      1       1  150064       2.2179      0.01328
enh84121     5  136461200  136462200      4       2  150064       2.4778    0.0066089
enh84122     5  136477900  136478900      1       1  150064       2.2788      0.01134
enh84123     5  136481100  136482100      4       2  150064       2.0811     0.018714
enh84124     5  136482900  136483900      4       2  150064       1.6799     0.046492
enh84125     5  136491000  136492000      5       2  150064       1.6735     0.047111
enh84126     5  136540900  136541900      3       1  150064       2.9011    0.0018595
enh84127     5  136554100  136555100      7       3  150064       1.8145     0.034797
enh84156     5  137223400  137224400      2       1  150064       2.6324    0.0042394
enh84160     5  137365600  137366600      1       1  150064       1.7893      0.03678
enh84161     5  137369300  137370300      1       1  150064       1.7626      0.03898
enh84162     5  137373200  137374200      1       1  150064       1.7779      0.03771
enh84163     5  137389400  137390400      1       1  150064       2.4806     0.006558
enh84170     5  137578900  137579900      1       1  150064        2.514     0.005968
enh84173     5  137672000  137673000      3       2  150064        2.518    0.0059018
enh84174     5  137676100  137677100      1       1  150064       2.4083     0.008014
enh84181     5  137773200  137774200      1       1  150064       2.9608     0.001534
enh84182     5  137776100  137777100      3       2  150064       2.4187    0.0077883
enh84183     5  137783900  137784900      3       1  150064       4.5712   2.4242e-06
enh84185     5  137791100  137792100      5       3  150064       1.8015     0.035811
enh84186     5  137793800  137794800      4       2  150064       2.1181     0.017084
enh84187     5  137798400  137799400      6       2  150064       3.7326    9.477e-05
enh84188     5  137804900  137805900      5       2  150064       3.0127    0.0012946
enh84189     5  137822200  137823200      5       3  150064       2.4603     0.006942
enh84191     5  137839900  137840900      2       1  150064       5.0047    2.798e-07
enh84193     5  137875900  137876900      1       1  150064       3.9891    3.316e-05
enh84194     5  137880700  137881700      2       1  150064       4.4219    4.891e-06
enh84196     5  137909000  137910000      2       1  150064        2.418    0.0078021
enh84198     5  137938200  137939200      2       1  150064       4.6481   1.6747e-06
enh84199     5  137941500  137942500      1       1  150064       3.3854    0.0003554
enh84200     5  137945200  137946200      2       1  150064       5.1516   1.2917e-07
enh84201     5  137947400  137948400      3       1  150064        4.658   1.5961e-06
enh84233     5  138303100  138304100      1       1  150064       2.1604      0.01537
enh84284     5  138842100  138843100      1       1  150064       1.6777       0.0467
enh84287     5  138893000  138894000      2       1  150064       1.8659     0.031029
enh84305     5  139036600  139037600      3       1  150064       2.3431    0.0095613
enh84306     5  139043800  139044800      1       1  150064       2.9032     0.001847
enh84307     5  139052100  139053100      2       1  150064       3.0434    0.0011695
enh84308     5  139054700  139055700      1       1  150064       3.5172    0.0002181
enh84309     5  139057800  139058800      2       1  150064       3.5227   0.00021359
enh84310     5  139064500  139065500      3       1  150064       4.2129   1.2608e-05
enh84311     5  139072100  139073100      1       1  150064       3.8942    4.926e-05
enh84315     5  139080300  139081300      1       1  150064       3.8986    4.837e-05
enh84316     5  139085100  139086100      2       1  150064       2.5134    0.0059795
enh84333     5  139242200  139243200      3       1  150064       2.2599     0.011915
enh84346     5  139463900  139464900      1       1  150064       2.5857     0.004859
enh84349     5  139532900  139533900      4       2  150064       1.8742      0.03045
enh84352     5  139562700  139563700      3       2  150064       2.9821    0.0014314
enh84353     5  139570100  139571100      1       1  150064       3.4022    0.0003342
enh84355     5  139599100  139600100      3       1  150064       2.2296     0.012885
enh84356     5  139602800  139603800      2       1  150064        1.674     0.047069
enh84365     5  139672600  139673600      1       1  150064       3.4603    0.0002698
enh84368     5  139677400  139678400      3       2  150064       2.5462    0.0054454
enh84369     5  139680400  139681400      1       1  150064       3.6524    0.0001299
enh84376     5  139726500  139727500      2       1  150064       2.3109     0.010418
enh84377     5  139730800  139731800      3       2  150064         3.11   0.00093533
enh84382     5  139783900  139784900      3       2  150064       2.3455    0.0095016
enh84384     5  139925900  139926900      3       2  150064       2.7348    0.0031207
enh84391     5  139948000  139949000      3       2  150064       2.3251     0.010034
enh84392     5  139948800  139949800      3       2  150064       2.3266    0.0099928
enh84393     5  139975100  139976100      6       2  150064       1.6747     0.046999
enh84394     5  139988500  139989500      1       1  150064       2.8179     0.002417
enh84396     5  140025400  140026400      4       2  150064       3.1794    0.0007378
enh84397     5  140028000  140029000      2       1  150064       3.9582   3.7763e-05
enh84398     5  140042600  140043600      1       1  150064       1.7056      0.04404
enh84399     5  140045500  140046500      3       2  150064       2.6047    0.0045975
enh84400     5  140069200  140070200      5       2  150064       4.2883   9.0009e-06
enh84401     5  140072000  140073000      7       2  150064       4.2648   1.0006e-05
enh84402     5  140079000  140080000      1       1  150064         4.26    1.022e-05
enh84403     5  140081100  140082100      3       1  150064       3.9874   3.3404e-05
enh84404     5  140105400  140106400      1       1  150064        4.319    7.836e-06
enh84437     5  141062400  141063400      2       1  150064         1.93     0.026806
enh84441     5  141108700  141109700      3       2  150064       1.7107     0.043566
enh84450     5  141190500  141191500      6       2  150064       2.0619     0.019609
enh84454     5  141215400  141216400      4       1  150064       2.4037    0.0081154
enh84462     5  141251900  141252900      2       1  150064       2.3054     0.010572
enh84463     5  141253300  141254300      1       1  150064       2.6916     0.003556
enh84465     5  141261500  141262500      2       1  150064       1.7149     0.043185
enh84482     5  141458600  141459600      2       1  150064       2.3092     0.010467
enh84486     5  141536200  141537200      4       2  150064       2.0807     0.018729
enh84488     5  141564400  141565400      5       2  150064       1.8234      0.03412
enh84489     5  141566100  141567100      2       1  150064       3.0828    0.0010253
enh84495     5  141659600  141660600      6       1  150064        1.911     0.028005
enh84504     5  141706800  141707800      3       2  150064       3.0707    0.0010678
enh84505     5  141713700  141714700      8       3  150064       2.5258    0.0057716
enh84513     5  141761600  141762600      2       1  150064       1.7018     0.044392
enh84514     5  141765900  141766900      1       1  150064       2.1229      0.01688
enh84524     5  141820600  141821600      4       1  150064       1.7112     0.043523
enh84565     5  142158300  142159300      2       1  150064        2.664    0.0038605
enh84694     5  146192900  146193900      3       1  150064       2.2509     0.012194
enh84695     5  146215800  146216800      2       1  150064       2.3723    0.0088391
enh84696     5  146255100  146256100      1       1  150064       2.9828     0.001428
enh84697     5  146267700  146268700      1       1  150064       3.8857    5.101e-05
enh84698     5  146269700  146270700      2       1  150064       3.4917   0.00024002
enh84699     5  146271000  146272000      2       1  150064       3.4911   0.00024051
enh84700     5  146298500  146299500      1       1  150064       2.4457     0.007229
enh84702     5  146325300  146326300      1       1  150064       3.4054    0.0003303
enh84703     5  146377500  146378500      1       1  150064       2.9379     0.001652
enh84706     5  146435000  146436000      3       2  150064        3.753   8.7373e-05
enh84708     5  146454100  146455100      3       2  150064       2.2273     0.012965
enh84711     5  146471200  146472200      4       1  150064       2.8824    0.0019735
enh84736     5  146883300  146884300      2       1  150064       1.7007     0.044497
enh84737     5  146901800  146902800      4       2  150064       2.5108    0.0060234
enh84746     5  147068400  147069400      6       3  150064       1.8625     0.031263
enh84760     5  147848700  147849700      3       1  150064       2.4256    0.0076413
enh84775     5  148668300  148669300      1       1  150064       2.0866      0.01846
enh84777     5  148700100  148701100      4       2  150064       1.7866     0.037002
enh84781     5  148725800  148726800      3       1  150064       2.2633     0.011808
enh84783     5  148736200  148737200      2       1  150064       1.7978     0.036104
enh84785     5  148757600  148758600      2       1  150064       1.6536     0.049103
enh84788     5  148764600  148765600      3       1  150064       2.5902    0.0047955
enh84795     5  148809500  148810500      3       2  150064       1.8365     0.033142
enh84816     5  148931400  148932400      1       1  150064       1.7731      0.03811
enh84824     5  149026100  149027100      4       2  150064       1.9818     0.023752
enh84828     5  149126700  149127700      1       1  150064       2.5181     0.005899
enh84831     5  149157700  149158700      1       1  150064       2.1953      0.01407
enh84833     5  149173600  149174600      3       2  150064       2.6996    0.0034711
enh84835     5  149178300  149179300      2       1  150064       2.0027     0.022607
enh84839     5  149184100  149185100      3       2  150064       1.9273     0.026973
enh84840     5  149185000  149186000      4       2  150064       1.9709     0.024369
enh84841     5  149203600  149204600      4       2  150064       1.9484     0.025684
enh84871     5  149551700  149552700      2       1  150064       2.2624     0.011837
enh84928     5  149920900  149921900      1       1  150064       1.8539      0.03188
enh84929     5  149923800  149924800      2       1  150064       1.9048     0.028403
enh85031     5  151784500  151785500      3       1  150064       2.4534    0.0070756
enh85033     5  151936300  151937300      4       2  150064       4.1048   2.0231e-05
enh85034     5  151945000  151946000      6       3  150064        3.804   7.1189e-05
enh85035     5  151947400  151948400      5       2  150064       3.0524    0.0011352
enh85036     5  151963500  151964500      2       1  150064       3.7949   7.3848e-05
enh85037     5  151974900  151975900      3       1  150064       4.4262   4.7949e-06
enh85039     5  151987700  151988700      2       1  150064        2.149     0.015816
enh85040     5  152000700  152001700      2       1  150064       2.3978    0.0082477
enh85041     5  152004800  152005800      4       2  150064       3.2316   0.00061543
enh85042     5  152013800  152014800      3       1  150064        4.542   2.7861e-06
enh85044     5  152590400  152591400      6       2  150064       4.3054   8.3332e-06
enh85046     5  152838300  152839300      1       1  150064        4.244    1.098e-05
enh85047     5  152843100  152844100      2       1  150064       3.7069    0.0001049
enh85050     5  152872600  152873600      2       1  150064       2.4776    0.0066138
enh85051     5  152874400  152875400      3       2  150064        2.495    0.0062977
enh85052     5  152875900  152876900      3       2  150064       2.1643     0.015221
enh85053     5  152877600  152878600      1       1  150064       3.8092    6.971e-05
enh85056     5  152885300  152886300      2       1  150064       2.9272    0.0017104
enh85057     5  152888700  152889700      1       1  150064       2.8356     0.002287
enh85059     5  152895700  152896700      1       1  150064       5.3272    4.987e-08
enh85081     5  153381700  153382700      6       3  150064       1.9503     0.025571
enh85083     5  153419200  153420200      4       2  150064       3.3554   0.00039631
enh85084     5  153428600  153429600      5       2  150064       3.6311    0.0001411
enh85085     5  153451600  153452600      2       1  150064       3.2966   0.00048932
enh85086     5  153457600  153458600      4       2  150064       2.7149    0.0033144
enh85087     5  153466000  153467000      2       1  150064       3.0347     0.001204
enh85089     5  153518100  153519100      2       1  150064       3.3595   0.00039046
enh85093     5  153576000  153577000      1       1  150064       3.5528    0.0001906
enh85094     5  153576800  153577800      3       2  150064       1.6819     0.046297
enh85096     5  153582000  153583000     10       4  150064       3.5639   0.00018272
enh85097     5  153621700  153622700      3       2  150064       2.9454    0.0016125
enh85098     5  153623200  153624200      4       2  150064       3.5594   0.00018586
enh85099     5  153637700  153638700      3       1  150064       4.7212   1.1721e-06
enh85100     5  153639500  153640500     10       2  150064       4.9822    3.144e-07
enh85101     5  153644000  153645000      3       1  150064       4.7744   9.0107e-07
enh85102     5  153652500  153653500      6       2  150064       4.6038   2.0745e-06
enh85103     5  153666800  153667800      5       2  150064        2.612    0.0045005
enh85104     5  153681300  153682300      4       2  150064       2.8536    0.0021613
enh85110     5  153784800  153785800      5       2  150064       2.7745    0.0027647
enh85111     5  153797600  153798600      5       3  150064       2.2135     0.013431
enh85116     5  154033100  154034100      1       1  150064       1.8329      0.03341
enh85138     5  154319600  154320600      2       1  150064       1.8015     0.035813
enh85141     5  154919200  154920200      1       1  150064       1.8968      0.02893
enh85142     5  155752900  155753900      2       1  150064       2.2343     0.012733
enh85143     5  155821900  155822900      3       2  150064       1.8892     0.029433
enh85145     5  155923600  155924600      3       2  150064       2.6767    0.0037173
enh85153     5  156570600  156571600      2       1  150064       1.6565     0.048815
enh85165     5  156797500  156798500      2       1  150064       1.7414     0.040808
enh85172     5  156893200  156894200      1       1  150064       2.0974      0.01798
enh85227     5  158610600  158611600      1       1  150064       4.3201    7.798e-06
enh85229     5  158612500  158613500      2       1  150064       2.4428    0.0072876
enh85231     5  158637100  158638100      2       1  150064       3.2814   0.00051655
enh85232     5  158645000  158646000      1       1  150064       4.1438    1.708e-05
enh85233     5  158688700  158689700      2       1  150064       1.9133     0.027856
enh85237     5  159305400  159306400      1       1  150064       1.8001      0.03592
enh85258     5  159601600  159602600      6       3  150064       2.0876     0.018416
enh85323     5  162884700  162885700      2       1  150064        3.446   0.00028443
enh85349     5  165423200  165424200      7       3  150064       1.7685     0.038491
enh85356     5  165857700  165858700      3       2  150064       2.0966     0.018016
enh85362     5  166222700  166223700      2       1  150064       2.2071     0.013652
enh85383     5  167126200  167127200      2       1  150064       1.9905     0.023267
enh85384     5  167181600  167182600      3       2  150064       2.9319    0.0016844
enh85385     5  167219200  167220200      5       2  150064       1.8596     0.031473
enh85412     5  167599000  167600000      2       1  150064       1.8398       0.0329
enh85417     5  167636300  167637300      4       2  150064       2.0931     0.018171
enh85421     5  167678100  167679100      3       2  150064       1.9978      0.02287
enh85432     5  167780000  167781000      3       2  150064       2.1958     0.014053
enh85441     5  167914400  167915400      2       1  150064       2.0713     0.019165
enh85442     5  167955300  167956300      6       3  150064       1.8725     0.030567
enh85460     5  169300100  169301100      2       1  150064       2.9588    0.0015441
enh85468     5  169622800  169623800      2       1  150064       1.6668      0.04778
enh85520     5  170702500  170703500      2       1  150064       2.4951    0.0062965
enh85522     5  170818300  170819300      5       1  150064       1.7552      0.03961
enh85523     5  170845100  170846100      2       1  150064       1.6565     0.048809
enh85556     5  171589700  171590700      6       2  150064       1.6458     0.049899
enh85601     5  171931000  171932000      2       1  150064       3.0102    0.0013055
enh85602     5  171960100  171961100      4       2  150064        2.569       0.0051
enh85604     5  171983900  171984900      3       2  150064       2.2916     0.010963
enh85607     5  172029900  172030900      2       1  150064       1.7825     0.037338
enh85653     5  172324500  172325500      4       2  150064       1.8375     0.033068
enh85654     5  172327500  172328500      2       1  150064       3.0274    0.0012335
enh85658     5  172357600  172358600      5       3  150064       1.6838     0.046106
enh85663     5  172412600  172413600      2       1  150064       1.9148     0.027761
enh85667     5  172437200  172438200      2       1  150064       2.0125     0.022084
enh85669     5  172447500  172448500      2       1  150064       2.4307    0.0075342
enh85670     5  172455900  172456900      4       2  150064       2.4613    0.0069219
enh85673     5  172480800  172481800      2       1  150064       2.7058    0.0034066
enh85674     5  172481800  172482800      2       1  150064       2.1482     0.015851
enh85676     5  172529900  172530900      4       2  150064       2.7397    0.0030745
enh85677     5  172582700  172583700      2       1  150064       2.3711    0.0088674
enh85711     5  173163500  173164500      3       1  150064        3.657   0.00012758
enh85712     5  173171200  173172200      4       1  150064       2.6236      0.00435
enh85720     5  173233800  173234800      6       2  150064       1.6702      0.04744
enh85723     5  173260300  173261300      3       1  150064       2.0547     0.019952
enh85776     5  173998700  173999700      2       1  150064       2.0569     0.019846
enh85777     5  174035400  174036400      5       2  150064         2.34    0.0096424
enh85787     5  174810100  174811100      4       2  150064       3.0031    0.0013361
enh85793     5  174944200  174945200      3       1  150064        2.129     0.016628
enh85795     5  174961200  174962200      1       1  150064       2.0183      0.02178
enh85804     5  175116700  175117700      2       1  150064       1.6646     0.047996
enh85812     5  175236600  175237600      1       1  150064       1.9291      0.02686
[truncated: 806,853 more chars]
