# Supplementary material for: Identifying enhancer properties associated with genetic risk for complex traits using regulome-wide association studies
Source: PLoS Comput Biol. 2022 Sep 7;18(9):e1010430. doi: 10.1371/journal.pcbi.1010430 (PMC9484640; doi:10.1371/journal.pcbi.1010430)
Supplement: S3 Table — Sample names are as described in the ROADMAP epigenomics project integrative analysis portal: https://egg2.wustl.edu/roadmap/web_portal/meta.html. (ZIP) [file pcbi.1010430.s010.zip › supplemental_table3/E105heart_sig_enhancers05.gcov.out]

GENE       CHR      START       STOP  NSNPS  NPARAM       N        ZSTAT            P
enh44322     1    1168400    1169400      2       1  150064       1.7908     0.036659
enh44323     1    1179100    1180100      4       2  150064       2.0613     0.019638
enh44367     1    1473600    1474600      1       1  150064       1.6972      0.04483
enh44377     1    1510900    1511900      4       1  150064       1.6881     0.045692
enh44399     1    1706500    1707500      3       1  150064       2.3962    0.0082819
enh44422     1    1841000    1842000      3       1  150064       2.0797     0.018775
enh44435     1    2058100    2059100      1       1  150064       3.1709    0.0007598
enh44436     1    2063300    2064300      1       1  150064       2.0727       0.0191
enh44438     1    2069000    2070000      2       1  150064       2.6699     0.003794
enh44439     1    2080800    2081800      3       1  150064       3.3234   0.00044456
enh44446     1    2127000    2128000      2       1  150064       2.5265    0.0057606
enh44456     1    2173000    2174000      3       2  150064       2.9955    0.0013701
enh44465     1    2210900    2211900      2       1  150064       2.2599     0.011914
enh44466     1    2214900    2215900      5       3  150064       1.7983     0.036064
enh44470     1    2233300    2234300      3       1  150064       2.0768     0.018912
enh44471     1    2236000    2237000      5       3  150064       2.5458    0.0054515
enh44483     1    2346800    2347800      5       2  150064       1.7259     0.042185
enh44484     1    2391000    2392000      6       2  150064       4.3067   8.2857e-06
enh44494     1    2485900    2486900      1       1  150064       2.5752     0.005009
enh44499     1    2524700    2525700      9       2  150064       2.9719    0.0014797
enh44500     1    2538600    2539600     11       2  150064       2.9535    0.0015711
enh44501     1    2541900    2542900      1       1  150064       2.6463     0.004069
enh44508     1    2999500    3000500      6       2  150064       1.9932      0.02312
enh44523     1    3123400    3124400      3       1  150064       3.2339    0.0006105
enh44524     1    3129900    3130900      2       1  150064        2.435    0.0074452
enh44528     1    3208600    3209600      6       4  150064       2.2485     0.012272
enh44582     1    5553300    5554300      4       2  150064       1.6899      0.04552
enh44595     1    6087800    6088800      3       2  150064       1.8115     0.035031
enh44596     1    6089100    6090100      1       1  150064       2.1548      0.01559
enh44607     1    6264100    6265100      4       2  150064       1.8368     0.033121
enh44641     1    6531600    6532600      3       2  150064       2.5574    0.0052732
enh44646     1    6552100    6553100      3       1  150064       1.9459     0.025835
enh44647     1    6554500    6555500      4       2  150064        1.878     0.030189
enh44648     1    6555300    6556300      3       1  150064       2.1548      0.01559
enh44650     1    6561700    6562700      2       1  150064       2.0159     0.021905
enh44651     1    6567200    6568200      1       1  150064       2.3208      0.01015
enh44652     1    6575400    6576400      1       1  150064       2.1343      0.01641
enh44660     1    6645500    6646500      3       2  150064       2.3356    0.0097571
enh44661     1    6648700    6649700      4       2  150064       1.7673     0.038589
enh44664     1    6658200    6659200      6       3  150064       1.6901     0.045505
enh44667     1    6675600    6676600      3       1  150064       2.1533     0.015649
enh44668     1    6684200    6685200      2       1  150064       2.1264     0.016733
enh44670     1    6694300    6695300      8       2  150064       2.0884     0.018382
enh44672     1    6716800    6717800      4       2  150064       2.8901    0.0019255
enh44673     1    6726600    6727600      1       1  150064       2.1925      0.01417
enh44674     1    6732300    6733300      4       2  150064       4.1863   1.4177e-05
enh44676     1    6758800    6759800      3       2  150064       4.0168   2.9492e-05
enh44677     1    6759700    6760700      2       1  150064       3.5669   0.00018061
enh44682     1    6847000    6848000      3       1  150064       1.7795     0.037581
enh44691     1    6862600    6863600      1       1  150064       1.6802      0.04646
enh44720     1    7208600    7209600      1       1  150064       1.6595      0.04851
enh44739     1    7536400    7537400      8       4  150064       1.9033     0.028498
enh44771     1    8002400    8003400      2       1  150064       2.0947     0.018098
enh44813     1    8378400    8379400      3       1  150064       3.2369   0.00060417
enh44815     1    8403200    8404200      3       2  150064       2.8493    0.0021907
enh44817     1    8411700    8412700      1       1  150064       2.0981      0.01795
enh44818     1    8416300    8417300      1       1  150064        2.381     0.008632
enh44819     1    8422800    8423800      1       1  150064       5.5666    1.299e-08
enh44820     1    8425200    8426200      2       1  150064       1.6652     0.047941
enh44821     1    8427200    8428200      1       1  150064       2.9348     0.001669
enh44823     1    8429800    8430800      3       1  150064       2.8972    0.0018824
enh44824     1    8430600    8431600      2       1  150064       2.8813    0.0019802
enh44826     1    8436100    8437100      4       2  150064       4.3432   7.0227e-06
enh44829     1    8444400    8445400      2       1  150064       4.8974   4.8548e-07
enh44831     1    8450400    8451400      4       2  150064       2.4961    0.0062787
enh44832     1    8452600    8453600      1       1  150064       5.5087    1.807e-08
enh44835     1    8464400    8465400      2       1  150064       4.6602   1.5796e-06
enh44836     1    8466500    8467500      5       2  150064       5.5447    1.472e-08
enh44839     1    8473500    8474500      2       1  150064       2.8875    0.0019416
enh44844     1    8487100    8488100      2       1  150064       4.9564   3.5904e-07
enh44845     1    8488600    8489600      1       1  150064       4.7418    1.059e-06
enh44847     1    8495400    8496400      2       1  150064       5.0697   1.9924e-07
enh44849     1    8501000    8502000      2       1  150064       4.5893   2.2235e-06
enh44851     1    8510100    8511100      2       1  150064       3.3195   0.00045086
enh44852     1    8516200    8517200      2       1  150064       3.2735   0.00053114
enh44854     1    8524000    8525000      5       3  150064       2.7613    0.0028785
enh44856     1    8535900    8536900      1       1  150064       4.4399    4.499e-06
enh44857     1    8536900    8537900      3       1  150064       3.2444   0.00058856
enh44858     1    8538200    8539200      3       1  150064        2.004     0.022537
enh44859     1    8552600    8553600      3       2  150064       2.8475    0.0022034
enh44860     1    8557000    8558000      2       1  150064       2.8573    0.0021361
enh44861     1    8566700    8567700      2       1  150064       3.8356   6.2631e-05
enh44866     1    8612700    8613700      1       1  150064       3.1458    0.0008281
enh44867     1    8614900    8615900      2       1  150064       3.0698    0.0010711
enh44868     1    8620900    8621900      1       1  150064       2.5716     0.005062
enh44869     1    8623100    8624100      3       2  150064       2.3761    0.0087482
enh44871     1    8640400    8641400      2       1  150064       2.1247     0.016807
enh44873     1    8654400    8655400      2       1  150064       2.3612    0.0091075
enh44874     1    8655600    8656600      2       1  150064       2.6443    0.0040927
enh44875     1    8658700    8659700      3       1  150064       2.9559     0.001559
enh44876     1    8663000    8664000      3       1  150064       2.8042    0.0025223
enh44877     1    8686300    8687300      1       1  150064       2.9013     0.001858
enh44880     1    8698900    8699900      5       2  150064       3.5694   0.00017887
enh44881     1    8703900    8704900      1       1  150064       2.8288     0.002336
enh44882     1    8707000    8708000      2       1  150064       2.9936    0.0013784
enh44883     1    8711800    8712800      1       1  150064       2.6695     0.003798
enh44884     1    8719100    8720100      1       1  150064       2.4949       0.0063
enh44886     1    8721900    8722900      1       1  150064       2.2886      0.01105
enh44889     1    8726000    8727000      1       1  150064       2.8965     0.001887
enh44891     1    8728800    8729800      2       1  150064       2.9814    0.0014349
enh44892     1    8730400    8731400      2       1  150064       2.3313     0.009868
enh44895     1    8740800    8741800      2       1  150064         2.38    0.0086572
enh44901     1    8766800    8767800      3       2  150064       2.0001     0.022746
enh44902     1    8772200    8773200      1       1  150064       1.7195      0.04276
enh44903     1    8787700    8788700      3       2  150064       3.4642   0.00026589
enh44906     1    8814800    8815800      1       1  150064       1.9749      0.02414
enh44910     1    8849800    8850800      1       1  150064       1.9179      0.02756
enh44912     1    8871400    8872400      3       2  150064       2.4797    0.0065747
enh44921     1    8931700    8932700      1       1  150064       1.8274      0.03382
enh44926     1    8999000    9000000      5       2  150064       2.7327    0.0031412
enh44976     1    9422600    9423600      4       2  150064       1.7315     0.041684
enh45097     1   10367700   10368700      3       1  150064       1.7143     0.043237
enh45152     1   10783400   10784400      1       1  150064       2.0569      0.01985
enh45211     1   11767500   11768500      4       2  150064       1.7161     0.043076
enh45226     1   11853800   11854800      2       1  150064       1.7756     0.037899
enh45240     1   11980700   11981700      6       3  150064       1.6572      0.04874
enh45242     1   11990200   11991200      2       1  150064       1.7587     0.039313
enh45243     1   11995400   11996400      6       3  150064       1.9493     0.025627
enh45245     1   11997000   11998000      3       1  150064        2.566    0.0051442
enh45247     1   12000200   12001200      4       1  150064       2.0448     0.020437
enh45248     1   12003900   12004900      3       2  150064       1.9455     0.025858
enh45262     1   12112300   12113300      5       2  150064       1.7028     0.044306
enh45321     1   12645700   12646700      1       1  150064       1.6494      0.04953
enh45349     1   14057400   14058400      3       2  150064       1.7182     0.042885
enh45350     1   14074400   14075400      2       1  150064       1.6562     0.048838
enh45370     1   14467500   14468500      4       1  150064       1.7981     0.036079
enh45371     1   14468800   14469800      1       1  150064       1.6605      0.04841
enh45373     1   14586000   14587000      6       3  150064       1.8558      0.03174
enh45384     1   15252900   15253900      4       1  150064       1.7052      0.04408
enh45422     1   15522200   15523200      7       2  150064       1.7445     0.040534
enh45424     1   15533300   15534300      1       1  150064       2.2984      0.01077
enh45540     1   16352800   16353800      5       3  150064       2.0835     0.018603
enh45575     1   16538600   16539600      2       1  150064       1.6726     0.047208
enh45576     1   16541900   16542900      5       2  150064        1.812     0.034996
enh45579     1   16563800   16564800      1       1  150064       2.1876      0.01435
enh45580     1   16570400   16571400      1       1  150064        2.126      0.01675
enh45584     1   16592600   16593600      3       1  150064       2.1759      0.01478
enh45586     1   16620200   16621200      3       2  150064       1.7625     0.038992
enh45589     1   16643600   16644600      5       2  150064       2.2124      0.01347
enh45590     1   16645000   16646000      3       1  150064       2.0685     0.019295
enh45594     1   16674600   16675600      1       1  150064       1.9579      0.02512
enh45596     1   16679200   16680200      1       1  150064       2.0801      0.01876
enh45599     1   16698500   16699500      2       1  150064       1.7669     0.038622
enh45602     1   16711600   16712600      2       1  150064       1.7801     0.037533
enh45603     1   16713900   16714900      2       1  150064       1.8111     0.035064
enh45605     1   16722900   16723900      4       1  150064       2.0449      0.02043
enh45608     1   16824100   16825100      3       1  150064       1.8836     0.029809
enh45610     1   16839500   16840500      1       1  150064       2.1937      0.01413
enh45631     1   17310800   17311800      3       2  150064        4.112   1.9615e-05
enh45636     1   17371800   17372800      6       1  150064       2.4293    0.0075639
enh45637     1   17378400   17379400      2       1  150064       2.7791    0.0027255
enh45638     1   17389900   17390900      8       3  150064       2.0338     0.020984
enh45639     1   17407700   17408700      6       2  150064       2.5555    0.0053023
enh45747     1   19640100   19641100      3       2  150064       1.9131     0.027865
enh45748     1   19641700   19642700      6       2  150064        1.812     0.034996
enh45792     1   19821600   19822600      2       1  150064       3.1151    0.0009193
enh45793     1   19832100   19833100      7       3  150064       1.8529     0.031947
enh45794     1   19835400   19836400      6       2  150064       1.6627     0.048186
enh45804     1   19939200   19940200      1       1  150064       1.7696       0.0384
enh45808     1   19966800   19967800      1       1  150064       2.3371     0.009718
enh45876     1   21059800   21060800      2       1  150064       2.8097    0.0024792
enh45879     1   21114500   21115500      2       1  150064       2.4415    0.0073133
enh45880     1   21276000   21277000      4       2  150064       2.6917    0.0035542
enh45881     1   21288700   21289700      2       1  150064       1.7163     0.043052
enh45883     1   21339600   21340600      2       1  150064       2.6501    0.0040235
enh45885     1   21351200   21352200      5       3  150064       2.4355    0.0074355
enh45886     1   21361400   21362400      2       1  150064       1.9996     0.022773
enh45887     1   21403300   21404300      4       2  150064       2.5195    0.0058759
enh45888     1   21415600   21416600      3       1  150064       2.7094    0.0033702
enh45889     1   21417300   21418300      2       1  150064       2.9799    0.0014419
enh45891     1   21441200   21442200      3       1  150064       1.7377     0.041129
enh45893     1   21465400   21466400      2       1  150064       2.7006    0.0034605
enh45894     1   21465800   21466800      1       1  150064       2.4763     0.006638
enh45895     1   21476100   21477100      2       1  150064       3.0777    0.0010431
enh45898     1   21497500   21498500      3       1  150064       2.9716     0.001481
enh45899     1   21498400   21499400      2       1  150064        2.091     0.018263
enh45900     1   21499900   21500900      1       1  150064       2.4774     0.006618
enh45903     1   21521200   21522200      1       1  150064       1.7381       0.0411
enh45962     1   21982000   21983000      1       1  150064       1.7253      0.04224
enh45966     1   22090800   22091800      5       2  150064        1.912      0.02794
enh45969     1   22099900   22100900      3       2  150064       2.9248    0.0017235
enh46004     1   22374800   22375800      2       1  150064       3.2572   0.00056259
enh46011     1   22398700   22399700      1       1  150064       3.3647    0.0003831
enh46014     1   22418600   22419600      1       1  150064       1.7696       0.0384
enh46019     1   22448200   22449200      5       3  150064       3.1556   0.00080089
enh46063     1   23438200   23439200      1       1  150064       2.0492      0.02022
enh46116     1   23888900   23889900      2       1  150064       1.9327     0.026637
enh46122     1   23912300   23913300      1       1  150064        1.799      0.03601
enh46138     1   24085200   24086200      1       1  150064       1.8901      0.02937
enh46142     1   24106400   24107400      1       1  150064       1.6674      0.04772
enh46168     1   24372400   24373400      3       1  150064       2.5782    0.0049652
enh46200     1   24743800   24744800      1       1  150064       1.8747      0.03042
enh46207     1   24833200   24834200      2       1  150064       1.7526     0.039832
enh46212     1   25004400   25005400      1       1  150064        3.688     0.000113
enh46254     1   25155800   25156800      1       1  150064       2.1589      0.01543
enh46263     1   25311000   25312000      1       1  150064       2.2718      0.01155
enh46400     1   26481300   26482300      1       1  150064       1.7446      0.04053
enh46407     1   26507800   26508800      6       2  150064       2.8648    0.0020867
enh46430     1   26865100   26866100      3       2  150064       2.1925     0.014172
enh46431     1   26868900   26869900      1       1  150064       1.7021      0.04437
enh46434     1   26881700   26882700      2       1  150064       1.8363     0.033157
enh46435     1   26900900   26901900      5       3  150064       1.7477     0.040262
enh46438     1   27020500   27021500      2       1  150064       2.5533    0.0053346
enh46439     1   27026200   27027200      1       1  150064       2.6842     0.003635
enh46441     1   27033600   27034600      2       1  150064       2.6037    0.0046111
enh46442     1   27035400   27036400      2       1  150064       3.7368   9.3202e-05
enh46443     1   27036800   27037800      2       1  150064       2.6108    0.0045159
enh46444     1   27041000   27042000      2       1  150064       1.8779     0.030197
enh46445     1   27047900   27048900      1       1  150064       2.8892     0.001931
enh46446     1   27052000   27053000      4       1  150064       2.7077    0.0033878
enh46447     1   27057400   27058400      1       1  150064       2.7106     0.003358
enh46450     1   27070500   27071500      3       2  150064        1.957     0.025176
enh46451     1   27072400   27073400      1       1  150064       2.7083     0.003381
enh46452     1   27073800   27074800      1       1  150064       2.7082     0.003382
enh46454     1   27078900   27079900      2       1  150064       2.5834    0.0048919
enh46456     1   27087000   27088000      1       1  150064       2.7749     0.002761
enh46457     1   27094500   27095500      1       1  150064       2.7557     0.002928
enh46458     1   27098300   27099300      1       1  150064       2.7473     0.003004
enh46466     1   27175300   27176300      1       1  150064       2.4217     0.007724
enh46468     1   27225100   27226100      1       1  150064        2.489     0.006405
enh46470     1   27249500   27250500      1       1  150064        2.512     0.006003
enh46474     1   27321800   27322800      1       1  150064       2.0699      0.01923
enh46484     1   27397200   27398200      2       1  150064       3.3197   0.00045054
enh46485     1   27425600   27426600      1       1  150064         2.29      0.01101
enh46489     1   27444400   27445400      2       1  150064       1.7807     0.037481
enh46491     1   27451000   27452000      1       1  150064       3.3091    0.0004679
enh46498     1   27466400   27467400      1       1  150064       1.6802      0.04646
enh46513     1   27658400   27659400      2       1  150064       1.8918     0.029261
enh46520     1   27693800   27694800      1       1  150064       1.8301      0.03362
enh46521     1   27695400   27696400      1       1  150064       2.9448     0.001616
enh46522     1   27696500   27697500      3       1  150064       2.1094     0.017455
enh46576     1   27900000   27901000      2       1  150064       1.9362     0.026424
enh46590     1   27933000   27934000      2       1  150064       1.9507     0.025546
enh46593     1   27947800   27948800      2       1  150064       1.6501     0.049462
enh46594     1   27951700   27952700      1       1  150064       2.1084       0.0175
enh46595     1   27955000   27956000      2       1  150064        1.664     0.048061
enh46596     1   27957900   27958900      6       2  150064       1.8263     0.033902
enh46598     1   27970000   27971000      1       1  150064       1.9646      0.02473
enh46630     1   28269300   28270300      1       1  150064       1.8448      0.03253
enh46640     1   28431500   28432500      3       2  150064        2.405    0.0080863
enh46645     1   28500200   28501200      2       1  150064       3.6693   0.00012161
enh46653     1   28575100   28576100      5       2  150064       1.6932      0.04521
enh46655     1   28588100   28589100      3       1  150064        2.265     0.011756
enh46659     1   28608900   28609900      5       3  150064       1.8461     0.032436
enh46660     1   28623000   28624000      3       2  150064       2.0438     0.020484
enh46662     1   28656200   28657200      2       1  150064       1.9853     0.023554
enh46663     1   28695200   28696200      2       1  150064       1.9333     0.026598
enh46664     1   28697200   28698200      2       1  150064         3.39   0.00034946
enh46665     1   28736100   28737100      8       3  150064       2.2663     0.011716
enh46667     1   28743600   28744600      3       1  150064       2.0259     0.021387
enh46670     1   28782200   28783200      1       1  150064       2.4036     0.008118
enh46673     1   28837000   28838000      7       3  150064       2.5351    0.0056213
enh46676     1   28845600   28846600      1       1  150064       2.4689     0.006776
enh46677     1   28880300   28881300      2       1  150064       2.0181     0.021789
enh46678     1   28905300   28906300      2       1  150064       2.7673    0.0028261
enh46681     1   28916400   28917400      3       1  150064       2.7318    0.0031493
enh46683     1   28967300   28968300      3       1  150064       2.2733     0.011504
enh46684     1   28970700   28971700      1       1  150064       2.3123      0.01038
enh46686     1   28973600   28974600      2       1  150064       2.0484     0.020261
enh46687     1   28975400   28976400      4       2  150064       2.0615     0.019626
enh46700     1   29211300   29212300      3       1  150064       2.2239     0.013079
enh46704     1   29280000   29281000      2       1  150064       2.9504    0.0015869
enh46707     1   29369600   29370600      2       1  150064        3.021    0.0012595
enh46714     1   29505000   29506000      3       2  150064       2.5506    0.0053764
enh46716     1   29555800   29556800      3       1  150064       2.0326     0.021045
enh46728     1   30457200   30458200      2       1  150064       4.2256   1.1917e-05
enh46731     1   30561900   30562900      3       2  150064        1.874     0.030463
enh46734     1   30852200   30853200      2       1  150064       2.1618     0.015317
enh46738     1   31180300   31181300     12       2  150064       1.6714     0.047325
enh46740     1   31214200   31215200      2       1  150064       2.2838      0.01119
enh46741     1   31218900   31219900      2       1  150064        1.789     0.036811
enh46752     1   31274600   31275600      1       1  150064       1.7209      0.04263
enh46767     1   31350100   31351100      3       2  150064       1.8692     0.030796
enh46768     1   31351900   31352900      2       1  150064        1.785     0.037131
enh46774     1   31363400   31364400      1       1  150064       2.0245      0.02146
enh46788     1   31449000   31450000      1       1  150064       1.7721      0.03819
enh46789     1   31449600   31450600      1       1  150064       1.7721      0.03819
enh46794     1   31470200   31471200      1       1  150064       1.8526      0.03197
enh46818     1   31688300   31689300     11       2  150064        2.927    0.0017112
enh46819     1   31691000   31692000      4       2  150064       3.5822   0.00017037
enh46822     1   31770900   31771900      2       1  150064       3.3482   0.00040666
enh46823     1   31834600   31835600      3       2  150064       2.9688    0.0014948
enh46825     1   31841300   31842300      2       1  150064       1.6729     0.047174
enh46826     1   31847200   31848200      2       1  150064       2.7671    0.0028278
enh46827     1   31848900   31849900      1       1  150064       3.3277    0.0004379
enh46828     1   31854900   31855900      3       1  150064       4.3238   7.6683e-06
enh46829     1   31866800   31867800      4       1  150064       2.8658    0.0020799
enh46830     1   31867700   31868700      1       1  150064       3.3945    0.0003438
enh46831     1   31887400   31888400      1       1  150064       2.5279     0.005737
enh46832     1   31894200   31895200      4       2  150064       1.7091     0.043715
enh46833     1   31895100   31896100      5       2  150064       2.0482     0.020269
enh46838     1   32029800   32030800      1       1  150064       2.3782     0.008699
enh46880     1   32261600   32262600      1       1  150064       1.7442      0.04056
enh46909     1   32490200   32491200      1       1  150064        2.487     0.006441
enh46925     1   32616900   32617900      1       1  150064       2.0177      0.02181
enh46937     1   32700000   32701000      3       2  150064        2.196     0.014044
enh46940     1   32707500   32708500      3       1  150064       1.7063     0.043974
enh46947     1   32810700   32811700      1       1  150064        2.932     0.001684
enh46977     1   33230600   33231600      3       1  150064       1.6603     0.048427
enh46978     1   33232400   33233400      3       1  150064       2.2142     0.013406
enh46980     1   33279800   33280800      2       1  150064        1.684      0.04609
enh46987     1   33337900   33338900      2       1  150064        1.997     0.022915
enh47007     1   33492400   33493400      4       2  150064       2.0286     0.021251
enh47008     1   33493000   33494000      2       1  150064       2.0636      0.01953
enh47020     1   33593300   33594300      1       1  150064       2.1316      0.01652
enh47035     1   33724300   33725300      3       2  150064       2.2615     0.011863
enh47040     1   33737100   33738100      2       1  150064       1.6836     0.046128
enh47044     1   33760700   33761700      4       2  150064       1.8675     0.030913
enh47046     1   33766200   33767200      3       2  150064       2.3437    0.0095463
enh47080     1   33921400   33922400      1       1  150064        1.962      0.02488
enh47084     1   33937000   33938000      2       1  150064       2.4899    0.0063881
enh47108     1   35318200   35319200      4       2  150064       1.8872     0.029566
enh47109     1   35322900   35323900      4       2  150064        1.898     0.028849
enh47110     1   35325400   35326400      1       1  150064       2.2918      0.01096
enh47123     1   35676000   35677000      3       1  150064       3.5077   0.00022599
enh47142     1   35996600   35997600      1       1  150064       3.3398    0.0004192
enh47145     1   36002200   36003200      2       1  150064       3.0799    0.0010355
enh47153     1   36102200   36103200      2       1  150064       3.6011   0.00015847
enh47158     1   36275100   36276100      5       2  150064       4.2923   8.8424e-06
enh47159     1   36311000   36312000      2       1  150064       2.7211    0.0032536
enh47160     1   36313600   36314600      4       2  150064       3.5688   0.00017929
enh47161     1   36316600   36317600      3       2  150064       3.0233    0.0012503
enh47165     1   36397600   36398600      1       1  150064        3.492    0.0002397
enh47167     1   36401500   36402500      3       2  150064       2.5871    0.0048389
enh47169     1   36548800   36549800      4       2  150064       3.9241   4.3527e-05
enh47170     1   36553200   36554200      1       1  150064       3.1405    0.0008432
enh47171     1   36555500   36556500      3       2  150064        3.192   0.00070642
enh47174     1   36565200   36566200      6       2  150064       2.5158     0.005938
enh47176     1   36584600   36585600      2       1  150064       1.8279     0.033785
enh47177     1   36600900   36601900      1       1  150064       4.0568    2.488e-05
enh47179     1   36607700   36608700      2       1  150064       3.3975   0.00034006
enh47180     1   36613300   36614300      3       1  150064       3.8801   5.2202e-05
enh47187     1   36637200   36638200      1       1  150064       4.5633    2.518e-06
enh47189     1   36642600   36643600      3       1  150064       2.7425    0.0030485
enh47192     1   36653200   36654200      4       2  150064       2.5472    0.0054291
enh47277     1   38271800   38272800      4       2  150064       2.3417     0.009599
enh47279     1   38275300   38276300      1       1  150064        3.469    0.0002612
enh47281     1   38278800   38279800      1       1  150064       3.2541    0.0005687
enh47286     1   38322600   38323600      1       1  150064       3.1702    0.0007616
enh47287     1   38323500   38324500      1       1  150064       3.1702    0.0007616
enh47292     1   38392400   38393400      1       1  150064       2.5346     0.005629
enh47293     1   38395200   38396200      4       2  150064       2.5493    0.0053965
enh47309     1   38645000   38646000      3       1  150064       2.3621    0.0090847
enh47314     1   39193900   39194900      3       1  150064        2.399    0.0082196
enh47322     1   39340000   39341000      5       3  150064       2.0375     0.020801
enh47329     1   39468500   39469500      1       1  150064       2.3639     0.009042
enh47330     1   39490800   39491800      2       1  150064       1.8507     0.032107
enh47331     1   39493000   39494000      5       2  150064       1.7435     0.040624
enh47333     1   39541800   39542800      2       1  150064       2.9168    0.0017683
enh47360     1   39650600   39651600      1       1  150064       1.7696       0.0384
enh47361     1   39651100   39652100      2       1  150064       2.1225     0.016899
enh47363     1   39660200   39661200      3       2  150064       1.7081     0.043804
enh47387     1   39863400   39864400      2       1  150064       1.6897     0.045544
enh47401     1   39916300   39917300      2       1  150064       1.7229      0.04245
enh47403     1   39974700   39975700      5       3  150064       2.0765     0.018926
enh47411     1   40091100   40092100      1       1  150064       2.1072      0.01755
enh47431     1   40341300   40342300      1       1  150064       1.8639      0.03117
enh47434     1   40346000   40347000      4       2  150064       1.9141     0.027801
enh47435     1   40347100   40348100      3       2  150064       2.0052     0.022472
enh47467     1   40775000   40776000      5       2  150064        2.202     0.013833
enh47477     1   40865200   40866200      3       1  150064       1.7961     0.036238
enh47485     1   40997900   40998900      2       1  150064       1.9879     0.023409
enh47493     1   41155800   41156800      3       2  150064       2.3236     0.010073
enh47497     1   41170100   41171100      2       1  150064        2.747     0.003007
enh47499     1   41178200   41179200      2       1  150064        2.522    0.0058352
enh47503     1   41187800   41188800      2       1  150064        2.751    0.0029709
enh47509     1   41205300   41206300      3       2  150064       2.6545    0.0039717
enh47511     1   41209500   41210500      2       1  150064       2.7719    0.0027863
enh47514     1   41220300   41221300      4       2  150064        2.841    0.0022486
enh47539     1   41446900   41447900      4       2  150064       2.3025     0.010653
enh47540     1   41468800   41469800      5       2  150064        2.221     0.013176
enh47542     1   41480600   41481600      7       3  150064        2.342      0.00959
enh47546     1   41574500   41575500      4       2  150064       2.1731     0.014886
enh47547     1   41617500   41618500      2       1  150064         2.58    0.0049407
enh47555     1   41834600   41835600      3       2  150064       4.5757   2.3734e-06
enh47558     1   41851200   41852200      6       3  150064       2.5844    0.0048777
enh47559     1   41853400   41854400      3       1  150064       2.0269     0.021335
enh47567     1   41888800   41889800      3       1  150064       2.1375      0.01628
enh47569     1   41898000   41899000      6       3  150064       2.2582     0.011965
enh47584     1   42024000   42025000      3       2  150064       1.7405     0.040889
enh47627     1   42317400   42318400      2       1  150064       1.8417     0.032759
enh47671     1   42845200   42846200      1       1  150064       2.2319      0.01281
enh47701     1   43415100   43416100      7       2  150064       1.9365     0.026402
enh47704     1   43420700   43421700      3       1  150064         2.19     0.014263
enh47706     1   43427200   43428200      6       2  150064       2.5213    0.0058457
enh47726     1   43739800   43740800      4       2  150064       1.8094     0.035197
enh47732     1   43769400   43770400      2       1  150064       2.6374    0.0041776
enh47733     1   43770200   43771200      2       1  150064       2.4478    0.0071861
enh47736     1   43811400   43812400      2       1  150064       3.3042    0.0004763
enh47739     1   43825500   43826500      3       2  150064       3.7678   8.2356e-05
enh47740     1   43831000   43832000      2       1  150064       1.9653     0.024692
enh47744     1   43856400   43857400      4       2  150064       4.1648   1.5578e-05
enh47745     1   43901100   43902100      2       1  150064       3.4636   0.00026649
enh47749     1   43920400   43921400      4       2  150064       4.1611   1.5834e-05
enh47753     1   44002100   44003100      1       1  150064       2.9111     0.001801
enh47755     1   44014300   44015300      4       1  150064       2.0367     0.020839
enh47756     1   44019700   44020700      2       1  150064       3.1776   0.00074247
enh47757     1   44023500   44024500      2       1  150064       2.9211    0.0017437
enh47759     1   44031700   44032700      2       1  150064       2.2048     0.013733
enh47760     1   44038700   44039700      3       1  150064       2.2899     0.011014
enh47761     1   44042700   44043700      4       2  150064       3.9293   4.2603e-05
enh47762     1   44047500   44048500      5       2  150064       2.8226    0.0023819
enh47763     1   44052900   44053900      3       1  150064       1.9164     0.027658
enh47764     1   44114300   44115300      5       2  150064       4.0012   3.1507e-05
enh47765     1   44117300   44118300      1       1  150064       4.3591    6.529e-06
enh47766     1   44136900   44137900      2       1  150064       2.7227    0.0032376
enh47770     1   44181700   44182700      2       1  150064       3.3199   0.00045018
enh47771     1   44185500   44186500      3       2  150064       4.6482    1.674e-06
enh47772     1   44197600   44198600      2       1  150064        4.844   6.3641e-07
enh47773     1   44229000   44230000      1       1  150064       3.2448    0.0005877
enh47774     1   44248900   44249900      3       2  150064       3.7981   7.2899e-05
enh47775     1   44252000   44253000      3       2  150064       1.9596     0.025019
enh47778     1   44289700   44290700      2       1  150064       2.3578     0.009191
enh47780     1   44318800   44319800      3       1  150064       3.9946   3.2404e-05
enh47782     1   44327000   44328000      4       2  150064        3.453   0.00027723
enh47787     1   44336300   44337300      3       2  150064       2.8358    0.0022853
enh47788     1   44345800   44346800      1       1  150064       3.8293    6.425e-05
enh47790     1   44378500   44379500      4       2  150064       2.2522     0.012154
enh47791     1   44398200   44399200      1       1  150064       1.6986       0.0447
enh47792     1   44400100   44401100      2       1  150064       2.2372     0.012635
enh47795     1   44414800   44415800      3       1  150064       1.7921     0.036556
enh47796     1   44415400   44416400      4       2  150064       2.5218    0.0058385
enh47798     1   44419400   44420400      2       1  150064       2.4158    0.0078507
enh47802     1   44439100   44440100      2       1  150064       1.9816     0.023762
enh47803     1   44442600   44443600      4       2  150064       2.3798    0.0086609
enh47804     1   44446300   44447300      4       2  150064       1.9799      0.02386
enh47805     1   44456000   44457000      1       1  150064       2.0898      0.01832
enh47809     1   44481600   44482600      1       1  150064       2.3145      0.01032
enh47817     1   44554600   44555600      3       2  150064       2.0944     0.018113
enh47818     1   44677700   44678700      1       1  150064       2.7892     0.002642
enh47819     1   44680000   44681000      1       1  150064       2.3252      0.01003
enh47827     1   44747900   44748900      2       1  150064       2.7045      0.00342
enh47843     1   44997900   44998900      3       1  150064        1.818     0.034532
enh47982     1   46764200   46765200      1       1  150064       2.5042     0.006137
enh47996     1   46987500   46988500      1       1  150064       1.7331      0.04154
enh48024     1   47640500   47641500      4       2  150064       1.8457     0.032464
enh48050     1   48247600   48248600      4       2  150064       1.6702     0.047441
enh48054     1   48293400   48294400      5       2  150064       1.8578     0.031597
enh48056     1   48304200   48305200      2       1  150064       1.7708     0.038297
enh48058     1   48337300   48338300      5       3  150064       2.6703    0.0037895
enh48062     1   48399800   48400800      5       2  150064       1.7379     0.041113
enh48081     1   49240700   49241700      5       3  150064       1.6972     0.044829
enh48096     1   51438900   51439900      2       1  150064       2.0223     0.021573
enh48109     1   51733100   51734100      2       1  150064       1.7671     0.038602
enh48203     1   52988600   52989600      1       1  150064       1.8582      0.03157
enh48247     1   53661100   53662100      1       1  150064       2.0792       0.0188
enh48249     1   53684400   53685400      1       1  150064       2.2179      0.01328
enh48251     1   53702200   53703200      4       2  150064       2.5829    0.0048987
enh48252     1   53758700   53759700      1       1  150064       1.8966      0.02894
enh48253     1   53760500   53761500      4       2  150064       3.3613   0.00038792
enh48255     1   53771800   53772800      4       2  150064       2.1252     0.016783
enh48274     1   54422500   54423500      3       1  150064       1.7584     0.039338
enh48275     1   54447400   54448400      1       1  150064       2.3782     0.008699
enh48276     1   54448000   54449000      1       1  150064       2.3145      0.01032
enh48290     1   54685500   54686500      5       2  150064       1.8345     0.033287
enh48291     1   54694600   54695600      2       1  150064       2.0398     0.020687
enh48337     1   54837000   54838000      1       1  150064       2.1367      0.01631
enh48338     1   54841100   54842100      3       1  150064       1.8758     0.030339
enh48339     1   54844000   54845000      3       1  150064        1.783     0.037291
enh48340     1   54845900   54846900      4       2  150064       1.7313     0.041702
enh48341     1   54851000   54852000      4       1  150064       1.9154     0.027719
enh48378     1   55323400   55324400      6       3  150064       1.7591     0.039279
enh48379     1   55326700   55327700      7       2  150064       2.0501     0.020179
enh48420     1   56005600   56006600      2       1  150064       2.3569    0.0092137
enh48422     1   56055300   56056300      4       2  150064       1.7337     0.041487
enh48424     1   56161000   56162000      9       2  150064       2.0801      0.01876
enh48425     1   56184100   56185100      1       1  150064       1.9724      0.02428
enh48452     1   56902600   56903600      6       2  150064       2.4365    0.0074143
enh48508     1   57286200   57287200      6       2  150064       2.0605     0.019677
enh48513     1   57597600   57598600      1       1  150064       2.0425      0.02055
enh48574     1   59622000   59623000      8       1  150064       1.6942     0.045117
enh48576     1   59644800   59645800      3       2  150064       1.9821     0.023734
enh48617     1   60204100   60205100      4       2  150064       2.1759     0.014782
enh48620     1   60217900   60218900      4       2  150064        2.363    0.0090627
enh48629     1   61085800   61086800      5       2  150064       3.2515   0.00057402
enh48637     1   61377200   61378200      5       3  150064       1.8739     0.030474
enh48639     1   61402100   61403100      1       1  150064       1.7319      0.04165
enh48644     1   61455300   61456300      2       1  150064       1.8711     0.030669
enh48687     1   61696000   61697000      3       1  150064       1.8764     0.030301
enh48688     1   61703900   61704900      5       3  150064       1.6634     0.048112
enh48690     1   61709500   61710500      3       1  150064       2.0719     0.019136
enh48710     1   61809400   61810400      1       1  150064       2.4528     0.007087
enh48720     1   61858100   61859100      6       2  150064        2.115     0.017214
enh48721     1   61863800   61864800      3       1  150064       1.6504     0.049435
enh48722     1   61869000   61870000      3       1  150064       2.1261     0.016747
enh48730     1   61956600   61957600      7       2  150064       2.1492     0.015807
enh48736     1   62300800   62301800      3       2  150064       1.6509     0.049379
enh48739     1   62352900   62353900      5       2  150064       1.7076      0.04386
enh48744     1   62490500   62491500      4       2  150064       1.8594     0.031487
enh48845     1   64710600   64711600      1       1  150064       2.1165      0.01715
enh48854     1   64947500   64948500      1       1  150064       1.7013      0.04444
enh48871     1   65223200   65224200      3       1  150064       1.6984     0.044713
enh48874     1   65340600   65341600      4       2  150064       1.7017     0.044402
enh48878     1   65359400   65360400      3       1  150064       2.8452    0.0022195
enh48879     1   65360200   65361200      3       1  150064       1.8943     0.029093
enh48884     1   65376600   65377600      3       1  150064       2.6756    0.0037299
enh48887     1   65379300   65380300      2       1  150064        1.913     0.027875
enh48888     1   65382200   65383200      5       2  150064       2.8138    0.0024477
enh48890     1   65388700   65389700      4       2  150064       2.0678     0.019328
enh48891     1   65389800   65390800      3       1  150064        2.727    0.0031955
enh48892     1   65391600   65392600      2       1  150064       2.7824     0.002698
enh48893     1   65393400   65394400      1       1  150064       2.9146     0.001781
enh48894     1   65398800   65399800      4       2  150064       2.4436    0.0072702
enh48895     1   65400200   65401200      3       2  150064       3.3548   0.00039706
enh48897     1   65402400   65403400      3       2  150064       3.1377   0.00085137
enh48898     1   65404400   65405400      2       1  150064       1.8888     0.029458
enh48899     1   65407100   65408100      2       1  150064       1.8528     0.031958
enh48903     1   65412700   65413700      2       1  150064       2.8544    0.0021562
enh48904     1   65413800   65414800      3       1  150064        3.024    0.0012474
enh48905     1   65415700   65416700      2       1  150064       2.2473     0.012311
enh48906     1   65416500   65417500      1       1  150064       3.1234    0.0008938
enh48907     1   65417400   65418400      4       2  150064       2.9826    0.0014292
enh48908     1   65419600   65420600      2       1  150064       1.9861     0.023509
enh48909     1   65421600   65422600      2       1  150064       2.4354    0.0074375
enh48910     1   65423300   65424300      7       2  150064       2.4477    0.0071881
enh48911     1   65426600   65427600      5       3  150064       1.6709     0.047375
enh48912     1   65429100   65430100      7       4  150064       1.8366     0.033137
enh48913     1   65429800   65430800      4       2  150064       1.8966     0.028943
enh48922     1   65523600   65524600      1       1  150064       2.1813      0.01458
enh48925     1   65579600   65580600      2       1  150064       2.3224     0.010105
enh48926     1   65619800   65620800      2       1  150064        2.217      0.01331
enh48934     1   65640900   65641900      2       1  150064        2.027     0.021333
enh48936     1   65643800   65644800      1       1  150064       2.0028       0.0226
enh48937     1   65648600   65649600      3       1  150064       2.1385      0.01624
enh48952     1   66153300   66154300      5       2  150064       2.7778    0.0027366
enh48954     1   66277600   66278600      1       1  150064       1.6821      0.04627
enh48955     1   66444900   66445900      2       1  150064       2.2897     0.011019
enh48960     1   66731800   66732800      3       1  150064       2.5618    0.0052059
enh48961     1   66736500   66737500      1       1  150064       2.4682     0.006789
enh48966     1   66766000   66767000      7       2  150064        2.249     0.012256
enh49021     1   67859200   67860200      2       1  150064       2.2355     0.012693
enh49033     1   68002900   68003900      2       1  150064       2.2326     0.012789
enh49044     1   68078300   68079300      2       1  150064       1.6808     0.046401
enh49045     1   68084000   68085000      2       1  150064       1.8068     0.035393
enh49054     1   68166400   68167400      4       2  150064       1.9657     0.024668
enh49057     1   68174800   68175800      2       1  150064       1.8513     0.032063
enh49064     1   68189100   68190100      2       1  150064       1.9157     0.027699
enh49070     1   68214400   68215400      2       1  150064       2.0104     0.022192
enh49071     1   68219400   68220400      4       2  150064       1.8291     0.033689
enh49080     1   68257400   68258400      3       1  150064       3.6703   0.00012111
enh49081     1   68259200   68260200      3       2  150064       3.2428   0.00059183
enh49082     1   68260500   68261500      3       1  150064       3.3003   0.00048284
enh49083     1   68269300   68270300      3       2  150064       2.5673    0.0051245
enh49085     1   68280200   68281200      1       1  150064       1.8605      0.03141
enh49087     1   68282700   68283700      5       3  150064       3.6275   0.00014308
enh49088     1   68285000   68286000      3       2  150064       2.6741    0.0037461
enh49089     1   68286600   68287600      2       1  150064       2.0476       0.0203
enh49090     1   68288800   68289800      3       2  150064       2.1793     0.014654
enh49091     1   68296000   68297000      3       2  150064       3.3379   0.00042212
enh49092     1   68299400   68300400      3       1  150064       3.7181   0.00010036
enh49094     1   68315900   68316900      5       2  150064       2.6032    0.0046185
enh49097     1   68411200   68412200      4       2  150064       1.8077      0.03533
enh49148     1   71414600   71415600      4       2  150064       2.2144     0.013401
enh49157     1   74857600   74858600      2       1  150064       1.8855      0.02968
enh49184     1   76605200   76606200      3       2  150064       1.6983     0.044722
enh49187     1   76619400   76620400      2       1  150064       1.6795     0.046531
enh49193     1   76976600   76977600      4       2  150064       1.6841     0.046078
enh49206     1   78134800   78135800      4       2  150064        2.229     0.012908
enh49234     1   78446500   78447500      1       1  150064        2.645     0.004084
enh49245     1   78524200   78525200      1       1  150064       1.9996      0.02277
enh49254     1   78562000   78563000      1       1  150064        1.817      0.03461
enh49263     1   79472400   79473400      3       2  150064       2.0681     0.019315
enh49275     1   81943500   81944500      6       4  150064        1.674     0.047063
enh49280     1   82136100   82137100      3       2  150064       2.0532     0.020027
enh49281     1   82146700   82147700      4       2  150064       1.8182     0.034516
enh49282     1   82169600   82170600      3       2  150064       3.3185   0.00045247
enh49297     1   84157700   84158700      3       2  150064       2.2405     0.012529
enh49302     1   84542000   84543000      1       1  150064       1.8123      0.03497
enh49360     1   85828600   85829600      3       2  150064       2.5175    0.0059091
enh49363     1   85872500   85873500      1       1  150064       2.0853      0.01852
enh49364     1   85893000   85894000      4       2  150064       2.2314     0.012827
enh49369     1   85928700   85929700      3       1  150064          1.9     0.028717
enh49379     1   86034800   86035800      4       2  150064        1.734     0.041458
enh49381     1   86044000   86045000      2       1  150064       2.2819     0.011249
enh49483     1   90158000   90159000      2       1  150064       1.6794     0.046541
enh49486     1   90174600   90175600      1       1  150064       2.0233      0.02152
enh49487     1   90185000   90186000      1       1  150064       1.6991      0.04465
enh49491     1   90204700   90205700      1       1  150064       1.7364      0.04125
enh49493     1   90222900   90223900      3       2  150064       1.8802     0.030044
enh49502     1   90307600   90308600      3       2  150064       2.4101    0.0079752
enh49528     1   91390200   91391200      1       1  150064       2.5134     0.005979
enh49529     1   91434400   91435400      1       1  150064       1.9934      0.02311
enh49530     1   91439800   91440800      1       1  150064       2.1706      0.01498
enh49531     1   91449000   91450000      1       1  150064       1.7466      0.04035
enh49534     1   91474000   91475000      1       1  150064       2.0974      0.01798
enh49535     1   91475400   91476400      3       1  150064         2.03     0.021181
enh49538     1   91481300   91482300      2       1  150064       1.7401      0.04092
enh49539     1   91482800   91483800      2       1  150064        2.801    0.0025469
enh49540     1   91485100   91486100      6       2  150064        1.881     0.029987
enh49543     1   91965200   91966200      3       2  150064       2.3068     0.010532
enh49582     1   92242400   92243400      8       2  150064       2.4704     0.006749
enh49583     1   92244500   92245500      4       1  150064       2.2105     0.013536
enh49585     1   92249700   92250700      4       2  150064       2.8221    0.0023856
enh49618     1   92765400   92766400      3       2  150064        2.932    0.0016841
enh49619     1   92766200   92767200      3       2  150064       1.8755     0.030364
enh49633     1   93386600   93387600      2       1  150064       1.6894     0.045572
enh49635     1   93400100   93401100      2       1  150064       2.8424    0.0022386
enh49636     1   93401000   93402000      3       1  150064       1.7756       0.0379
enh49639     1   93415900   93416900      3       1  150064       1.8399     0.032888
enh49640     1   93417600   93418600      1       1  150064       2.1765      0.01476
enh49643     1   93437900   93438900      1       1  150064       1.6825      0.04624
enh49644     1   93438700   93439700      1       1  150064       1.6668      0.04778
enh49723     1   94528800   94529800      1       1  150064       1.7507         0.04
enh49731     1   94659600   94660600      2       1  150064       2.2948     0.010871
enh49787     1   95319500   95320500      2       1  150064        1.685     0.045994
enh49789     1   95330000   95331000      5       3  150064       2.7381      0.00309
enh49791     1   95349300   95350300      3       2  150064       2.2582     0.011965
enh49801     1   95437000   95438000      2       1  150064       2.2949      0.01087
enh49804     1   95448400   95449400      3       2  150064        1.731     0.041722
enh49805     1   95454900   95455900      1       1  150064       1.9067      0.02828
enh49807     1   95459700   95460700      2       1  150064       1.8498     0.032171
enh49811     1   95507800   95508800      3       1  150064       1.6504     0.049428
enh49814     1   95549700   95550700      6       2  150064       1.9616     0.024904
enh49815     1   95552500   95553500      3       2  150064       2.3225     0.010102
enh49819     1   95644400   95645400      2       1  150064       1.7002     0.044545
enh49826     1   95697800   95698800      3       2  150064       2.5955    0.0047225
enh49830     1   96881600   96882600      3       2  150064       2.7545    0.0029395
enh49831     1   96953200   96954200      1       1  150064       2.9066     0.001827
enh49834     1   97063300   97064300      1       1  150064       2.7308     0.003159
enh49835     1   97186000   97187000      2       1  150064       1.7221     0.042524
enh49836     1   97188800   97189800      4       2  150064       3.5504   0.00019229
enh49837     1   97189500   97190500      5       2  150064       3.8273   6.4774e-05
enh49838     1   97193200   97194200      1       1  150064       2.5774     0.004977
enh49840     1   97195900   97196900      4       2  150064        3.075    0.0010527
enh49841     1   97206400   97207400      3       1  150064       2.4378    0.0073895
enh49842     1   97209200   97210200      3       1  150064        2.815    0.0024389
enh49843     1   97213200   97214200      2       1  150064       2.1013     0.017805
enh49844     1   97214800   97215800      2       1  150064       3.1726   0.00075543
enh49849     1   97711000   97712000      2       1  150064       2.1219     0.016922
enh49850     1   97717000   97718000      6       2  150064       2.3111     0.010415
enh49853     1   98096300   98097300      1       1  150064       2.5085     0.006062
enh49855     1   98351500   98352500      2       1  150064       4.9823   3.1417e-07
enh49856     1   98369100   98370100      2       1  150064       5.3934   3.4576e-08
enh49872     1  100101400  100102400      5       3  150064       2.4815    0.0065412
enh49873     1  100109800  100110800      2       1  150064       2.3677    0.0089504
enh49940     1  101668700  101669700      3       1  150064       1.7265     0.042132
enh49959     1  108438200  108439200      4       1  150064       2.0387     0.020739
enh49960     1  108439700  108440700      6       2  150064       1.8204     0.034349
enh49965     1  108508200  108509200      5       3  150064       2.2686     0.011647
enh49971     1  108660500  108661500      6       3  150064       1.9794     0.023886
enh49972     1  108663800  108664800      2       1  150064       2.2672     0.011688
enh49973     1  108733000  108734000      2       1  150064       2.9407    0.0016371
enh49974     1  108736500  108737500      4       1  150064       2.5108    0.0060226
enh49975     1  108738000  108739000      3       1  150064       2.9921    0.0013853
enh49976     1  108740300  108741300      7       3  150064       2.7227    0.0032374
enh50070     1  110078000  110079000      2       1  150064         1.88     0.030057
enh50083     1  110178500  110179500      3       2  150064       1.7713     0.038254
enh50084     1  110182700  110183700      1       1  150064       1.8088      0.03524
enh50088     1  110199500  110200500      4       2  150064        1.982     0.023742
enh50107     1  110359100  110360100      2       1  150064       1.7791     0.037615
enh50118     1  110438400  110439400      5       2  150064       1.9161     0.027674
enh50121     1  110446700  110447700      1       1  150064       1.7552      0.03961
enh50139     1  110530800  110531800      1       1  150064       2.2206      0.01319
enh50157     1  110745400  110746400      3       1  150064       1.7137      0.04329
enh50169     1  110892600  110893600      2       1  150064       2.1775     0.014723
enh50171     1  110925600  110926600      4       2  150064         2.06     0.019699
enh50172     1  110926100  110927100      4       2  150064         2.06     0.019699
enh50177     1  111009000  111010000      4       2  150064       1.8261     0.033916
enh50178     1  111019600  111020600      1       1  150064       2.4479     0.007185
enh50180     1  111323000  111324000      4       2  150064       2.3344    0.0097885
enh50195     1  111994000  111995000      3       2  150064       1.8109      0.03508
enh50214     1  112164200  112165200      6       3  150064       2.1895     0.014281
enh50215     1  112165400  112166400     10       5  150064       2.4791    0.0065861
enh50216     1  112166000  112167000      8       4  150064       2.2978     0.010786
enh50224     1  112202900  112203900      5       3  150064        2.294     0.010897
enh50230     1  112271400  112272400      1       1  150064       2.2963      0.01083
enh50245     1  112424000  112425000      3       2  150064       2.0862     0.018482
enh50250     1  112462600  112463600      3       1  150064       2.4432    0.0072786
enh50251     1  112467100  112468100      3       2  150064       2.2146     0.013392
enh50254     1  112490700  112491700      5       2  150064       1.6947     0.045069
enh50255     1  112494300  112495300      2       1  150064        2.496    0.0062806
enh50256     1  112498600  112499600      1       1  150064       2.0179       0.0218
enh50259     1  112506600  112507600      3       2  150064       2.6799    0.0036824
enh50264     1  112522200  112523200      6       4  150064       3.2124   0.00065805
enh50267     1  112583600  112584600      3       2  150064       2.2482     0.012282
enh50268     1  112597000  112598000      6       2  150064       2.6558    0.0039559
enh50270     1  112600000  112601000      3       2  150064       3.4319    0.0002997
enh50280     1  112933900  112934900      2       1  150064       1.8858     0.029664
enh50281     1  112936100  112937100      3       1  150064       1.8437     0.032611
enh50282     1  112940300  112941300      4       1  150064       2.2752     0.011447
enh50283     1  112941800  112942800      3       1  150064        2.087     0.018442
enh50284     1  112946000  112947000      1       1  150064        2.414     0.007889
enh50285     1  112972900  112973900      3       1  150064       2.3372    0.0097143
enh50286     1  112981400  112982400      3       2  150064       2.1976     0.013988
enh50287     1  112987200  112988200      4       1  150064       2.2709     0.011576
enh50288     1  112988800  112989800      4       2  150064       2.3688    0.0089225
enh50289     1  112990200  112991200      4       1  150064       2.3272    0.0099785
enh50291     1  113007400  113008400      1       1  150064       2.0222      0.02158
enh50295     1  113086500  113087500      4       1  150064       3.1044   0.00095343
enh50296     1  113159700  113160700      4       2  150064       3.9287   4.2698e-05
enh50297     1  113163700  113164700      1       1  150064       3.1803    0.0007357
enh50299     1  113169600  113170600      5       2  150064       2.6285    0.0042875
enh50303     1  113216000  113217000      2       1  150064       3.0364    0.0011973
enh50304     1  113218600  113219600      2       1  150064       2.7755    0.0027562
enh50305     1  113230700  113231700      4       2  150064       2.9565    0.0015556
enh50306     1  113241600  113242600      2       1  150064       2.5326    0.0056605
enh50387     1  114802000  114803000      1       1  150064       2.4579     0.006988
enh50391     1  115000400  115001400      2       1  150064       2.0958     0.018052
enh50392     1  115008800  115009800      2       1  150064       2.0465     0.020354
enh50401     1  115047400  115048400      5       3  150064       2.4268    0.0076161
enh50402     1  115050200  115051200      1       1  150064       2.5298     0.005706
enh50411     1  115238000  115239000      1       1  150064       2.6061     0.004579
enh50413     1  115257500  115258500      2       1  150064       1.7788     0.037633
enh50414     1  115259400  115260400      2       1  150064       1.9462     0.025816
enh50417     1  115289800  115290800      5       3  150064       2.1709      0.01497
enh50418     1  115294700  115295700      2       1  150064       2.6518    0.0040031
enh50420     1  115444200  115445200      4       2  150064       2.7194      0.00327
enh50421     1  115605000  115606000      2       1  150064       2.1718     0.014936
enh50422     1  115610100  115611100      2       1  150064       2.2853     0.011149
enh50423     1  115611300  115612300      5       2  150064       2.2915     0.010966
enh50425     1  115627600  115628600      3       2  150064         3.46   0.00027013
enh50427     1  115676500  115677500      3       2  150064       3.6199   0.00014736
enh50429     1  115685200  115686200      4       2  150064       1.6527     0.049196
enh50431     1  115700900  115701900      3       2  150064       1.8733     0.030511
enh50432     1  115711600  115712600      3       2  150064       1.9885     0.023377
enh50434     1  115721700  115722700     11       4  150064         3.05    0.0011443
enh50437     1  115732100  115733100      8       4  150064       2.4829    0.0065168
enh50438     1  115736600  115737600      8       3  150064        3.032    0.0012147
enh50439     1  115758800  115759800      3       2  150064        2.668    0.0038154
enh50440     1  115762400  115763400      6       3  150064       3.1293   0.00087613
enh50441     1  115794400  115795400      2       1  150064       1.7678     0.038547
enh50445     1  115856800  115857800      2       1  150064       2.8495    0.0021896
enh50447     1  115872200  115873200      4       2  150064         2.44    0.0073445
enh50449     1  115875000  115876000      2       1  150064       2.5023    0.0061698
enh50450     1  115878200  115879200      4       2  150064       1.9246     0.027141
enh50451     1  115878800  115879800      3       2  150064       2.3929    0.0083584
enh50453     1  115906500  115907500      5       2  150064       2.6172    0.0044323
enh50457     1  115974300  115975300      5       2  150064       1.7641     0.038861
enh50461     1  116185600  116186600      4       1  150064       2.7837     0.002687
enh50462     1  116189200  116190200      2       1  150064       1.8622     0.031288
enh50509     1  116925800  116926800      1       1  150064        1.869      0.03081
enh50547     1  117367800  117368800      3       1  150064       3.6779   0.00011757
enh50561     1  117514400  117515400      3       2  150064       1.9822     0.023729
enh50562     1  117515200  117516200      1       1  150064       1.9039      0.02846
enh50572     1  117689000  117690000      6       1  150064       1.8393     0.032934
enh50573     1  117689700  117690700      6       1  150064       1.7665     0.038654
enh50587     1  118083200  118084200      4       2  150064       2.0251      0.02143
enh50618     1  118837600  118838600      1       1  150064        1.886      0.02965
enh50777     1  145588000  145589000      3       1  150064       1.9471     0.025762
enh50779     1  145609100  145610100      1       1  150064       1.8132       0.0349
enh50780     1  145630500  145631500      2       1  150064       1.6689      0.04757
enh50792     1  146638900  146639900      4       2  150064         2.43    0.0075503
enh50793     1  146640600  146641600      2       1  150064       2.0001     0.022742
enh50794     1  146645600  146646600      6       2  150064       2.0747     0.019009
enh50795     1  146649200  146650200      4       2  150064       2.0384     0.020756
enh50796     1  146695000  146696000      4       2  150064       2.9635    0.0015207
enh50802     1  146981600  146982600      2       1  150064       2.4945    0.0063075
enh50822     1  147220700  147221700      5       3  150064       2.1439     0.016021
enh50828     1  147245100  147246100      5       2  150064       1.9821     0.023735
enh50843     1  149820000  149821000      1       1  150064       2.4705     0.006747
enh50846     1  149887600  149888600      1       1  150064       1.7468      0.04034
enh50847     1  149888200  149889200      1       1  150064       1.7468      0.04034
enh50848     1  149889400  149890400      1       1  150064       1.7202       0.0427
enh50849     1  149897400  149898400      4       2  150064       1.7368     0.041216
enh50867     1  149992900  149993900      1       1  150064       2.0556      0.01991
enh50868     1  150025700  150026700      5       2  150064       5.5329   1.5753e-08
enh50870     1  150036700  150037700      1       1  150064       5.5334     1.57e-08
enh50872     1  150065300  150066300      1       1  150064       5.5309    1.593e-08
enh50874     1  150110200  150111200      2       1  150064       5.1931   1.0343e-07
enh50877     1  150124400  150125400      4       2  150064       4.5844    2.276e-06
enh50879     1  150126600  150127600      1       1  150064       2.7587     0.002902
enh50880     1  150127500  150128500      2       1  150064       4.7497   1.0188e-06
enh50881     1  150128900  150129900      1       1  150064       5.5996    1.074e-08
enh50882     1  150134100  150135100      3       2  150064       5.3151   5.3312e-08
enh50884     1  150158600  150159600      3       2  150064       4.7642   9.4794e-07
enh50885     1  150159400  150160400      1       1  150064       5.4736    2.205e-08
enh50886     1  150164000  150165000      2       1  150064       4.9775   3.2212e-07
enh50887     1  150185100  150186100      4       2  150064       4.4565   4.1649e-06
enh50892     1  150241700  150242700      3       1  150064       4.9797   3.1842e-07
enh50894     1  150245900  150246900      1       1  150064        5.069        2e-07
enh50898     1  150266800  150267800      1       1  150064       1.7334      0.04151
enh50899     1  150267400  150268400      2       1  150064       1.9883     0.023391
enh50900     1  150294700  150295700      4       2  150064       5.2258     8.67e-08
enh50901     1  150334800  150335800      5       2  150064       4.6395   1.7465e-06
enh50902     1  150339400  150340400      3       2  150064       4.0739   2.3115e-05
enh50905     1  150361800  150362800      3       2  150064       4.0914   2.1441e-05
enh50906     1  150377800  150378800      3       2  150064       1.8845     0.029749
enh50907     1  150382100  150383100      2       1  150064       3.9829   3.4041e-05
enh50909     1  150449600  150450600      4       2  150064       4.7494   1.0199e-06
enh50910     1  150479900  150480900      5       2  150064       1.8588      0.03153
enh50911     1  150481400  150482400      5       3  150064       4.8443   6.3533e-07
enh50912     1  150486600  150487600      1       1  150064       5.0598    2.098e-07
enh50913     1  150488600  150489600      1       1  150064       2.0011      0.02269
enh50916     1  150506300  150507300      4       2  150064       5.5037   1.8598e-08
enh50918     1  150510200  150511200      5       2  150064       3.3805   0.00036178
enh50923     1  150543200  150544200      2       1  150064       1.7826     0.037322
enh50924     1  150546100  150547100      5       2  150064       1.6844     0.046052
enh50935     1  150842600  150843600      1       1  150064       2.8772     0.002006
enh50942     1  150950900  150951900      3       1  150064       2.2704     0.011591
enh50956     1  151035000  151036000      2       1  150064       1.8598     0.031455
enh50957     1  151041400  151042400      4       2  150064       2.9276    0.0017081
enh50960     1  151105800  151106800      3       2  150064       2.5737    0.0050313
enh50961     1  151115700  151116700      6       3  150064       3.2784   0.00052193
enh50965     1  151142200  151143200      2       1  150064       2.4819    0.0065337
enh50966     1  151145600  151146600      3       1  150064       1.8141     0.034834
enh50972     1  151168500  151169500      4       2  150064       1.9154     0.027722
enh50976     1  151228200  151229200      2       1  150064       3.4523   0.00027791
enh50992     1  151370800  151371800      5       2  150064       2.6861    0.0036141
enh50993     1  151373100  151374100      1       1  150064       3.3175    0.0004542
enh50994     1  151407100  151408100      1       1  150064       2.8154     0.002436
enh50996     1  151417000  151418000      2       1  150064        2.118     0.017088
enh50997     1  151427000  151428000      1       1  150064       3.3109     0.000465
enh50998     1  151428000  151429000      1       1  150064       3.2691    0.0005394
enh50999     1  151429000  151430000      4       2  150064       2.1558     0.015551
enh51001     1  151444800  151445800      1       1  150064       2.5897     0.004803
enh51025     1  151877800  151878800      2       1  150064       1.9296      0.02683
enh51055     1  153497800  153498800      1       1  150064       2.0546      0.01996
enh51083     1  153702300  153703300      2       1  150064       1.9206     0.027394
enh51091     1  153756200  153757200      1       1  150064       2.9848     0.001419
enh51092     1  153761400  153762400      1       1  150064       2.5081     0.006069
enh51094     1  153776900  153777900      2       1  150064       3.3589   0.00039121
enh51095     1  153814000  153815000      1       1  150064       3.6578    0.0001272
enh51097     1  153853600  153854600      5       2  150064       2.7157    0.0033063
enh51099     1  153859800  153860800      5       2  150064       2.6466    0.0040657
enh51100     1  153886800  153887800      2       1  150064       1.7239     0.042361
enh51102     1  153896400  153897400      2       1  150064        2.061     0.019652
enh51103     1  153901300  153902300      2       1  150064       1.8265      0.03389
enh51106     1  153919300  153920300      2       1  150064       2.1054     0.017629
enh51109     1  153931800  153932800      4       2  150064       1.9594     0.025031
enh51110     1  153933500  153934500      2       1  150064       2.7014    0.0034523
enh51111     1  153938400  153939400      2       1  150064       2.9598    0.0015392
enh51112     1  153941000  153942000      1       1  150064       2.3237      0.01007
enh51113     1  153948100  153949100      2       1  150064       2.2278     0.012946
enh51120     1  154150400  154151400      2       1  150064        1.801     0.035852
enh51125     1  154184700  154185700      2       1  150064        1.667     0.047758
enh51127     1  154195000  154196000      1       1  150064       1.9978      0.02287
enh51129     1  154245800  154246800      1       1  150064       2.0864      0.01847
enh51135     1  154324200  154325200      4       2  150064       2.4754    0.0066543
enh51137     1  154357800  154358800      1       1  150064       1.6588      0.04858
enh51144     1  154394600  154395600      5       2  150064       1.9145     0.027778
enh51146     1  154404800  154405800      3       2  150064       1.8075     0.035343
enh51147     1  154414100  154415100      2       1  150064       2.7097    0.0033674
enh51148     1  154415700  154416700      3       2  150064       2.7159     0.003305
enh51153     1  154452200  154453200      1       1  150064        1.801      0.03585
enh51161     1  154525600  154526600      2       1  150064       1.8993     0.028763
enh51162     1  154528200  154529200      1       1  150064       2.2665      0.01171
enh51165     1  154571700  154572700      3       2  150064       1.7237     0.042382
enh51167     1  154581400  154582400      2       1  150064       1.6851      0.04598
enh51172     1  154595400  154596400      3       2  150064       1.7237      0.04238
enh51187     1  154780900  154781900      2       1  150064       2.1847     0.014456
enh51188     1  154785600  154786600      2       1  150064       1.7956     0.036283
enh51189     1  154792500  154793500      4       2  150064       4.2661   9.9458e-06
enh51190     1  154806000  154807000      1       1  150064       2.9939     0.001377
enh51196     1  154833400  154834400      4       2  150064       3.8486   5.9407e-05
enh51197     1  154838000  154839000      1       1  150064       3.9414     4.05e-05
enh51199     1  154842800  154843800      1       1  150064       3.8504    5.896e-05
enh51202     1  154910600  154911600      3       1  150064       3.6817   0.00011585
enh51203     1  154915000  154916000      1       1  150064       3.8997    4.815e-05
enh51205     1  154926500  154927500      1       1  150064       2.0764      0.01893
enh51216     1  154983600  154984600      2       1  150064       1.9708     0.024372
enh51217     1  154988300  154989300      2       1  150064       2.7861    0.0026675
enh51218     1  154990800  154991800      1       1  150064       2.3559      0.00924
enh51220     1  155017100  155018100      2       1  150064       2.4019    0.0081556
enh51225     1  155042000  155043000      1       1  150064       1.8595      0.03148
enh51226     1  155043900  155044900      1       1  150064       2.5649     0.005161
enh51238     1  155110900  155111900      2       1  150064       1.7452     0.040475
enh51242     1  155157400  155158400      4       2  150064       1.6924     0.045283
enh51248     1  155194900  155195900      2       1  150064       1.9981     0.022851
enh51253     1  155214800  155215800      1       1  150064       2.2046      0.01374
enh51254     1  155219600  155220600      2       1  150064       2.0696     0.019246
enh51256     1  155222900  155223900      1       1  150064       2.1998      0.01391
enh51258     1  155230100  155231100      1       1  150064       2.0678      0.01933
enh51261     1  155241200  155242200      2       1  150064       2.0835     0.018604
enh51263     1  155247900  155248900      2       1  150064       2.2396     0.012558
enh51264     1  155277300  155278300      1       1  150064        2.564     0.005174
enh51265     1  155279800  155280800      1       1  150064       2.7019     0.003447
enh51266     1  155289500  155290500      2       1  150064       1.8741      0.03046
enh51271     1  155473200  155474200      2       1  150064       1.7828     0.037306
enh51272     1  155477100  155478100      1       1  150064       2.3163      0.01027
enh51278     1  155505700  155506700      1       1  150064        2.431     0.007528
enh51279     1  155509000  155510000      3       1  150064       1.9562      0.02522
enh51281     1  155513000  155514000      2       1  150064       2.3933    0.0083496
enh51283     1  155526200  155527200      1       1  150064       2.6213      0.00438
enh51301     1  155859400  155860400      2       1  150064       2.3789    0.0086825
enh51302     1  155862800  155863800      1       1  150064       3.1041    0.0009543
enh51303     1  155879100  155880100      2       1  150064       2.5756    0.0050033
enh51305     1  155899900  155900900      1       1  150064       2.1215      0.01694
enh51307     1  155904700  155905700      1       1  150064       2.0349      0.02093
enh51308     1  155908000  155909000      3       1  150064       3.1539   0.00080546
enh51318     1  155959000  155960000      1       1  150064       2.1154       0.0172
enh51319     1  155960200  155961200      1       1  150064       2.0103       0.0222
enh51327     1  156049500  156050500      2       1  150064       2.7774      0.00274
enh51331     1  156060200  156061200      1       1  150064       1.7503      0.04003
enh51332     1  156066400  156067400      1       1  150064       1.6961      0.04493
enh51334     1  156071700  156072700      3       2  150064       2.0683     0.019306
enh51336     1  156082000  156083000      1       1  150064       1.6693      0.04753
enh51337     1  156083400  156084400      2       1  150064       2.1879      0.01434
enh51338     1  156088500  156089500      2       1  150064       1.6726     0.047208
enh51344     1  156115900  156116900      2       1  150064       2.6298    0.0042723
enh51347     1  156131800  156132800      2       1  150064       2.9325     0.001681
enh51397     1  156709400  156710400      2       1  150064       1.9691     0.024469
enh51398     1  156711400  156712400      4       2  150064       2.4346    0.0074544
enh51400     1  156724600  156725600      3       2  150064       2.0583     0.019782
enh51401     1  156725000  156726000      4       2  150064       1.9132     0.027864
enh51410     1  156770900  156771900      2       1  150064       1.7927     0.036514
enh51442     1  157961900  157962900      1       1  150064        1.748      0.04023
enh51463     1  158068400  158069400      2       1  150064       2.8713    0.0020439
enh51503     1  159993000  159994000      2       1  150064       1.9775     0.023994
enh51504     1  159994000  159995000      3       2  150064       1.9199     0.027435
enh51521     1  160162800  160163800      7       2  150064       2.1637     0.015243
enh51522     1  160173800  160174800      1       1  150064       3.0586     0.001112
enh51523     1  160176900  160177900      1       1  150064       2.3579     0.009189
enh51527     1  160213400  160214400      1       1  150064       2.8772     0.002006
enh51528     1  160216000  160217000      5       1  150064       2.4397    0.0073504
enh51532     1  160232800  160233800      2       1  150064       2.3101     0.010442
enh51534     1  160260700  160261700      2       1  150064        1.783     0.037296
enh51536     1  160298000  160299000      1       1  150064       2.7087     0.003377
enh51538     1  160314000  160315000      1       1  150064       2.4281     0.007589
enh51539     1  160321300  160322300      3       1  150064       2.7052    0.0034129
enh51540     1  160345000  160346000      2       1  150064       1.9713     0.024342
enh51544     1  160398700  160399700      3       2  150064       2.2241     0.013071
enh51596     1  161179100  161180100      1       1  150064       2.1338      0.01643
enh51632     1  161979900  161980900      3       2  150064       1.8779     0.030197
enh51643     1  162161800  162162800      7       3  150064       1.7444     0.040547
enh51646     1  162176600  162177600      4       2  150064        1.833     0.033404
enh51647     1  162182800  162183800      2       1  150064       1.7972     0.036152
enh51661     1  162529800  162530800      2       1  150064       1.9254      0.02709
enh51681     1  162663700  162664700      3       2  150064       2.1235     0.016855
enh51687     1  162679400  162680400      3       2  150064       1.9737     0.024207
enh51702     1  163292200  163293200      5       2  150064       2.8822    0.0019748
enh51764     1  164754800  164755800      1       1  150064       2.9073     0.001823
enh51766     1  164763500  164764500      3       1  150064       1.8793     0.030105
enh51768     1  164770600  164771600      1       1  150064        2.031      0.02113
enh51769     1  164774600  164775600      2       1  150064       2.2307     0.012852
enh51772     1  164808600  164809600      4       1  150064       1.6557     0.048893
enh51774     1  164811800  164812800      3       1  150064       1.7358     0.041301
enh51800     1  165598800  165599800      8       2  150064       1.7086     0.043758
enh51803     1  165611300  165612300      3       1  150064       2.1864     0.014393
enh51806     1  165616800  165617800      5       3  150064       1.6932     0.045208
enh51807     1  165618000  165619000      1       1  150064       2.0077      0.02234
enh51809     1  165707000  165708000      4       2  150064       2.9292    0.0016991
enh51810     1  165721200  165722200      4       2  150064       2.4999    0.0062122
enh51812     1  165739100  165740100      2       1  150064       2.3176     0.010235
enh51817     1  165811100  165812100      4       2  150064       2.0756     0.018967
enh51818     1  165818200  165819200      1       1  150064       2.3829     0.008588
enh51819     1  165820000  165821000      1       1  150064       2.3718     0.008852
enh51820     1  165821800  165822800      2       1  150064       2.2491     0.012252
enh51821     1  165822900  165823900      1       1  150064       2.4075     0.008032
enh51823     1  165826600  165827600      2       1  150064       2.5516    0.0053621
enh51824     1  165828400  165829400      2       1  150064       2.7052    0.0034133
enh51836     1  166033300  166034300      4       2  150064       1.7948     0.036347
enh51843     1  166578800  166579800     12       2  150064       1.7254     0.042231
enh51846     1  166813600  166814600      2       1  150064       2.0991     0.017905
enh51847     1  166828000  166829000      4       2  150064       2.0627     0.019571
enh51852     1  166843600  166844600      2       1  150064       3.4847   0.00024635
enh51948     1  168054100  168055100      1       1  150064       2.2271      0.01297
enh51958     1  168288600  168289600      2       1  150064       1.6562     0.048841
enh51961     1  168356100  168357100      3       2  150064       2.2226     0.013122
enh51965     1  168408800  168409800      2       1  150064       2.0125     0.022083
enh52008     1  169087100  169088100      5       2  150064       1.8013     0.035827
enh52009     1  169088800  169089800      2       1  150064       2.9606    0.0015354
enh52010     1  169090600  169091600      5       2  150064       2.3255     0.010024
enh52011     1  169091800  169092800      3       1  150064       2.1157     0.017186
enh52012     1  169093300  169094300      6       2  150064       2.3367    0.0097269
enh52036     1  170036200  170037200      3       1  150064       1.6511     0.049358
enh52060     1  170667900  170668900      1       1  150064       1.9528      0.02542
enh52089     1  171460000  171461000      4       2  150064       1.8907      0.02933
enh52104     1  171712400  171713400      3       1  150064       1.8565     0.031693
enh52106     1  171751700  171752700      4       2  150064       1.9777      0.02398
enh52114     1  171868300  171869300      3       2  150064        2.009     0.022268
enh52127     1  172312400  172313400      2       1  150064       1.8722     0.030589
enh52130     1  172359500  172360500      6       2  150064       2.4499    0.0071439
enh52131     1  172362700  172363700      4       2  150064       1.7388     0.041037
enh52132     1  172368100  172369100      3       2  150064       1.9916     0.023205
enh52139     1  172500200  172501200      4       2  150064       1.8567     0.031675
enh52162     1  173398000  173399000      4       2  150064       2.3375    0.0097071
enh52163     1  173399100  173400100      3       2  150064       3.0303    0.0012215
enh52166     1  173448800  173449800      2       1  150064       2.3269    0.0099847
enh52169     1  173686100  173687100      1       1  150064       3.4989    0.0002336
enh52171     1  173822000  173823000      1       1  150064        3.358    0.0003926
enh52173     1  173838100  173839100      1       1  150064       1.8369      0.03311
enh52176     1  173970200  173971200      2       1  150064       3.2422   0.00059298
enh52177     1  173974300  173975300      1       1  150064       3.4302    0.0003016
enh52179     1  173980700  173981700      1       1  150064       3.4179    0.0003155
enh52180     1  173987400  173988400      4       2  150064       3.5258    0.0002111
enh52181     1  173988800  173989800      2       1  150064       3.3167   0.00045536
enh52182     1  173992200  173993200      2       1  150064       2.9267    0.0017129
enh52183     1  174129600  174130600      2       1  150064       3.0947   0.00098495
enh52184     1  174130600  174131600      2       1  150064       2.4974    0.0062558
enh52185     1  174134400  174135400      2       1  150064       2.1375     0.016277
enh52186     1  174135300  174136300      1       1  150064       2.9457     0.001611
enh52187     1  174173400  174174400      1       1  150064       2.4562     0.007021
enh52188     1  174231800  174232800      5       3  150064       3.7266   9.7057e-05
enh52194     1  174860800  174861800      2       1  150064       1.6918     0.045341
enh52199     1  174945400  174946400      1       1  150064       2.8844     0.001961
enh52200     1  174958700  174959700      2       1  150064       1.7845     0.037175
enh52204     1  174998300  174999300      2       1  150064       1.9851     0.023567
enh52209     1  175138800  175139800      3       1  150064       3.2591   0.00055889
enh52212     1  175151200  175152200      2       1  150064         3.35   0.00040408
enh52214     1  175155800  175156800      5       2  150064       3.5617   0.00018423
enh52216     1  175158100  175159100      1       1  150064       3.5013    0.0002315
enh52217     1  175162500  175163500      4       1  150064       3.3679   0.00037868
enh52225     1  175287200  175288200      1       1  150064       2.0206      0.02166
enh52232     1  175854300  175855300      3       2  150064       2.9905    0.0013926
enh52239     1  176661800  176662800      2       1  150064       1.9979     0.022863
enh52244     1  176901600  176902600      1       1  150064       2.2115       0.0135
enh52247     1  177243800  177244800      1       1  150064       1.7228      0.04246
enh52248     1  177271300  177272300      4       2  150064       4.9563    3.592e-07
enh52249     1  177279900  177280900      2       1  150064       4.7768   8.9065e-07
enh52259     1  178026100  178027100      2       1  150064       2.0695     0.019247
enh52260     1  178029900  178030900      4       2  150064        2.698    0.0034877
enh52277     1  178141800  178142800      4       2  150064       2.1307     0.016557
enh52294     1  178454100  178455100      1       1  150064       2.5219     0.005836
enh52295     1  178454900  178455900      1       1  150064       2.4263     0.007627
enh52296     1  178456000  178457000      4       2  150064       3.2125   0.00065795
enh52307     1  178620300  178621300      2       1  150064       1.7408     0.040858
enh52335     1  179097500  179098500      2       1  150064       1.8925     0.029213
enh52336     1  179098100  179099100      4       1  150064       1.6833     0.046155
enh52342     1  179122100  179123100      4       2  150064       2.2291     0.012904
enh52343     1  179138600  179139600      3       2  150064       1.8469     0.032378
enh52348     1  179174200  179175200      2       1  150064       1.7559     0.039553
enh52353     1  179261800  179262800      1       1  150064       1.7587      0.03931
enh52355     1  179279900  179280900      3       1  150064       1.8529     0.031952
enh52356     1  179333800  179334800      5       3  150064       2.8804    0.0019862
enh52359     1  179783000  179784000      2       1  150064       1.8026     0.035728
enh52366     1  179844700  179845700      1       1  150064       1.9217      0.02732
enh52378     1  179997000  179998000      2       1  150064       1.7285     0.041949
enh52392     1  180490300  180491300      8       3  150064        1.802     0.035772
enh52395     1  180496000  180497000      4       2  150064       1.8978     0.028859
enh52398     1  180513000  180514000      3       1  150064        1.762     0.039033
enh52399     1  180515900  180516900      2       1  150064       1.9909     0.023244
enh52404     1  180572400  180573400      2       1  150064       2.4331    0.0074857
enh52408     1  180605000  180606000      3       2  150064       4.0046   3.1056e-05
enh52411     1  180612500  180613500      3       2  150064       3.8602   5.6639e-05
enh52413     1  180615400  180616400      3       1  150064       3.3365   0.00042422
enh52414     1  180722000  180723000      3       2  150064       2.1347     0.016392
enh52417     1  180883000  180884000      1       1  150064        2.595      0.00473
enh52418     1  180892300  180893300      6       2  150064       2.1044     0.017671
enh52459     1  181150900  181151900      3       2  150064       1.7022     0.044362
enh52461     1  181175700  181176700      3       2  150064       2.2117     0.013492
enh52471     1  182117700  182118700      3       2  150064       1.9061     0.028318
enh52479     1  182226500  182227500      3       1  150064       1.8808     0.030002
enh52484     1  182259900  182260900      3       1  150064       1.7631     0.038939
enh52490     1  182306800  182307800      1       1  150064       2.1135      0.01728
enh52497     1  182353000  182354000      1       1  150064       2.2811      0.01127
enh52498     1  182354600  182355600      3       1  150064       2.1262     0.016742
enh52507     1  182572000  182573000      1       1  150064       1.6695      0.04751
enh52517     1  182643600  182644600      5       2  150064        2.867    0.0020718
enh52518     1  182668400  182669400      5       3  150064       2.8256    0.0023594
enh52577     1  183285000  183286000      1       1  150064       2.3343     0.009789
enh52581     1  183337600  183338600      3       2  150064       1.7794     0.037588
enh52584     1  183443500  183444500      2       1  150064       3.0031    0.0013362
enh52588     1  183486800  183487800      2       1  150064         2.63    0.0042698
enh52589     1  183537000  183538000      5       2  150064       2.1417     0.016109
enh52590     1  183545500  183546500      5       2  150064       2.6376    0.0041742
enh52654     1  184120300  184121300      1       1  150064       2.2839      0.01119
enh52658     1  184191600  184192600      4       1  150064       1.6733     0.047132
enh52659     1  184253200  184254200      3       1  150064       2.6108    0.0045161
enh52660     1  184255400  184256400      3       2  150064       1.7952     0.036311
enh52685     1  184429800  184430800      1       1  150064       1.8826      0.02988
enh52687     1  184453000  184454000      4       2  150064       2.3939    0.0083356
enh52688     1  184460100  184461100      2       1  150064       2.6156    0.0044536
enh52689     1  184463300  184464300      3       2  150064       2.9608    0.0015343
enh52691     1  184468800  184469800      1       1  150064       2.6691     0.003803
enh52693     1  184476100  184477100      1       1  150064       2.4618     0.006913
enh52695     1  184485600  184486600      3       2  150064        1.684     0.046093
enh52699     1  184504300  184505300      2       1  150064       2.7738      0.00277
enh52700     1  184516100  184517100      3       2  150064       2.6501     0.004024
enh52701     1  184524800  184525800      3       2  150064       2.2077     0.013634
enh52704     1  184543400  184544400      5       2  150064       2.3178      0.01023
enh52718     1  184714600  184715600      4       2  150064       2.0694     0.019256
enh52740     1  184886800  184887800      1       1  150064        3.422    0.0003108
enh52746     1  184920400  184921400      2       1  150064       2.2163     0.013336
enh52748     1  184925700  184926700      3       2  150064       2.0976     0.017972
enh52749     1  184928100  184929100      5       3  150064       1.9742      0.02418
enh52751     1  184937600  184938600      5       2  150064       2.2537     0.012109
enh52752     1  184939900  184940900      2       1  150064       2.3995    0.0082089
enh52753     1  184941000  184942000      5       3  150064       1.7365     0.041236
enh52758     1  185037200  185038200      1       1  150064        1.771      0.03828
enh52760     1  185127500  185128500      1       1  150064       1.9047      0.02841
enh52779     1  185648700  185649700      1       1  150064       1.8262      0.03391
enh52788     1  186345800  186346800      1       1  150064       1.7256      0.04221
enh52799     1  193036800  193037800      4       2  150064       2.4109    0.0079566
enh52801     1  193071900  193072900      2       1  150064       3.3456   0.00041054
enh52804     1  193092900  193093900      3       1  150064       3.1849   0.00072396
enh52807     1  193157600  193158600      4       2  150064       2.9851    0.0014173
enh52808     1  193159500  193160500      1       1  150064       3.2848    0.0005103
enh52813     1  193558400  193559400      4       1  150064       1.7019     0.044389
enh52819     1  197165400  197166400      3       2  150064       2.8876    0.0019407
enh52820     1  197166200  197167200      1       1  150064       3.8365     6.24e-05
enh52823     1  197528900  197529900      3       1  150064       2.2561     0.012032
enh52825     1  197741400  197742400      1       1  150064       2.5419     0.005513
enh52886     1  200374300  200375300      1       1  150064       2.4823     0.006527
enh52889     1  200379400  200380400      2       1  150064         2.31     0.010443
enh52891     1  200457300  200458300      3       2  150064       2.6382    0.0041671
enh52903     1  200747600  200748600      2       1  150064       1.8162     0.034672
enh52909     1  200864000  200865000      2       1  150064       2.4839    0.0064978
enh52910     1  200941000  200942000      8       3  150064       1.9368     0.026382
enh52911     1  200950800  200951800      3       2  150064       4.5685   2.4565e-06
enh52914     1  200989300  200990300      4       2  150064       3.7517   8.7833e-05
enh52917     1  200997300  200998300      2       1  150064       2.2783     0.011353
enh52918     1  201005000  201006000      5       2  150064       2.9854    0.0014161
enh52919     1  201011400  201012400      5       3  150064       2.9667     0.001505
enh52920     1  201025000  201026000      3       1  150064       2.0282     0.021271
enh52926     1  201093600  201094600      3       1  150064       1.8482     0.032288
enh52928     1  201106400  201107400      2       1  150064       1.7983     0.036062
enh52936     1  201152500  201153500      5       3  150064       1.7395     0.040971
enh52950     1  201353600  201354600      6       3  150064       3.2993    0.0004847
enh52966     1  201451300  201452300      6       2  150064       2.0981     0.017949
enh53032     1  201689800  201690800      5       2  150064       1.8119     0.035004
enh53046     1  201725900  201726900      4       2  150064       2.1384     0.016244
enh53047     1  201729700  201730700      3       2  150064       2.9432    0.0016242
enh53052     1  201742800  201743800      3       1  150064         1.97     0.024418
enh53061     1  201818600  201819600      1       1  150064       1.6978      0.04477
enh53064     1  201859900  201860900      1       1  150064       1.8078      0.03532
enh53068     1  201869400  201870400      1       1  150064       1.6739      0.04708
enh53069     1  201873900  201874900      3       1  150064       2.4447     0.007249
enh53097     1  202111100  202112100      5       2  150064       2.1389      0.01622
enh53098     1  202114400  202115400      1       1  150064         1.77      0.03836
enh53179     1  203015900  203016900      2       1  150064       1.9891     0.023343
enh53188     1  203109600  203110600      4       2  150064       1.6788     0.046592
enh53255     1  203594000  203595000      1       1  150064       1.7035      0.04424
enh53288     1  204010300  204011300      3       2  150064       2.0032     0.022576
enh53289     1  204012700  204013700      2       1  150064       1.9431     0.026001
enh53292     1  204041200  204042200      3       2  150064       3.7423   9.1186e-05
enh53293     1  204045200  204046200      1       1  150064       2.6213      0.00438
enh53295     1  204051500  204052500      1       1  150064       2.9675     0.001501
enh53298     1  204057300  204058300      2       1  150064        3.731    9.535e-05
enh53302     1  204063600  204064600      3       2  150064       3.0088    0.0013113
enh53303     1  204065700  204066700      3       2  150064        1.942     0.026067
enh53305     1  204069400  204070400      5       2  150064       3.2139    0.0006548
enh53306     1  204071500  204072500      2       1  150064       1.9284     0.026901
enh53308     1  204076400  204077400      2       1  150064       2.4232    0.0076912
enh53321     1  204234100  204235100      1       1  150064       1.6502      0.04945
enh53324     1  204249300  204250300      5       3  150064       2.3009     0.010697
enh53326     1  204254600  204255600      6       2  150064       2.5887     0.004817
enh53355     1  204407200  204408200      1       1  150064       2.0255      0.02141
enh53357     1  204411100  204412100      2       1  150064        2.039     0.020723
enh53358     1  204418400  204419400      3       1  150064        1.916      0.02768
enh53359     1  204424000  204425000      2       1  150064       2.0183     0.021778
enh53360     1  204425800  204426800      4       2  150064       2.7256    0.0032094
enh53361     1  204431100  204432100      3       1  150064        2.319     0.010197
enh53362     1  204436800  204437800      7       2  150064       2.0988     0.017919
enh53365     1  204460500  204461500      1       1  150064       3.1976     0.000693
enh53367     1  204482100  204483100      2       1  150064       3.1888   0.00071438
enh53368     1  204484300  204485300      4       2  150064       3.1615   0.00078491
enh53370     1  204488300  204489300      2       1  150064       3.3959   0.00034197
enh53371     1  204489800  204490800      2       1  150064       2.1818     0.014561
enh53372     1  204492500  204493500      5       3  150064       3.4987   0.00023372
enh53373     1  204543400  204544400      3       2  150064       3.2053   0.00067472
enh53375     1  204560900  204561900      5       2  150064       3.3124   0.00046246
enh53376     1  204592800  204593800      1       1  150064       3.3053    0.0004743
enh53390     1  204828700  204829700      2       1  150064       2.8119    0.0024622
enh53406     1  204928400  204929400      7       3  150064       2.2147     0.013391
enh53409     1  204966100  204967100      4       2  150064       1.6923      0.04529
enh53411     1  205016600  205017600      5       2  150064       2.8119    0.0024624
enh53413     1  205030600  205031600      3       1  150064       3.9982   3.1909e-05
enh53414     1  205088200  205089200      1       1  150064         1.98      0.02385
enh53415     1  205089000  205090000      5       1  150064       2.1342     0.016412
enh53417     1  205110200  205111200      4       1  150064       3.5775   0.00017346
enh53418     1  205110800  205111800      5       2  150064       3.9274   4.2929e-05
enh53419     1  205113800  205114800      1       1  150064       2.8371     0.002276
enh53421     1  205144300  205145300      2       1  150064       4.1479   1.6775e-05
enh53422     1  205152200  205153200      3       1  150064       4.5753   2.3779e-06
enh53424     1  205159900  205160900      1       1  150064       3.9929    3.264e-05
enh53425     1  205164400  205165400      5       2  150064       4.3654   6.3436e-06
enh53426     1  205172800  205173800      3       1  150064       3.7427   9.1036e-05
enh53427     1  205178700  205179700      4       2  150064       4.4417   4.4622e-06
enh53428     1  205181000  205182000      2       1  150064       2.9775    0.0014529
enh53430     1  205198900  205199900      6       3  150064       2.5449    0.0054647
enh53432     1  205205900  205206900      5       2  150064       2.8752    0.0020186
enh53433     1  205209600  205210600      4       2  150064       2.7784    0.0027313
enh53434     1  205212600  205213600      3       2  150064       2.6513    0.0040088
enh53435     1  205213900  205214900      2       1  150064       2.6979    0.0034894
enh53436     1  205218100  205219100      4       2  150064       1.9749     0.024142
enh53437     1  205226800  205227800      2       1  150064       2.1628      0.01528
enh53440     1  205240200  205241200      3       1  150064       1.9191     0.027484
enh53444     1  205263000  205264000      3       2  150064       2.0907      0.01828
enh53453     1  205325600  205326600      1       1  150064       1.7587      0.03931
enh53457     1  205390800  205391800      1       1  150064       2.1182      0.01708
enh53465     1  205461800  205462800      4       2  150064       2.3781    0.0087014
enh53478     1  205551200  205552200      4       2  150064       1.6664     0.047813
enh53480     1  205562700  205563700      5       2  150064       1.7678     0.038543
enh53481     1  205567700  205568700      8       3  150064        2.364    0.0090405
enh53537     1  206645700  206646700      5       2  150064       1.6572     0.048743
enh53542     1  206713300  206714300      1       1  150064       1.7644      0.03883
enh53585     1  207219000  207220000      1       1  150064       3.3826     0.000359
enh53588     1  207224900  207225900      3       1  150064       3.1904    0.0007105
enh53590     1  207237500  207238500      1       1  150064       2.4979     0.006247
enh53591     1  207242500  207243500      1       1  150064       3.0032     0.001336
enh53605     1  207923400  207924400      2       1  150064       3.7753   7.9905e-05
enh53606     1  207927800  207928800      1       1  150064       3.3754    0.0003685
enh53607     1  207970600  207971600      3       2  150064        2.105     0.017645
enh53608     1  207977800  207978800      2       1  150064         4.33   7.4547e-06
enh53609     1  207979900  207980900      1       1  150064       2.5579     0.005265
enh53612     1  207988000  207989000      3       2  150064       2.0122     0.022101
enh53613     1  207997800  207998800      6       3  150064       3.8955   4.9007e-05
enh53616     1  208009700  208010700      1       1  150064       1.8747      0.03042
enh53617     1  208012000  208013000      1       1  150064       1.9286      0.02689
enh53618     1  208013100  208014100      3       2  150064       3.9261   4.3175e-05
enh53619     1  208014900  208015900      3       2  150064       3.7542    8.695e-05
enh53620     1  208016800  208017800      6       3  150064       4.2131   1.2592e-05
enh53621     1  208018200  208019200      5       2  150064       4.1152   1.9342e-05
enh53622     1  208024100  208025100      2       1  150064       2.2614     0.011866
enh53623     1  208029500  208030500      3       1  150064       3.5388   0.00020095
enh53624     1  208030600  208031600      5       2  150064       4.1601   1.5908e-05
enh53625     1  208031900  208032900      8       4  150064        3.038    0.0011909
enh53626     1  208032400  208033400      8       3  150064       2.9015    0.0018566
enh53627     1  208033600  208034600      4       2  150064       3.5683   0.00017964
enh53628     1  208034700  208035700      6       2  150064       3.2288   0.00062155
enh53629     1  208036100  208037100      6       3  150064       3.0785    0.0010404
enh53631     1  208045800  208046800      2       1  150064       2.4233    0.0076908
enh53654     1  208263400  208264400      3       1  150064       2.8185    0.0024121
enh53655     1  208276200  208277200      1       1  150064       2.2931      0.01092
enh53656     1  208281000  208282000      4       2  150064       1.8807     0.030007
enh53659     1  208290800  208291800      2       1  150064       1.9083     0.028175
enh53660     1  208293400  208294400      4       1  150064       2.0968     0.018006
enh53661     1  208301000  208302000     10       2  150064       3.0871    0.0010106
enh53662     1  208305300  208306300      3       2  150064       2.9641    0.0015178
enh53671     1  208338300  208339300      3       1  150064       1.8232     0.034133
enh53685     1  208386700  208387700      2       1  150064       2.0546     0.019961
enh53687     1  208392700  208393700      2       1  150064       2.4943    0.0063098
enh53693     1  208409700  208410700     10       6  150064       1.6867     0.045835
enh53713     1  209799200  209800200      4       2  150064       2.0305     0.021151
enh53740     1  210396000  210397000      3       2  150064       1.8364     0.033148
enh53744     1  210423600  210424600      1       1  150064       1.6612      0.04834
enh53763     1  211430400  211431400      6       2  150064       1.6817     0.046317
enh53774     1  211687200  211688200      5       2  150064       1.6472     0.049762
enh53829     1  212420300  212421300      2       1  150064       1.9187     0.027512
enh53830     1  212428900  212429900      7       2  150064       2.3348    0.0097762
enh53841     1  212474600  212475600      3       2  150064       2.1792     0.014659
enh53842     1  212479000  212480000      3       2  150064       2.2631     0.011814
enh53843     1  212479800  212480800      4       2  150064       2.3944    0.0083229
enh53845     1  212483600  212484600      1       1  150064       2.2238      0.01308
enh53852     1  212588600  212589600      4       2  150064       2.0919     0.018222
enh53874     1  212785500  212786500      4       2  150064       1.6768     0.046794
enh53902     1  214078200  214079200      1       1  150064       2.6749     0.003738
enh53907     1  214176200  214177200      6       1  150064       3.0075     0.001317
enh53908     1  214179400  214180400      2       1  150064       3.1108   0.00093298
enh53911     1  214186700  214187700      1       1  150064       3.4067    0.0003288
enh53912     1  214189600  214190600      1       1  150064         3.48    0.0002507
enh53921     1  214280400  214281400      4       2  150064       1.9413      0.02611
enh53932     1  214469500  214470500      3       2  150064        2.316     0.010278
enh53938     1  214500800  214501800      4       2  150064       2.6225    0.0043647
enh53945     1  214544300  214545300      7       3  150064       2.1673     0.015106
enh53958     1  214639800  214640800      5       2  150064       1.6772     0.046753
enh53959     1  214645200  214646200     11       2  150064       1.6832     0.046173
enh53960     1  214649300  214650300      1       1  150064       1.7057      0.04403
enh53967     1  214685000  214686000      4       2  150064       2.3348    0.0097768
enh53968     1  214687600  214688600      2       1  150064       2.1348     0.016389
enh53976     1  214715600  214716600      6       2  150064       2.0797     0.018778
enh53980     1  214741200  214742200      2       1  150064       1.7698     0.038378
enh53981     1  214777400  214778400      2       1  150064       1.6883     0.045676
enh54029     1  218632900  218633900      2       1  150064       2.0383     0.020761
enh54055     1  219844700  219845700      3       1  150064       1.9297     0.026824
enh54060     1  220217700  220218700      2       1  150064       2.0112     0.022151
enh54061     1  220266500  220267500      2       1  150064        2.041     0.020624
enh54082     1  220905300  220906300      2       1  150064        1.773     0.038112
enh54085     1  220924100  220925100      1       1  150064       2.1008      0.01783
enh54154     1  222628200  222629200      3       1  150064       2.8637    0.0020939
enh54156     1  222763700  222764700      1       1  150064       2.1165      0.01715
enh54162     1  222945600  222946600      3       1  150064       2.5563    0.0052903
enh54199     1  223838300  223839300      5       2  150064        1.983     0.023684
enh54201     1  223888200  223889200      1       1  150064       1.9712      0.02435
enh54203     1  223899000  223900000      5       2  150064       3.3426   0.00041503
enh54204     1  223903600  223904600      4       1  150064       2.2914      0.01097
enh54205     1  223908600  223909600      6       2  150064       3.0468    0.0011563
enh54206     1  223913100  223914100      1       1  150064       2.8498     0.002187
enh54207     1  223914000  223915000      1       1  150064       2.9057     0.001832
enh54208     1  223914800  223915800      1       1  150064       2.6463     0.004069
enh54211     1  223921200  223922200      2       1  150064       2.6168    0.0044382
enh54212     1  223923500  223924500      3       2  150064       3.4294   0.00030247
enh54215     1  223929200  223930200      2       1  150064       1.6798     0.046502
enh54216     1  223930200  223931200      9       2  150064        1.693     0.045231
enh54217     1  223935400  223936400      1       1  150064       1.9807      0.02381
enh54218     1  223952700  223953700      3       1  150064       2.5186    0.0058919
enh54219     1  223959100  223960100      4       2  150064       3.7196   9.9754e-05
enh54220     1  223963100  223964100      1       1  150064       3.5405    0.0001997
enh54222     1  224008300  224009300      2       1  150064       1.7727      0.03814
enh54225     1  224014600  224015600      1       1  150064       3.5115    0.0002228
enh54226     1  224019600  224020600      3       2  150064       3.8655   5.5423e-05
enh54227     1  224021200  224022200      6       2  150064       2.6392    0.0041545
enh54228     1  224023000  224024000      3       1  150064       3.1781   0.00074126
enh54229     1  224025200  224026200      2       1  150064       2.0076     0.022345
enh54230     1  224028200  224029200      2       1  150064       1.8336     0.033354
enh54231     1  224030000  224031000      1       1  150064       3.5734    0.0001762
enh54251     1  224545800  224546800      1       1  150064       2.4353     0.007439
enh54252     1  224547000  224548000      5       2  150064       2.8665    0.0020749
enh54253     1  224564700  224565700      2       1  150064       2.4366    0.0074134
enh54254     1  224566300  224567300      2       1  150064       2.4161    0.0078444
enh54256     1  224616200  224617200      3       1  150064       2.2799     0.011308
enh54260     1  224638400  224639400      2       1  150064       2.2748     0.011458
enh54261     1  224644200  224645200      4       2  150064       1.9456     0.025854
enh54262     1  224645500  224646500      1       1  150064       2.6379     0.004171
enh54263     1  224646900  224647900      4       1  150064       2.5798     0.004943
enh54265     1  224690600  224691600      2       1  150064       2.2192     0.013236
enh54269     1  224810300  224811300      4       2  150064       1.7083      0.04379
enh54273     1  224860500  224861500     10       1  150064       1.9478      0.02572
enh54329     1  225934100  225935100      3       2  150064       1.8934     0.029152
enh54344     1  226012200  226013200      9       3  150064       2.1853     0.014433
enh54346     1  226035100  226036100      2       1  150064       1.9978     0.022868
enh54348     1  226064400  226065400      3       1  150064       2.8898    0.0019273
enh54360     1  226184900  226185900      2       1  150064       1.8909     0.029316
enh54369     1  226310200  226311200      1       1  150064       2.5982     0.004686
enh54370     1  226312400  226313400      3       2  150064       2.0554     0.019921
enh54371     1  226315200  226316200      4       2  150064       1.6576       0.0487
enh54372     1  226322500  226323500      1       1  150064       2.6331     0.004231
enh54382     1  226551500  226552500      3       2  150064       2.2393      0.01257
enh54385     1  226561900  226562900      4       2  150064       2.1011     0.017815
enh54386     1  226584900  226585900      3       1  150064       1.7595     0.039244
enh54388     1  226591000  226592000      4       2  150064       1.8355     0.033217
enh54389     1  226593200  226594200      4       1  150064       1.8849     0.029721
enh54390     1  226595800  226596800      7       3  150064       2.1342     0.016412
enh54398     1  226755800  226756800      6       2  150064       2.0713     0.019166
enh54399     1  226763200  226764200      2       1  150064       2.6187    0.0044131
enh54403     1  226820600  226821600      4       2  150064       2.0556     0.019911
enh54404     1  226825300  226826300      1       1  150064       2.5273     0.005747
enh54407     1  226846400  226847400      2       1  150064       2.5549    0.0053116
enh54415     1  226898300  226899300      1       1  150064       2.4902     0.006384
enh54422     1  226915500  226916500      2       1  150064       1.8192     0.034437
enh54423     1  226918900  226919900      2       1  150064       1.8456     0.032478
enh54424     1  226927200  226928200      2       1  150064       2.0898     0.018317
enh54425     1  226928400  226929400      4       2  150064       2.5752    0.0050089
enh54430     1  227014900  227015900      3       1  150064       2.1328     0.016472
enh54432     1  227061800  227062800      5       3  150064       1.9757     0.024092
enh54433     1  227070400  227071400      4       1  150064        1.938     0.026313
enh54436     1  227079500  227080500      7       2  150064       2.3018     0.010672
enh54438     1  227099800  227100800      1       1  150064        1.817      0.03461
enh54471     1  227506800  227507800      5       2  150064       1.9373     0.026355
enh54472     1  227544600  227545600      5       2  150064        2.537    0.0055896
enh54546     1  228556600  228557600      2       1  150064        1.736     0.041282
enh54558     1  228677400  228678400      1       1  150064       1.6749      0.04698
enh54562     1  228870000  228871000      2       1  150064       1.8273     0.033824
enh54563     1  228873400  228874400      8       4  150064       1.8978     0.028863
enh54586     1  229035600  229036600      2       1  150064       1.9543     0.025331
enh54589     1  229089600  229090600     10       2  150064       2.0668     0.019377
enh54592     1  229121800  229122800      6       2  150064       1.7394     0.040981
enh54597     1  229162900  229163900      1       1  150064       1.8157      0.03471
enh54678     1  230238200  230239200      3       2  150064       3.3968    0.0003409
enh54679     1  230239100  230240100      3       1  150064       3.5544   0.00018939
enh54680     1  230241700  230242700      5       3  150064        2.823     0.002379
enh54681     1  230243200  230244200      5       3  150064       3.2921    0.0004972
enh54682     1  230244600  230245600      6       2  150064       3.9115   4.5865e-05
enh54683     1  230247200  230248200      3       2  150064       4.1071   2.0034e-05
enh54684     1  230249900  230250900      3       1  150064       3.5765   0.00017411
enh54685     1  230256100  230257100      3       2  150064       2.5537    0.0053289
enh54687     1  230264200  230265200      3       2  150064       2.7238    0.0032271
enh54688     1  230272200  230273200     11       5  150064       3.1965   0.00069557
enh54689     1  230275400  230276400      9       4  150064       3.3461   0.00040978
enh54699     1  230301000  230302000      5       2  150064       1.7598     0.039222
enh54701     1  230305400  230306400      3       2  150064       1.7605     0.039163
enh54704     1  230310400  230311400      8       2  150064       1.9515     0.025501
enh54705     1  230311400  230312400      5       3  150064       2.1821     0.014552
enh54708     1  230321400  230322400      3       2  150064       1.7254     0.042229
enh54710     1  230324200  230325200      4       2  150064       1.8146      0.03479
enh54712     1  230328600  230329600      4       2  150064       1.6655     0.047909
enh54722     1  230406200  230407200      2       1  150064       2.0144     0.021985
enh54723     1  230439100  230440100      3       2  150064       2.7725    0.0027811
enh54733     1  230517100  230518100      4       2  150064       1.6873     0.045776
enh54744     1  230843900  230844900      6       2  150064       1.9855     0.023544
enh54824     1  231682100  231683100      1       1  150064       1.9496      0.02561
enh54877     1  232564200  232565200      2       1  150064       2.5147    0.0059566
enh54880     1  232571500  232572500      6       4  150064       1.7061     0.043999
enh54881     1  232573500  232574500      3       1  150064       2.5378    0.0055771
enh54884     1  232608700  232609700      1       1  150064        2.439     0.007363
enh54885     1  232613200  232614200      1       1  150064       1.8193      0.03443
enh54886     1  232621800  232622800      5       2  150064        2.703    0.0034361
enh54972     1  234610700  234611700     10       2  150064       2.0555     0.019916
enh54973     1  234612800  234613800      8       3  150064       1.6699     0.047472
enh54975     1  234622800  234623800      4       2  150064       1.7362     0.041268
enh54976     1  234630600  234631600      5       2  150064       1.9164     0.027658
enh54977     1  234634400  234635400      5       2  150064       2.4455    0.0072334
enh54978     1  234636000  234637000      3       2  150064       1.8352     0.033238
enh54979     1  234638600  234639600      3       1  150064       2.2505      0.01221
enh54980     1  234651000  234652000      2       1  150064       2.7282    0.0031841
enh54981     1  234656200  234657200      4       2  150064       2.0138     0.022013
enh54987     1  234697900  234698900      2       1  150064       1.9754     0.024111
enh54988     1  234706100  234707100      5       2  150064       3.0113    0.0013005
enh55013     1  234895700  234896700      3       2  150064       1.7982     0.036074
enh55028     1  235013700  235014700      7       2  150064       2.6477    0.0040523
enh55029     1  235015100  235016100      4       1  150064       2.5034    0.0061504
enh55041     1  235095200  235096200      6       3  150064       1.9138     0.027826
enh55142     1  236445600  236446600      1       1  150064       2.1571       0.0155
enh55145     1  236665700  236666700      1       1  150064       1.7372      0.04118
enh55148     1  236683700  236684700      1       1  150064       1.9605      0.02497
enh55201     1  237249500  237250500      3       1  150064       1.8047     0.035563
enh55204     1  237256400  237257400      3       1  150064       2.4378    0.0073888
enh55205     1  237258600  237259600      4       2  150064       2.0731      0.01908
enh55206     1  237261800  237262800      4       2  150064         2.93    0.0016951
enh55207     1  237266300  237267300      3       2  150064       2.5889    0.0048142
enh55263     1  241767200  241768200      4       2  150064       1.7101     0.043626
enh55264     1  241800800  241801800      9       4  150064       1.9708     0.024373
enh55272     1  243368100  243369100      1       1  150064       3.2555    0.0005659
enh55274     1  243381100  243382100      1       1  150064       3.8197    6.681e-05
enh55276     1  243409800  243410800      1       1  150064       3.5241    0.0002125
enh55277     1  243411000  243412000      4       2  150064       3.7988   7.2691e-05
enh55279     1  243412900  243413900      2       1  150064       4.0336   2.7463e-05
enh55281     1  243420100  243421100      1       1  150064       4.8412    6.453e-07
enh55283     1  243427300  243428300      2       1  150064       3.9425   4.0322e-05
enh55286     1  243450400  243451400      1       1  150064       4.8728    5.502e-07
enh55295     1  243645200  243646200      1       1  150064       4.8235    7.053e-07
enh55299     1  243671200  243672200      3       1  150064       4.6735   1.4802e-06
enh55300     1  243761400  243762400      3       1  150064       4.7549   9.9264e-07
enh55303     1  243890200  243891200      1       1  150064       2.4401     0.007341
enh55307     1  243914700  243915700      1       1  150064       2.0924       0.0182
enh55310     1  243954200  243955200      5       3  150064       3.4163   0.00031743
enh55311     1  243955400  243956400      2       1  150064       4.2876   9.0309e-06
enh55313     1  243966700  243967700      2       1  150064       4.3381   7.1872e-06
enh55315     1  244011400  244012400      3       2  150064       3.0738    0.0010569
enh55316     1  244081400  244082400      2       1  150064       2.8917    0.0019159
enh55318     1  244094000  244095000      1       1  150064       2.6135     0.004481
enh55330     1  244370400  244371400      1       1  150064       2.5433      0.00549
enh55331     1  244375500  244376500      5       3  150064       2.1596       0.0154
enh55332     1  244377300  244378300      6       2  150064       2.5072    0.0060851
enh55334     1  244393900  244394900      2       1  150064       2.1176     0.017106
enh55336     1  244397300  244398300      6       1  150064       2.0703     0.019211
enh55343     1  244602500  244603500      4       2  150064       2.1017     0.017792
enh55345     1  244607900  244608900      1       1  150064       2.2307      0.01285
enh55346     1  244608700  244609700      2       1  150064       2.3236     0.010074
enh55347     1  244611700  244612700      2       1  150064       1.7693     0.038418
enh55348     1  244612600  244613600      1       1  150064       2.4323     0.007502
enh55349     1  244623300  244624300      1       1  150064       1.7102      0.04361
enh55353     1  244820200  244821200      3       2  150064       1.9286     0.026889
enh55355     1  244827400  244828400      3       1  150064       2.1247     0.016805
enh55356     1  244828600  244829600      7       3  150064       2.0573     0.019829
enh55359     1  244836400  244837400      4       2  150064       1.7491     0.040141
enh55361     1  244842000  244843000      6       3  150064       3.1325   0.00086674
enh55388     1  245534100  245535100      3       1  150064       1.9775     0.023995
enh55392     1  245761900  245762900      9       2  150064       2.4489    0.0071648
enh55405     1  246160600  246161600     10       3  150064       1.8984     0.028824
enh55418     1  246743600  246744600      1       1  150064       1.7143      0.04324
enh55419     1  246746700  246747700      3       2  150064         1.74     0.040928
enh55426     1  246770500  246771500      2       1  150064       1.8193     0.034432
enh55427     1  246771800  246772800      2       1  150064       2.2501      0.01222
enh55428     1  246773800  246774800      4       2  150064       2.0202     0.021684
enh55429     1  246779800  246780800      3       1  150064       1.7745     0.037994
enh55440     1  246859900  246860900      3       1  150064       1.7629     0.038958
enh55442     1  246862400  246863400      5       3  150064       1.6525     0.049218
enh55445     1  246932200  246933200      2       1  150064        1.668     0.047662
enh55474     1  247801600  247802600      4       1  150064       1.9614     0.024917
enh55487     1  249153700  249154700      1       1  150064       1.7791      0.03761
enh55488     1  249156400  249157400      1       1  150064       1.8718      0.03062
enh62959     2     826500     827500      5       2  150064       2.0316     0.021097
enh62960     2     969500     970500      6       2  150064       1.9771     0.024014
enh62961     2    1006000    1007000      3       2  150064       1.7095     0.043681
enh62998     2    1733700    1734700      6       2  150064        1.825     0.033997
enh63000     2    1743800    1744800      4       2  150064        1.974     0.024191
enh63012     2    2527200    2528200      6       2  150064       2.3859     0.008519
enh63027     2    3240800    3241800      4       1  150064       2.5753     0.005008
enh63029     2    3292000    3293000      4       2  150064        2.049     0.020233
enh63031     2    3307000    3308000      3       1  150064       2.8667     0.002074
enh63032     2    3307400    3308400      4       1  150064       2.7783    0.0027318
enh63061     2    3621600    3622600      1       1  150064       2.0286      0.02125
enh63062     2    3624700    3625700     11       4  150064       1.8359     0.033189
enh63065     2    3641800    3642800      5       3  150064       1.6578     0.048676
enh63089     2    6646100    6647100      5       2  150064       1.7141     0.043257
enh63099     2    7056600    7057600      3       2  150064       2.8319    0.0023136
enh63100     2    7060100    7061100      7       3  150064       1.9216     0.027327
enh63101     2    7065300    7066300      2       1  150064        2.123     0.016876
enh63120     2    7152200    7153200      4       2  150064       1.7902     0.036708
enh63128     2    7518000    7519000      1       1  150064       2.0749        0.019
enh63162     2    8665600    8666600      2       1  150064       1.6534     0.049129
enh63164     2    8679300    8680300      2       1  150064       2.1733     0.014878
enh63165     2    8684000    8685000      3       2  150064       1.8768     0.030272
enh63172     2    8784600    8785600      5       3  150064       2.7427     0.003047
enh63177     2    8825800    8826800      3       1  150064       1.8469     0.032377
enh63193     2    9245800    9246800      5       2  150064       1.9482     0.025694
enh63205     2    9352500    9353500      5       3  150064       1.9588     0.025067
enh63206     2    9355600    9356600      3       1  150064       2.9002    0.0018646
enh63212     2    9370100    9371100      2       1  150064       1.9918     0.023194
enh63214     2    9374300    9375300      2       1  150064       2.6857    0.0036193
enh63215     2    9375700    9376700      3       1  150064       1.7175     0.042942
enh63224     2    9400600    9401600      2       1  150064       2.4285    0.0075798
enh63226     2    9404000    9405000      2       1  150064       2.7762    0.0027498
enh63228     2    9408600    9409600      5       2  150064       2.7128     0.003336
enh63229     2    9409200    9410200      4       2  150064       2.6832    0.0036459
enh63265     2    9685600    9686600      3       2  150064       2.0401     0.020668
enh63279     2    9755200    9756200      3       2  150064        1.755     0.039628
enh63287     2    9794000    9795000      5       3  150064       2.1354     0.016365
enh63320     2   10134600   10135600      9       2  150064       2.3766    0.0087358
enh63334     2   10259600   10260600      3       2  150064       2.0375     0.020802
enh63392     2   10947700   10948700      9       2  150064       1.8183     0.034506
enh63395     2   10953200   10954200      6       3  150064       2.0708     0.019191
enh63396     2   10954000   10955000      7       3  150064       2.4756    0.0066508
enh63401     2   10986900   10987900      6       3  150064       1.8442     0.032579
enh63446     2   11533500   11534500      2       1  150064       2.2141     0.013412
enh63447     2   11535300   11536300      6       2  150064       1.7433      0.04064
enh63452     2   11595600   11596600      4       1  150064       1.7408     0.040859
enh63477     2   11883200   11884200      5       3  150064       1.7708     0.038296
enh63480     2   11892900   11893900      4       2  150064       1.7322     0.041615
enh63484     2   11903400   11904400      7       3  150064       1.7247     0.042288
enh63485     2   11904400   11905400      2       1  150064       2.2351     0.012704
enh63487     2   11914400   11915400      4       2  150064       2.0882     0.018391
enh63488     2   11918300   11919300      1       1  150064       2.5252     0.005782
enh63490     2   11924700   11925700      2       1  150064       2.6214     0.004379
enh63493     2   11964800   11965800      2       1  150064       1.6495     0.049523
enh63502     2   12272000   12273000      3       2  150064       2.2404     0.012532
enh63508     2   12427200   12428200      6       2  150064       1.7987     0.036032
enh63516     2   12677600   12678600      1       1  150064       1.7193      0.04278
enh63517     2   12695000   12696000      2       1  150064       1.8598     0.031459
enh63518     2   12696600   12697600      2       1  150064       1.9724     0.024281
enh63522     2   12777000   12778000      3       1  150064        3.304   0.00047661
enh63551     2   15634600   15635600      2       1  150064       1.7035     0.044234
enh63553     2   15698900   15699900      4       1  150064       1.8447     0.032539
enh63585     2   16803000   16804000      4       2  150064       1.7428     0.040682
enh63609     2   17828300   17829300      3       2  150064       1.7582     0.039355
enh63610     2   17933200   17934200      2       1  150064       2.1605     0.015367
enh63612     2   17974800   17975800      1       1  150064       2.1191      0.01704
enh63613     2   17980800   17981800      9       2  150064       2.5341    0.0056366
enh63615     2   17996800   17997800      4       2  150064       2.2768       0.0114
enh63616     2   18002800   18003800      2       1  150064       1.7553     0.039602
enh63617     2   18011500   18012500      1       1  150064       2.9298     0.001696
enh63618     2   18093300   18094300      6       3  150064       1.7501     0.040047
enh63654     2   19320600   19321600      3       1  150064       2.1935     0.014136
enh63657     2   19548100   19549100      2       1  150064        2.264     0.011786
enh63693     2   20262100   20263100      5       2  150064       2.2205     0.013193
enh63717     2   20541200   20542200      1       1  150064       1.6584      0.04862
enh63751     2   20765300   20766300      4       2  150064       1.7603     0.039179
enh63752     2   20773500   20774500      4       2  150064       2.9595    0.0015409
enh63755     2   20789700   20790700      5       2  150064       1.8173     0.034583
enh63762     2   20842200   20843200      2       1  150064       2.1033     0.017719
enh63770     2   21486300   21487300      1       1  150064       1.8933      0.02916
enh63772     2   21493100   21494100      1       1  150064       2.1294      0.01661
enh63820     2   23921300   23922300      3       2  150064       1.9901     0.023288
enh63825     2   24125200   24126200      2       1  150064       1.7552     0.039614
enh63826     2   24127800   24128800      1       1  150064        2.071      0.01918
enh63827     2   24139300   24140300      3       2  150064       2.2082     0.013614
enh63831     2   24161600   24162600      1       1  150064       2.2362      0.01267
enh63833     2   24166800   24167800      6       3  150064       2.3826    0.0085959
enh63834     2   24167600   24168600      3       2  150064       1.7523     0.039858
enh63835     2   24169500   24170500      3       1  150064       1.9042     0.028442
enh63844     2   24347100   24348100      2       1  150064       1.6722     0.047238
enh63860     2   24657700   24658700      2       1  150064       2.5822    0.0049087
enh63869     2   24728300   24729300      2       1  150064       2.0495     0.020206
enh63881     2   24835900   24836900      2       1  150064       1.8495     0.032195
enh63886     2   24880900   24881900      3       2  150064       1.6727     0.047197
enh63925     2   25321100   25322100      2       1  150064       1.9089     0.028136
enh63926     2   25346200   25347200      4       1  150064       3.6785   0.00011729
enh63927     2   25351400   25352400      6       3  150064        4.357    6.593e-06
enh63930     2   25418800   25419800      2       1  150064       3.1712   0.00075895
enh63931     2   25452400   25453400      4       2  150064       3.9435   4.0149e-05
enh63936     2   25501300   25502300      2       1  150064       1.7057      0.04403
enh63939     2   25508400   25509400      2       1  150064       1.9292     0.026854
enh63940     2   25512100   25513100      4       2  150064       2.7444    0.0030312
enh63941     2   25513700   25514700      2       1  150064       2.3426    0.0095756
enh63944     2   25526700   25527700      3       2  150064       1.7129      0.04337
enh63945     2   25534700   25535700      3       2  150064       2.7703    0.0028002
enh63946     2   25546400   25547400      2       1  150064       1.7595     0.039251
enh63947     2   25551500   25552500      2       1  150064       2.5484    0.0054113
enh63948     2   25553400   25554400      1       1  150064       1.9943      0.02306
enh63954     2   25585400   25586400      5       2  150064       1.6943     0.045104
enh63956     2   25598800   25599800      3       2  150064       3.8737   5.3599e-05
enh63960     2   25676200   25677200      2       1  150064       1.6521     0.049258
enh63968     2   25887100   25888100      2       1  150064       1.8753     0.030376
enh63979     2   26161300   26162300      1       1  150064       1.9976      0.02288
enh63984     2   26220200   26221200      7       3  150064       2.8477    0.0022021
enh63986     2   26231200   26232200      5       1  150064         1.72     0.042716
enh63989     2   26255200   26256200      3       1  150064       2.0545     0.019965
enh63991     2   26260800   26261800      4       2  150064       2.8396    0.0022588
enh64005     2   26343600   26344600      3       1  150064       1.7825      0.03733
enh64009     2   26401000   26402000      2       1  150064       2.4287     0.007577
enh64010     2   26402200   26403200      3       1  150064        1.709     0.043728
enh64020     2   26491400   26492400      2       1  150064       2.1871     0.014367
enh64023     2   26523000   26524000      4       2  150064       1.6737     0.047096
enh64030     2   26700300   26701300      5       2  150064       2.1119     0.017347
enh64039     2   26929600   26930600      1       1  150064       2.0956      0.01806
enh64046     2   26985900   26986900      2       1  150064       3.1708   0.00076023
enh64047     2   26989500   26990500      3       2  150064       2.4141     0.007887
enh64048     2   26992200   26993200      1       1  150064       3.2637    0.0005498
enh64049     2   26995600   26996600      1       1  150064       3.3202    0.0004497
enh64050     2   26996700   26997700      2       1  150064       3.1335   0.00086353
enh64052     2   27136600   27137600      1       1  150064       3.1251    0.0008887
enh64053     2   27169800   27170800      2       1  150064       3.2823   0.00051484
enh64054     2   27184200   27185200      3       2  150064       2.1409     0.016141
enh64061     2   27224400   27225400      1       1  150064       3.1894    0.0007128
enh64063     2   27243100   27244100      1       1  150064       3.3071    0.0004713
enh64064     2   27249200   27250200      1       1  150064       3.3146    0.0004588
enh64067     2   27271800   27272800      2       1  150064       3.4335   0.00029787
enh64070     2   27286200   27287200      2       1  150064       3.9856    3.366e-05
enh64071     2   27291900   27292900      1       1  150064       2.9839     0.001423
enh64072     2   27297000   27298000      2       1  150064        2.323     0.010089
enh64073     2   27300200   27301200      1       1  150064       2.6139     0.004476
enh64075     2   27310000   27311000      2       1  150064       2.2794     0.011321
enh64078     2   27345400   27346400      2       1  150064       2.6162    0.0044459
enh64081     2   27355200   27356200      2       1  150064       2.4193    0.0077762
enh64088     2   27440800   27441800      8       2  150064       2.0127     0.022073
enh64090     2   27503700   27504700      1       1  150064       2.3305     0.009891
enh64092     2   27512800   27513800      4       2  150064       1.7953     0.036302
enh64093     2   27514000   27515000      1       1  150064        2.647     0.004061
enh64094     2   27514700   27515700      3       1  150064       2.0183     0.021782
enh64096     2   27518800   27519800      3       1  150064       2.8532    0.0021641
enh64097     2   27520800   27521800      2       1  150064       1.7781     0.037695
enh64098     2   27525800   27526800      2       1  150064       2.4601    0.0069449
enh64107     2   27604100   27605100      1       1  150064       3.0578     0.001115
enh64109     2   27632800   27633800      2       1  150064       2.0799     0.018769
enh64112     2   27664800   27665800      1       1  150064       3.1687    0.0007655
enh64113     2   27668200   27669200      2       1  150064        1.806     0.035459
enh64114     2   27712800   27713800      2       1  150064        2.505    0.0061232
enh64115     2   27716400   27717400      1       1  150064        3.188    0.0007163
enh64118     2   27850400   27851400      2       1  150064       1.8163      0.03466
enh64119     2   27852600   27853600      4       2  150064       1.6601     0.048445
enh64122     2   27888400   27889400      2       1  150064        1.985     0.023573
enh64123     2   27906000   27907000      2       1  150064       1.7749     0.037961
enh64127     2   27930800   27931800      1       1  150064       4.0723    2.328e-05
enh64129     2   27934600   27935600      3       2  150064       3.2979   0.00048704
enh64130     2   27937000   27938000      1       1  150064       2.8369     0.002278
enh64134     2   27951900   27952900      3       1  150064       3.8446   6.0373e-05
enh64139     2   27988000   27989000      1       1  150064       4.1169     1.92e-05
enh64140     2   27988800   27989800      3       2  150064       4.4211   4.9099e-06
enh64141     2   27993400   27994400      1       1  150064       3.8587      5.7e-05
enh64143     2   27999200   28000200      1       1  150064       2.4833     0.006508
enh64144     2   28001500   28002500      2       1  150064       3.3491   0.00040542
enh64148     2   28020800   28021800      3       1  150064       5.0799    1.888e-07
enh64149     2   28045700   28046700      4       1  150064        2.198     0.013976
enh64153     2   28114200   28115200      1       1  150064       1.9473      0.02575
enh64154     2   28128700   28129700      3       2  150064        3.419   0.00031425
enh64156     2   28142700   28143700      1       1  150064       3.6355    0.0001387
enh64158     2   28171400   28172400      2       1  150064       3.0756    0.0010505
enh64160     2   28181200   28182200      2       1  150064       4.3615   6.4582e-06
enh64167     2   28257800   28258800      2       1  150064       3.2946   0.00049281
enh64168     2   28303600   28304600      3       2  150064       2.3048     0.010588
enh64170     2   28324800   28325800      1       1  150064       2.2133      0.01344
enh64175     2   28374800   28375800      3       2  150064       1.9645     0.024739
enh64203     2   28600800   28601800      1       1  150064       2.1429      0.01606
enh64205     2   28611900   28612900      1       1  150064        2.969     0.001494
enh64207     2   28629500   28630500      4       2  150064       1.9916      0.02321
enh64209     2   28635700   28636700      2       1  150064       2.4002     0.008194
enh64210     2   28636600   28637600      2       1  150064       1.9748     0.024147
enh64212     2   28646000   28647000      4       2  150064       2.0614      0.01963
enh64213     2   28646800   28647800      8       3  150064       3.7396   9.2167e-05
enh64216     2   28750700   28751700      4       2  150064       2.0234     0.021514
enh64248     2   28968100   28969100      3       1  150064       2.8747     0.002022
enh64254     2   28992400   28993400      4       2  150064       2.8241    0.0023707
enh64255     2   28994100   28995100      2       1  150064       1.7271     0.042079
enh64257     2   28997800   28998800      4       2  150064       2.6867     0.003608
enh64258     2   29000900   29001900      3       2  150064       2.7025    0.0034414
enh64259     2   29032500   29033500      2       1  150064        3.181   0.00073373
enh64262     2   29093600   29094600      6       3  150064         1.99     0.023295
enh64287     2   29643800   29644800      3       1  150064       3.8457   6.0109e-05
enh64298     2   30446700   30447700      4       1  150064       2.0073      0.02236
enh64322     2   30583300   30584300      4       1  150064       1.9356     0.026458
enh64323     2   30588900   30589900      1       1  150064       1.8188      0.03447
enh64365     2   31172200   31173200      4       1  150064       1.9239     0.027183
enh64366     2   31202300   31203300      6       2  150064       2.2195     0.013225
enh64387     2   32183200   32184200      2       1  150064       1.9374     0.026349
enh64394     2   32236300   32237300      4       2  150064       1.9291     0.026856
enh64489     2   33717300   33718300      5       3  150064       1.6791     0.046563
enh64525     2   36615300   36616300      9       3  150064       1.6885     0.045659
enh64532     2   36632100   36633100      5       3  150064       1.7881     0.036876
enh64534     2   36636200   36637200      1       1  150064       1.8342      0.03331
enh64537     2   36641400   36642400      4       2  150064       2.2387     0.012587
enh64540     2   36647400   36648400      1       1  150064       2.3588     0.009167
enh64541     2   36654400   36655400      8       3  150064       2.3854    0.0085301
enh64542     2   36656600   36657600      3       1  150064       1.9622     0.024871
enh64545     2   36661300   36662300      1       1  150064       2.1714      0.01495
enh64552     2   36687800   36688800      2       1  150064       1.8887     0.029466
enh64556     2   36712200   36713200      4       1  150064       1.8048     0.035554
enh64564     2   36776800   36777800      3       2  150064       1.6493      0.04954
enh64567     2   36791200   36792200      3       2  150064       2.2329     0.012778
enh64571     2   36822200   36823200      6       2  150064       1.7792     0.037606
enh64576     2   37154000   37155000      5       3  150064       2.3421    0.0095886
enh64579     2   37178500   37179500      5       3  150064        1.859     0.031515
enh64580     2   37179500   37180500      1       1  150064       3.2131    0.0006566
enh64582     2   37190500   37191500      4       2  150064       1.7158     0.043097
enh64583     2   37194500   37195500      1       1  150064       2.9809     0.001437
enh64584     2   37203000   37204000      2       1  150064       2.0356     0.020895
enh64585     2   37232100   37233100      3       2  150064       1.9022     0.028573
enh64586     2   37240400   37241400      2       1  150064       2.7251    0.0032146
enh64587     2   37243000   37244000      1       1  150064       3.0806     0.001033
enh64593     2   37384400   37385400      3       1  150064       1.8706     0.030697
enh64594     2   37424500   37425500      3       2  150064       1.7105      0.04359
enh64595     2   37425600   37426600      2       1  150064       2.8072    0.0024987
enh64596     2   37453400   37454400      6       3  150064       3.1935   0.00070269
enh64597     2   37456200   37457200      3       2  150064       2.2591     0.011938
enh64598     2   37459700   37460700      6       2  150064       1.9448     0.025901
enh64599     2   37528200   37529200      8       3  150064        3.653   0.00012961
enh64600     2   37533400   37534400      5       3  150064       3.1934   0.00070297
enh64601     2   37543000   37544000      7       2  150064       3.4551   0.00027501
enh64602     2   37544400   37545400      4       2  150064       3.9477   3.9447e-05
enh64603     2   37545200   37546200      1       1  150064       3.9736     3.54e-05
enh64604     2   37549400   37550400      2       1  150064        3.763   8.3938e-05
enh64605     2   37553000   37554000      3       2  150064       3.5159   0.00021917
enh64606     2   37570600   37571600      7       3  150064        3.884   5.1384e-05
enh64607     2   37572200   37573200      5       3  150064       1.9198     0.027439
enh64608     2   37576800   37577800      2       1  150064       2.7638    0.0028562
enh64610     2   37592000   37593000      2       1  150064       2.7585    0.0029036
enh64614     2   37641800   37642800      3       2  150064       2.0303     0.021161
enh64617     2   37733800   37734800      4       1  150064       1.8585     0.031551
enh64660     2   38151100   38152100      4       2  150064       1.9939     0.023079
enh64662     2   38209100   38210100      2       1  150064        1.731     0.041726
enh64666     2   38323000   38324000      2       1  150064       2.0748     0.019001
enh64686     2   38605000   38606000      5       3  150064       1.8909     0.029318
enh64717     2   38948400   38949400      5       2  150064       2.5385    0.0055665
enh64718     2   38964300   38965300      3       1  150064       2.2612     0.011875
enh64728     2   39322000   39323000      1       1  150064       1.6606       0.0484
enh64741     2   39367400   39368400      4       2  150064        2.851    0.0021789
enh64744     2   39454800   39455800      3       2  150064       1.8022     0.035754
enh64769     2   39652200   39653200      1       1  150064       2.7394     0.003078
enh64778     2   39724100   39725100      1       1  150064       1.7132      0.04334
enh64784     2   39767900   39768900      3       2  150064       2.6328    0.0042341
enh64785     2   39795200   39796200      2       1  150064       2.4136    0.0078969
enh64788     2   39866900   39867900      1       1  150064        2.064      0.01951
enh64793     2   39955800   39956800      1       1  150064       2.2685      0.01165
enh64795     2   39999300   40000300      6       3  150064       2.5035    0.0061493
enh64796     2   40000700   40001700      1       1  150064       2.0746      0.01901
enh64798     2   40004200   40005200      3       1  150064       1.8608     0.031388
enh64799     2   40006400   40007400      2       1  150064       2.0011      0.02269
enh64806     2   40392100   40393100      3       1  150064       2.0289     0.021237
enh64812     2   40467000   40468000      5       2  150064       2.5466    0.0054393
enh64814     2   40473200   40474200      9       2  150064       2.5716     0.005062
enh64819     2   40500800   40501800      4       1  150064       1.6571     0.048748
enh64823     2   40511600   40512600      2       1  150064       1.7162     0.043063
enh64828     2   40558800   40559800      4       2  150064       2.3806    0.0086431
enh64831     2   40579800   40580800      3       2  150064       2.3671     0.008964
enh64832     2   40585600   40586600      5       2  150064       3.2017   0.00068315
enh64833     2   40587800   40588800      4       2  150064       2.1433     0.016043
enh64834     2   40598800   40599800      6       2  150064       1.7588     0.039308
enh64837     2   40610700   40611700      7       2  150064       1.8198     0.034392
enh64843     2   40629500   40630500      2       1  150064       1.9598     0.025012
enh64845     2   40645700   40646700      1       1  150064       1.9016      0.02861
enh64851     2   40661900   40662900      6       2  150064       2.2156     0.013361
enh64852     2   40664000   40665000      5       1  150064       2.1831     0.014513
enh64858     2   40689900   40690900      7       4  150064       1.9061     0.028321
enh64860     2   40709100   40710100      3       1  150064       2.8075    0.0024966
enh64861     2   40714800   40715800      4       2  150064       2.3782    0.0086979
enh64863     2   41824900   41825900      4       1  150064       1.8613     0.031351
enh64867     2   42067200   42068200      2       1  150064        2.308       0.0105
enh64868     2   42068600   42069600      5       1  150064       2.4789    0.0065887
enh64869     2   42074900   42075900      8       3  150064       3.3863   0.00035421
enh64931     2   42981500   42982500      5       2  150064        1.738     0.041106
enh64933     2   43021200   43022200      3       2  150064       1.6521     0.049252
enh64939     2   43072100   43073100      4       2  150064       1.9494     0.025626
enh64951     2   43161000   43162000      4       2  150064       1.9837     0.023643
enh64993     2   43379900   43380900      5       2  150064       1.9536     0.025374
enh65053     2   44330200   44331200      5       3  150064       2.1278     0.016678
enh65061     2   44418000   44419000      1       1  150064       1.7877      0.03691
enh65062     2   44422200   44423200      2       1  150064       1.8623     0.031283
enh65091     2   45895900   45896900      3       1  150064       2.4099    0.0079779
enh65092     2   45901800   45902800      3       2  150064       1.9215     0.027334
enh65101     2   45940000   45941000      1       1  150064       1.7881      0.03688
enh65107     2   45981600   45982600      2       1  150064       2.1243     0.016822
enh65108     2   45986200   45987200      2       1  150064       2.3983    0.0082368
enh65122     2   46063800   46064800      6       3  150064       2.7162    0.0033016
enh65124     2   46079100   46080100      3       2  150064       1.9158     0.027694
enh65148     2   46191000   46192000      7       3  150064       2.2814     0.011263
enh65150     2   46196100   46197100     11       2  150064       2.3409    0.0096176
enh65152     2   46219900   46220900      3       2  150064       2.3105      0.01043
enh65156     2   46256600   46257600      2       1  150064       2.6319    0.0042458
enh65160     2   46266600   46267600      1       1  150064       1.6664      0.04782
enh65161     2   46284900   46285900      5       3  150064        2.454    0.0070639
enh65162     2   46290400   46291400      4       2  150064       3.5078   0.00022595
enh65163     2   46292700   46293700      5       2  150064       2.9446    0.0016166
enh65247     2   46790300   46791300      1       1  150064       1.7709      0.03829
enh65255     2   46845100   46846100      1       1  150064       1.9138      0.02782
enh65281     2   47040200   47041200      3       2  150064       1.6923     0.045291
enh65342     2   47563600   47564600      3       1  150064       1.6973     0.044819
enh65350     2   47881200   47882200      5       3  150064       1.7957     0.036269
enh65352     2   47994800   47995800      2       1  150064       2.2832     0.011209
enh65354     2   48011900   48012900      9       4  150064       2.0754     0.018974
enh65355     2   48012700   48013700      4       2  150064       2.0327     0.021044
enh65356     2   48069600   48070600      1       1  150064       2.0264      0.02136
enh65358     2   48095300   48096300      2       1  150064        1.951     0.025531
enh65359     2   48112000   48113000      2       1  150064       2.1082     0.017507
enh65361     2   48120600   48121600      3       1  150064       2.1945     0.014099
enh65362     2   48122700   48123700      4       2  150064       2.2102     0.013546
enh65364     2   48129200   48130200      1       1  150064       2.9361     0.001662
enh65373     2   48424000   48425000      2       1  150064       2.2301      0.01287
enh65377     2   48476000   48477000      1       1  150064       2.1128      0.01731
enh65378     2   48533200   48534200      2       1  150064        2.354    0.0092865
enh65379     2   48540000   48541000      4       2  150064        2.168      0.01508
enh65380     2   48543800   48544800      1       1  150064       2.8941     0.001901
enh65381     2   48551800   48552800      1       1  150064       2.8635     0.002095
enh65382     2   48568500   48569500      5       2  150064       3.3176   0.00045403
enh65384     2   48571200   48572200      5       2  150064       1.9774     0.024001
enh65385     2   48573200   48574200      3       2  150064        3.596   0.00016159
enh65388     2   48579800   48580800      2       1  150064       1.9463     0.025807
enh65392     2   48642400   48643400      6       4  150064       2.5081    0.0060695
enh65397     2   48701400   48702400      2       1  150064       2.2353     0.012699
enh65404     2   48754900   48755900      3       2  150064       2.2297     0.012884
enh65407     2   48773000   48774000      2       1  150064       1.9004     0.028688
enh65408     2   48787200   48788200      6       2  150064       1.8341     0.033317
enh65410     2   48797900   48798900      8       3  150064       2.0917     0.018235
enh65411     2   48942100   48943100      4       2  150064       2.3992    0.0082158
enh65415     2   51239900   51240900      1       1  150064       2.1981      0.01397
enh65417     2   52221000   52222000      1       1  150064       1.7449       0.0405
enh65420     2   53995500   53996500      3       1  150064       1.9562     0.025221
enh65422     2   54015200   54016200      4       1  150064       2.2744     0.011472
enh65423     2   54054000   54055000      2       1  150064        3.149   0.00081925
enh65424     2   54172200   54173200      2       1  150064       1.7235     0.042399
enh65425     2   54176800   54177800      4       2  150064       2.6881    0.0035929
enh65426     2   54184200   54185200      2       1  150064       2.3289    0.0099325
enh65427     2   54188300   54189300      2       1  150064       2.4166    0.0078321
enh65430     2   54194400   54195400      5       2  150064       2.2426     0.012463
enh65433     2   54216300   54217300      3       1  150064       2.3442     0.009535
enh65434     2   54225400   54226400      3       1  150064        1.864     0.031162
enh65435     2   54242700   54243700      1       1  150064       2.2655      0.01174
enh65438     2   54291000   54292000      2       1  150064       3.1703   0.00076139
enh65439     2   54315000   54316000      2       1  150064       1.8354     0.033224
enh65440     2   54330700   54331700      4       2  150064       2.5832    0.0048945
enh65441     2   54341300   54342300      5       2  150064        2.161     0.015346
enh65454     2   54628900   54629900      6       2  150064       2.0744      0.01902
enh65459     2   54661000   54662000      3       1  150064       2.3559     0.009239
enh65460     2   54662600   54663600      2       1  150064       3.1466   0.00082577
enh65462     2   54666800   54667800      1       1  150064       2.5264     0.005762
enh65469     2   54699200   54700200      3       1  150064       2.4015     0.008165
enh65470     2   54700800   54701800      6       4  150064       1.7264      0.04214
enh65476     2   54710900   54711900      5       2  150064       1.9319     0.026683
enh65482     2   54721900   54722900      1       1  150064       3.9814    3.425e-05
enh65494     2   54750200   54751200      3       2  150064       2.1909     0.014229
enh65495     2   54751000   54752000      4       2  150064       2.0948     0.018095
enh65496     2   54753000   54754000      2       1  150064       1.8279     0.033784
enh65499     2   54762400   54763400      2       1  150064       2.0302     0.021171
enh65500     2   54765600   54766600      4       2  150064       1.9549     0.025297
enh65506     2   54778800   54779800      5       2  150064       1.8162     0.034671
enh65507     2   54779800   54780800      2       1  150064       1.8259     0.033934
enh65512     2   54790000   54791000      3       2  150064        1.831      0.03355
enh65515     2   54801200   54802200      4       2  150064       2.6339    0.0042205
enh65516     2   54805000   54806000      8       1  150064       1.6771     0.046766
enh65517     2   54808700   54809700      2       1  150064       1.6625     0.048207
enh65521     2   54824600   54825600      3       2  150064       1.6807     0.046412
enh65522     2   54830500   54831500      6       3  150064       3.0577    0.0011151
enh65524     2   54836900   54837900      3       2  150064        1.991     0.023239
enh65525     2   54840000   54841000      5       2  150064       2.4294    0.0075625
enh65526     2   54842500   54843500      2       1  150064       2.3702    0.0088904
enh65527     2   54845400   54846400      5       3  150064       2.6875    0.0035999
enh65528     2   54852100   54853100      2       1  150064       2.8326    0.0023083
enh65529     2   54858700   54859700      3       1  150064       1.8625     0.031267
enh65530     2   54861800   54862800      5       3  150064         2.99     0.001395
enh65532     2   54863700   54864700      4       2  150064       2.2205     0.013193
enh65533     2   54867200   54868200      6       3  150064       2.5437    0.0054839
enh65534     2   54885200   54886200      4       2  150064       2.9491    0.0015937
enh65535     2   54894100   54895100      2       1  150064       1.7311     0.041715
enh65538     2   54907400   54908400      8       4  150064       2.6705    0.0037871
enh65541     2   55099300   55100300      1       1  150064       1.7123      0.04342
enh65544     2   55133200   55134200      4       2  150064       2.9952    0.0013715
enh65545     2   55154000   55155000      4       2  150064       2.6708    0.0037839
enh65546     2   55172700   55173700      5       2  150064       2.3761    0.0087491
enh65547     2   55189400   55190400      9       4  150064       1.9744     0.024168
enh65556     2   55221300   55222300      4       2  150064       1.8916     0.029274
enh65558     2   55231900   55232900      2       1  150064       3.3961   0.00034171
enh65560     2   55238900   55239900      2       1  150064        1.676     0.046868
enh65561     2   55241600   55242600      3       1  150064       2.3019     0.010671
enh65565     2   55272700   55273700      2       1  150064         2.21     0.013552
enh65566     2   55273900   55274900      1       1  150064       1.7422      0.04074
enh65572     2   55346600   55347600     10       5  150064       1.7942     0.036395
enh65577     2   55364800   55365800      3       2  150064       2.0168      0.02186
enh65580     2   55387800   55388800      3       2  150064       3.7842   7.7108e-05
enh65593     2   55630200   55631200      6       3  150064       1.6722     0.047241
enh65602     2   56032400   56033400      3       1  150064       2.5365    0.0055991
enh65606     2   56192800   56193800      6       2  150064         1.78      0.03754
enh65607     2   56235700   56236700      2       1  150064        2.049     0.020231
enh65609     2   56475800   56476800      3       1  150064       2.3843     0.008556
enh65617     2   57986500   57987500      1       1  150064       4.5121     3.21e-06
enh65618     2   57987000   57988000      3       2  150064       5.7603   4.1982e-09
enh65619     2   58134500   58135500      5       2  150064       5.6496   8.0408e-09
enh65620     2   58272200   58273200      3       1  150064       3.1905   0.00071004
enh65621     2   58275000   58276000      1       1  150064       4.4393    4.513e-06
enh65623     2   58283300   58284300      2       1  150064       2.6638    0.0038635
enh65625     2   58466800   58467800      2       1  150064       4.1103   1.9758e-05
enh65626     2   58655900   58656900      4       2  150064       1.8312     0.033534
enh65631     2   60440700   60441700      3       2  150064        2.635    0.0042066
enh65632     2   60521600   60522600      6       2  150064       2.0934     0.018157
enh65633     2   60522300   60523300      4       2  150064       2.1912     0.014218
enh65638     2   60637300   60638300      1       1  150064       1.6527       0.0492
enh65647     2   60705000   60706000      2       1  150064        3.395   0.00034316
enh65651     2   60716400   60717400      2       1  150064       3.3129   0.00046172
enh65652     2   60725100   60726100      1       1  150064       4.0529    2.529e-05
enh65653     2   60726800   60727800      2       1  150064       4.5044   3.3277e-06
enh65655     2   60734200   60735200      2       1  150064       2.7538     0.002945
enh65656     2   60735300   60736300      1       1  150064        1.657      0.04876
enh65657     2   60743000   60744000      2       1  150064       2.0799     0.018768
enh65658     2   60748200   60749200      7       2  150064       2.1153     0.017201
enh65660     2   60755000   60756000      3       2  150064       2.0133      0.02204
enh65661     2   60755600   60756600      2       1  150064       2.5993    0.0046703
enh65670     2   60982400   60983400      4       2  150064       2.3444    0.0095296
enh65682     2   61372600   61373600      2       1  150064       1.6976     0.044788
enh65685     2   61408600   61409600      1       1  150064       2.4981     0.006243
enh65690     2   61583100   61584100      3       2  150064       2.6574     0.003937
enh65691     2   61607200   61608200      1       1  150064       3.3657    0.0003817
enh65699     2   61666400   61667400      1       1  150064       3.3974    0.0003401
enh65702     2   61671400   61672400      2       1  150064       2.9094    0.0018106
enh65704     2   61685600   61686600      2       1  150064        1.899     0.028781
enh65710     2   61699400   61700400      1       1  150064        1.971      0.02436
enh65716     2   61812600   61813600      4       2  150064       1.6992     0.044638
enh65733     2   62204500   62205500      5       2  150064       1.7622     0.039016
enh65748     2   62416400   62417400      4       2  150064       1.8092     0.035211
enh65754     2   62432100   62433100      2       1  150064       1.8729     0.030541
enh65763     2   62532900   62533900      2       1  150064       1.9495     0.025616
enh65764     2   62536300   62537300      1       1  150064       2.1125      0.01732
enh65769     2   62653400   62654400      5       2  150064       3.1362   0.00085562
enh65770     2   62683400   62684400      1       1  150064       1.9283      0.02691
enh65771     2   62684800   62685800      2       1  150064       2.4917    0.0063565
enh65777     2   62701500   62702500      3       2  150064       1.8237     0.034096
enh65779     2   62712800   62713800      3       2  150064       2.3505    0.0093749
enh65780     2   62796900   62797900      4       2  150064       1.8094     0.035196
enh65781     2   62886600   62887600      1       1  150064       2.3939     0.008335
enh65783     2   62889300   62890300      4       2  150064       2.9659     0.001509
enh65784     2   62891100   62892100      3       1  150064       2.3306    0.0098876
enh65786     2   62924900   62925900      1       1  150064        2.253      0.01213
enh65787     2   62926400   62927400      3       1  150064       3.5383   0.00020138
enh65790     2   62934600   62935600      1       1  150064       3.1879    0.0007165
enh65793     2   62954600   62955600      2       1  150064       2.7505     0.002975
enh65814     2   64064000   64065000      2       1  150064       1.8105     0.035108
enh65838     2   64290900   64291900      2       1  150064       1.9995     0.022775
enh65870     2   64674900   64675900      1       1  150064       2.2436      0.01243
enh65875     2   64752700   64753700      3       2  150064       1.6627     0.048185
enh65879     2   64826300   64827300      7       2  150064       2.5498    0.0053895
enh65967     2   65571400   65572400      3       1  150064        1.876     0.030326
enh65993     2   65630100   65631100      1       1  150064       2.0333      0.02101
enh66004     2   65772700   65773700      1       1  150064       3.1367    0.0008544
enh66029     2   66743000   66744000      1       1  150064        2.156      0.01554
enh66030     2   66752500   66753500      2       1  150064       2.0728     0.019095
enh66032     2   66759900   66760900      2       1  150064       2.5608    0.0052209
enh66033     2   66763900   66764900      2       1  150064       2.1276     0.016683
enh66035     2   66770200   66771200      3       2  150064       2.8564    0.0021427
enh66038     2   66781800   66782800      2       1  150064       2.3121     0.010385
enh66051     2   67788000   67789000      1       1  150064        1.647      0.04978
enh66067     2   68288400   68289400      2       1  150064       1.8412     0.032794
enh66069     2   68351600   68352600      2       1  150064        2.177      0.01474
enh66076     2   68447000   68448000      2       1  150064       2.3789    0.0086814
enh66086     2   68474600   68475600      4       1  150064       2.4528    0.0070881
enh66088     2   68482800   68483800      1       1  150064       2.8455     0.002217
enh66098     2   68654100   68655100      1       1  150064       1.7041      0.04418
enh66099     2   68661700   68662700      1       1  150064       1.7723      0.03817
enh66109     2   68992800   68993800      1       1  150064       1.6585      0.04861
enh66156     2   69527000   69528000      8       2  150064         1.92     0.027427
enh66163     2   69662500   69663500      1       1  150064       2.0166      0.02187
enh66215     2   69960900   69961900      4       1  150064       1.8338      0.03334
enh66225     2   70016700   70017700      5       2  150064       1.7414     0.040805
enh66232     2   70138700   70139700      2       1  150064       1.6613     0.048325
enh66244     2   70261800   70262800      2       1  150064       1.6648     0.047979
enh66245     2   70270800   70271800      3       1  150064       1.6476     0.049712
enh66246     2   70271600   70272600      3       1  150064       1.6773     0.046742
enh66270     2   70486300   70487300      1       1  150064       1.7425      0.04071
enh66271     2   70487300   70488300      2       1  150064       1.6595     0.048504
enh66272     2   70488400   70489400      2       1  150064       2.0876     0.018417
enh66275     2   70584600   70585600      2       1  150064       2.0984     0.017934
enh66283     2   71057000   71058000      3       2  150064       1.8959     0.028989
enh66294     2   71370300   71371300      3       2  150064       2.5413    0.0055215
enh66301     2   71505900   71506900      2       1  150064       2.2914      0.01097
enh66305     2   71533600   71534600      7       3  150064       2.3967    0.0082707
enh66308     2   71561800   71562800      3       1  150064       2.2041     0.013757
enh66310     2   71572400   71573400      3       2  150064       2.8959    0.0018902
enh66312     2   71685400   71686400      4       1  150064       2.4576     0.006994
enh66334     2   71910400   71911400      2       1  150064       1.8689     0.030816
enh66335     2   71912300   71913300      3       2  150064       1.8541     0.031863
enh66346     2   72028600   72029600      2       1  150064       2.1933     0.014142
enh66360     2   72356800   72357800      2       1  150064       2.9769    0.0014561
enh66361     2   72365200   72366200      2       1  150064       2.4402    0.0073402
enh66362     2   72377200   72378200      2       1  150064       3.5153   0.00021961
enh66365     2   72439800   72440800      4       2  150064       2.3171      0.01025
enh66372     2   72905000   72906000      2       1  150064       2.0716     0.019151
enh66386     2   73207900   73208900      1       1  150064       4.2077     1.29e-05
enh66387     2   73211200   73212200      2       1  150064       3.6391   0.00013679
enh66388     2   73216700   73217700      1       1  150064        4.059    2.464e-05
enh66389     2   73261000   73262000      4       2  150064       4.6879   1.3799e-06
enh66391     2   73289600   73290600      5       2  150064       2.1708     0.014974
enh66392     2   73290400   73291400      3       2  150064       2.5732    0.0050387
enh66394     2   73295500   73296500      2       1  150064       3.0522     0.001136
enh66398     2   73316400   73317400      3       1  150064       2.3541    0.0092831
enh66399     2   73319200   73320200      1       1  150064       3.3252    0.0004417
enh66400     2   73321000   73322000      5       2  150064       2.9955    0.0013701
enh66401     2   73329800   73330800      6       2  150064       3.1284   0.00087891
enh66402     2   73331500   73332500      3       1  150064       2.8012    0.0025453
enh66403     2   73333100   73334100      2       1  150064       3.1442   0.00083265
enh66404     2   73334800   73335800      2       1  150064       3.4372   0.00029392
enh66405     2   73336900   73337900      1       1  150064       3.2819    0.0005155
enh66406     2   73439900   73440900      2       1  150064       2.4099    0.0079777
enh66407     2   73442100   73443100      4       2  150064       2.4479     0.007184
enh66409     2   73462700   73463700      3       1  150064       3.7782   7.8976e-05
enh66412     2   73611600   73612600      2       1  150064       3.7349   9.3901e-05
enh66414     2   73867800   73868800      3       1  150064       4.0881   2.1749e-05
enh66416     2   73929100   73930100      2       1  150064       3.3607   0.00038869
enh66419     2   73986500   73987500      2       1  150064       3.3062   0.00047286
enh66445     2   74253600   74254600      1       1  150064       3.0007     0.001347
enh66446     2   74258200   74259200      1       1  150064       2.3537     0.009295
enh66447     2   74259600   74260600      2       1  150064       2.6726    0.0037635
enh66449     2   74272200   74273200      2       1  150064       2.4259    0.0076357
enh66450     2   74303800   74304800      1       1  150064        2.801     0.002547
enh66451     2   74304500   74305500      1       1  150064       2.7498     0.002982
enh66455     2   74401700   74402700      6       2  150064       1.8584     0.031554
enh66484     2   74697600   74698600      1       1  150064       2.0558       0.0199
enh66503     2   74967800   74968800      6       1  150064       1.8074     0.035354
enh66524     2   75099000   75100000      6       2  150064       1.8427      0.03269
enh66526     2   75120200   75121200      2       1  150064       2.6601    0.0039054
enh66545     2   80059400   80060400      4       2  150064        1.927     0.026987
enh66547     2   80469400   80470400      4       1  150064       1.6988     0.044679
enh66552     2   83758000   83759000      4       2  150064       1.7278     0.042008
enh66561     2   84714400   84715400      3       2  150064       2.6579    0.0039317
enh66563     2   85056400   85057400      2       1  150064       3.0502    0.0011435
enh66600     2   85384500   85385500      2       1  150064       1.8849     0.029719
enh66614     2   85471400   85472400      4       2  150064       1.9315     0.026709
enh66623     2   85518100   85519100      3       1  150064       1.8199     0.034384
enh66632     2   85621100   85622100      3       2  150064       2.1436     0.016034
enh66633     2   85623500   85624500      2       1  150064       1.6886     0.045644
enh66635     2   85635700   85636700      4       2  150064       2.4865    0.0064495
enh66636     2   85637200   85638200      2       1  150064       3.2842   0.00051131
enh66637     2   85644600   85645600      5       2  150064       3.2498   0.00057749
enh66669     2   85844400   85845400      1       1  150064       2.0794      0.01879
enh66674     2   85907900   85908900      1       1  150064       2.3152       0.0103
enh66691     2   85992300   85993300      7       2  150064       2.2354     0.012697
enh66692     2   85994700   85995700      1       1  150064       2.6539     0.003978
enh66694     2   85999000   86000000      2       1  150064       2.0752     0.018985
enh66739     2   86268400   86269400      3       1  150064       1.7621     0.039022
enh66740     2   86295600   86296600      6       2  150064       1.8888     0.029457
enh66804     2   86858700   86859700      3       2  150064       2.2344     0.012729
enh66807     2   86902400   86903400      2       1  150064       2.3893    0.0084397
enh66808     2   86930100   86931100      1       1  150064       2.7007      0.00346
enh66811     2   86974700   86975700      2       1  150064       2.5472    0.0054289
enh66812     2   87008100   87009100      1       1  150064       2.1343      0.01641
enh66831     2   88376900   88377900      1       1  150064       1.7367      0.04122
enh66844     2   88903400   88904400      1       1  150064       1.9455      0.02586
enh66864     2   95699500   95700500      2       1  150064       2.1143     0.017246
enh66895     2   96336000   96337000      1       1  150064       1.7518       0.0399
enh66910     2   96841400   96842400      3       1  150064       3.5507   0.00019213
enh66911     2   96843200   96844200      1       1  150064       3.0937    0.0009884
enh66913     2   96854400   96855400      6       2  150064       4.1052     2.02e-05
enh66918     2   96872000   96873000      2       1  150064       2.6324    0.0042391
enh66919     2   96875600   96876600      1       1  150064       3.9123    4.571e-05
enh66924     2   96912000   96913000      3       2  150064        2.309     0.010472
enh66925     2   96914100   96915100      3       2  150064       2.6579    0.0039319
enh66928     2   96920600   96921600      2       1  150064       3.7326   9.4746e-05
enh66930     2   96924800   96925800      3       2  150064       3.7121   0.00010279
enh66931     2   96927600   96928600      1       1  150064        3.299    0.0004851
enh66945     2   97096700   97097700      2       1  150064       2.6512    0.0040106
enh66952     2   97197500   97198500      1       1  150064       1.9138      0.02782
enh66953     2   97205200   97206200      1       1  150064       1.9382       0.0263
enh66954     2   97207300   97208300      5       3  150064       2.0341     0.020973
enh66955     2   97219400   97220400      2       1  150064       2.1345     0.016403
enh66960     2   97282100   97283100      1       1  150064       1.9348      0.02651
enh66962     2   97288000   97289000      1       1  150064       1.9919      0.02319
enh66965     2   97297500   97298500      1       1  150064        2.562     0.005203
enh66969     2   97351100   97352100      2       1  150064       2.5752    0.0050088
enh66972     2   97404200   97405200      1       1  150064       1.9779      0.02397
enh66973     2   97406000   97407000      1       1  150064       1.9779      0.02397
enh66974     2   97425400   97426400      2       1  150064       1.9136     0.027833
enh66975     2   97430400   97431400      1       1  150064        2.061      0.01965
enh66976     2   97434000   97435000      1       1  150064       2.3494     0.009401
enh66977     2   97434800   97435800      1       1  150064       2.0357      0.02089
enh66979     2   97437700   97438700      2       1  150064       2.9127    0.0017917
enh66982     2   97458400   97459400      2       1  150064       2.9304    0.0016928
enh66985     2   97476100   97477100      1       1  150064       1.9413      0.02611
enh66987     2   97483700   97484700      1       1  150064       2.1714      0.01495
enh66988     2   97484400   97485400      3       1  150064       1.9841     0.023623
enh66990     2   97488400   97489400      1       1  150064       2.1452      0.01597
enh66991     2   97497900   97498900      1       1  150064       2.0026      0.02261
enh66998     2   97536500   97537500      2       1  150064       1.9317     0.026699
enh66999     2   97539900   97540900      2       1  150064        2.489    0.0064044
enh67000     2   97543400   97544400      2       1  150064       3.9637   3.6895e-05
enh67001     2   97546900   97547900      1       1  150064       1.7491      0.04014
enh67002     2   97547700   97548700      2       1  150064       3.6192   0.00014774
enh67006     2   97561200   97562200      5       2  150064       2.9332    0.0016776
enh67007     2   97564300   97565300      1       1  150064        3.734    9.424e-05
enh67008     2   97571600   97572600      6       1  150064       3.6787   0.00011723
enh67009     2   97574300   97575300      2       1  150064       3.0363    0.0011976
enh67010     2   97578800   97579800      2       1  150064       3.5059   0.00022755
enh67012     2   97592700   97593700      2       1  150064       2.9489    0.0015945
enh67013     2   97593900   97594900      2       1  150064       4.0478   2.5853e-05
enh67018     2   97761100   97762100      5       1  150064       2.6068      0.00457
enh67020     2   98261000   98262000      3       1  150064       2.6678    0.0038176
enh67029     2   98371200   98372200      2       1  150064       1.8939     0.029121
enh67038     2   98545600   98546600      2       1  150064        1.712     0.043445
enh67042     2   98567400   98568400      3       2  150064       2.3493    0.0094037
enh67044     2   98582800   98583800      1       1  150064       2.9781      0.00145
enh67045     2   98585400   98586400      3       1  150064       2.8673      0.00207
enh67050     2   98609200   98610200      2       1  150064       2.7566    0.0029207
enh67051     2   98612900   98613900      3       1  150064       2.9854     0.001416
enh67052     2   98627100   98628100      2       1  150064       2.6621    0.0038827
enh67059     2   98750300   98751300      1       1  150064       1.9206      0.02739
enh67069     2   99062600   99063600      4       2  150064         2.21     0.013552
enh67070     2   99068000   99069000      1       1  150064        1.848       0.0323
enh67077     2   99087200   99088200      1       1  150064        1.792      0.03657
enh67078     2   99088700   99089700      2       1  150064       1.8067     0.035403
enh67083     2   99099900   99100900      2       1  150064       1.7708     0.038301
enh67088     2   99107400   99108400      2       1  150064       1.8631     0.031224
enh67089     2   99108700   99109700      2       1  150064       1.7642     0.038849
enh67091     2   99111000   99112000      1       1  150064       1.8802      0.03004
enh67094     2   99124400   99125400      3       1  150064       1.8078      0.03532
enh67099     2   99178700   99179700      1       1  150064       1.8114      0.03504
enh67101     2   99222600   99223600      3       1  150064       1.6702     0.047443
enh67118     2   99422000   99423000      3       1  150064       1.7118      0.04347
enh67119     2   99423300   99424300      2       1  150064       1.8399     0.032894
enh67122     2   99449700   99450700      3       1  150064       1.7629     0.038962
enh67158     2  100252500  100253500      2       1  150064       3.1745   0.00075046
enh67159     2  100260400  100261400      4       2  150064       3.0465    0.0011575
enh67161     2  100273100  100274100      3       2  150064       1.8485     0.032266
enh67162     2  100276800  100277800      1       1  150064       2.0517       0.0201
enh67166     2  100308400  100309400      3       2  150064       1.8918     0.029256
enh67170     2  100364000  100365000      2       1  150064       1.8327     0.033425
enh67173     2  100577300  100578300      1       1  150064        1.887      0.02958
enh67191     2  101350100  101351100      4       1  150064       2.4104    0.0079675
enh67193     2  101368300  101369300      2       1  150064       1.8182     0.034518
enh67195     2  101381700  101382700      5       1  150064       2.2585     0.011957
enh67196     2  101396500  101397500      4       2  150064       1.8887     0.029469
enh67216     2  101494000  101495000      4       2  150064       1.9468     0.025777
enh67226     2  101541300  101542300      6       2  150064        1.864     0.031159
enh67270     2  101850600  101851600      2       1  150064       2.4755    0.0066531
enh67275     2  101916100  101917100      2       1  150064       1.7458     0.040424
enh67276     2  101918700  101919700      2       1  150064       1.6736     0.047109
enh67278     2  101944100  101945100      1       1  150064       1.7071       0.0439
enh67283     2  102051200  102052200      8       2  150064       1.7225     0.042492
enh67368     2  102717200  102718200      5       3  150064       1.9019     0.028594
enh67369     2  102718200  102719200      3       1  150064       2.7429    0.0030454
enh67371     2  102727600  102728600      7       2  150064       3.2246   0.00063071
enh67372     2  102731400  102732400      6       3  150064       2.0973     0.017986
enh67374     2  102738300  102739300      3       1  150064       1.9493     0.025632
enh67375     2  102757300  102758300      4       2  150064       2.2424     0.012468
enh67378     2  102771100  102772100      5       2  150064        1.968     0.024532
enh67392     2  103351300  103352300      2       1  150064       2.8196    0.0024038
enh67394     2  103376800  103377800      6       2  150064       1.7735     0.038075
enh67395     2  103377500  103378500      4       1  150064        1.987     0.023462
enh67397     2  103384000  103385000      2       1  150064       2.0378     0.020784
enh67401     2  103401100  103402100      2       1  150064       2.1843      0.01447
enh67407     2  103425600  103426600      3       1  150064       3.0403    0.0011819
enh67461     2  106342000  106343000      9       3  150064       2.1513     0.015724
enh67462     2  106350000  106351000      6       3  150064       1.8671     0.030942
enh67464     2  106369800  106370800      2       1  150064       1.6662      0.04784
enh67465     2  106371400  106372400      4       1  150064       1.8943      0.02909
enh67468     2  106376800  106377800      4       1  150064       2.7082    0.0033821
enh67471     2  106380200  106381200      7       2  150064       1.6886     0.045649
enh67518     2  106526100  106527100      1       1  150064        1.723      0.04244
enh67576     2  109200200  109201200      4       2  150064       2.1656     0.015173
enh67586     2  109231600  109232600      3       1  150064       1.8293     0.033678
enh67590     2  109236900  109237900      1       1  150064       2.0736      0.01906
enh67690     2  110267600  110268600      3       2  150064       4.5927   2.1875e-06
enh67691     2  110271300  110272300      3       2  150064        3.763   8.3956e-05
enh67692     2  110278600  110279600      4       2  150064       3.5474    0.0001945
enh67694     2  110316600  110317600      4       2  150064       2.2831     0.011213
enh67695     2  110354200  110355200      3       1  150064       3.2956   0.00049101
enh67697     2  110364000  110365000      2       1  150064       3.9318   4.2148e-05
enh67698     2  110365600  110366600      2       1  150064       3.7094   0.00010387
enh67700     2  110369200  110370200      5       3  150064       3.4337   0.00029767
enh67703     2  110401900  110402900      3       2  150064       2.6335    0.0042256
enh67713     2  110884200  110885200      2       1  150064       2.2133     0.013439
enh67714     2  110906600  110907600      2       1  150064        2.578    0.0049685
enh67716     2  110939400  110940400      3       1  150064       2.1833     0.014506
enh67721     2  110972100  110973100      3       1  150064        1.913     0.027876
enh67722     2  110973900  110974900      3       1  150064       1.9248     0.027129
enh67728     2  111529200  111530200      4       2  150064       2.3416    0.0096007
enh67729     2  111534800  111535800      3       2  150064       1.9785     0.023934
enh67742     2  111905800  111906800      4       2  150064       2.3252     0.010032
enh67744     2  111918200  111919200      4       2  150064       1.7494     0.040109
enh67748     2  111936100  111937100      2       1  150064        2.345    0.0095133
enh67749     2  111943100  111944100      4       1  150064       2.1884     0.014319
enh67754     2  112249000  112250000      3       1  150064       1.8719     0.030608
enh67755     2  112252600  112253600      1       1  150064        2.238      0.01261
enh67773     2  112676800  112677800      3       1  150064       2.1929     0.014157
enh67775     2  112703700  112704700      3       1  150064       1.7818     0.037389
enh67842     2  114081400  114082400      4       2  150064        1.824     0.034076
enh67843     2  114094600  114095600      5       2  150064       2.6108    0.0045167
enh67859     2  114657900  114658900      4       1  150064       2.1168     0.017138
enh67862     2  114667500  114668500      4       2  150064       2.4829    0.0065155
enh67879     2  119496000  119497000      2       1  150064       1.8167     0.034629
enh67884     2  119982800  119983800      6       3  150064       1.7663     0.038673
enh67962     2  121015200  121016200      3       1  150064       1.7039     0.044196
enh67966     2  121076200  121077200      2       1  150064        1.706     0.044004
enh68008     2  121598800  121599800      2       1  150064       1.8764     0.030303
enh68036     2  121954200  121955200      4       2  150064       1.6537     0.049098
enh68042     2  122120700  122121700      1       1  150064       2.0078      0.02233
enh68055     2  122277200  122278200      3       2  150064       1.7412     0.040824
enh68062     2  122289500  122290500      6       2  150064       1.8393     0.032938
enh68063     2  122290300  122291300      2       1  150064        2.287     0.011099
enh68079     2  122323300  122324300      2       1  150064       1.7881      0.03688
enh68112     2  122495000  122496000      2       1  150064       2.3082     0.010494
enh68113     2  122511700  122512700      1       1  150064       1.8269      0.03386
enh68115     2  122569000  122570000      3       2  150064       2.1401     0.016174
enh68139     2  127533400  127534400      4       2  150064       1.9853     0.023556
enh68153     2  127875100  127876100      7       3  150064       3.2944   0.00049323
enh68161     2  127942400  127943400      2       1  150064       1.8874     0.029551
enh68228     2  128612900  128613900      2       1  150064       1.9235     0.027207
enh68241     2  128786200  128787200      2       1  150064       1.7097     0.043657
enh68276     2  129165700  129166700      6       3  150064       2.2666     0.011708
enh68324     2  131132100  131133100      1       1  150064       2.2907      0.01099
enh68328     2  131149600  131150600      1       1  150064       2.1072      0.01755
enh68335     2  131798500  131799500      1       1  150064        3.423    0.0003097
enh68336     2  131813600  131814600      1       1  150064       3.2902    0.0005006
enh68339     2  131821500  131822500      1       1  150064       2.6426     0.004114
enh68341     2  131831900  131832900      1       1  150064       3.3708    0.0003748
enh68342     2  131833200  131834200      3       1  150064       3.3306   0.00043325
enh68343     2  131834600  131835600      1       1  150064       3.3548    0.0003971
enh68345     2  131848200  131849200      3       2  150064       3.0545    0.0011272
enh68346     2  131848900  131849900      1       1  150064       2.5573     0.005274
enh68348     2  131861200  131862200      4       2  150064        3.335   0.00042656
enh68349     2  131864400  131865400      2       1  150064        2.684    0.0036368
enh68363     2  132431300  132432300      2       1  150064       2.2331     0.012771
enh68395     2  134729900  134730900      3       2  150064       1.7637     0.038889
enh68399     2  134838600  134839600      1       1  150064       4.3168    7.915e-06
enh68400     2  134844000  134845000      4       1  150064       2.8385    0.0022665
enh68401     2  134875600  134876600      2       1  150064       2.7512    0.0029685
enh68408     2  134893200  134894200      1       1  150064       2.5116     0.006009
enh68410     2  134895900  134896900      3       2  150064        2.987    0.0014085
enh68411     2  134897900  134898900      3       2  150064       3.6291    0.0001422
enh68412     2  134899000  134900000      5       2  150064       3.9182   4.4597e-05
enh68423     2  134920400  134921400      1       1  150064       2.4341     0.007465
enh68485     2  135164200  135165200      2       1  150064       1.9326     0.026643
enh68489     2  135198700  135199700      1       1  150064       1.6977      0.04478
enh68499     2  135674300  135675300      1       1  150064       3.0217     0.001257
enh68500     2  135678300  135679300      2       1  150064         2.09      0.01831
enh68502     2  135680600  135681600      1       1  150064       2.2259      0.01301
enh68554     2  139293500  139294500      3       2  150064       1.7277     0.042024
enh68555     2  139465100  139466100      5       3  150064       2.3918    0.0083829
enh68557     2  140935600  140936600      7       3  150064        3.245   0.00058729
enh68564     2  144232600  144233600      1       1  150064       2.5366     0.005597
enh68572     2  144713000  144714000      1       1  150064       2.9506     0.001586
enh68573     2  144857300  144858300      1       1  150064       2.1594      0.01541
enh68586     2  145161600  145162600      2       1  150064       4.2078   1.2891e-05
enh68587     2  145163700  145164700      3       2  150064        3.003    0.0013365
enh68588     2  145170300  145171300      2       1  150064       2.7271    0.0031946
enh68589     2  145183200  145184200      1       1  150064       4.6396    1.745e-06
enh68590     2  145186900  145187900      1       1  150064        3.432    0.0002996
enh68591     2  145187600  145188600      1       1  150064        3.432    0.0002996
enh68594     2  145192000  145193000      1       1  150064        2.707     0.003395
enh68596     2  145198200  145199200      6       3  150064       2.3436    0.0095487
enh68597     2  145201400  145202400      1       1  150064       4.3878    5.724e-06
enh68599     2  145204800  145205800      2       1  150064       1.7417      0.04078
enh68605     2  145214300  145215300      3       1  150064       4.0622   2.4309e-05
enh68657     2  148612300  148613300      2       1  150064       2.1293     0.016614
enh68662     2  148734900  148735900      1       1  150064        1.891      0.02931
enh68667     2  149076000  149077000      2       1  150064       1.6601     0.048442
enh68670     2  149403900  149404900      3       1  150064       1.7192     0.042789
enh68673     2  149411600  149412600      2       1  150064       4.6748   1.4713e-06
enh68694     2  150436500  150437500      3       1  150064        1.972     0.024303
enh68696     2  150453900  150454900      3       2  150064       2.2572     0.011997
enh68704     2  151138600  151139600      2       1  150064       2.4112    0.0079509
enh68755     2  152953400  152954400      2       1  150064       2.0321      0.02107
enh68756     2  153022200  153023200      3       2  150064       3.2706   0.00053656
enh68757     2  153023400  153024400      2       1  150064       2.3393    0.0096609
enh68758     2  153025400  153026400      2       1  150064       2.4332     0.007482
enh68760     2  153030200  153031200      3       2  150064       3.1252   0.00088831
enh68761     2  153056900  153057900      1       1  150064        3.074     0.001056
enh68762     2  153079500  153080500      2       1  150064       2.7181    0.0032833
enh68763     2  153084100  153085100      3       1  150064        2.749    0.0029893
enh68764     2  153100200  153101200      2       1  150064       2.2667     0.011704
enh68765     2  153193800  153194800      2       1  150064       1.7091     0.043713
enh68766     2  153197200  153198200      4       2  150064       2.3338    0.0098023
enh68770     2  153228800  153229800      5       2  150064        3.015    0.0012848
enh68771     2  153236600  153237600      6       2  150064       1.7094     0.043691
enh68775     2  153251300  153252300      4       2  150064       2.1877     0.014347
enh68778     2  153257400  153258400      6       2  150064       2.2979     0.010784
enh68787     2  153273600  153274600      9       2  150064       1.8818     0.029932
enh68788     2  153277500  153278500      2       1  150064       2.4095    0.0079867
enh68789     2  153289200  153290200      1       1  150064       2.5792     0.004952
enh68794     2  153325400  153326400      1       1  150064        2.779     0.002726
enh68818     2  153450700  153451700      3       1  150064       1.8641     0.031157
enh68819     2  153468300  153469300      4       1  150064       2.1423     0.016087
enh68820     2  153476600  153477600      5       3  150064       3.6729   0.00011991
enh68821     2  153504100  153505100      3       2  150064       1.8362     0.033163
enh68826     2  157196800  157197800      1       1  150064       2.1873      0.01436
enh68852     2  158604000  158605000      1       1  150064       2.2924      0.01094
enh68859     2  158662600  158663600      1       1  150064       3.1129    0.0009264
enh68879     2  158865800  158866800      2       1  150064       1.9687     0.024493
enh68884     2  159316000  159317000      5       3  150064        2.406    0.0080642
enh68886     2  159333700  159334700      1       1  150064       3.0841     0.001021
enh68887     2  159343000  159344000      5       2  150064        2.627    0.0043076
enh68888     2  159344600  159345600      4       2  150064       3.2208   0.00063926
enh68890     2  159349700  159350700      6       2  150064       2.8574    0.0021356
enh68892     2  159355600  159356600      1       1  150064       1.9388      0.02626
enh68899     2  159400800  159401800      3       1  150064       2.4125    0.0079224
enh68901     2  159493500  159494500      4       2  150064       3.4109   0.00032376
enh69000     2  160448800  160449800      3       1  150064       2.4297    0.0075562
enh69001     2  160461100  160462100      8       2  150064       2.6222    0.0043678
enh69002     2  160462200  160463200      5       2  150064       2.5663    0.0051388
enh69003     2  160466200  160467200      4       2  150064       2.6527    0.0039921
enh69005     2  160474100  160475100      2       1  150064       3.4676   0.00026257
enh69006     2  160494000  160495000      9       4  150064       1.8292     0.033685
enh69007     2  160566900  160567900      5       2  150064       2.1417     0.016107
enh69009     2  160572600  160573600      5       2  150064       1.9591      0.02505
enh69012     2  160594200  160595200     11       4  150064       2.6459    0.0040736
enh69013     2  160599800  160600800      6       2  150064       3.0613    0.0011017
enh69015     2  160651700  160652700      1       1  150064       2.7293     0.003173
enh69016     2  160653000  160654000      2       1  150064       1.8829     0.029859
enh69023     2  161014100  161015100      7       3  150064       1.9089      0.02814
enh69025     2  161064400  161065400      1       1  150064       2.3001      0.01072
enh69037     2  161138400  161139400      1       1  150064       1.6973      0.04482
enh69065     2  161201400  161202400      3       2  150064       1.9094     0.028103
enh69095     2  161284200  161285200      3       1  150064       3.0143    0.0012879
enh69115     2  161389600  161390600      1       1  150064        1.896      0.02898
enh69121     2  161508200  161509200      2       1  150064       1.7171     0.042984
enh69123     2  161552400  161553400      2       1  150064       2.2109      0.01352
enh69124     2  161560200  161561200      4       2  150064       1.6628     0.048171
enh69152     2  162879200  162880200      1       1  150064       3.1915    0.0007078
enh69153     2  162885500  162886500      1       1  150064       3.3731    0.0003716
enh69154     2  162888200  162889200      1       1  150064       2.9869     0.001409
enh69155     2  162893200  162894200      3       2  150064       2.3263     0.010002
enh69185     2  164554500  164555500      1       1  150064       2.0803      0.01875
enh69236     2  168605700  168606700      2       1  150064        1.928     0.026926
enh69240     2  168802100  168803100      3       1  150064       1.9932      0.02312
enh69246     2  169003100  169004100      2       1  150064       2.2081      0.01362
enh69282     2  169314900  169315900      3       2  150064       2.2001     0.013901
enh69288     2  169326500  169327500      1       1  150064       2.2774      0.01138
enh69297     2  169374800  169375800      3       1  150064       2.1259     0.016756
enh69298     2  169377500  169378500      2       1  150064       1.8727     0.030553
enh69302     2  169385000  169386000      4       2  150064       3.1486   0.00082041
enh69303     2  169391400  169392400      2       1  150064       3.4452   0.00028536
enh69312     2  169425100  169426100      1       1  150064        1.768      0.03853
enh69320     2  169469400  169470400      2       1  150064       2.4375    0.0073951
enh69321     2  169482600  169483600      5       2  150064       3.3347   0.00042701
enh69322     2  169490300  169491300      4       2  150064       2.9465    0.0016067
enh69324     2  169496200  169497200      4       1  150064       3.2382   0.00060139
enh69329     2  169542200  169543200      3       2  150064       1.8856     0.029671
enh69355     2  170364500  170365500      4       2  150064       1.6791     0.046571
enh69357     2  170428800  170429800      2       1  150064        1.851     0.032082
enh69396     2  171787300  171788300      2       1  150064       1.8763     0.030307
enh69400     2  171976000  171977000      1       1  150064       2.3789     0.008682
enh69402     2  171990800  171991800      4       1  150064        1.931     0.026742
enh69403     2  171993300  171994300      4       2  150064       1.9067     0.028282
enh69405     2  171999000  172000000      2       1  150064       1.7314     0.041692
enh69408     2  172014500  172015500      2       1  150064       2.3051     0.010581
enh69424     2  172812400  172813400      7       3  150064        3.976   3.5049e-05
enh69426     2  172817200  172818200      3       2  150064       3.6235   0.00014532
enh69428     2  172865300  172866300      5       2  150064       3.2481   0.00058082
enh69438     2  173138400  173139400      3       2  150064       2.3827    0.0085926
enh69439     2  173149400  173150400      5       2  150064       2.0878     0.018406
enh69441     2  173158300  173159300      4       2  150064       2.3321    0.0098487
enh69502     2  173921200  173922200      2       1  150064       1.9619     0.024888
enh69503     2  173938100  173939100      1       1  150064       1.9496      0.02561
enh69504     2  173943400  173944400      4       2  150064       1.7994     0.035978
enh69506     2  173946900  173947900      5       3  150064       2.4241    0.0076737
enh69507     2  173948600  173949600      6       3  150064       1.7294     0.041864
enh69510     2  173955800  173956800      3       2  150064       1.6887     0.045641
enh69511     2  173957000  173958000      5       3  150064       1.7873     0.036941
enh69516     2  173971300  173972300      4       2  150064       2.8733    0.0020313
enh69521     2  173988900  173989900      3       2  150064         2.95    0.0015887
enh69522     2  173995200  173996200      1       1  150064       1.6463      0.04985
enh69523     2  173996800  173997800      4       2  150064       2.8268    0.0023508
enh69524     2  173999100  174000100      4       2  150064       1.8704     0.030713
enh69525     2  174001100  174002100      4       2  150064       2.7933    0.0026083
enh69526     2  174014000  174015000      5       1  150064       1.9248      0.02713
enh69532     2  174036400  174037400      4       2  150064       3.3542   0.00039798
enh69535     2  174052700  174053700      4       2  150064       2.7049    0.0034158
enh69537     2  174055700  174056700      2       1  150064       2.6642    0.0038587
enh69542     2  174070600  174071600      1       1  150064       2.2292       0.0129
enh69544     2  174074800  174075800      7       4  150064       2.6491    0.0040349
enh69545     2  174078600  174079600      1       1  150064       1.9468      0.02578
enh69546     2  174080200  174081200      3       2  150064       1.6617      0.04829
enh69547     2  174082800  174083800      4       2  150064         1.95     0.025587
enh69548     2  174091800  174092800      4       2  150064       2.1194     0.017029
enh69567     2  174805400  174806400      5       3  150064       2.2863     0.011119
enh69568     2  174808600  174809600      7       4  150064       2.1002     0.017857
enh69569     2  174811200  174812200      3       2  150064       1.8972     0.028902
enh69570     2  174812600  174813600      3       1  150064       2.0431     0.020522
enh69571     2  174814700  174815700      4       1  150064       2.0412     0.020615
enh69573     2  174824100  174825100      4       2  150064       1.6724     0.047225
enh69582     2  174875000  174876000      7       2  150064       2.7231    0.0032334
enh69584     2  174878700  174879700      2       1  150064       1.7088     0.043747
enh69586     2  174887900  174888900      5       2  150064       2.1838     0.014488
enh69589     2  174896400  174897400      7       2  150064       2.5773    0.0049786
enh69598     2  175111500  175112500      2       1  150064       2.6259    0.0043211
enh69599     2  175113700  175114700      2       1  150064       3.0539    0.0011294
enh69600     2  175258400  175259400      1       1  150064       1.7408      0.04086
enh69604     2  175352400  175353400      1       1  150064       3.7024    0.0001068
enh69614     2  175456200  175457200      3       2  150064       1.6973     0.044824
enh69615     2  175459600  175460600      1       1  150064       1.9398       0.0262
enh69619     2  175471000  175472000      2       1  150064       2.0666     0.019385
enh69620     2  175472600  175473600      2       1  150064       1.7895     0.036768
enh69621     2  175475200  175476200      2       1  150064       2.3857    0.0085233
enh69630     2  175545200  175546200      2       1  150064       2.6965    0.0035033
enh69632     2  175636800  175637800      4       1  150064       1.6662      0.04784
enh69633     2  175643100  175644100      2       1  150064       3.0348    0.0012036
enh69647     2  175892200  175893200      1       1  150064        1.768      0.03853
enh69658     2  176755000  176756000      4       2  150064       2.9477    0.0016009
enh69660     2  176819600  176820600      4       2  150064       1.9807     0.023815
enh69667     2  177156000  177157000      2       1  150064       1.8023     0.035745
enh69668     2  177157900  177158900      2       1  150064       2.0204     0.021671
enh69669     2  177256800  177257800      1       1  150064       1.8763      0.03031
enh69722     2  178976200  178977200      2       1  150064       1.9619     0.024889
enh69723     2  178978100  178979100      1       1  150064       2.1118      0.01735
enh69729     2  179136700  179137700      1       1  150064       1.7273      0.04206
enh69782     2  180541400  180542400      7       3  150064       2.1037     0.017701
enh69784     2  180898800  180899800      2       1  150064       1.7773     0.037762
enh69823     2  183814000  183815000      2       1  150064       1.8571     0.031646
enh69830     2  183893900  183894900      4       2  150064       2.0579     0.019801
enh69833     2  183990100  183991100      9       4  150064       1.8524     0.031986
enh69834     2  184479200  184480200      3       2  150064       1.9353     0.026477
enh69843     2  187408400  187409400      2       1  150064       2.5653    0.0051545
enh69861     2  187919800  187920800      2       1  150064       1.7201     0.042704
enh69876     2  189246500  189247500      2       1  150064       2.9245     0.001725
enh69878     2  189475000  189476000      3       2  150064       1.6615     0.048311
enh69880     2  189651500  189652500      2       1  150064       2.6071    0.0045662
enh69888     2  189861600  189862600      3       1  150064       1.7575     0.039418
enh69911     2  190398900  190399900      1       1  150064        1.646      0.04988
enh69919     2  190433600  190434600      2       1  150064       2.1181     0.017084
enh69945     2  191209900  191210900      1       1  150064       2.5887     0.004817
enh69947     2  191220600  191221600      1       1  150064       1.7229      0.04245
enh69948     2  191222000  191223000      4       1  150064       1.6807     0.046407
enh69951     2  191274000  191275000      1       1  150064       2.8772     0.002006
enh69954     2  191282000  191283000      3       2  150064       1.8238     0.034087
enh69965     2  191364400  191365400      4       2  150064        1.799     0.036008
enh69966     2  191367200  191368200      3       2  150064       1.8169     0.034612
enh69970     2  191400700  191401700      3       2  150064       1.7662     0.038684
enh69973     2  191447500  191448500      3       1  150064       2.2885     0.011053
enh69974     2  191471400  191472400      6       3  150064       2.9733     0.001473
enh69976     2  191493100  191494100      2       1  150064       2.4091    0.0079953
enh70001     2  191885900  191886900      4       2  150064       2.4662    0.0068282
enh70003     2  191914900  191915900      4       1  150064       1.8149     0.034767
enh70039     2  192305900  192306900      1       1  150064       1.9478      0.02572
enh70040     2  192331400  192332400      2       1  150064       2.2975     0.010794
enh70064     2  196398400  196399400      4       2  150064       1.9997     0.022769
enh70070     2  196932400  196933400      4       2  150064       3.4428   0.00028787
enh70071     2  196977800  196978800      3       2  150064       2.2846     0.011167
enh70075     2  197033000  197034000      1       1  150064       1.6869      0.04581
enh70076     2  197065500  197066500      3       1  150064       2.7123    0.0033407
enh70083     2  197156700  197157700      4       2  150064       3.1434   0.00083509
enh70084     2  197159000  197160000      2       1  150064       1.8905     0.029343
enh70089     2  197264300  197265300      3       2  150064       1.6888     0.045631
enh70092     2  197346800  197347800      1       1  150064       2.8523      0.00217
enh70094     2  197402400  197403400      2       1  150064       1.8597     0.031466
enh70096     2  197466100  197467100      2       1  150064       2.7355    0.0031146
enh70099     2  197789100  197790100      1       1  150064       2.0893      0.01834
enh70100     2  197831600  197832600      3       1  150064       2.6391    0.0041565
enh70101     2  197848000  197849000      5       3  150064       1.7695     0.038403
enh70102     2  197853100  197854100      2       1  150064       2.7117    0.0033466
enh70103     2  197938100  197939100      3       1  150064       2.0195     0.021716
enh70105     2  197961200  197962200      3       1  150064       2.1928     0.014161
enh70112     2  198029400  198030400      2       1  150064       2.3458    0.0094928
enh70124     2  198114500  198115500      3       1  150064       2.5013     0.006186
enh70131     2  198144200  198145200      5       2  150064       4.3434    7.015e-06
enh70132     2  198148700  198149700      2       1  150064       4.1203   1.8922e-05
enh70135     2  198166400  198167400      2       1  150064       4.9679   3.3832e-07
enh70136     2  198171900  198172900      2       1  150064       5.3304   4.9004e-08
enh70140     2  198294800  198295800      2       1  150064       1.7139     0.043274
enh70145     2  198361700  198362700      2       1  150064       5.7981   3.3529e-09
enh70149     2  198402800  198403800      2       1  150064       5.4894   2.0166e-08
enh70152     2  198485000  198486000      1       1  150064       5.9155    1.654e-09
enh70153     2  198492700  198493700      3       1  150064       2.4528    0.0070883
enh70154     2  198513800  198514800      2       1  150064       5.2128   9.2999e-08
enh70157     2  198541400  198542400      1       1  150064       2.0237       0.0215
enh70158     2  198573400  198574400      2       1  150064        4.101   2.0565e-05
enh70161     2  198667800  198668800      3       2  150064       5.3473   4.4647e-08
enh70162     2  198673800  198674800      3       2  150064       3.9429   4.0256e-05
enh70163     2  198677300  198678300      2       1  150064       4.3268   7.5641e-06
enh70165     2  198703800  198704800      1       1  150064       3.0064     0.001322
enh70167     2  198718300  198719300      3       1  150064       4.7677   9.3175e-07
enh70168     2  198730800  198731800      2       1  150064       4.7022   1.2869e-06
enh70172     2  198737800  198738800      2       1  150064       3.7759   7.9729e-05
enh70173     2  198743300  198744300      1       1  150064       5.1723    1.156e-07
enh70174     2  198748500  198749500      2       1  150064       4.1785   1.4672e-05
enh70175     2  198757200  198758200      1       1  150064       4.7407    1.065e-06
enh70176     2  198762400  198763400      2       1  150064       4.6561   1.6112e-06
enh70177     2  198766400  198767400      2       1  150064       3.2956   0.00049104
enh70178     2  198771600  198772600      2       1  150064       4.2298   1.1696e-05
enh70180     2  198780400  198781400      2       1  150064       3.5144   0.00022033
enh70182     2  198808600  198809600      4       1  150064       4.6965   1.3233e-06
enh70184     2  198815100  198816100      2       1  150064       4.2573   1.0345e-05
enh70185     2  198823800  198824800      2       1  150064       4.2555    1.043e-05
enh70187     2  198837700  198838700      2       1  150064       3.8947   4.9167e-05
enh70188     2  198860800  198861800      2       1  150064       4.6088   2.0249e-06
enh70190     2  198893800  198894800      8       2  150064       4.3818   5.8848e-06
enh70205     2  200774800  200775800      3       2  150064       5.8052   3.2138e-09
enh70206     2  200777200  200778200      3       2  150064        5.733   4.9335e-09
enh70207     2  200778100  200779100      4       2  150064       3.3334   0.00042892
enh70209     2  200787200  200788200      5       2  150064       5.7762   3.8197e-09
enh70211     2  200818000  200819000      4       2  150064       5.9462   1.3719e-09
enh70213     2  200822400  200823400      5       2  150064       5.7679    4.014e-09
enh70217     2  200887800  200888800      1       1  150064       2.5314     0.005681
enh70220     2  200995200  200996200      3       2  150064       2.3616    0.0090976
enh70221     2  201042700  201043700      2       1  150064       2.8592    0.0021238
enh70227     2  201173400  201174400      1       1  150064       4.7124    1.224e-06
enh70228     2  201174900  201175900      2       1  150064         4.41   5.1679e-06
enh70229     2  201176300  201177300      4       2  150064       2.4416    0.0073108
enh70230     2  201177400  201178400      1       1  150064       2.5883     0.004823
enh70233     2  201179500  201180500      3       2  150064       2.5797     0.004945
enh70234     2  201180700  201181700      1       1  150064       2.5725     0.005049
enh70236     2  201183600  201184600      4       2  150064        2.565    0.0051586
enh70238     2  201185400  201186400      2       1  150064       2.0784     0.018838
enh70239     2  201186200  201187200      1       1  150064       5.3766    3.796e-08
enh70240     2  201192400  201193400      4       2  150064       3.9877   3.3361e-05
enh70241     2  201193900  201194900      4       2  150064       2.8612    0.0021102
enh70249     2  201221200  201222200      3       2  150064       3.8805   5.2131e-05
enh70250     2  201224000  201225000      2       1  150064       4.0502   2.5586e-05
enh70251     2  201224700  201225700      1       1  150064       3.5893    0.0001658
enh70252     2  201229000  201230000      3       1  150064       4.8925   4.9787e-07
enh70253     2  201229600  201230600      4       2  150064       5.7961   3.3934e-09
enh70255     2  201237200  201238200      2       1  150064       2.5634    0.0051829
enh70256     2  201238600  201239600      2       1  150064       4.4098   5.1728e-06
enh70259     2  201246800  201247800      5       2  150064       4.4169   5.0056e-06
enh70260     2  201247500  201248500      2       1  150064        3.498   0.00023437
enh70265     2  201309000  201310000      2       1  150064       3.2876   0.00050519
enh70266     2  201320300  201321300      3       1  150064       3.6447   0.00013385
enh70267     2  201331700  201332700      3       1  150064       2.2803     0.011295
enh70268     2  201334300  201335300      4       2  150064        1.808     0.035305
enh70270     2  201373000  201374000      5       3  150064       2.0277     0.021297
enh70271     2  201391400  201392400      1       1  150064       2.5776     0.004974
enh70273     2  201451000  201452000      3       2  150064       2.5799    0.0049417
enh70276     2  201606400  201607400      5       2  150064       1.9379     0.026317
enh70287     2  201752000  201753000      2       1  150064       2.0896     0.018329
enh70395     2  203452900  203453900      1       1  150064       1.7028       0.0443
enh70396     2  203453400  203454400      2       1  150064       1.7147     0.043196
enh70407     2  203881600  203882600      2       1  150064       2.1455     0.015956
enh70408     2  203882100  203883100      3       2  150064       3.0312    0.0012177
enh70409     2  203884000  203885000      2       1  150064       1.6528      0.04919
enh70413     2  204104900  204105900      2       1  150064       2.6149    0.0044624
enh70417     2  204276600  204277600      1       1  150064       2.1054      0.01763
enh70418     2  204278600  204279600      2       1  150064       2.0124     0.022091
enh70427     2  204521300  204522300      6       2  150064       1.6772     0.046752
enh70443     2  204896400  204897400      1       1  150064       1.7717      0.03822
enh70451     2  205186500  205187500      3       1  150064       1.7117     0.043473
enh70463     2  205837200  205838200      1       1  150064       2.1553      0.01557
enh70493     2  206716400  206717400      1       1  150064       1.7328      0.04157
enh70501     2  206944000  206945000      1       1  150064       2.1008      0.01783
enh70514     2  207479800  207480800      1       1  150064       1.6492      0.04955
enh70556     2  208089200  208090200      3       2  150064       2.3638    0.0090448
enh70570     2  208259200  208260200      7       4  150064       1.7489     0.040155
enh70571     2  208272800  208273800      3       2  150064       2.2472     0.012315
enh70572     2  208273600  208274600      3       1  150064       2.5903    0.0047951
enh70573     2  208346300  208347300      6       3  150064        2.175     0.014814
enh70574     2  208347900  208348900      3       1  150064       1.7542     0.039696
enh70576     2  208355300  208356300      6       2  150064       1.8985     0.028813
enh70577     2  208362800  208363800      6       2  150064       3.9032   4.7463e-05
enh70578     2  208364000  208365000      2       1  150064       2.7784    0.0027312
enh70583     2  208398300  208399300      2       1  150064       3.6579   0.00012715
enh70585     2  208412400  208413400      2       1  150064        3.581   0.00017111
enh70588     2  208425700  208426700      1       1  150064       4.1563    1.617e-05
enh70589     2  208481600  208482600      3       1  150064       3.7659    8.296e-05
enh70652     2  213194500  213195500      4       2  150064       2.5859     0.004856
enh70653     2  213392500  213393500      1       1  150064       3.1771    0.0007439
enh70655     2  213404000  213405000      4       1  150064       3.8383   6.1953e-05
enh70656     2  213641600  213642600      4       1  150064       1.8196     0.034408
enh70660     2  213838800  213839800      4       2  150064       1.8206     0.034336
enh70671     2  215347200  215348200      6       3  150064       2.4225    0.0077075
enh70677     2  216035700  216036700      2       1  150064       1.6919     0.045331
enh70693     2  216636400  216637400      4       2  150064       1.6504      0.04943
enh70708     2  217171400  217172400      2       1  150064       1.9992     0.022796
enh70710     2  217278000  217279000      3       1  150064       2.8614    0.0021086
enh70711     2  217328600  217329600      3       1  150064       2.2309     0.012845
enh70716     2  217404500  217405500      2       1  150064        1.993     0.023129
enh70722     2  217448600  217449600      4       2  150064       2.1899     0.014267
enh70733     2  217529800  217530800      1       1  150064       2.3264     0.009999
enh70745     2  217617300  217618300      1       1  150064       2.1318      0.01651
enh70774     2  217939400  217940400     10       3  150064       1.8883     0.029496
enh70775     2  218025600  218026600      2       1  150064       2.3866    0.0085019
enh70776     2  218028600  218029600      2       1  150064       1.8895      0.02941
enh70823     2  218620600  218621600      4       2  150064       1.7853     0.037103
enh70825     2  218654700  218655700      1       1  150064       2.4451      0.00724
enh70855     2  218774300  218775300      3       1  150064       3.5978   0.00016045
enh70857     2  218781900  218782900      7       3  150064       2.4353    0.0074402
enh70861     2  218813100  218814100      1       1  150064       1.7665      0.03866
enh70943     2  219946800  219947800      5       2  150064       1.8635     0.031196
enh70948     2  219993000  219994000      2       1  150064       2.8731    0.0020324
enh70949     2  220025600  220026600      2       1  150064       2.6891    0.0035818
enh70952     2  220039800  220040800      2       1  150064       3.3886   0.00035125
enh70954     2  220046600  220047600      3       1  150064       4.0379    2.697e-05
enh70956     2  220072600  220073600      1       1  150064       2.2918      0.01096
enh70959     2  220091900  220092900      2       1  150064       1.9286     0.026889
enh70982     2  220290000  220291000      1       1  150064       2.4839     0.006498
enh70987     2  220310700  220311700      1       1  150064       2.7536     0.002947
enh70990     2  220320600  220321600      2       1  150064       1.6588     0.048581
enh70995     2  220339900  220340900      3       1  150064         2.09     0.018311
enh71019     2  220489800  220490800      1       1  150064       2.1543      0.01561
enh71033     2  220776800  220777800      2       1  150064       1.8181     0.034527
enh71037     2  221825200  221826200      2       1  150064       1.7175     0.042945
enh71041     2  222308700  222309700      4       1  150064       1.6987     0.044684
enh71046     2  222391800  222392800      3       2  150064       3.3528   0.00039999
enh71047     2  222394100  222395100      1       1  150064       2.7857     0.002671
enh71052     2  223262800  223263800      3       1  150064        2.008     0.022324
enh71105     2  224403400  224404400      3       2  150064       2.2004      0.01389
enh71106     2  224428000  224429000      1       1  150064       2.1643      0.01522
enh71136     2  224906300  224907300      2       1  150064       1.8287     0.033719
enh71139     2  225010600  225011600      2       1  150064       1.8981     0.028841
enh71141     2  225270000  225271000      3       1  150064       2.5512    0.0053677
enh71142     2  225271400  225272400      9       2  150064       2.6546    0.0039703
enh71143     2  225276800  225277800      2       1  150064        3.033    0.0012108
enh71144     2  225349800  225350800      2       1  150064       1.9061     0.028321
enh71146     2  225384700  225385700      3       2  150064       3.6737   0.00011953
enh71149     2  225392700  225393700      7       2  150064       3.0817     0.001029
enh71153     2  225428200  225429200      2       1  150064       1.9548     0.025302
enh71154     2  225434700  225435700      1       1  150064       1.6773      0.04674
enh71155     2  225436700  225437700      4       2  150064        4.282   9.2614e-06
enh71169     2  225813300  225814300      2       1  150064       2.8813      0.00198
enh71177     2  225890500  225891500      4       2  150064       1.6587     0.048585
enh71189     2  227184700  227185700      1       1  150064       2.5704     0.005079
enh71197     2  227348600  227349600      4       2  150064       2.4696    0.0067639
enh71236     2  227699100  227700100      3       2  150064       2.6478    0.0040509
enh71237     2  227701800  227702800      2       1  150064        1.826     0.033928
enh71239     2  227772600  227773600      3       1  150064       2.0618     0.019612
enh71249     2  228262000  228263000      6       2  150064       2.7527    0.0029553
enh71254     2  228330900  228331900      2       1  150064       2.2141     0.013412
enh71267     2  228383200  228384200      8       4  150064       2.3467    0.0094713
enh71279     2  228999000  229000000      8       2  150064       4.4507   4.2786e-06
enh71283     2  229951600  229952600      5       3  150064       3.1188   0.00090793
enh71284     2  230131000  230132000      2       1  150064       1.7272     0.042064
enh71298     2  230711900  230712900      4       2  150064        1.645     0.049989
enh71314     2  230845000  230846000      1       1  150064        2.353     0.009312
enh71320     2  231082000  231083000      2       1  150064       1.6688     0.047582
enh71325     2  231190800  231191800      5       1  150064       1.6993     0.044628
enh71339     2  231467200  231468200      2       1  150064       1.7855      0.03709
enh71345     2  231532500  231533500      3       2  150064        1.912      0.02794
enh71411     2  232263900  232264900      3       2  150064       1.7419      0.04076
enh71414     2  232330000  232331000      2       1  150064       2.7802    0.0027166
enh71426     2  232471600  232472600      5       2  150064       1.7547     0.039653
enh71428     2  232481000  232482000      2       1  150064       1.8806     0.030016
enh71437     2  232532000  232533000      2       1  150064       2.2746     0.011466
enh71452     2  232798400  232799400      4       2  150064       2.9469    0.0016049
enh71464     2  232949500  232950500      2       1  150064       2.1834     0.014503
enh71473     2  233183600  233184600      1       1  150064       2.1382      0.01625
enh71476     2  233304200  233305200     17       4  150064       2.5187    0.0058893
enh71488     2  233416400  233417400      1       1  150064       1.6581      0.04865
enh71491     2  233441500  233442500      4       2  150064       2.0523     0.020072
enh71492     2  233451400  233452400      2       1  150064        1.735     0.041372
enh71493     2  233453200  233454200      3       1  150064       1.7228     0.042464
enh71494     2  233457400  233458400      1       1  150064       2.1019      0.01778
enh71503     2  233553900  233554900      6       3  150064       4.4505   4.2842e-06
enh71506     2  233565700  233566700      3       2  150064        5.358   4.2063e-08
enh71507     2  233582000  233583000      3       1  150064       3.0533    0.0011318
enh71508     2  233643800  233644800      2       1  150064       5.6406   8.4732e-09
enh71509     2  233700100  233701100      6       3  150064       4.0566   2.4895e-05
enh71510     2  233702700  233703700      1       1  150064       3.5443    0.0001968
enh71511     2  233704200  233705200      3       2  150064       5.5715    1.263e-08
enh71512     2  233737100  233738100      1       1  150064         2.86     0.002118
enh71514     2  233913600  233914600      3       1  150064       2.5327    0.0056589
enh71515     2  233915600  233916600      5       1  150064       2.4901    0.0063845
enh71518     2  233927900  233928900      1       1  150064       1.7135      0.04331
enh71584     2  235353400  235354400      4       2  150064         1.85      0.03216
enh71585     2  235354700  235355700      3       1  150064       2.1345     0.016401
enh71598     2  235781700  235782700      4       2  150064       1.9651     0.024701
enh71650     2  236419800  236420800      1       1  150064       2.9263     0.001715
enh71667     2  236472300  236473300      1       1  150064       1.7814      0.03742
enh71675     2  236492800  236493800      4       2  150064       1.7145     0.043219
enh71678     2  236514100  236515100      1       1  150064       1.8251      0.03399
enh71680     2  236516500  236517500      3       2  150064       1.9775     0.023993
enh71690     2  236548500  236549500      4       2  150064       2.3769    0.0087296
enh71692     2  236556300  236557300      3       1  150064       2.3053     0.010575
enh71694     2  236559800  236560800      3       2  150064       1.7058     0.044018
enh71711     2  236616600  236617600      6       2  150064       2.0647     0.019478
enh71712     2  236617500  236618500     10       4  150064       2.1306     0.016559
enh71734     2  237247000  237248000      2       1  150064       2.0376     0.020796
enh71745     2  237554800  237555800      3       1  150064        1.695      0.04504
enh71774     2  237897200  237898200      4       1  150064       1.8289     0.033704
enh71849     2  238483400  238484400      8       3  150064       1.6707     0.047388
enh71887     2  238620700  238621700      1       1  150064       1.8384        0.033
enh71903     2  238651800  238652800      9       2  150064       1.8231     0.034142
enh71908     2  238769900  238770900      2       1  150064       1.8405     0.032846
enh71942     2  239091000  239092000      3       2  150064       1.9188     0.027503
enh71943     2  239096500  239097500      6       2  150064       2.5804    0.0049337
enh71945     2  239107300  239108300      3       2  150064       1.8415     0.032777
enh71959     2  239169300  239170300      2       1  150064       1.6853     0.045966
enh72007     2  240024500  240025500      4       2  150064       2.4252    0.0076489
enh72103     2  240385900  240386900      3       2  150064       1.9728     0.024259
enh72104     2  240421200  240422200      3       2  150064       1.8578     0.031601
enh72123     2  240878800  240879800      5       2  150064       1.8879     0.029519
enh72143     2  241226500  241227500     10       3  150064       1.7861     0.037043
enh72149     2  241289800  241290800      5       3  150064       2.2037     0.013772
enh72150     2  241291000  241292000      5       2  150064       1.6511      0.04936
enh72157     2  241331400  241332400      4       2  150064       2.3036     0.010623
enh72199     2  241947800  241948800      3       2  150064       1.7005     0.044517
enh72219     2  242259300  242260300      1       1  150064        1.911        0.028
enh72221     2  242279600  242280600      2       1  150064       1.9294     0.026838
enh72226     2  242304000  242305000      1       1  150064       1.9684      0.02451
enh72231     2  242320300  242321300      3       2  150064       2.6115    0.0045079
enh72235     2  242350000  242351000      4       2  150064       2.0214     0.021619
enh72244     2  242504600  242505600      1       1  150064       3.0935    0.0009892
enh72251     2  242573400  242574400      1       1  150064       2.1625      0.01529
enh72255     2  242585100  242586100      3       2  150064       1.6763     0.046838
enh72282     2  242841200  242842200      6       2  150064       1.6543     0.049038
enh72320     3    4574900    4575900      5       2  150064       1.7767      0.03781
enh72333     3    4772000    4773000      3       2  150064       1.6856      0.04594
enh72353     3    4990400    4991400      5       2  150064       1.8952     0.029036
enh72384     3    5238500    5239500      1       1  150064       2.1472      0.01589
enh72388     3    7350800    7351800      5       2  150064       1.6977     0.044787
enh72442     3    9069400    9070400      7       3  150064        2.941    0.0016359
enh72446     3    9176900    9177900      3       2  150064       2.7217    0.0032478
enh72448     3    9182500    9183500      1       1  150064       2.2035      0.01378
enh72452     3    9221200    9222200      1       1  150064       1.6988      0.04468
enh72460     3    9394800    9395800      1       1  150064       1.7965      0.03621
enh72461     3    9403400    9404400      2       1  150064       2.4557    0.0070301
enh72469     3    9460600    9461600      1       1  150064       2.5563     0.005289
enh72470     3    9462400    9463400      2       1  150064       2.5539    0.0053266
enh72471     3    9464600    9465600      3       2  150064       1.6735     0.047116
enh72529     3   10240500   10241500      2       1  150064       1.7216     0.042573
enh72541     3   10418400   10419400      4       1  150064        3.128   0.00088004
enh72542     3   10439600   10440600      4       2  150064       3.8903   5.0053e-05
enh72543     3   10467800   10468800      4       2  150064       2.0304      0.02116
enh72548     3   10505700   10506700      3       2  150064       1.9267     0.027008
enh72553     3   10592900   10593900      2       1  150064       2.4468     0.007206
enh72554     3   10600000   10601000      5       2  150064       2.7623    0.0028695
enh72555     3   10612000   10613000      4       1  150064       2.5239    0.0058026
enh72556     3   10642300   10643300      4       2  150064       2.0364     0.020854
enh72580     3   11426800   11427800      2       1  150064       1.8283     0.033751
enh72583     3   11475200   11476200      1       1  150064       2.2191      0.01324
enh72600     3   11604700   11605700      1       1  150064       2.1028      0.01774
enh72601     3   11607800   11608800      3       2  150064       2.5511    0.0053695
enh72627     3   11664200   11665200      4       2  150064       2.0189     0.021748
enh72633     3   11680800   11681800      4       2  150064        2.301     0.010695
enh72634     3   11685500   11686500      2       1  150064       3.9925   3.2686e-05
enh72635     3   11702200   11703200      4       2  150064       3.2625   0.00055222
enh72636     3   11703100   11704100      2       1  150064       3.0804    0.0010335
enh72643     3   11886100   11887100      7       1  150064       2.3975    0.0082534
enh72644     3   11888700   11889700      1       1  150064       2.3023      0.01066
enh72647     3   12185300   12186300      3       2  150064       2.8109    0.0024698
enh72649     3   12197700   12198700      4       2  150064       1.6799     0.046487
enh72653     3   12220000   12221000      1       1  150064       3.2532    0.0005705
enh72663     3   12392200   12393200      3       1  150064       1.9513     0.025513
enh72664     3   12395400   12396400      3       2  150064       1.7547     0.039652
enh72665     3   12398400   12399400      1       1  150064       2.0875      0.01842
enh72675     3   12485600   12486600      3       2  150064       3.6089   0.00015378
enh72676     3   12503400   12504400      4       2  150064       1.9011     0.028642
enh72678     3   12521000   12522000      3       1  150064       2.2586     0.011955
enh72679     3   12524500   12525500      3       1  150064       1.9132     0.027863
enh72684     3   12563400   12564400      6       2  150064       2.4405    0.0073325
enh72686     3   12602200   12603200      2       1  150064        2.105     0.017645
enh72687     3   12609200   12610200      3       1  150064       2.6715    0.0037754
enh72689     3   12617600   12618600      3       2  150064       2.9165    0.0017697
enh72691     3   12629400   12630400      3       2  150064       1.8033     0.035667
enh72692     3   12632500   12633500      3       2  150064       1.7299     0.041823
enh72693     3   12634400   12635400      4       2  150064        1.662     0.048261
enh72694     3   12663500   12664500      2       1  150064       1.8685     0.030845
enh72700     3   12679200   12680200      2       1  150064        2.729    0.0031768
enh72706     3   12689700   12690700      3       1  150064       1.8254      0.03397
enh72709     3   12698000   12699000      2       1  150064       2.2178     0.013283
enh72712     3   12723100   12724100      1       1  150064       2.3974     0.008255
enh72713     3   12735200   12736200      4       2  150064       1.9715     0.024335
enh72715     3   12760800   12761800      1       1  150064       1.7088      0.04374
enh72716     3   12770400   12771400      3       1  150064       2.5427    0.0054992
enh72735     3   12936400   12937400      4       2  150064       1.7208     0.042646
enh72750     3   13010900   13011900      3       1  150064       1.8912     0.029299
enh72752     3   13021000   13022000      1       1  150064       1.9954        0.023
enh72755     3   13026400   13027400      4       1  150064       1.7152     0.043158
enh72756     3   13027800   13028800      3       1  150064        2.488    0.0064226
enh72758     3   13036600   13037600      5       2  150064       1.7541     0.039707
enh72767     3   13076000   13077000      1       1  150064       3.0171     0.001276
enh72768     3   13087300   13088300      3       2  150064       1.7512     0.039954
enh72770     3   13095500   13096500      2       1  150064       1.8956     0.029005
enh72771     3   13112800   13113800     11       2  150064       2.0165     0.021876
enh72773     3   13121600   13122600      4       2  150064        2.403    0.0081305
enh72774     3   13123200   13124200      4       2  150064       2.9498    0.0015901
enh72791     3   13387700   13388700      3       2  150064       1.9655     0.024676
enh72792     3   13420400   13421400      4       1  150064       2.1205     0.016981
enh72794     3   13456800   13457800      6       2  150064       1.8437     0.032616
enh72860     3   14419000   14420000     10       2  150064       2.5294    0.0057131
enh72885     3   14550500   14551500      4       2  150064       2.5918    0.0047735
enh72886     3   14564700   14565700      4       1  150064       1.9049     0.028399
enh72888     3   14582300   14583300      6       2  150064       2.5923    0.0047675
enh72890     3   14589400   14590400      3       1  150064       1.8419     0.032744
enh72892     3   14597400   14598400      1       1  150064        2.055      0.01994
enh72894     3   14690100   14691100      3       1  150064       1.7374     0.041157
enh72895     3   14691700   14692700      2       1  150064       1.7422     0.040736
enh72902     3   14845300   14846300      2       1  150064       1.8175     0.034573
enh72908     3   14871800   14872800      2       1  150064       1.8744      0.03044
enh72913     3   14894100   14895100     11       5  150064       1.9282     0.026917
enh72916     3   14911200   14912200     14       4  150064       1.9388     0.026263
enh72924     3   14962400   14963400      3       1  150064       2.8547    0.0021541
enh73004     3   16000200   16001200      2       1  150064       2.3095     0.010458
enh73007     3   16024300   16025300      4       2  150064       1.6832     0.046164
enh73022     3   16183800   16184800     10       2  150064       1.6963     0.044915
enh73036     3   16318500   16319500      4       1  150064        2.074     0.019039
enh73039     3   16353200   16354200      3       1  150064       1.7802      0.03752
enh73046     3   16417200   16418200      4       2  150064       1.6925     0.045274
enh73052     3   16440900   16441900      5       2  150064       2.0809      0.01872
enh73057     3   16460600   16461600      4       2  150064       1.7414     0.040808
enh73087     3   16782900   16783900      9       4  150064       2.0215     0.021615
enh73089     3   16811400   16812400      4       2  150064       2.8462    0.0022123
enh73091     3   16849600   16850600      3       2  150064       1.7975     0.036131
enh73093     3   16890900   16891900      5       3  150064       1.8073     0.035355
enh73094     3   16923600   16924600      4       2  150064        1.684     0.046091
enh73103     3   16951300   16952300      4       2  150064       3.5827   0.00017003
enh73105     3   16957000   16958000      3       1  150064       3.5601   0.00018534
enh73106     3   16958400   16959400      4       1  150064       3.3791   0.00036362
enh73107     3   16960800   16961800      3       2  150064       2.9651    0.0015131
enh73108     3   16964300   16965300      2       1  150064       3.2495   0.00057798
enh73109     3   16969900   16970900      4       2  150064       1.7256     0.042208
enh73110     3   16971900   16972900      2       1  150064       2.9489    0.0015943
enh73111     3   16974200   16975200      4       2  150064       1.7915     0.036606
enh73113     3   16977700   16978700      3       2  150064       2.7808    0.0027113
enh73115     3   17016000   17017000      4       2  150064       2.0095     0.022245
enh73122     3   17046000   17047000      4       2  150064       1.9889     0.023359
enh73125     3   17055800   17056800      2       1  150064        1.863     0.031228
enh73130     3   17072200   17073200      5       2  150064       1.8184     0.034503
enh73131     3   17075200   17076200      2       1  150064        1.952     0.025467
enh73132     3   17077200   17078200      3       2  150064       2.7041    0.0034247
enh73133     3   17081000   17082000      4       2  150064       2.4159    0.0078489
enh73134     3   17082800   17083800      4       2  150064       1.9138     0.027824
enh73135     3   17085200   17086200      3       2  150064       1.9608     0.024949
enh73137     3   17099000   17100000      2       1  150064       1.6483     0.049649
enh73139     3   17118600   17119600      3       2  150064        2.529    0.0057196
enh73141     3   17130200   17131200      3       2  150064       2.8742    0.0020252
enh73142     3   17135500   17136500      3       2  150064       3.1081   0.00094156
enh73146     3   17196800   17197800      3       1  150064        1.761      0.03912
enh73147     3   17199400   17200400      2       1  150064       1.6523     0.049232
enh73148     3   17202200   17203200      3       2  150064       1.9001     0.028707
enh73149     3   17203200   17204200      4       2  150064       1.8348      0.03327
enh73151     3   17220800   17221800      2       1  150064       4.2979   8.6213e-06
enh73154     3   17231700   17232700      1       1  150064       4.6319    1.812e-06
enh73155     3   17236900   17237900      2       1  150064       3.8841   5.1359e-05
enh73156     3   17443100   17444100      4       1  150064       3.0978   0.00097479
enh73159     3   17576400   17577400      2       1  150064       3.9109   4.5975e-05
enh73160     3   17681000   17682000      1       1  150064       4.3788    5.968e-06
enh73161     3   17759000   17760000      1       1  150064       4.8682    5.631e-07
enh73162     3   17761600   17762600      3       2  150064       4.3116   8.1024e-06
enh73163     3   17771400   17772400      2       1  150064       3.7124   0.00010265
enh73164     3   17781300   17782300      4       1  150064       4.7449   1.0431e-06
enh73165     3   17784600   17785600      5       1  150064       2.6322    0.0042412
enh73167     3   18442100   18443100      4       2  150064       1.9426     0.026031
enh73174     3   19990700   19991700      6       3  150064       2.0977     0.017964
enh73178     3   20008000   20009000      4       2  150064       1.9888      0.02336
enh73204     3   21685900   21686900      5       2  150064       2.3077     0.010507
enh73207     3   21788800   21789800      8       4  150064       1.6716       0.0473
enh73208     3   21792800   21793800      5       3  150064       1.6692     0.047534
enh73209     3   21824600   21825600      9       4  150064        3.835   6.2792e-05
enh73213     3   21983600   21984600      7       2  150064       1.8367     0.033125
enh73223     3   23277800   23278800      4       2  150064       1.6922     0.045301
enh73255     3   23852600   23853600      4       2  150064       3.4433    0.0002873
enh73257     3   23861100   23862100      5       3  150064       2.0479     0.020287
enh73263     3   23878400   23879400      2       1  150064       1.7563     0.039518
enh73268     3   23902600   23903600      2       1  150064       2.4615    0.0069175
enh73284     3   24023400   24024400      4       2  150064       3.4196   0.00031359
enh73287     3   24089200   24090200      3       2  150064       2.9405    0.0016382
enh73288     3   24100600   24101600      5       2  150064       1.8052      0.03552
enh73289     3   24142300   24143300      6       2  150064       3.6227   0.00014576
enh73290     3   24160600   24161600      1       1  150064       3.2787    0.0005214
enh73291     3   24169300   24170300      4       2  150064       3.6972   0.00010899
enh73293     3   24179600   24180600      2       1  150064       2.8647    0.0020871
enh73298     3   24226900   24227900      4       2  150064       2.5787    0.0049592
enh73299     3   24233700   24234700      3       2  150064       1.7516     0.039923
enh73301     3   24254000   24255000      6       3  150064       3.1199   0.00090454
enh73328     3   24503800   24504800      3       1  150064        3.015     0.001285
enh73330     3   24518600   24519600      3       2  150064       2.0949     0.018089
enh73331     3   24521000   24522000      1       1  150064       3.1741    0.0007515
enh73332     3   24523500   24524500      6       3  150064       2.2687     0.011642
enh73333     3   24525000   24526000      4       2  150064        2.138     0.016259
enh73334     3   24527000   24528000      4       2  150064       2.1869     0.014376
enh73335     3   24531100   24532100      5       2  150064       2.6976    0.0034919
enh73336     3   24533000   24534000      4       2  150064       2.6127    0.0044916
enh73338     3   24560500   24561500      2       1  150064       1.9326     0.026643
enh73339     3   24561800   24562800      3       1  150064       2.1141     0.017254
enh73344     3   25086700   25087700      2       1  150064       1.7817     0.037399
enh73361     3   25522300   25523300      3       1  150064       1.9236     0.027202
enh73385     3   25822300   25823300      1       1  150064       2.0353      0.02091
enh73423     3   28786200   28787200      3       2  150064       2.4661    0.0068291
enh73424     3   28819000   28820000      2       1  150064       3.0114    0.0013002
enh73425     3   28881700   28882700      6       2  150064       2.6537    0.0039811
enh73426     3   28885700   28886700      3       2  150064       1.8269     0.033857
enh73427     3   28888200   28889200      2       1  150064       1.8597     0.031467
enh73432     3   29106500   29107500      3       2  150064       1.7733     0.038092
enh73448     3   29451400   29452400      4       2  150064       3.0084     0.001313
enh73451     3   29467800   29468800      3       2  150064        2.179     0.014667
enh73452     3   29468700   29469700      3       2  150064        2.733    0.0031383
enh73453     3   29471700   29472700      5       2  150064        1.766     0.038695
enh73454     3   29494700   29495700      4       2  150064       2.8451    0.0022197
enh73456     3   29555300   29556300      5       2  150064       1.8787     0.030142
enh73462     3   29724200   29725200      4       2  150064       1.8435     0.032628
enh73463     3   29736300   29737300      4       1  150064       2.1729     0.014894
enh73466     3   29792900   29793900      6       2  150064       2.9614    0.0015313
enh73467     3   29800200   29801200      2       1  150064       3.1553   0.00080157
enh73468     3   29802500   29803500      6       1  150064       2.9018    0.0018552
enh73472     3   30269500   30270500      3       2  150064       2.2904     0.010999
enh73474     3   30274600   30275600      1       1  150064       1.7292      0.04189
enh73475     3   30327000   30328000      5       3  150064       2.5083    0.0060659
enh73477     3   30373800   30374800      3       2  150064        2.272     0.011544
enh73479     3   30385600   30386600      1       1  150064       1.7551      0.03962
enh73480     3   30389000   30390000      3       1  150064       1.6587     0.048593
enh73481     3   30391100   30392100      5       2  150064       2.0295     0.021205
enh73484     3   30397000   30398000      3       2  150064        1.796     0.036249
enh73485     3   30414000   30415000      4       1  150064       1.8594     0.031483
enh73528     3   30706200   30707200      2       1  150064       2.5237    0.0058069
enh73529     3   30706700   30707700      1       1  150064       2.8953     0.001894
enh73533     3   30720300   30721300      5       2  150064       2.1702     0.014996
enh73552     3   31580600   31581600      1       1  150064       1.6725      0.04721
enh73561     3   31637400   31638400      3       2  150064       2.2756     0.011434
enh73562     3   31675600   31676600      2       1  150064       2.6739    0.0037483
enh73576     3   32020900   32021900      1       1  150064       1.7796      0.03757
enh73589     3   32167800   32168800      1       1  150064       2.2396      0.01256
enh73603     3   32352500   32353500      3       2  150064       1.6712     0.047345
enh73646     3   33413800   33414800      1       1  150064       3.0412     0.001178
enh73647     3   33466000   33467000      1       1  150064        2.772     0.002786
enh73648     3   33467300   33468300      4       2  150064        2.981    0.0014365
enh73649     3   33468900   33469900      7       3  150064       3.1247    0.0008899
enh73650     3   33471600   33472600      3       1  150064       2.4046    0.0080951
enh73651     3   33474800   33475800      7       3  150064         2.96    0.0015383
enh73653     3   33478100   33479100      5       2  150064       3.1502   0.00081588
enh73654     3   33479000   33480000      2       1  150064       2.3449    0.0095168
enh73655     3   33483000   33484000      6       3  150064       2.7076    0.0033882
enh73671     3   35689900   35690900      1       1  150064        1.696      0.04494
enh73675     3   35719200   35720200      3       2  150064       2.1663     0.015142
enh73683     3   36917800   36918800      3       1  150064       3.1373   0.00085264
enh73684     3   36933600   36934600      2       1  150064        2.625     0.004332
enh73685     3   36934400   36935400      3       1  150064       3.0222    0.0012545
enh73686     3   36946800   36947800      1       1  150064       2.6066     0.004572
enh73689     3   36964000   36965000      3       1  150064         5.24   8.0268e-08
enh73692     3   36984700   36985700      3       1  150064       3.0717    0.0010642
enh73693     3   37011000   37012000      2       1  150064       2.8671     0.002071
enh73697     3   37057800   37058800      3       2  150064       1.6894     0.045568
enh73698     3   37066800   37067800      1       1  150064       3.0809     0.001032
enh73699     3   37070000   37071000      3       1  150064       2.2659     0.011729
enh73700     3   37072700   37073700      6       2  150064       2.2376     0.012624
enh73701     3   37074000   37075000      3       2  150064       2.4249    0.0076563
enh73703     3   37091000   37092000      2       1  150064       2.7781    0.0027341
enh73704     3   37092800   37093800      4       1  150064       2.6068    0.0045697
enh73705     3   37095500   37096500      3       2  150064       2.6262    0.0043168
enh73707     3   37125600   37126600      2       1  150064        2.241     0.012515
enh73712     3   37180600   37181600      2       1  150064       2.7607    0.0028837
enh73714     3   37185000   37186000      3       2  150064        2.791     0.002627
enh73715     3   37186500   37187500      1       1  150064       3.0522     0.001136
enh73716     3   37187500   37188500      7       4  150064       2.2112     0.013512
enh73718     3   37204500   37205500      3       1  150064       3.0441    0.0011669
enh73719     3   37211800   37212800      1       1  150064       3.0838     0.001022
enh73722     3   37220600   37221600      5       3  150064       2.2979     0.010784
enh73723     3   37222800   37223800      1       1  150064       2.2626      0.01183
enh73724     3   37225100   37226100      7       3  150064       2.6122    0.0044976
enh73725     3   37239200   37240200      2       1  150064       2.1644     0.015216
enh73726     3   37259300   37260300      2       1  150064       2.7376    0.0030947
enh73731     3   37297100   37298100      2       1  150064       1.7788     0.037639
enh73732     3   37298600   37299600      6       3  150064       2.0675     0.019341
enh73735     3   37312800   37313800      2       1  150064       2.0703      0.01921
enh73736     3   37332600   37333600      4       2  150064       1.6768     0.046792
enh73750     3   37539900   37540900      3       1  150064       1.9193     0.027476
enh73753     3   37571600   37572600      7       1  150064       2.3506    0.0093712
enh73754     3   37572600   37573600      5       2  150064       2.2739     0.011486
enh73755     3   37578100   37579100      5       2  150064       2.5563    0.0052895
enh73756     3   37581300   37582300      6       3  150064       2.2774     0.011382
enh73759     3   37585000   37586000      1       1  150064       2.5285     0.005727
enh73773     3   37681300   37682300      5       3  150064       1.8647     0.031113
enh73774     3   37687000   37688000      3       2  150064       2.4512    0.0071182
enh73775     3   37693000   37694000      3       1  150064       2.2859     0.011131
enh73776     3   37694100   37695100      4       1  150064       1.8654     0.031064
enh73777     3   37703300   37704300      5       2  150064       1.7472     0.040303
enh73779     3   37709000   37710000      1       1  150064       3.1679    0.0007676
enh73784     3   37730800   37731800      4       2  150064       2.7581    0.0029067
enh73787     3   37771800   37772800      4       2  150064       1.7547     0.039658
enh73788     3   37778500   37779500      2       1  150064       2.5642     0.005171
enh73789     3   37782000   37783000      1       1  150064        3.027     0.001235
enh73791     3   37823600   37824600      2       1  150064       3.6248   0.00014461
enh73792     3   37828200   37829200      2       1  150064       2.2195     0.013226
enh73807     3   37940100   37941100      4       1  150064        1.721     0.042623
enh73810     3   37948900   37949900      3       2  150064       2.0896     0.018327
enh73811     3   37950500   37951500      2       1  150064       3.6389   0.00013692
enh73812     3   37951900   37952900      4       1  150064       3.5907    0.0001649
enh73813     3   37959400   37960400      5       3  150064       2.6845     0.003632
enh73814     3   37961800   37962800      4       2  150064        3.413   0.00032129
enh73815     3   37963900   37964900      2       1  150064       3.7265   9.7082e-05
enh73816     3   37966100   37967100      4       2  150064       2.8943    0.0019001
enh73818     3   37977100   37978100      3       2  150064        3.341    0.0004174
enh73821     3   37991100   37992100      2       1  150064       2.6342    0.0042167
enh73822     3   37998000   37999000      2       1  150064       2.0516     0.020107
enh73857     3   38494000   38495000      3       1  150064       3.1473   0.00082402
enh73858     3   38497500   38498500      4       1  150064       3.1134   0.00092479
enh73859     3   38499300   38500300      1       1  150064       3.5425    0.0001982
enh73861     3   38509600   38510600      4       2  150064       2.6084    0.0045488
enh73862     3   38514000   38515000      2       1  150064       3.2491    0.0005789
enh73863     3   38515400   38516400      4       2  150064       2.9243    0.0017264
enh73866     3   38574300   38575300      5       3  150064       2.8355    0.0022879
enh73867     3   38579100   38580100      2       1  150064       2.6673    0.0038235
enh73868     3   38584800   38585800      2       1  150064       3.1777   0.00074226
enh73869     3   38589700   38590700      1       1  150064       3.2215    0.0006375
enh73870     3   38593800   38594800      2       1  150064       2.2712     0.011567
enh73876     3   38674700   38675700      3       2  150064       1.9423      0.02605
enh73878     3   38682600   38683600      4       2  150064       2.6123    0.0044967
enh73879     3   38686100   38687100      3       1  150064       2.0983     0.017939
enh73881     3   38759700   38760700      3       2  150064       1.8822     0.029908
enh73888     3   39149600   39150600      8       4  150064       2.0115     0.022138
enh73926     3   40002500   40003500      2       1  150064       2.2238     0.013081
enh73927     3   40003700   40004700      3       1  150064       2.4858    0.0064629
enh73951     3   40732300   40733300      3       1  150064       1.8355     0.033214
enh73953     3   40783200   40784200      1       1  150064       1.9651       0.0247
enh74029     3   42189200   42190200      1       1  150064       2.5325     0.005663
enh74030     3   42189600   42190600      3       1  150064       2.5561    0.0052933
enh74031     3   42190700   42191700      1       1  150064       3.0188     0.001269
enh74035     3   42202600   42203600      1       1  150064       1.7506      0.04001
enh74037     3   42205200   42206200      3       2  150064        1.876      0.03033
enh74039     3   42210900   42211900      5       2  150064       1.8913     0.029295
enh74043     3   42217000   42218000      3       2  150064       2.4672    0.0068081
enh74044     3   42219800   42220800      5       2  150064       1.7368     0.041213
enh74045     3   42221500   42222500      4       2  150064       2.7444    0.0030315
enh74046     3   42222300   42223300      6       3  150064       2.7247     0.003218
enh74047     3   42223500   42224500      6       2  150064       2.5029    0.0061595
enh74048     3   42224800   42225800      4       2  150064       2.2091     0.013584
enh74049     3   42226000   42227000      7       2  150064       2.2189     0.013248
enh74050     3   42228200   42229200      7       3  150064       2.5916    0.0047772
enh74051     3   42229700   42230700      5       1  150064       2.2657     0.011734
enh74052     3   42231300   42232300      8       2  150064       2.2636     0.011798
enh74053     3   42232300   42233300      5       2  150064       3.0545    0.0011273
enh74054     3   42233900   42234900      6       2  150064       2.4974    0.0062562
enh74055     3   42237100   42238100      3       1  150064       2.5243    0.0057956
enh74059     3   42288800   42289800      2       1  150064       1.7321     0.041624
enh74069     3   42554700   42555700      4       2  150064       2.0151      0.02195
enh74147     3   43367800   43368800      3       2  150064       2.4438     0.007266
enh74153     3   43405000   43406000      4       2  150064       1.9069     0.028268
enh74158     3   43432800   43433800      3       2  150064       2.4738    0.0066849
enh74159     3   43435200   43436200      3       2  150064       2.4605    0.0069373
enh74160     3   43440000   43441000      1       1  150064       1.7372      0.04118
enh74165     3   43463600   43464600      3       2  150064       2.2024     0.013819
enh74174     3   43691000   43692000      2       1  150064       2.2161     0.013341
enh74178     3   43764100   43765100      3       1  150064       2.8491    0.0021923
enh74180     3   43794700   43795700      5       2  150064       2.9491    0.0015935
enh74181     3   43800200   43801200      2       1  150064       2.1932     0.014145
enh74191     3   44225600   44226600      5       3  150064       2.1993     0.013929
enh74195     3   44396700   44397700      3       1  150064       2.9899    0.0013954
enh74206     3   44727200   44728200      4       2  150064       1.8496     0.032183
enh74238     3   45154600   45155600      4       2  150064       2.0524     0.020064
enh74246     3   45180800   45181800      5       3  150064       1.9082     0.028182
enh74250     3   45219500   45220500      9       4  150064       2.0672     0.019357
enh74320     3   46017000   46018000      1       1  150064        1.799      0.03601
enh74329     3   46104000   46105000      4       2  150064       1.6508     0.049385
enh74360     3   46580900   46581900      2       1  150064       1.6802      0.04646
enh74367     3   46603800   46604800      7       2  150064       1.7305     0.041767
enh74482     3   47897700   47898700      1       1  150064        2.298      0.01078
enh74486     3   47930300   47931300      2       1  150064       1.6513     0.049334
enh74488     3   47934400   47935400      4       2  150064       2.1185     0.017065
enh74490     3   47957400   47958400      2       1  150064       1.6631     0.048144
enh74515     3   48130900   48131900      1       1  150064       1.7805       0.0375
enh74517     3   48160300   48161300      1       1  150064       1.8275      0.03381
enh74521     3   48182600   48183600      1       1  150064       2.1227      0.01689
enh74522     3   48192700   48193700      4       1  150064       1.8757     0.030347
enh74525     3   48258700   48259700      3       1  150064       2.1006     0.017839
enh74526     3   48273900   48274900      2       1  150064       2.8184    0.0024135
enh74527     3   48281500   48282500      3       1  150064       2.1688     0.015048
enh74533     3   48343600   48344600      4       1  150064        1.983     0.023681
enh74563     3   48671000   48672000      2       1  150064       2.3372    0.0097139
enh74565     3   48720300   48721300      2       1  150064       1.9742      0.02418
enh74566     3   48724100   48725100      2       1  150064       2.5576    0.0052695
enh74567     3   48730600   48731600      2       1  150064       1.7726      0.03815
enh74568     3   48733200   48734200      2       1  150064       1.9281     0.026919
enh74569     3   48737800   48738800      3       1  150064       2.1449      0.01598
enh74570     3   48746000   48747000      2       1  150064       1.6997     0.044593
enh74571     3   48750000   48751000      1       1  150064       2.0126      0.02208
enh74572     3   48751800   48752800      2       1  150064       2.1101     0.017423
enh74573     3   48754800   48755800      1       1  150064       2.1125      0.01732
enh74575     3   48778000   48779000      2       1  150064       1.9242     0.027166
enh74583     3   48891000   48892000      1       1  150064       1.8124      0.03496
enh74585     3   48918700   48919700      1       1  150064       1.8089      0.03523
enh74591     3   48968200   48969200      1       1  150064       1.7662      0.03868
enh74592     3   48968900   48969900      1       1  150064       1.7662      0.03868
enh74595     3   48972600   48973600      2       1  150064       2.2907      0.01099
enh74598     3   48986100   48987100      1       1  150064       1.9022      0.02857
enh74599     3   48992000   48993000      2       1  150064       1.8739     0.030472
enh74600     3   49004100   49005100      1       1  150064       1.8945      0.02908
enh74603     3   49035300   49036300      1       1  150064        1.878      0.03019
enh74610     3   49067000   49068000      1       1  150064       1.6834      0.04615
enh74615     3   49156000   49157000      2       1  150064       2.1108     0.017397
enh74627     3   49262000   49263000      1       1  150064       2.2337      0.01275
enh74628     3   49275600   49276600      5       2  150064       1.7737     0.038055
enh74630     3   49285900   49286900      3       2  150064       1.9876     0.023429
enh74636     3   49334300   49335300      4       2  150064       1.8961     0.028972
enh74639     3   49378600   49379600      3       1  150064       1.7785     0.037657
enh74647     3   49423400   49424400      5       3  150064       2.2637     0.011796
enh74648     3   49425600   49426600      2       1  150064       2.6292    0.0042788
enh74650     3   49431600   49432600      6       3  150064       1.8209     0.034308
enh74652     3   49436600   49437600      3       2  150064       2.1673     0.015107
enh74653     3   49437500   49438500      5       2  150064       2.2242     0.013066
enh74655     3   49441000   49442000      3       2  150064        1.822     0.034225
enh74657     3   49450800   49451800      3       2  150064       1.7453     0.040468
enh74659     3   49458400   49459400      3       1  150064       2.1882     0.014328
enh74661     3   49465400   49466400      2       1  150064       2.3632    0.0090586
enh74666     3   49502800   49503800      2       1  150064        1.769     0.038446
enh74673     3   49520600   49521600      3       1  150064       1.8899     0.029384
enh74678     3   49535000   49536000      1       1  150064        2.107      0.01756
enh74685     3   49590200   49591200      3       2  150064        2.041     0.020626
enh74692     3   49731900   49732900      1       1  150064       2.2998      0.01073
enh74693     3   49736000   49737000      2       1  150064       2.2933     0.010915
enh74700     3   49818600   49819600      1       1  150064       1.7784      0.03767
enh74701     3   49821300   49822300      4       2  150064       1.8472     0.032356
enh74704     3   49843600   49844600      1       1  150064       2.0166      0.02187
enh74705     3   49849400   49850400      1       1  150064       2.3804     0.008648
enh74707     3   49877000   49878000      1       1  150064       1.9625      0.02485
enh74708     3   49892600   49893600      2       1  150064       2.2205     0.013191
enh74709     3   49918600   49919600      1       1  150064       1.9222      0.02729
enh74710     3   49937900   49938900      1       1  150064       2.8215      0.00239
enh74713     3   49965200   49966200      3       2  150064       1.7315      0.04168
enh74714     3   49967900   49968900      1       1  150064       3.0538      0.00113
enh74715     3   49978700   49979700      2       1  150064        2.531    0.0056873
enh74718     3   49997100   49998100      2       1  150064       2.9361    0.0016618
enh74719     3   50003700   50004700      1       1  150064       3.0519     0.001137
enh74721     3   50128400   50129400      3       1  150064       2.8875    0.0019418
enh74736     3   50267500   50268500      1       1  150064       2.4402     0.007339
enh74742     3   50287900   50288900      2       1  150064       2.1402     0.016169
enh74743     3   50291900   50292900      3       2  150064       2.9169    0.0017674
enh74757     3   50361700   50362700      1       1  150064       2.1638      0.01524
enh74774     3   50512000   50513000      2       1  150064       2.1402     0.016169
enh74775     3   50518400   50519400      3       2  150064       2.2597     0.011919
enh74807     3   51426300   51427300      1       1  150064        2.068      0.01932
enh74815     3   51593500   51594500      3       1  150064       2.5281    0.0057334
enh74818     3   51653700   51654700      1       1  150064        1.732      0.04164
enh74819     3   51655600   51656600      3       1  150064       1.8953     0.029025
enh74822     3   51707400   51708400      2       1  150064       1.8649     0.031095
enh74827     3   51720900   51721900      2       1  150064       2.1394       0.0162
enh74850     3   52083200   52084200      1       1  150064       1.8409      0.03282
enh74854     3   52099400   52100400      2       1  150064       1.9623     0.024863
enh74858     3   52122900   52123900      1       1  150064        1.723      0.04244
enh74860     3   52143000   52144000      3       1  150064       2.0685     0.019296
enh74873     3   52228000   52229000      3       1  150064       3.6779    0.0001176
enh74874     3   52230000   52231000      2       1  150064       3.5017   0.00023113
enh74875     3   52233200   52234200      1       1  150064       3.9421    4.039e-05
enh74876     3   52235100   52236100      1       1  150064       3.8792    5.239e-05
enh74877     3   52236500   52237500      1       1  150064        3.771    8.131e-05
enh74880     3   52265200   52266200      4       2  150064        2.411     0.007955
enh74881     3   52268800   52269800      6       3  150064       4.4128   5.1032e-06
enh74882     3   52269700   52270700      2       1  150064       2.9467    0.0016057
enh74887     3   52287400   52288400      1       1  150064       5.6654    7.336e-09
enh74888     3   52306200   52307200      3       2  150064       3.7742   8.0272e-05
enh74892     3   52333300   52334300      4       2  150064       3.9249   4.3386e-05
enh74893     3   52347600   52348600      2       1  150064       2.8812     0.001981
enh74898     3   52401800   52402800      3       2  150064       3.6814     0.000116
enh74899     3   52402400   52403400      1       1  150064       2.8922     0.001913
enh74907     3   52486400   52487400      2       1  150064       1.6686     0.047596
enh74908     3   52491100   52492100      3       2  150064       3.2098   0.00066409
enh74914     3   52531400   52532400      3       2  150064        2.608     0.004553
enh74915     3   52532900   52533900      1       1  150064       3.1157    0.0009176
enh74917     3   52552600   52553600      2       1  150064       1.6487     0.049605
enh74918     3   52559600   52560600      2       1  150064       4.4057   5.2729e-06
enh74919     3   52562700   52563700      4       2  150064       3.5317   0.00020643
enh74920     3   52564200   52565200      1       1  150064       4.5547    2.623e-06
enh74922     3   52573300   52574300      3       2  150064       3.7811    7.806e-05
enh74923     3   52584800   52585800      1       1  150064       5.0111    2.706e-07
enh74924     3   52627000   52628000      1       1  150064       5.1153    1.566e-07
enh74925     3   52630600   52631600      2       1  150064       3.2955   0.00049123
enh74926     3   52640500   52641500      1       1  150064        4.617    1.947e-06
enh74931     3   52717600   52718600      2       1  150064       4.4416   4.4639e-06
enh74932     3   52721100   52722100      1       1  150064       4.9238    4.245e-07
enh74933     3   52737600   52738600      1       1  150064       4.5918    2.197e-06
enh74934     3   52741300   52742300      1       1  150064       3.4679    0.0002623
enh74935     3   52748300   52749300      1       1  150064       4.6624    1.563e-06
enh74936     3   52803200   52804200      1       1  150064       5.0609    2.086e-07
enh74939     3   52865300   52866300      4       2  150064       3.4579   0.00027219
enh74940     3   52869700   52870700      4       2  150064        5.558   1.3644e-08
enh74942     3   52882500   52883500      2       1  150064       4.9173   4.3883e-07
enh74943     3   52909000   52910000      1       1  150064       5.0388    2.342e-07
enh74945     3   52923600   52924600      2       1  150064       4.7464   1.0355e-06
enh74946     3   52926300   52927300      3       1  150064       1.6979     0.044759
enh74948     3   53005400   53006400      4       2  150064       3.0688    0.0010745
enh74949     3   53012000   53013000      1       1  150064       3.0485      0.00115
enh74954     3   53077600   53078600      3       2  150064       5.3489   4.4241e-08
enh74955     3   53105700   53106700      2       1  150064       2.1692     0.015032
enh74960     3   53146900   53147900      3       2  150064       2.3014     0.010685
enh74965     3   53184000   53185000      2       1  150064       1.7249     0.042276
enh74971     3   53227700   53228700      3       2  150064       2.0098     0.022228
enh74972     3   53229600   53230600      4       2  150064       3.2444    0.0005884
enh74973     3   53256800   53257800      5       2  150064       1.8745     0.030429
enh74975     3   53269400   53270400     10       2  150064       2.2952      0.01086
enh74976     3   53270500   53271500      8       2  150064       1.8191     0.034449
enh74977     3   53272100   53273100      4       2  150064       2.9854    0.0014158
enh74978     3   53273700   53274700      3       2  150064       3.4162   0.00031748
enh74979     3   53274500   53275500      3       1  150064        2.941    0.0016359
enh74980     3   53275900   53276900      5       1  150064       2.0879     0.018403
enh74981     3   53277000   53278000      8       2  150064       2.1801     0.014625
enh74982     3   53277800   53278800      7       3  150064       3.0421    0.0011748
enh74984     3   53281800   53282800      4       2  150064       3.3454   0.00041082
enh74985     3   53285000   53286000      3       2  150064       3.1891    0.0007136
enh74986     3   53290000   53291000      4       2  150064       2.6459    0.0040737
enh74987     3   53293400   53294400      3       1  150064       2.9151    0.0017778
enh74989     3   53298500   53299500      1       1  150064       3.9283    4.277e-05
enh74990     3   53303800   53304800      1       1  150064       1.9089      0.02814
enh74993     3   53354900   53355900      1       1  150064       1.6692      0.04754
enh74994     3   53357200   53358200      3       1  150064       1.8416     0.032765
enh74995     3   53358000   53359000      2       1  150064       1.8425     0.032701
enh74996     3   53362400   53363400      2       1  150064       3.4599   0.00027018
enh74997     3   53376100   53377100      1       1  150064       4.0947    2.114e-05
enh74998     3   53379500   53380500      1       1  150064        4.146    1.692e-05
enh75010     3   53914000   53915000      1       1  150064       2.2603       0.0119
enh75014     3   54164900   54165900      5       2  150064       1.9154     0.027722
enh75023     3   54570200   54571200      3       2  150064       1.8025     0.035734
enh75045     3   56644600   56645600      7       3  150064       1.9478      0.02572
enh75064     3   56889600   56890600      2       1  150064         1.66     0.048452
enh75104     3   57263200   57264200      1       1  150064       1.7645      0.03882
enh75113     3   57572400   57573400      3       2  150064       1.7503     0.040037
enh75193     3   58149100   58150100      2       1  150064       1.7934     0.036458
enh75196     3   58160900   58161900      4       2  150064       2.6702    0.0037904
enh75198     3   58163800   58164800     10       2  150064       1.7864     0.037017
enh75199     3   58174500   58175500      2       1  150064       1.7697     0.038385
enh75209     3   58273100   58274100      2       1  150064        2.578    0.0049682
enh75210     3   58281900   58282900      8       2  150064       2.1175     0.017108
enh75211     3   58285200   58286200      3       1  150064       1.8029     0.035701
enh75215     3   58320600   58321600      3       2  150064       2.8225    0.0023825
enh75217     3   58326600   58327600      2       1  150064       2.0399     0.020679
enh75219     3   58331500   58332500      6       3  150064       1.8576     0.031612
enh75222     3   58337400   58338400      2       1  150064       1.8801     0.030046
enh75224     3   58369500   58370500      4       1  150064       2.1043     0.017677
enh75225     3   58372500   58373500      5       2  150064       2.0987     0.017921
enh75226     3   58376700   58377700      4       2  150064       2.1425     0.016075
enh75227     3   58384200   58385200      4       2  150064          2.4     0.008198
enh75228     3   58400000   58401000      2       1  150064       1.8105     0.035106
enh75229     3   58405100   58406100      8       2  150064       2.2777     0.011373
enh75230     3   58407800   58408800      9       4  150064       1.8551     0.031794
enh75231     3   58417600   58418600      2       1  150064       2.2582     0.011967
enh75232     3   58420200   58421200      6       3  150064       1.8137     0.034862
enh75234     3   58456700   58457700      3       2  150064       2.0161     0.021894
enh75236     3   58469900   58470900      2       1  150064       2.5911    0.0047839
enh75279     3   61222000   61223000      2       1  150064       1.7241     0.042347
enh75280     3   61225400   61226400      4       2  150064       2.1778     0.014709
enh75281     3   61237600   61238600      4       2  150064       1.7454     0.040454
enh75336     3   61833400   61834400      3       1  150064       2.2755     0.011438
enh75337     3   61836200   61837200      3       1  150064       1.8305     0.033589
enh75339     3   61848600   61849600      2       1  150064       1.9559     0.025237
enh75340     3   61850300   61851300      3       1  150064       1.6858     0.045922
enh75344     3   61869000   61870000      2       1  150064       1.8642     0.031149
enh75350     3   61902500   61903500      1       1  150064       1.8039      0.03562
enh75361     3   62075800   62076800      2       1  150064       2.0639     0.019516
enh75362     3   62078800   62079800      8       2  150064       3.5888   0.00016609
enh75363     3   62081300   62082300      5       2  150064       2.7861    0.0026677
enh75364     3   62085600   62086600      3       2  150064       2.7729    0.0027782
enh75365     3   62086800   62087800      7       3  150064       2.6657     0.003841
enh75366     3   62094900   62095900      7       2  150064       1.7895     0.036765
enh75391     3   63850600   63851600      5       2  150064       2.7717    0.0027884
enh75392     3   63857700   63858700      2       1  150064       2.8442     0.002226
enh75393     3   63862800   63863800      2       1  150064       4.7223   1.1659e-06
enh75395     3   63896200   63897200      4       2  150064       2.3692    0.0089141
enh75398     3   63919500   63920500      1       1  150064       2.6535     0.003983
enh75400     3   63925400   63926400      3       2  150064       2.5713    0.0050657
enh75407     3   63949800   63950800      4       2  150064       2.9428    0.0016261
enh75408     3   63950600   63951600      2       1  150064       2.0097     0.022229
enh75409     3   63951400   63952400      2       1  150064       4.1676   1.5389e-05
enh75411     3   63954100   63955100      3       1  150064       2.8903    0.0019243
enh75414     3   63958200   63959200      2       1  150064       1.9866     0.023486
enh75415     3   63959600   63960600      3       2  150064       3.6189   0.00014794
enh75416     3   63961600   63962600      2       1  150064       2.3863    0.0085094
enh75418     3   64007100   64008100      2       1  150064       2.0554     0.019918
enh75419     3   64016000   64017000      4       2  150064       1.7161      0.04307
enh75420     3   64039000   64040000      1       1  150064       1.6948      0.04506
enh75425     3   64136000   64137000      6       3  150064       3.4284    0.0003036
enh75426     3   64146800   64147800      2       1  150064       1.9231     0.027235
enh75428     3   64173500   64174500      3       1  150064        2.646    0.0040728
enh75431     3   64196300   64197300      2       1  150064       1.6875     0.045755
enh75432     3   64200500   64201500      3       2  150064       2.6393    0.0041541
enh75433     3   64206000   64207000      4       2  150064       2.4391    0.0073619
enh75436     3   64242600   64243600      3       2  150064       2.8856    0.0019532
enh75449     3   64452900   64453900      3       1  150064       2.3831    0.0085848
enh75486     3   64973100   64974100      8       2  150064       1.9166     0.027642
enh75510     3   65604700   65605700      5       2  150064       1.8333     0.033382
enh75523     3   65816400   65817400      5       2  150064       1.6614     0.048318
enh75556     3   65975500   65976500      4       2  150064       2.3799     0.008658
enh75616     3   66531700   66532700      1       1  150064       1.7962      0.03623
enh75641     3   67650800   67651800      1       1  150064       2.4551     0.007043
enh75644     3   67685700   67686700      3       1  150064       1.7835     0.037251
enh75645     3   67688400   67689400      2       1  150064       1.7652     0.038767
enh75647     3   67698000   67699000      4       1  150064       2.0394     0.020704
enh75648     3   67699800   67700800      3       2  150064       2.2937     0.010905
enh75649     3   67700800   67701800      4       2  150064       2.8354    0.0022885
enh75650     3   67703200   67704200      5       1  150064       2.1378     0.016268
enh75680     3   69297400   69298400      3       2  150064       2.5685    0.0051066
enh75685     3   69355600   69356600      5       3  150064       1.9529     0.025413
enh75690     3   69383600   69384600      4       2  150064        2.083     0.018626
enh75691     3   69400500   69401500      9       3  150064       1.7479     0.040239
enh75692     3   69413000   69414000      9       2  150064       2.5659    0.0051455
enh75693     3   69417100   69418100     12       1  150064       2.9945    0.0013744
enh75695     3   69433800   69434800      4       2  150064       3.5199   0.00021587
enh75696     3   69435400   69436400      4       2  150064       2.3103     0.010435
enh75697     3   69441000   69442000      4       1  150064       1.8901     0.029375
enh75700     3   69469700   69470700      3       2  150064       2.3952    0.0083052
enh75701     3   69482500   69483500      4       1  150064       1.9613     0.024924
enh75716     3   69790900   69791900      1       1  150064       2.9376     0.001654
enh75719     3   69794200   69795200      4       1  150064       3.4025   0.00033391
enh75720     3   69796500   69797500      3       1  150064       3.3623   0.00038646
enh75721     3   69800300   69801300      2       1  150064       3.6982   0.00010856
enh75722     3   69801800   69802800      2       1  150064       2.4701    0.0067531
enh75723     3   69803100   69804100      4       2  150064       4.1535   1.6373e-05
enh75726     3   69815400   69816400      2       1  150064       3.1223   0.00089735
enh75731     3   69826800   69827800      2       1  150064       3.0717    0.0010641
enh75732     3   69830400   69831400      1       1  150064       2.9796     0.001443
enh75733     3   69835100   69836100      2       1  150064        2.464    0.0068695
enh75734     3   69840200   69841200      2       1  150064       3.6867   0.00011358
enh75735     3   69853400   69854400      2       1  150064       3.2749   0.00052852
enh75736     3   69855800   69856800      2       1  150064       2.9099    0.0018079
enh75737     3   69857400   69858400      3       2  150064       2.1863     0.014395
enh75738     3   69860300   69861300      6       1  150064       3.1544   0.00080424
enh75739     3   69864900   69865900      4       1  150064       3.1671   0.00076984
enh75740     3   69868400   69869400      9       2  150064       3.3264    0.0004398
enh75741     3   69869300   69870300      9       2  150064        3.679   0.00011708
enh75742     3   69869800   69870800      9       3  150064        3.826    6.511e-05
enh75743     3   69870800   69871800      4       2  150064       3.3621   0.00038676
enh75744     3   69873700   69874700     14       3  150064       1.8217     0.034248
enh75745     3   69876600   69877600      5       2  150064       1.8957     0.029002
enh75746     3   69879000   69880000      8       2  150064       3.2696   0.00053848
enh75747     3   69885700   69886700      2       1  150064       3.8883   5.0481e-05
enh75748     3   69887300   69888300      5       2  150064       2.7303    0.0031637
enh75749     3   69889600   69890600      5       2  150064       3.5657   0.00018142
enh75751     3   69899500   69900500      4       2  150064       2.5979    0.0046895
enh75752     3   69904100   69905100      2       1  150064        2.403    0.0081317
enh75767     3   69993700   69994700      1       1  150064       2.5723     0.005051
enh75772     3   71023200   71024200      1       1  150064       1.9216      0.02733
enh75782     3   71079200   71080200      1       1  150064       1.8222      0.03421
enh75787     3   71100300   71101300      2       1  150064       2.1929     0.014156
enh75792     3   71117200   71118200      1       1  150064       1.8504      0.03213
enh75794     3   71122000   71123000      2       1  150064       1.6546     0.049006
enh75795     3   71122600   71123600      2       1  150064       1.6546     0.049006
enh75796     3   71123400   71124400      2       1  150064       1.8206     0.034335
enh75797     3   71125900   71126900      2       1  150064        2.893    0.0019082
enh75798     3   71127800   71128800      4       1  150064       1.8485     0.032265
enh75799     3   71129400   71130400      4       2  150064       2.0209     0.021646
enh75802     3   71148800   71149800      1       1  150064       1.7816      0.03741
enh75804     3   71156600   71157600      1       1  150064       2.2562      0.01203
enh75805     3   71158300   71159300      1       1  150064        2.213      0.01345
enh75806     3   71161600   71162600      3       2  150064       3.5233   0.00021307
enh75807     3   71166600   71167600      1       1  150064       3.1354    0.0008581
enh75808     3   71168000   71169000      1       1  150064       1.7172      0.04297
enh75809     3   71169400   71170400      4       2  150064        2.694    0.0035296
enh75810     3   71175400   71176400      8       2  150064       2.2052     0.013719
enh75812     3   71180400   71181400      1       1  150064       1.7229      0.04245
enh75813     3   71182600   71183600      1       1  150064       1.6936      0.04517
enh75818     3   71253200   71254200      4       2  150064       2.7802     0.002716
enh75819     3   71254400   71255400      1       1  150064       5.1579    1.249e-07
enh75822     3   71274700   71275700      4       2  150064       3.4814   0.00024942
enh75823     3   71276000   71277000      1       1  150064       2.5692     0.005097
enh75826     3   71288700   71289700      2       1  150064       3.6057   0.00015566
enh75828     3   71294600   71295600      2       1  150064       2.2627     0.011828
enh75829     3   71296000   71297000      3       1  150064       2.3281    0.0099535
enh75831     3   71301200   71302200      1       1  150064       1.9632      0.02481
enh75835     3   71353600   71354600      2       1  150064       2.6003    0.0046568
enh75836     3   71354800   71355800      2       1  150064       3.3036   0.00047728
enh75837     3   71359600   71360600      3       1  150064       3.1417   0.00083982
enh75842     3   71472200   71473200      3       2  150064        2.349    0.0094126
enh75845     3   71481100   71482100      4       2  150064       2.2854     0.011144
enh75846     3   71482700   71483700      8       3  150064       2.1356     0.016357
enh75850     3   71495900   71496900      2       1  150064       1.9558     0.025245
enh75851     3   71514800   71515800      2       1  150064       2.0771     0.018897
enh75852     3   71517500   71518500      3       1  150064       3.5408   0.00019947
enh75853     3   71527400   71528400      2       1  150064       3.0197    0.0012651
enh75854     3   71546200   71547200      5       1  150064       2.7416    0.0030572
enh75855     3   71559200   71560200      2       1  150064       2.4626    0.0068976
enh75856     3   71570600   71571600      3       1  150064        4.675   1.4701e-06
enh75857     3   71585700   71586700      3       2  150064       3.5472   0.00019469
enh75859     3   71592100   71593100      1       1  150064       3.4803    0.0002504
enh75871     3   71770600   71771600      3       2  150064       2.5376    0.0055813
enh75905     3   72323200   72324200      3       2  150064       1.9179     0.027564
enh75909     3   72347400   72348400      5       2  150064       2.2409     0.012516
enh75914     3   72378400   72379400      2       1  150064       2.3925    0.0083672
enh75925     3   72446400   72447400      3       2  150064         1.78      0.03754
enh75941     3   72531300   72532300      4       1  150064       1.9651     0.024701
enh75966     3   73005900   73006900      2       1  150064       2.0494     0.020213
enh75968     3   73050200   73051200      7       2  150064       1.8969     0.028919
enh75970     3   73053100   73054100      6       2  150064       2.2029     0.013801
enh75971     3   73058600   73059600      4       2  150064       2.0226      0.02156
enh75972     3   73061100   73062100      7       2  150064       1.6875     0.045756
enh75974     3   73069600   73070600      2       1  150064        2.162     0.015311
enh75975     3   73076300   73077300      4       1  150064       1.7467     0.040344
enh75976     3   73080400   73081400      1       1  150064       1.9126       0.0279
enh75978     3   73087300   73088300      2       1  150064       2.4145    0.0078774
enh75979     3   73089900   73090900      4       1  150064        1.986     0.023517
enh75980     3   73093400   73094400      7       2  150064       1.9529     0.025415
enh75981     3   73098000   73099000      5       1  150064       1.8818     0.029931
enh75982     3   73104600   73105600      1       1  150064       1.6871      0.04579
enh75983     3   73110400   73111400      4       2  150064       1.8519     0.032024
enh76002     3   73493600   73494600      2       1  150064       2.2903     0.011002
enh76054     3   73668600   73669600      6       2  150064       1.7521     0.039879
enh76055     3   73675500   73676500      1       1  150064       2.1507      0.01575
enh76088     3   81541300   81542300      1       1  150064       2.0674      0.01935
enh76089     3   81675200   81676200      4       2  150064       2.0268     0.021339
enh76097     3   81781700   81782700      1       1  150064       2.2135      0.01343
enh76098     3   81784400   81785400      2       1  150064       2.0243      0.02147
enh76114     3   85839400   85840400      1       1  150064       1.6913      0.04539
enh76139     3   94853500   94854500      7       2  150064       2.5784    0.0049624
enh76141     3   97484100   97485100      1       1  150064       2.5832     0.004895
enh76146     3   97545600   97546600      1       1  150064       1.7705      0.03832
enh76154     3   97620200   97621200      2       1  150064       1.6937      0.04516
enh76156     3   97651000   97652000      3       1  150064       1.9305     0.026771
enh76158     3   97676100   97677100      2       1  150064       1.9477     0.025724
enh76163     3   98411300   98412300      3       2  150064       2.1512      0.01573
enh76194     3   99377000   99378000      2       1  150064       2.0283     0.021265
enh76195     3   99396400   99397400      2       1  150064       2.1311     0.016538
enh76196     3   99426600   99427600      1       1  150064       2.0594      0.01973
enh76331     3  105088800  105089800      1       1  150064       2.4325     0.007497
enh76340     3  105495800  105496800      3       1  150064       2.4741    0.0066784
enh76341     3  105502200  105503200      2       1  150064       2.3491    0.0094087
enh76342     3  105504300  105505300      1       1  150064       2.4856     0.006467
enh76343     3  105504800  105505800      2       1  150064       1.6825     0.046234
enh76345     3  105509000  105510000      2       1  150064       1.9383     0.026296
enh76346     3  105510700  105511700      4       2  150064        2.283     0.011215
enh76350     3  105524000  105525000      3       2  150064       3.2135   0.00065565
enh76351     3  105525700  105526700      4       2  150064       2.3723    0.0088383
enh76352     3  105527700  105528700      3       2  150064       2.0647     0.019475
enh76358     3  105556400  105557400      2       1  150064       1.8393     0.032939
enh76359     3  105562500  105563500      2       1  150064       1.7758     0.037887
enh76362     3  105576400  105577400      2       1  150064       1.8703      0.03072
enh76367     3  105656900  105657900      2       1  150064       1.8676     0.030909
enh76384     3  106982400  106983400      4       2  150064        2.014     0.022006
enh76390     3  107322900  107323900      2       1  150064       1.6703     0.047434
enh76392     3  107380400  107381400      1       1  150064       2.2708      0.01158
enh76393     3  107386700  107387700      2       1  150064       1.9639     0.024768
enh76397     3  107403000  107404000      1       1  150064       2.6608     0.003898
enh76413     3  107810400  107811400      2       1  150064       1.8906     0.029342
enh76415     3  107843100  107844100      2       1  150064       3.4463   0.00028421
enh76416     3  107845800  107846800      2       1  150064       3.5055   0.00022785
enh76419     3  107939000  107940000      4       1  150064       3.0559    0.0011218
enh76421     3  107942300  107943300      3       2  150064       1.9197     0.027449
enh76431     3  111040200  111041200      8       2  150064       1.9455     0.025856
enh76543     3  112982200  112983200      1       1  150064       3.1924    0.0007054
enh76550     3  113348700  113349700      2       1  150064       1.8377     0.033051
enh76559     3  113458000  113459000      2       1  150064       2.3717    0.0088526
enh76562     3  113467400  113468400      2       1  150064       2.1893     0.014287
enh76575     3  114094900  114095900      1       1  150064       1.8851      0.02971
enh76595     3  114174000  114175000      3       1  150064       2.7301    0.0031653
enh76597     3  114203200  114204200      4       2  150064       1.8188     0.034472
enh76607     3  114315000  114316000      2       1  150064       2.6492    0.0040346
enh76611     3  114335700  114336700      2       1  150064       2.9184    0.0017589
enh76612     3  114338200  114339200      4       2  150064        2.617    0.0044356
enh76613     3  114345200  114346200      1       1  150064       1.7002      0.04455
enh76615     3  114378300  114379300      5       3  150064       2.8274    0.0023466
enh76625     3  114564800  114565800      2       1  150064       2.0951     0.018083
enh76645     3  115099800  115100800      7       3  150064       1.8582      0.03157
enh76666     3  118651700  118652700      2       1  150064       2.1444     0.015999
enh76706     3  119186500  119187500      4       2  150064       1.6637     0.048088
enh76711     3  119235800  119236800      9       3  150064       1.7189     0.042818
enh76759     3  120069200  120070200      1       1  150064       1.7053      0.04407
enh76776     3  120270600  120271600      2       1  150064       1.9409     0.026135
enh76780     3  120286100  120287100      4       2  150064       2.8978    0.0018787
enh76781     3  120288000  120289000      3       2  150064        2.035     0.020926
enh76783     3  120319000  120320000      4       1  150064       1.9362      0.02642
enh76810     3  121713700  121714700      4       2  150064       1.9991     0.022798
enh76811     3  121717200  121718200      2       1  150064       2.1789     0.014668
enh76833     3  122477600  122478600      5       3  150064       1.7071       0.0439
enh76835     3  122486600  122487600      3       1  150064       1.7351     0.041362
enh76838     3  122510900  122511900      5       3  150064       1.6935     0.045178
enh76842     3  122608400  122609400      1       1  150064        3.126    0.0008861
enh76843     3  122612600  122613600      3       2  150064       2.9374    0.0016551
enh76860     3  122787400  122788400      4       2  150064       2.6812    0.0036676
enh76861     3  122789000  122790000      4       1  150064       2.8865     0.001948
enh76862     3  122790300  122791300      5       3  150064       2.1634     0.015256
enh76896     3  123339400  123340400      1       1  150064       1.7916       0.0366
enh76928     3  123753400  123754400      3       2  150064       2.1275     0.016691
enh76939     3  123835500  123836500      2       1  150064        1.985     0.023575
enh76942     3  123860600  123861600      3       2  150064       2.2872     0.011091
enh76949     3  123953500  123954500      2       1  150064       2.1526     0.015675
enh76950     3  123965000  123966000      2       1  150064       4.4415    4.467e-06
enh76951     3  123967700  123968700      5       3  150064       3.7697   8.1732e-05
enh76953     3  123978900  123979900      4       1  150064       3.3847    0.0003563
enh76954     3  123985000  123986000      4       2  150064       4.2502   1.0678e-05
enh76955     3  123991300  123992300      3       2  150064       2.9628    0.0015243
enh76956     3  123995900  123996900      3       2  150064        2.927    0.0017114
enh76957     3  123999800  124000800      3       2  150064       4.1122   1.9593e-05
enh76996     3  124551400  124552400      1       1  150064       2.3606     0.009122
enh77002     3  124570400  124571400      3       1  150064       1.8537     0.031891
enh77008     3  124597300  124598300      2       1  150064       1.8847     0.029737
enh77009     3  124597900  124598900      3       1  150064        2.243     0.012449
enh77011     3  124603000  124604000      8       1  150064       2.0471     0.020325
enh77015     3  124704300  124705300      4       1  150064       1.6788       0.0466
enh77019     3  124719100  124720100      3       2  150064        2.216     0.013345
enh77034     3  124839000  124840000      3       1  150064       1.8167     0.034631
enh77053     3  125078200  125079200      1       1  150064       2.6884      0.00359
enh77058     3  125237000  125238000      6       3  150064       1.7114     0.043499
enh77060     3  125309800  125310800      2       1  150064       2.4667     0.006818
enh77062     3  125315000  125316000      5       3  150064       1.9109     0.028007
enh77067     3  125485600  125486600     11       2  150064       1.9404     0.026168
enh77070     3  125724200  125725200      3       1  150064       1.9061     0.028318
enh77072     3  125732900  125733900      5       2  150064       1.9469     0.025771
enh77073     3  125745200  125746200      4       2  150064       2.0673     0.019355
enh77074     3  125759000  125760000      3       1  150064       2.0199     0.021699
enh77121     3  126530200  126531200      1       1  150064       1.7109      0.04355
enh77133     3  126667400  126668400      7       3  150064       1.7493     0.040119
enh77160     3  127397000  127398000      3       2  150064       1.9677     0.024549
enh77207     3  127819000  127820000      2       1  150064       3.9669   3.6401e-05
enh77217     3  127911600  127912600      1       1  150064       3.4273    0.0003048
enh77218     3  127912700  127913700      2       1  150064       2.6484    0.0040443
enh77219     3  127914200  127915200      3       1  150064       3.4563   0.00027381
enh77220     3  127929000  127930000      3       2  150064       3.1391   0.00084735
enh77221     3  127934900  127935900      4       2  150064       4.2966    8.671e-06
enh77222     3  127945300  127946300      2       1  150064       3.3635   0.00038485
enh77223     3  127947600  127948600      3       1  150064       3.8282   6.4549e-05
enh77235     3  128035800  128036800      2       1  150064       2.7039    0.0034266
enh77238     3  128059100  128060100      2       1  150064       3.0413    0.0011779
enh77241     3  128067400  128068400      2       1  150064       1.8786     0.030149
enh77246     3  128091200  128092200      3       2  150064       2.0158      0.02191
enh77247     3  128094500  128095500      3       1  150064       1.9036     0.028483
enh77291     3  128538800  128539800      1       1  150064        3.316    0.0004565
enh77303     3  128725500  128726500      2       1  150064       2.7464    0.0030124
enh77314     3  128805600  128806600      1       1  150064       2.0976      0.01797
enh77319     3  128841600  128842600      2       1  150064       1.7523      0.03986
enh77320     3  128877800  128878800      2       1  150064       1.6767     0.046798
enh77332     3  128958600  128959600      3       1  150064       2.8831    0.0019688
enh77334     3  128996400  128997400      3       2  150064        3.131   0.00087118
enh77335     3  128998700  128999700      1       1  150064       3.4818     0.000249
enh77336     3  129000700  129001700      3       1  150064       3.2125   0.00065798
enh77338     3  129023900  129024900      1       1  150064       3.6939    0.0001104
enh77339     3  129031900  129032900      3       1  150064       3.1762   0.00074618
enh77342     3  129067700  129068700      3       1  150064       1.8739      0.03047
enh77358     3  129209100  129210100      3       1  150064       1.7024     0.044341
enh77371     3  129296100  129297100      3       2  150064       1.8092     0.035211
enh77374     3  129312700  129313700      2       1  150064       1.6817     0.046314
enh77375     3  129317100  129318100      4       2  150064       1.8621     0.031294
enh77379     3  129335600  129336600      3       1  150064       2.1413     0.016125
enh77393     3  129512000  129513000      1       1  150064         1.87      0.03074
enh77413     3  130462700  130463700      1       1  150064       1.9919      0.02319
enh77430     3  130746000  130747000      3       2  150064       1.8342     0.033309
enh77465     3  132910400  132911400      3       2  150064       1.8162     0.034669
enh77466     3  133013700  133014700      6       2  150064       3.0777     0.001043
enh77467     3  133015000  133016000      3       2  150064       2.5373    0.0055851
enh77488     3  133540300  133541300      9       4  150064       2.1688     0.015048
enh77493     3  133602000  133603000      8       3  150064       3.2223   0.00063577
enh77503     3  133681700  133682700      5       2  150064       2.1594     0.015411
enh77504     3  133683200  133684200      4       2  150064       2.0005     0.022726
enh77505     3  133696600  133697600      4       2  150064       2.4271    0.0076101
enh77584     3  134428400  134429400      2       1  150064       1.8343     0.033303
enh77600     3  135663700  135664700      1       1  150064       3.9272    4.297e-05
enh77601     3  135683200  135684200      1       1  150064       2.5892      0.00481
enh77602     3  135686500  135687500      3       1  150064       4.1747   1.4919e-05
enh77604     3  135693100  135694100      2       1  150064       3.6891   0.00011254
enh77605     3  135709400  135710400      4       2  150064       4.2384   1.1254e-05
enh77606     3  135710200  135711200      2       1  150064       2.1566     0.015519
enh77609     3  135740800  135741800      4       2  150064       2.7745    0.0027643
enh77610     3  135754900  135755900      1       1  150064       3.8484    5.945e-05
enh77612     3  135794600  135795600      2       1  150064       2.0603     0.019686
enh77613     3  135795400  135796400      3       2  150064       2.6772    0.0037124
enh77624     3  135906600  135907600      2       1  150064       3.4748   0.00025557
enh77625     3  135916400  135917400      2       1  150064       2.8409    0.0022496
enh77626     3  135968200  135969200      2       1  150064       3.6371   0.00013789
enh77628     3  135994900  135995900      3       1  150064       4.1748   1.4911e-05
enh77629     3  136000400  136001400      2       1  150064       4.8233   7.0616e-07
enh77632     3  136068800  136069800      4       2  150064       3.9783   3.4701e-05
enh77637     3  136408200  136409200      2       1  150064       2.0036     0.022557
enh77638     3  136410400  136411400      1       1  150064       2.5084     0.006064
enh77640     3  136426000  136427000      1       1  150064       5.4718    2.228e-08
enh77642     3  136444600  136445600      1       1  150064       3.1766    0.0007451
enh77645     3  136449800  136450800      2       1  150064       2.5073    0.0060829
enh77647     3  136454400  136455400      1       1  150064       2.9758     0.001461
enh77648     3  136464000  136465000      2       1  150064         2.49     0.006388
enh77649     3  136467900  136468900      3       2  150064       3.8258    6.517e-05
enh77650     3  136472300  136473300      3       2  150064       3.2031   0.00067987
enh77651     3  136502200  136503200      1       1  150064       3.1101     0.000935
enh77652     3  136505300  136506300      2       1  150064        3.281   0.00051724
enh77653     3  136520400  136521400      2       1  150064       2.3237      0.01007
enh77654     3  136536400  136537400      3       1  150064       3.0338    0.0012075
enh77655     3  136554900  136555900      2       1  150064        2.781    0.0027097
enh77656     3  136558000  136559000      4       2  150064       4.1781   1.4697e-05
enh77657     3  136579100  136580100      1       1  150064       3.0474     0.001154
enh77658     3  136582100  136583100      2       1  150064       2.9709    0.0014849
enh77659     3  136612600  136613600      1       1  150064       3.0285     0.001229
enh77661     3  136617500  136618500      2       1  150064       2.4929    0.0063349
enh77662     3  136625300  136626300      3       1  150064       2.5698    0.0050877
enh77663     3  136650300  136651300      2       1  150064       2.6076    0.0045595
enh77664     3  136651600  136652600      3       2  150064       2.9111    0.0018007
enh77665     3  136661200  136662200      2       1  150064       2.4908    0.0063731
enh77666     3  136673500  136674500      3       2  150064       3.5259     0.000211
enh77667     3  136713600  136714600      2       1  150064       1.9002     0.028701
enh77670     3  137717600  137718600      2       1  150064       2.3172     0.010247
enh77681     3  137904800  137905800      2       1  150064       1.9238     0.027192
enh77687     3  137923800  137924800      1       1  150064       2.1035      0.01771
enh77691     3  138070500  138071500      2       1  150064       1.8739     0.030472
enh77707     3  138131600  138132600      1       1  150064       1.7416      0.04079
enh77717     3  138495700  138496700      2       1  150064       1.8381     0.033023
enh77719     3  138517200  138518200      2       1  150064       1.8942     0.029101
enh77721     3  138522000  138523000      2       1  150064       1.9634     0.024798
enh77722     3  138536600  138537600      1       1  150064       1.8135      0.03488
enh77727     3  138594400  138595400      2       1  150064       1.6938     0.045156
enh77752     3  139659600  139660600      6       3  150064        1.874     0.030466
enh77754     3  139726800  139727800      8       3  150064       2.8856    0.0019536
enh77756     3  139742000  139743000      3       2  150064       1.7441     0.040575
enh77762     3  140287500  140288500      4       2  150064       1.7456      0.04044
enh77765     3  140291400  140292400      2       1  150064       1.9179     0.027559
enh77767     3  140438300  140439300      7       1  150064       2.8064    0.0025049
enh77782     3  140794700  140795700      3       1  150064       1.9477     0.025724
enh77791     3  140871200  140872200      2       1  150064       2.1687     0.015052
enh77808     3  141022300  141023300      4       2  150064       1.9689     0.024485
enh77831     3  141138200  141139200      5       2  150064       2.4334    0.0074782
enh77880     3  142565600  142566600      1       1  150064       1.9408      0.02614
enh77882     3  142572000  142573000      1       1  150064       1.7397      0.04096
enh77893     3  142706300  142707300      3       2  150064        1.845     0.032515
enh77894     3  142721600  142722600      2       1  150064       2.4692    0.0067709
enh77901     3  143021400  143022400      4       2  150064       2.0141     0.022001
enh77904     3  143033200  143034200      2       1  150064       2.1153       0.0172
enh77907     3  143070500  143071500      4       2  150064       1.6941     0.045125
enh77972     3  148915100  148916100      4       1  150064       2.1274     0.016692
enh78011     3  149298200  149299200      1       1  150064       1.7712      0.03826
enh78095     3  150171700  150172700      1       1  150064       1.6651      0.04795
enh78168     3  152026000  152027000      1       1  150064       1.9048       0.0284
enh78170     3  152035100  152036100      3       2  150064       2.3324    0.0098396
enh78171     3  152036000  152037000      3       2  150064       2.3114     0.010405
enh78179     3  152049000  152050000      1       1  150064       2.1107       0.0174
enh78198     3  152092100  152093100      2       1  150064       1.8112     0.035054
enh78224     3  152189700  152190700      2       1  150064       1.7401     0.040923
enh78225     3  152214600  152215600      3       1  150064       1.9367      0.02639
enh78229     3  152389700  152390700      5       2  150064       2.1414     0.016119
enh78230     3  152556700  152557700      1       1  150064       2.5498     0.005389
enh78231     3  152627000  152628000      2       1  150064       2.3332    0.0098192
enh78232     3  152855800  152856800      1       1  150064       1.6826      0.04623
enh78244     3  154036400  154037400      3       2  150064       2.0155     0.021926
enh78245     3  154037500  154038500      1       1  150064       2.4668     0.006817
enh78285     3  156360700  156361700      1       1  150064       2.0379      0.02078
enh78299     3  156793200  156794200      2       1  150064       1.6885     0.045661
enh78300     3  156795100  156796100      4       1  150064       1.8116     0.035026
enh78304     3  156815200  156816200      4       2  150064       1.8368      0.03312
enh78378     3  159554500  159555500      2       1  150064       1.6544     0.049027
enh78381     3  159563200  159564200      3       1  150064       2.2407     0.012523
enh78401     3  159611500  159612500      1       1  150064       2.6663     0.003835
enh78432     3  160512800  160513800      1       1  150064       1.8561      0.03172
enh78433     3  160514400  160515400      3       1  150064       1.6771     0.046761
enh78434     3  160519400  160520400      3       1  150064       2.0256     0.021403
enh78436     3  160527000  160528000      7       2  150064       1.8805     0.030023
enh78438     3  160543400  160544400      3       1  150064       2.1743     0.014841
enh78439     3  160560200  160561200      3       2  150064       1.7103     0.043609
enh78440     3  160588000  160589000      4       2  150064       2.3267    0.0099919
enh78441     3  160593900  160594900      1       1  150064         2.06       0.0197
enh78444     3  160647000  160648000      4       2  150064       2.8185    0.0024121
enh78452     3  160823200  160824200      2       1  150064       1.6716       0.0473
enh78455     3  160943500  160944500      5       2  150064        3.415   0.00031896
enh78458     3  161133500  161134500      1       1  150064       2.3963      0.00828
enh78459     3  161912900  161913900      6       2  150064       3.2744   0.00052946
enh78462     3  167021800  167022800      2       1  150064        2.464    0.0068691
enh78468     3  167453800  167454800      3       1  150064       3.6233   0.00014542
enh78471     3  167531700  167532700      1       1  150064       1.9569      0.02518
enh78473     3  167588000  167589000      2       1  150064       3.4644   0.00026575
enh78475     3  167594300  167595300      3       2  150064        1.731      0.04173
enh78491     3  167804200  167805200      2       1  150064       2.2317     0.012816
enh78492     3  167805000  167806000      4       1  150064       2.3386     0.009678
enh78493     3  167805900  167806900      3       1  150064       2.2753     0.011444
enh78495     3  167809200  167810200      4       1  150064       2.0899     0.018313
enh78496     3  167833700  167834700      7       1  150064       2.1306     0.016563
enh78499     3  168594200  168595200      4       2  150064       2.0767     0.018913
enh78508     3  169107400  169108400      2       1  150064       2.2091     0.013583
enh78518     3  169351000  169352000      1       1  150064       1.7068      0.04393
enh78521     3  169417000  169418000      2       1  150064       2.2414     0.012499
enh78523     3  169491800  169492800      1       1  150064       2.6075      0.00456
enh78528     3  169688500  169689500      2       1  150064       2.0416     0.020596
enh78529     3  169689800  169690800      1       1  150064       2.1659      0.01516
enh78530     3  169720400  169721400      2       1  150064       2.3225     0.010104
enh78531     3  169762100  169763100      1       1  150064       2.2286      0.01292
enh78535     3  169869000  169870000      1       1  150064       2.5128     0.005989
enh78552     3  170331900  170332900      4       2  150064       2.1998     0.013912
enh78556     3  170361700  170362700      3       2  150064       2.4193    0.0077756
enh78562     3  170585200  170586200      3       1  150064        2.065      0.01946
enh78564     3  170715600  170716600      2       1  150064       3.1957    0.0006974
enh78588     3  170983900  170984900      2       1  150064       1.7873     0.036944
enh78600     3  171049800  171050800      3       2  150064       2.8073    0.0024977
enh78627     3  171135300  171136300      2       1  150064        1.944     0.025946
enh78629     3  171138600  171139600      3       1  150064       1.7945     0.036364
enh78640     3  171173800  171174800      2       1  150064        1.803     0.035695
enh78652     3  171429800  171430800      1       1  150064       1.6568      0.04878
enh78659     3  171472700  171473700      4       2  150064       1.6521     0.049262
enh78670     3  171509400  171510400      4       1  150064       1.9826     0.023706
enh78672     3  171519600  171520600      3       1  150064         2.18     0.014629
enh78783     3  172297800  172298800      4       2  150064       1.7558     0.039562
enh78786     3  172310800  172311800      5       2  150064       2.1299     0.016589
enh78787     3  172312500  172313500      7       2  150064         2.72    0.0032646
enh78804     3  172419200  172420200      5       2  150064       1.8783      0.03017
enh78808     3  173112200  173113200      7       3  150064       2.2723     0.011533
enh78821     3  176758200  176759200      1       1  150064       2.6702      0.00379
enh78824     3  176777300  176778300      2       1  150064       2.5752    0.0050097
enh78825     3  176781200  176782200      3       1  150064        2.876    0.0020137
enh78827     3  176793400  176794400      2       1  150064        2.803    0.0025316
enh78829     3  176806700  176807700      4       2  150064       1.6843     0.046064
enh78832     3  176821900  176822900      4       2  150064       3.0597    0.0011078
enh78840     3  176845800  176846800      5       2  150064       2.1246     0.016809
enh78841     3  176847200  176848200      5       2  150064       2.5699    0.0050865
enh78843     3  176851700  176852700      4       2  150064       2.1332     0.016454
enh78844     3  176853800  176854800      5       2  150064       1.9299      0.02681
enh78848     3  176864000  176865000      4       2  150064       2.6366    0.0041868
enh78849     3  176867800  176868800      5       3  150064       2.1024     0.017758
enh78850     3  176870200  176871200      1       1  150064       1.8315      0.03351
enh78872     3  177053700  177054700      1       1  150064        3.067     0.001081
enh78902     3  177332500  177333500      3       2  150064       1.6937     0.045156
enh78932     3  177899900  177900900      3       2  150064       1.6712      0.04734
enh78933     3  177919000  177920000      3       2  150064       1.9965     0.022941
enh78934     3  177920800  177921800      1       1  150064        2.546     0.005449
enh78936     3  178038500  178039500      4       2  150064       2.1072      0.01755
enh78942     3  178225500  178226500      6       1  150064       2.1366     0.016317
enh78944     3  178279600  178280600      1       1  150064       1.7865      0.03701
enh79015     3  180589400  180590400      4       2  150064       5.7043   5.8401e-09
enh79016     3  180629200  180630200      3       1  150064       5.7266   5.1235e-09
enh79017     3  180632500  180633500      1       1  150064       6.2898    1.589e-10
enh79019     3  180637600  180638600      3       2  150064       4.8195   7.1945e-07
enh79022     3  180649200  180650200      3       1  150064       5.3789   3.7478e-08
enh79023     3  180651100  180652100      3       1  150064       5.6665   7.2866e-09
enh79027     3  181203800  181204800      1       1  150064       2.7795     0.002722
enh79033     3  182515400  182516400      1       1  150064        1.855       0.0318
enh79039     3  182613100  182614100      3       1  150064       2.0294     0.021208
enh79088     3  183517900  183518900      2       1  150064       2.0917     0.018232
enh79091     3  183543800  183544800      3       1  150064        1.871     0.030674
enh79093     3  183600300  183601300      4       2  150064       1.9349       0.0265
enh79145     3  184390500  184391500      4       2  150064       1.7427     0.040694
enh79154     3  184473900  184474900      5       2  150064       2.5502    0.0053834
enh79160     3  184531700  184532700      2       1  150064       2.2819     0.011248
enh79161     3  184534500  184535500      3       2  150064       1.7067     0.043941
enh79163     3  184539500  184540500      2       1  150064       1.7193     0.042783
enh79185     3  185419700  185420700      1       1  150064       1.8946      0.02907
enh79186     3  185426700  185427700      1       1  150064       2.6721     0.003769
enh79194     3  185482200  185483200      1       1  150064       2.1268      0.01672
enh79204     3  185645400  185646400      2       1  150064       2.1223     0.016905
enh79207     3  185650900  185651900      3       1  150064       3.4275   0.00030463
enh79209     3  185677500  185678500      4       2  150064       2.3319    0.0098521
enh79215     3  185824200  185825200      3       1  150064       1.8072     0.035364
enh79271     3  186681300  186682300      2       1  150064       1.7658     0.038717
enh79297     3  186904300  186905300      2       1  150064       1.8023     0.035749
enh79308     3  187087300  187088300      3       2  150064       1.9813     0.023779
enh79343     3  187794100  187795100      5       3  150064       1.7977      0.03611
enh79347     3  187875000  187876000      4       2  150064       1.8928     0.029194
enh79349     3  187880500  187881500      6       3  150064       2.8996    0.0018681
enh79350     3  187882300  187883300      4       2  150064       2.1981     0.013972
enh79351     3  187884700  187885700      6       2  150064       1.8134     0.034884
enh79352     3  187887100  187888100      8       3  150064       4.4921   3.5266e-06
enh79353     3  187888800  187889800      4       2  150064        3.141   0.00084172
enh79356     3  187897800  187898800      6       3  150064       1.8445     0.032559
enh79362     3  187907900  187908900      6       3  150064       2.1357      0.01635
enh79363     3  187908900  187909900      6       3  150064       2.1176     0.017105
enh79377     3  187945400  187946400      3       2  150064       2.4909    0.0063707
enh79419     3  188079700  188080700     10       3  150064       2.0514     0.020113
enh79424     3  188108100  188109100      2       1  150064       2.3224     0.010105
enh79426     3  188117800  188118800      3       1  150064       1.9813     0.023777
enh79427     3  188134800  188135800      2       1  150064       1.9766     0.024041
enh79431     3  188150600  188151600      2       1  150064       1.7346     0.041407
enh79434     3  188186400  188187400      3       2  150064       4.2612   1.0166e-05
enh79435     3  188188000  188189000      3       2  150064       1.6698      0.04748
enh79438     3  188194400  188195400      3       2  150064       2.3207     0.010151
enh79439     3  188196600  188197600      5       2  150064       3.5463   0.00019535
enh79440     3  188199400  188200400      7       3  150064        2.967    0.0015038
enh79442     3  188225000  188226000      2       1  150064       1.7455     0.040453
enh79460     3  188352800  188353800      4       2  150064       2.9446     0.001617
enh79461     3  188364500  188365500      4       2  150064       2.1003     0.017852
enh79486     3  188550100  188551100      2       1  150064       1.6838     0.046108
enh79494     3  188618400  188619400      2       1  150064       2.0626     0.019573
enh79552     3  192124200  192125200      1       1  150064       2.6426     0.004114
enh79568     3  192390000  192391000      4       2  150064       2.1643     0.015221
enh79569     3  192397800  192398800      2       1  150064       1.7838     0.037227
enh79574     3  192424300  192425300      4       2  150064        2.876    0.0020136
enh79575     3  192434200  192435200      4       1  150064       1.9284       0.0269
enh79601     3  193506100  193507100      8       3  150064       1.9452     0.025873
enh79604     3  193549300  193550300      2       1  150064       1.6609     0.048366
enh79627     3  193789200  193790200      3       1  150064       1.9691     0.024473
enh79631     3  193806900  193807900      4       2  150064       2.4049    0.0080891
enh79637     3  193865900  193866900      8       2  150064       2.6038    0.0046097
enh79682     3  194341800  194342800      4       2  150064       2.1833     0.014508
enh79746     3  194928900  194929900      1       1  150064       1.7171      0.04298
enh79774     3  195271800  195272800      2       1  150064       1.8003     0.035906
enh79823     3  195946200  195947200      2       1  150064        2.403    0.0081312
enh79826     3  196005800  196006800      5       1  150064       1.7428     0.040681
enh79828     3  196010200  196011200      1       1  150064       1.8952      0.02903
enh79830     3  196015200  196016200      6       2  150064        2.365    0.0090155
enh79831     3  196046800  196047800      5       2  150064       2.8801    0.0019877
enh79832     3  196126200  196127200      1       1  150064       2.9415     0.001633
enh79833     3  196136200  196137200      1       1  150064       3.4641     0.000266
enh79834     3  196142600  196143600      4       2  150064       2.9565    0.0015558
enh79836     3  196145400  196146400      3       2  150064       2.7982     0.002569
enh79837     3  196146000  196147000      3       2  150064       2.7846      0.00268
enh79839     3  196149100  196150100      3       2  150064       3.3795   0.00036303
enh79842     3  196156800  196157800      3       2  150064       1.8914     0.029284
enh79843     3  196159800  196160800      1       1  150064       2.2209      0.01318
enh79850     3  196302600  196303600      5       3  150064       2.0201     0.021687
enh79867     3  196465800  196466800      4       2  150064       1.7618     0.039056
enh79870     3  196484400  196485400      5       2  150064       1.7144     0.043231
enh79875     3  196519600  196520600      3       2  150064       2.7879    0.0026521
enh79880     3  196670400  196671400      1       1  150064       2.0387      0.02074
enh79890     3  196930200  196931200      2       1  150064       1.6528     0.049188
enh79891     3  196931200  196932200      6       3  150064       1.7827     0.037321
enh79893     3  196949300  196950300      4       2  150064       2.9987    0.0013557
enh79894     3  196955400  196956400      6       3  150064       1.8626     0.031256
enh79895     3  196961600  196962600      1       1  150064       2.0492      0.02022
enh79896     3  196964100  196965100      5       3  150064       2.0702     0.019215
enh79897     3  196980600  196981600      5       2  150064       1.7049      0.04411
enh79900     3  196995400  196996400      2       1  150064       1.6721     0.047249
enh79901     3  196997400  196998400      3       2  150064       2.1472     0.015888
enh79902     3  197016900  197017900      1       1  150064       2.6441     0.004095
enh79903     3  197019500  197020500      7       2  150064       2.4422    0.0072992
enh79904     3  197021500  197022500      3       2  150064       2.7061    0.0034044
enh79921     3  197183800  197184800      3       2  150064       1.9565     0.025205
enh79924     3  197221500  197222500      4       2  150064       3.4503   0.00027995
enh79925     3  197222600  197223600      4       2  150064       2.6552    0.0039636
enh79929     3  197248000  197249000      5       2  150064       1.6626     0.048195
enh79964     4     658500     659500      2       1  150064       1.9035     0.028489
enh79965     4     666400     667400      3       2  150064        2.863    0.0020979
enh79966     4     670500     671500      2       1  150064       2.8569    0.0021387
enh79970     4     683300     684300      4       2  150064       1.8117     0.035013
enh79971     4     698400     699400      8       3  150064       1.7181     0.042889
enh79972     4     701200     702200     10       3  150064       2.9272    0.0017103
enh79973     4     703200     704200      5       1  150064       2.2577     0.011983
enh79974     4     708000     709000      4       2  150064       2.1224     0.016903
enh79975     4     711100     712100      1       1  150064       2.0247      0.02145
enh79976     4     714400     715400      2       1  150064       2.0964     0.018022
enh79977     4     717400     718400      1       1  150064       1.9425      0.02604
enh79978     4     719800     720800      3       1  150064       1.9845     0.023598
enh79979     4     743500     744500      6       2  150064       3.3105   0.00046569
enh79982     4     766700     767700      6       3  150064       1.7752     0.037929
enh80008     4    1124200    1125200      3       2  150064       1.8339     0.033336
enh80022     4    1202600    1203600      4       1  150064       1.8479      0.03231
enh80024     4    1210300    1211300      2       1  150064       2.0517     0.020101
enh80028     4    1239200    1240200      4       2  150064       2.0628     0.019567
enh80039     4    1338500    1339500      4       1  150064       2.2306     0.012855
enh80040     4    1342300    1343300      4       2  150064       1.9268     0.027005
enh80041     4    1345300    1346300      6       3  150064       2.1873      0.01436
enh80042     4    1542900    1543900      7       2  150064       1.9839     0.023634
enh80043     4    1546100    1547100      6       2  150064       1.7186     0.042839
enh80067     4    1844700    1845700      1       1  150064       2.2104      0.01354
enh80082     4    1994100    1995100      3       1  150064       1.9887     0.023369
enh80096     4    2267400    2268400      3       2  150064        2.015     0.021952
enh80125     4    2544000    2545000      1       1  150064       1.6818       0.0463
enh80128     4    2569100    2570100      2       1  150064        1.652     0.049268
enh80186     4    2960000    2961000      1       1  150064        1.876      0.03033
enh80224     4    3343300    3344300      3       2  150064       1.9386     0.026278
enh80265     4    4475400    4476400      4       2  150064       3.4225   0.00031028
enh80266     4    4481600    4482600      1       1  150064       2.1617      0.01532
enh80267     4    4482600    4483600      4       2  150064       2.0127     0.022073
enh80269     4    4541200    4542200      4       2  150064       2.4288    0.0075743
enh80281     4    5708300    5709300      4       2  150064       2.6819    0.0036599
enh80284     4    5748500    5749500      9       3  150064       2.0727     0.019102
enh80310     4    6690800    6691800      1       1  150064       1.8193      0.03443
enh80360     4    6915800    6916800      2       1  150064       1.8666     0.030981
enh80370     4    6942000    6943000      3       2  150064       2.2989     0.010754
enh80372     4    6953400    6954400      1       1  150064       1.9286      0.02689
enh80373     4    6956600    6957600      5       2  150064       1.7272     0.042065
enh80398     4    7136500    7137500      8       3  150064       2.1365     0.016321
enh80403     4    7238100    7239100      7       2  150064       2.3831    0.0085826
enh80438     4    7706800    7707800      7       3  150064       1.9106      0.02803
enh80502     4    8157700    8158700      2       1  150064       2.8094    0.0024818
enh80539     4    8373800    8374800      6       2  150064       1.7935     0.036443
enh80544     4    8403800    8404800      8       4  150064        2.204     0.013763
enh80548     4    8430400    8431400      3       1  150064         1.77     0.038365
enh80549     4    8437600    8438600      1       1  150064       1.6643      0.04803
enh80550     4    8439100    8440100      3       2  150064       1.6647     0.047987
enh80551     4    8440500    8441500      5       3  150064       2.1675     0.015099
enh80553     4    8453300    8454300      3       1  150064       2.2338     0.012749
enh80555     4    8504800    8505800     11       4  150064       1.6737     0.047099
enh80569     4   10033700   10034700      2       1  150064       1.7062     0.043989
enh80572     4   10079700   10080700      1       1  150064       1.6876      0.04574
enh80574     4   10091900   10092900      4       2  150064       2.0379      0.02078
enh80580     4   10109600   10110600      1       1  150064       2.0615      0.01963
enh80585     4   10130600   10131600     12       3  150064       2.0121     0.022104
enh80590     4   10205200   10206200      5       2  150064       1.6519     0.049275
enh80592     4   10459200   10460200      1       1  150064       2.9006     0.001862
enh80603     4   12556100   12557100     12       2  150064       1.8673     0.030932
enh80609     4   13627200   13628200      2       1  150064       1.7364     0.041251
enh80612     4   13695200   13696200      1       1  150064       1.6756      0.04691
enh80615     4   13842100   13843100      1       1  150064       2.1786      0.01468
enh80621     4   14864400   14865400     10       2  150064       1.8429     0.032672
enh80624     4   14927800   14928800      6       3  150064        2.282     0.011246
enh80630     4   15033200   15034200      5       2  150064       1.7776     0.037735
enh80656     4   15661000   15662000      3       2  150064       1.9296     0.026829
enh80673     4   16057700   16058700      3       2  150064       1.6783     0.046642
enh80682     4   16207900   16208900      6       3  150064       2.3254     0.010026
enh80697     4   16599400   16600400      2       1  150064       2.1121     0.017339
enh80698     4   16609300   16610300      4       2  150064       2.2703     0.011594
enh80700     4   16668700   16669700      2       1  150064       2.4721    0.0067156
enh80702     4   16673100   16674100      3       2  150064       2.3967    0.0082718
enh80727     4   17325200   17326200      8       3  150064       2.1933     0.014144
enh80733     4   17577600   17578600      5       1  150064       2.1161      0.01717
enh80734     4   17581500   17582500      3       1  150064       2.1817     0.014567
enh80735     4   17619400   17620400      3       1  150064       2.2802     0.011298
enh80736     4   17638000   17639000      6       3  150064       2.6213    0.0043803
enh80739     4   17809500   17810500      4       1  150064       1.9515     0.025501
enh80743     4   18013400   18014400      1       1  150064       2.2473      0.01231
enh80745     4   19695500   19696500      4       2  150064       2.7101    0.0033635
enh80751     4   20702800   20703800      5       2  150064       1.9287     0.026885
enh80767     4   23370700   23371700      1       1  150064        2.446     0.007223
enh80769     4   23390000   23391000      3       1  150064       2.3694     0.008908
enh80770     4   23393300   23394300      3       2  150064        4.212   1.2657e-05
enh80797     4   24105000   24106000      5       3  150064       2.1408     0.016145
enh80800     4   24235500   24236500      1       1  150064       1.7576      0.03941
enh80804     4   24250100   24251100      5       2  150064       1.8169     0.034615
enh80805     4   24262300   24263300      5       2  150064       2.1696      0.01502
enh80829     4   24879800   24880800      4       2  150064       2.4084    0.0080112
enh80830     4   24913000   24914000      2       1  150064       1.7957     0.036271
enh80853     4   25865200   25866200      3       1  150064       2.9199    0.0017506
enh80854     4   25892000   25893000      4       2  150064       2.1868      0.01438
enh80858     4   25929900   25930900      3       2  150064       2.8159    0.0024318
enh80880     4   26240200   26241200      3       2  150064       2.4754     0.006655
enh80886     4   26343700   26344700      1       1  150064       1.9765      0.02405
enh80889     4   26357100   26358100      2       1  150064       2.2508       0.0122
enh80893     4   26378900   26379900      1       1  150064       2.2668       0.0117
enh80902     4   26823200   26824200      2       1  150064       2.1047     0.017658
enh80910     4   26875000   26876000      2       1  150064       1.8768     0.030271
enh80916     4   26938000   26939000      3       1  150064       1.8588     0.031529
enh80922     4   27922400   27923400      3       1  150064       1.8411     0.032801
enh80923     4   28279700   28280700      3       1  150064        1.662     0.048261
enh80925     4   30947000   30948000      2       1  150064       1.6863     0.045873
enh80926     4   31069800   31070800      4       2  150064       1.8288     0.033713
enh80930     4   34975400   34976400      4       2  150064       2.7147    0.0033172
enh80931     4   36226500   36227500      2       1  150064       1.8163      0.03466
enh80959     4   37886700   37887700      1       1  150064       2.1643      0.01522
enh80972     4   37947900   37948900      4       2  150064       2.2642      0.01178
enh80988     4   38000800   38001800      3       2  150064       1.9363     0.026415
enh80990     4   38006600   38007600      6       2  150064       1.7735     0.038076
enh80996     4   38025000   38026000      4       2  150064       1.8838     0.029796
enh80997     4   38052000   38053000      6       2  150064       1.7916     0.036598
enh81011     4   38114100   38115100      4       2  150064       2.1479     0.015862
enh81039     4   38565000   38566000      2       1  150064       1.9341     0.026552
enh81043     4   38607500   38608500      5       3  150064       1.7556     0.039581
enh81044     4   38614400   38615400      2       1  150064       2.2093     0.013576
enh81054     4   38684600   38685600      3       2  150064       1.8787     0.030144
enh81098     4   39641200   39642200      3       1  150064       2.8613    0.0021095
enh81105     4   39717500   39718500      6       3  150064       1.6956     0.044979
enh81132     4   40588900   40589900      1       1  150064       2.6921      0.00355
enh81203     4   41385900   41386900      4       2  150064        1.987     0.023462
enh81264     4   41657600   41658600      4       2  150064       1.7809     0.037468
enh81277     4   42607600   42608600      8       2  150064       2.0051     0.022477
enh81295     4   45045600   45046600      7       2  150064       1.6779     0.046679
enh81296     4   45122600   45123600      7       2  150064       3.5067   0.00022684
enh81301     4   47453400   47454400      1       1  150064       2.3398     0.009647
enh81304     4   47488400   47489400      5       3  150064        2.309     0.010473
enh81307     4   47495400   47496400      1       1  150064       2.2414       0.0125
enh81332     4   48131300   48132300      4       2  150064       1.7404     0.040897
enh81338     4   48348900   48349900      4       1  150064       2.8059    0.0025091
enh81342     4   48362800   48363800      3       2  150064       1.9401     0.026185
enh81343     4   48382500   48383500      1       1  150064       3.0226     0.001253
enh81345     4   48596500   48597500      1       1  150064       2.4191     0.007779
enh81346     4   48605700   48606700      3       1  150064        1.961     0.024939
enh81348     4   48644600   48645600      2       1  150064       1.8341     0.033319
enh81350     4   48653500   48654500      3       2  150064       2.7995    0.0025593
enh81352     4   48655800   48656800      1       1  150064       1.7022      0.04436
enh81354     4   48670000   48671000      1       1  150064       2.3414     0.009606
enh81364     4   48758400   48759400      2       1  150064       1.6802     0.046463
enh81365     4   48763500   48764500      1       1  150064       2.3984     0.008233
enh81366     4   48764800   48765800      2       1  150064       2.2009     0.013872
enh81371     4   48776900   48777900      1       1  150064       2.1063      0.01759
enh81372     4   48778600   48779600      2       1  150064       1.9604     0.024973
enh81373     4   48783100   48784100      1       1  150064        2.482     0.006533
enh81444     4   53987200   53988200      5       2  150064       1.7076     0.043859
enh81466     4   54510900   54511900      4       1  150064         1.65     0.049473
enh81486     4   55079600   55080600      4       1  150064       2.8625    0.0021015
enh81487     4   55083200   55084200      1       1  150064       2.3698       0.0089
enh81488     4   55083800   55084800      1       1  150064       2.1427      0.01607
enh81494     4   55305600   55306600      3       2  150064       2.4778    0.0066101
enh81498     4   55434000   55435000      3       1  150064       1.6485     0.049624
enh81526     4   56265400   56266400      2       1  150064       1.7153     0.043149
enh81529     4   56275700   56276700      2       1  150064       1.7429     0.040677
enh81537     4   56731900   56732900      4       2  150064       2.0486     0.020248
enh81598     4   57964500   57965500      1       1  150064        1.673      0.04716
enh81599     4   57969000   57970000      1       1  150064        2.077       0.0189
enh81600     4   57972200   57973200      1       1  150064        1.734      0.04146
enh81608     4   58136300   58137300      6       2  150064       1.8825     0.029885
enh81612     4   62421700   62422700      3       2  150064       1.7739     0.038037
enh81623     4   68565000   68566000      4       2  150064       2.3874    0.0084849
enh81624     4   68567400   68568400      4       2  150064       3.3077   0.00047037
enh81625     4   68578900   68579900      2       1  150064       2.9998    0.0013507
enh81681     4   73432800   73433800      1       1  150064       2.9263     0.001715
enh81684     4   73933200   73934200      1       1  150064       1.8949      0.02905
enh81727     4   76434400   76435400      1       1  150064       2.0753      0.01898
enh81745     4   76932600   76933600      4       2  150064       2.0613     0.019638
enh81750     4   77007600   77008600      1       1  150064        1.962      0.02488
enh81762     4   77126200   77127200      1       1  150064       1.9339      0.02656
enh81764     4   77136000   77137000      4       2  150064       1.7845     0.037167
enh81768     4   77199200   77200200      5       2  150064       2.4856    0.0064658
enh81772     4   77231500   77232500      4       2  150064       1.8323     0.033456
enh81774     4   77341200   77342200      2       1  150064       2.1596       0.0154
enh81781     4   77490900   77491900      2       1  150064       2.2143     0.013403
enh81784     4   77512800   77513800      4       2  150064       1.6523     0.049234
enh81788     4   77531600   77532600      3       1  150064       2.2019     0.013836
enh81789     4   77532300   77533300      2       1  150064       1.9167     0.027635
enh81792     4   77579400   77580400      1       1  150064        1.732      0.04164
enh81861     4   79189400   79190400      3       1  150064       1.8131     0.034906
enh81873     4   79550800   79551800      2       1  150064       1.8117     0.035015
enh81874     4   79563800   79564800      2       1  150064       1.8125     0.034958
enh81915     4   82471100   82472100      1       1  150064       2.4857     0.006464
enh81928     4   83284800   83285800      2       1  150064       2.0983     0.017941
enh81929     4   83288400   83289400      2       1  150064       2.2999     0.010726
enh81956     4   83705700   83706700      1       1  150064        2.357     0.009212
enh81962     4   83754800   83755800      4       1  150064       1.7723     0.038172
enh81967     4   83818600   83819600      1       1  150064       1.7584      0.03934
enh81969     4   83910600   83911600      4       1  150064       2.4366    0.0074136
enh81988     4   84468500   84469500      6       2  150064       2.3665    0.0089784
enh81990     4   84474900   84475900      2       1  150064       1.8301     0.033616
enh81991     4   84476100   84477100      6       2  150064       2.4344    0.0074578
enh81992     4   84477600   84478600      4       1  150064       2.4674    0.0068054
enh81994     4   84494900   84495900      4       1  150064       1.8256     0.033956
enh81995     4   84503100   84504100      3       1  150064       2.7951     0.002594
enh81996     4   84507000   84508000      2       1  150064       2.6532    0.0039866
enh81997     4   84539300   84540300      3       1  150064       2.6331    0.0042304
enh81999     4   84551100   84552100      1       1  150064       1.9612      0.02493
enh82006     4   85777400   85778400      1       1  150064       1.9527      0.02543
enh82050     4   86850300   86851300      3       2  150064       2.2056     0.013707
enh82062     4   87813600   87814600      4       1  150064       2.5698    0.0050886
enh82072     4   87867700   87868700      2       1  150064       2.8693    0.0020568
enh82075     4   87888800   87889800      5       2  150064       2.9228    0.0017342
enh82076     4   87891600   87892600      4       2  150064       2.7116    0.0033478
enh82078     4   87898400   87899400      5       2  150064       2.8232    0.0023776
enh82079     4   87915300   87916300      3       2  150064       2.7723    0.0027827
enh82082     4   87926100   87927100      2       1  150064       2.2269     0.012978
enh82087     4   87940200   87941200      4       2  150064       2.9465    0.0016069
enh82091     4   87947100   87948100      2       1  150064       1.9063     0.028307
enh82092     4   87950300   87951300      2       1  150064       2.1782     0.014696
enh82093     4   87955800   87956800      2       1  150064       1.7688      0.03846
enh82096     4   87963900   87964900      1       1  150064       2.6265     0.004313
enh82097     4   87965100   87966100      5       3  150064       1.9334     0.026593
enh82099     4   87969400   87970400      2       1  150064       2.1279     0.016672
enh82100     4   87970700   87971700      1       1  150064       2.2153      0.01337
enh82101     4   87971500   87972500      4       2  150064       1.8897     0.029399
enh82121     4   88024600   88025600      3       1  150064       1.7177     0.042927
enh82154     4   88541500   88542500      3       1  150064       1.8347     0.033277
enh82215     4   89750000   89751000      3       1  150064       1.8513     0.032064
enh82244     4   90674000   90675000      4       2  150064       1.6945     0.045087
enh82245     4   90759000   90760000      4       2  150064        1.881     0.029988
enh82319     4   96114400   96115400      2       1  150064       2.3433    0.0095558
enh82321     4   96239300   96240300      3       1  150064       2.9661    0.0015082
enh82323     4   96458000   96459000      4       2  150064       2.1707     0.014977
enh82324     4   96460400   96461400      3       2  150064       1.7131     0.043346
enh82338     4   99465600   99466600      3       1  150064       2.5684    0.0051083
enh82339     4   99467000   99468000      6       2  150064       1.9302     0.026791
enh82341     4   99489900   99490900      3       2  150064       1.8183      0.03451
enh82379     4  100244700  100245700      3       2  150064       2.3579    0.0091905
enh82380     4  100304300  100305300      7       3  150064       1.7141     0.043251
enh82402     4  100815900  100816900      6       2  150064       1.7416     0.040791
enh82403     4  100865500  100866500      4       2  150064       2.5919    0.0047717
enh82405     4  101014500  101015500      2       1  150064        2.258     0.011974
enh82416     4  101902200  101903200      1       1  150064       2.2994      0.01074
enh82418     4  102024100  102025100      1       1  150064         2.09      0.01831
enh82428     4  102122600  102123600      3       1  150064        1.924     0.027178
enh82430     4  102145600  102146600      5       1  150064       2.2946     0.010877
enh82444     4  102256200  102257200      1       1  150064       1.7044      0.04415
enh82455     4  103427400  103428400      1       1  150064       1.9243      0.02716
enh82461     4  103463800  103464800      1       1  150064       2.2316      0.01282
enh82464     4  103480400  103481400      3       2  150064       1.6981     0.044745
enh82470     4  103605200  103606200      2       1  150064       2.1528     0.015666
enh82473     4  103653300  103654300      1       1  150064       3.6146    0.0001504
enh82474     4  103655500  103656500      1       1  150064        2.895     0.001896
enh82475     4  103678500  103679500      2       1  150064       2.3234     0.010078
enh82476     4  103679800  103680800      1       1  150064       2.4385     0.007374
enh82477     4  103682600  103683600      2       1  150064       2.6844    0.0036333
enh82478     4  103731300  103732300      5       2  150064       4.1136   1.9473e-05
enh82479     4  103735500  103736500      3       1  150064       3.8649    5.557e-05
enh82483     4  103932300  103933300      3       2  150064       3.2745   0.00052919
enh82484     4  103939400  103940400      2       1  150064       3.5984   0.00016012
enh82494     4  105512300  105513300      2       1  150064         1.84     0.032881
enh82499     4  106070500  106071500      1       1  150064       2.1515      0.01572
enh82519     4  106628000  106629000      1       1  150064        2.009      0.02227
enh82546     4  108853500  108854500      4       1  150064       1.8969     0.028921
enh82557     4  109060200  109061200      2       1  150064       1.8816     0.029947
enh82559     4  109259400  109260400      3       1  150064       1.9302     0.026792
enh82562     4  109480800  109481800      2       1  150064       2.1548      0.01559
enh82598     4  111461600  111462600      2       1  150064       1.9299     0.026811
enh82631     4  114037500  114038500      3       2  150064       3.3631   0.00038538
enh82633     4  114066200  114067200      3       1  150064       3.6497   0.00013125
enh82634     4  114068600  114069600      4       2  150064       3.4443   0.00028628
enh82673     4  114554900  114555900      1       1  150064       1.6744      0.04703
enh82679     4  114587400  114588400      5       2  150064       1.7596     0.039235
enh82687     4  114613800  114614800      2       1  150064       1.7332     0.041527
enh82689     4  114616600  114617600      2       1  150064       2.1916     0.014206
enh82690     4  114621300  114622300      3       1  150064       2.2875     0.011084
enh82693     4  114642300  114643300      1       1  150064       1.6986       0.0447
enh82713     4  119675700  119676700      1       1  150064       1.7925      0.03653
enh82714     4  119677200  119678200      1       1  150064       1.8357       0.0332
enh82715     4  119677900  119678900      2       1  150064       2.3007     0.010705
enh82718     4  119684700  119685700      1       1  150064       1.8906      0.02934
enh82756     4  119973900  119974900      6       2  150064       2.4447    0.0072483
enh82757     4  119974900  119975900      1       1  150064       2.5073     0.006083
enh82763     4  120037800  120038800      1       1  150064       1.8834      0.02982
enh82791     4  120974200  120975200      3       2  150064       1.7692     0.038428
enh82816     4  122723000  122724000      1       1  150064       2.0458      0.02039
enh82835     4  123805500  123806500      3       2  150064       2.0101     0.022208
enh82837     4  123845200  123846200      8       4  150064       2.2575     0.011988
enh82838     4  123945400  123946400      1       1  150064       1.8987       0.0288
enh82874     4  124777900  124778900      1       1  150064       1.6813      0.04635
enh82893     4  125857500  125858500      3       2  150064         1.97     0.024417
enh82896     4  125867600  125868600      2       1  150064       2.1522      0.01569
enh82915     4  129162000  129163000      2       1  150064       2.1785     0.014685
enh82930     4  129345000  129346000      3       1  150064       1.9829      0.02369
enh82935     4  129378200  129379200      4       1  150064       1.9864     0.023496
enh82937     4  129389100  129390100      2       1  150064       1.8834     0.029823
enh82938     4  129439100  129440100      3       2  150064       1.6745     0.047015
enh82940     4  129449900  129450900      5       2  150064       1.7111     0.043528
enh82956     4  129678600  129679600      1       1  150064       1.9123      0.02792
enh82995     4  139326300  139327300      5       3  150064       2.3609    0.0091151
enh82996     4  139327500  139328500      2       1  150064       2.6741     0.003746
enh82998     4  139483200  139484200      4       2  150064       2.0211     0.021632
enh82999     4  139516000  139517000      6       2  150064       2.3203     0.010162
enh83000     4  139516600  139517600      5       3  150064       2.7974    0.0025759
enh83004     4  139819000  139820000      1       1  150064       1.7202       0.0427
enh83013     4  139949200  139950200      1       1  150064       2.7598     0.002892
enh83014     4  139951200  139952200      2       1  150064        2.766    0.0028376
enh83018     4  139998800  139999800      2       1  150064       2.9255    0.0017195
enh83020     4  140006400  140007400      1       1  150064       1.7745      0.03799
enh83023     4  140065400  140066400      4       2  150064       2.3645    0.0090284
enh83025     4  140084400  140085400      1       1  150064       2.5525     0.005348
enh83026     4  140085200  140086200      1       1  150064       2.5525     0.005348
enh83029     4  140092400  140093400      2       1  150064       2.0898      0.01832
enh83031     4  140099800  140100800      4       2  150064       1.9009     0.028657
enh83033     4  140134900  140135900      3       2  150064       1.7847     0.037154
enh83034     4  140187900  140188900      2       1  150064       1.8131     0.034907
enh83056     4  140454000  140455000      1       1  150064       2.2445       0.0124
enh83057     4  140456400  140457400      2       1  150064       1.7281     0.041983
enh83058     4  140461600  140462600      3       1  150064       2.2883     0.011061
enh83059     4  140470900  140471900      2       1  150064       2.7525    0.0029567
enh83060     4  140472000  140473000      1       1  150064       2.9567     0.001555
enh83061     4  140473000  140474000      3       2  150064       2.2174     0.013298
enh83064     4  140513700  140514700      1       1  150064       1.6754      0.04693
enh83076     4  140603400  140604400      2       1  150064        2.045     0.020428
enh83092     4  140715300  140716300      1       1  150064       2.3295     0.009917
enh83095     4  140735500  140736500      2       1  150064       2.4808    0.0065535
enh83108     4  140888400  140889400      3       2  150064       1.9453      0.02587
enh83128     4  141017800  141018800      2       1  150064       1.9869     0.023466
enh83145     4  141444100  141445100      1       1  150064       1.7094      0.04369
enh83156     4  141640800  141641800      1       1  150064       3.5955    0.0001619
enh83176     4  141855700  141856700      5       3  150064       2.4825     0.006524
enh83177     4  141859900  141860900      4       1  150064       3.0178    0.0012732
enh83178     4  141863000  141864000      5       3  150064       2.3775    0.0087154
enh83179     4  141865000  141866000      2       1  150064       2.5704    0.0050789
enh83180     4  141877000  141878000      6       3  150064        2.021     0.021641
enh83185     4  141914700  141915700      1       1  150064       1.6774      0.04673
enh83187     4  141924000  141925000      6       2  150064       1.8275     0.033814
enh83243     4  144203100  144204100      4       2  150064       1.9484     0.025686
enh83261     4  144285200  144286200      4       2  150064       2.0195     0.021717
enh83262     4  144288600  144289600      3       1  150064       1.7312     0.041704
enh83263     4  144290700  144291700      2       1  150064       1.6468     0.049805
enh83264     4  144293200  144294200      5       2  150064       1.8806     0.030014
enh83266     4  144296100  144297100      6       2  150064       1.9424     0.026043
enh83268     4  144304000  144305000      2       1  150064       3.0267    0.0012363
enh83269     4  144308400  144309400      5       2  150064       1.8432     0.032651
enh83271     4  144314000  144315000      3       2  150064       1.8376     0.033059
enh83274     4  144316600  144317600      5       2  150064       1.9001      0.02871
enh83275     4  144318100  144319100      2       1  150064       2.8485    0.0021966
enh83277     4  144325600  144326600      3       1  150064       2.6162     0.004446
enh83278     4  144331500  144332500      1       1  150064       1.6466      0.04982
enh83312     4  146413800  146414800      1       1  150064       1.7686      0.03848
enh83313     4  146418000  146419000      1       1  150064       1.7146      0.04321
enh83346     4  146804200  146805200      1       1  150064       1.7237      0.04238
enh83368     4  147999700  148000700      2       1  150064       1.9359     0.026439
enh83370     4  148024400  148025400      5       2  150064       2.3328    0.0098304
enh83460     4  148982800  148983800      4       2  150064       2.0855     0.018514
enh83464     4  149016400  149017400      2       1  150064       1.6698     0.047479
enh83466     4  149124000  149125000      1       1  150064       2.3489     0.009414
enh83468     4  149137600  149138600      2       1  150064       1.9238     0.027191
enh83475     4  149209200  149210200      2       1  150064       2.4307    0.0075341
enh83476     4  149232100  149233100      2       1  150064       1.8907     0.029331
enh83479     4  149282200  149283200      3       2  150064       1.6944     0.045091
enh83480     4  149318200  149319200      1       1  150064       4.0893    2.163e-05
enh83482     4  149332800  149333800      3       2  150064       3.2344   0.00060952
enh83486     4  149352200  149353200      6       3  150064       1.8049     0.035542
enh83507     4  151088000  151089000      5       2  150064       1.7414     0.040811
enh83513     4  151138100  151139100      2       1  150064       1.8991     0.028779
enh83539     4  152153600  152154600      3       1  150064       1.7931      0.03648
enh83584     4  152882800  152883800      1       1  150064        2.327     0.009982
enh83599     4  153082800  153083800      2       1  150064       1.7549     0.039639
enh83668     4  154359600  154360600      2       1  150064       1.9025     0.028556
enh83728     4  156512800  156513800      3       2  150064        1.896      0.02898
enh83734     4  156694800  156695800      4       2  150064       2.9862    0.0014125
enh83781     4  159693200  159694200      1       1  150064       2.3065      0.01054
enh83783     4  159696500  159697500      2       1  150064       2.1252     0.016785
enh83785     4  159699600  159700600      3       1  150064        1.769     0.038449
enh83787     4  159703700  159704700      2       1  150064       1.6506     0.049411
enh83788     4  159705400  159706400      5       1  150064       1.9199     0.027437
enh83789     4  159708000  159709000      4       2  150064       1.6465     0.049828
enh83808     4  159766200  159767200      1       1  150064        2.155      0.01558
enh83812     4  159792200  159793200      1       1  150064       2.1862       0.0144
enh83813     4  159805200  159806200      1       1  150064       2.1571       0.0155
enh83815     4  159823300  159824300      2       1  150064       1.8648     0.031107
enh83826     4  160037600  160038600      1       1  150064       1.7265      0.04213
enh83882     4  160319500  160320500      2       1  150064       1.7514     0.039935
enh83888     4  163419000  163420000      4       2  150064       1.7741     0.038026
enh83889     4  163626700  163627700      3       2  150064       1.9492     0.025636
enh83899     4  166143100  166144100      2       1  150064       2.8915    0.0019169
enh83904     4  166252300  166253300      3       1  150064       2.1603     0.015375
enh83918     4  169240400  169241400      2       1  150064       1.7671     0.038602
enh83962     4  169656400  169657400      7       3  150064       2.0621     0.019599
enh83996     4  169786700  169787700      3       1  150064       2.1048     0.017653
enh83997     4  169787600  169788600      2       1  150064       1.7404     0.040896
enh84015     4  169989200  169990200      8       3  150064       2.1235     0.016857
enh84016     4  169991200  169992200      3       2  150064       1.9231     0.027235
enh84017     4  170000400  170001400      2       1  150064       1.9724     0.024281
enh84019     4  170020700  170021700      2       1  150064       2.7468    0.0030094
enh84021     4  170037000  170038000      2       1  150064       2.9329    0.0016788
enh84022     4  170054800  170055800      1       1  150064       2.4425     0.007292
enh84025     4  170080200  170081200      1       1  150064       2.3657     0.008998
enh84028     4  170086000  170087000      2       1  150064       2.2185     0.013259
enh84029     4  170093400  170094400      3       1  150064       2.0667     0.019379
enh84043     4  170162300  170163300      4       2  150064       1.7415     0.040796
enh84058     4  170226500  170227500      4       2  150064       4.4322   4.6648e-06
enh84059     4  170232600  170233600      1       1  150064       3.8965    4.879e-05
enh84060     4  170235800  170236800      3       1  150064       4.4052   5.2854e-06
enh84061     4  170236600  170237600      3       1  150064       4.6007   2.1057e-06
enh84063     4  170266000  170267000      4       2  150064       3.8522    5.854e-05
enh84064     4  170328000  170329000      6       3  150064       5.2176   9.0646e-08
enh84066     4  170531400  170532400      5       2  150064       1.6846     0.046029
enh84068     4  170543600  170544600      2       1  150064        3.486   0.00024516
enh84070     4  170570600  170571600      4       2  150064       2.0193     0.021727
enh84071     4  170580000  170581000      3       2  150064       3.9536    3.849e-05
enh84072     4  170582600  170583600      2       1  150064        3.358   0.00039257
enh84074     4  170584500  170585500      7       3  150064       3.5987    0.0001599
enh84085     4  174185500  174186500      4       2  150064       1.7445     0.040533
enh84124     4  177556200  177557200      1       1  150064       1.9669       0.0246
enh84141     4  183669400  183670400      6       3  150064       2.6262    0.0043178
enh84149     4  184040000  184041000      3       1  150064       2.3324    0.0098388
enh84150     4  184046700  184047700      1       1  150064       2.2688      0.01164
enh84167     4  184182900  184183900      2       1  150064       1.7548     0.039651
enh84192     4  184769800  184770800      1       1  150064       2.2655      0.01174
enh84193     4  184796400  184797400      3       1  150064       2.4679    0.0067953
enh84209     4  184960600  184961600      4       1  150064       1.8006     0.035879
enh84232     4  185311200  185312200      8       3  150064       2.0395     0.020698
enh84233     4  185313700  185314700      4       2  150064       2.2487     0.012265
enh84235     4  185321400  185322400      3       2  150064       2.9849    0.0014186
enh84238     4  185338400  185339400      6       3  150064       1.9499     0.025594
enh84240     4  185342600  185343600      3       2  150064       1.9515       0.0255
enh84241     4  185344100  185345100      4       2  150064       1.8811     0.029981
enh84262     4  185390200  185391200      1       1  150064       2.5814      0.00492
enh84263     4  185392500  185393500      3       1  150064       2.0966     0.018017
enh84272     4  185566800  185567800      1       1  150064       1.8208      0.03432
enh84276     4  185668200  185669200      3       1  150064       1.9627     0.024843
enh84289     4  185739400  185740400      2       1  150064       1.9293     0.026849
enh84294     4  185781300  185782300      5       2  150064       1.7157     0.043105
enh84301     4  185889700  185890700      3       1  150064       1.7049     0.044105
enh84337     4  186425600  186426600      2       1  150064        1.861     0.031369
enh84420     4  186988800  186989800      3       2  150064       2.5305    0.0056955
enh84428     4  187507200  187508200      1       1  150064       2.2603       0.0119
enh84448     4  187623700  187624700      2       1  150064       2.2543     0.012087
enh84469     5     189600     190600      2       1  150064       1.7982     0.036075
enh84524     5    1097200    1098200      8       4  150064       2.0965     0.018021
enh84525     5    1098400    1099400      4       2  150064       1.9901      0.02329
enh84527     5    1106000    1107000      2       1  150064       2.5355    0.0056151
enh84528     5    1112600    1113600      8       2  150064       2.1887     0.014309
enh84539     5    1185600    1186600      6       3  150064       1.6511     0.049355
enh84553     5    1516200    1517200      2       1  150064       2.0063     0.022411
enh84581     5    4905800    4906800      4       2  150064       2.3408    0.0096201
enh84601     5    5419000    5420000      7       2  150064       2.7739    0.0027693
enh84603     5    5424500    5425500      1       1  150064       2.8418     0.002243
enh84606     5    5432800    5433800      4       2  150064       2.7595    0.0028949
enh84607     5    5482200    5483200      1       1  150064       3.2157    0.0006507
enh84608     5    5494400    5495400      4       2  150064       2.5949    0.0047313
enh84609     5    5497200    5498200      1       1  150064       2.8685     0.002062
enh84610     5    5572600    5573600      3       2  150064       2.6081    0.0045528
enh84642     5    6634800    6635800      5       2  150064       2.0923     0.018206
enh84644     5    6704200    6705200      3       1  150064       2.5447    0.0054681
enh84647     5    6717900    6718900      5       2  150064       1.9567     0.025189
enh84648     5    6720300    6721300      6       2  150064       2.7104    0.0033599
enh84649     5    6723300    6724300     10       4  150064        1.864     0.031161
enh84651     5    6729500    6730500      5       2  150064       2.3734    0.0088119
enh84652     5    6731800    6732800      7       3  150064       2.9876    0.0014058
enh84653     5    6734100    6735100      7       3  150064       3.3376   0.00042245
enh84654     5    6735800    6736800      8       3  150064       2.6953    0.0035166
enh84656     5    6766100    6767100      4       2  150064        1.781     0.037453
enh84657     5    6770200    6771200      5       3  150064        1.766     0.038694
enh84662     5    7392000    7393000      2       1  150064       2.1379     0.016261
enh84664     5    7412300    7413300      2       1  150064       2.2243     0.013063
enh84665     5    7415300    7416300      3       2  150064       1.7822     0.037362
enh84667     5    7435000    7436000      1       1  150064       2.6616     0.003888
enh84724     5    9820600    9821600      2       1  150064       2.2738      0.01149
enh84776     5   10626200   10627200      1       1  150064       1.6877      0.04573
enh84777     5   10632200   10633200     13       2  150064       2.1611     0.015345
enh84809     5   14039200   14040200      2       1  150064       2.1775     0.014722
enh84839     5   14208600   14209600      2       1  150064       2.2947     0.010874
enh84876     5   14325900   14326900      6       3  150064       1.6993      0.04463
enh84908     5   14672000   14673000      1       1  150064       2.0484      0.02026
enh84909     5   14675700   14676700      1       1  150064       1.8928      0.02919
enh84910     5   14678300   14679300      4       2  150064       2.3538    0.0092908
enh84916     5   14714300   14715300      2       1  150064       2.3969    0.0082681
enh84917     5   14725700   14726700      3       1  150064       2.0165     0.021876
enh84925     5   14756500   14757500      1       1  150064       2.8684     0.002063
enh84961     5   15285700   15286700      2       1  150064       1.6514     0.049333
enh84999     5   15918400   15919400      1       1  150064       2.0243      0.02147
enh85008     5   16459100   16460100      1       1  150064       1.7102      0.04361
enh85018     5   16505200   16506200      4       2  150064       1.7348      0.04139
enh85030     5   16569300   16570300      1       1  150064       1.6963      0.04491
enh85040     5   16666800   16667800      1       1  150064       1.7204      0.04268
enh85041     5   16713200   16714200      1       1  150064       2.8418     0.002243
enh85103     5   31630700   31631700      3       1  150064        1.742     0.040751
enh85114     5   31680200   31681200      5       2  150064       1.9793      0.02389
enh85115     5   31681800   31682800      6       2  150064       2.0864     0.018473
enh85201     5   32294800   32295800      4       2  150064        1.973     0.024249
enh85225     5   32708800   32709800      2       1  150064        1.717     0.042987
enh85230     5   33290900   33291900      3       1  150064       1.8717     0.030623
enh85231     5   33299400   33300400      3       2  150064       1.7584     0.039343
enh85295     5   35672800   35673800      1       1  150064       1.7337      0.04149
enh85313     5   36300900   36301900      4       2  150064       1.8088     0.035237
enh85315     5   36357100   36358100      4       2  150064       2.3763    0.0087428
enh85327     5   36652100   36653100      1       1  150064       1.7148      0.04319
enh85331     5   36668500   36669500      1       1  150064       1.8291      0.03369
enh85341     5   36743700   36744700      4       2  150064        1.755     0.039629
enh85357     5   37371600   37372600      1       1  150064       1.7507         0.04
enh85364     5   37737200   37738200      1       1  150064       1.6496      0.04951
enh85365     5   37738400   37739400      1       1  150064       1.6501      0.04946
enh85368     5   38162900   38163900      3       1  150064       2.2977     0.010791
enh85369     5   38166800   38167800      2       1  150064       2.2575     0.011989
enh85399     5   38653300   38654300      2       1  150064       1.6507     0.049399
enh85400     5   38660000   38661000      1       1  150064       1.9721       0.0243
enh85403     5   38677400   38678400      1       1  150064       2.6087     0.004544
enh85411     5   38808900   38809900      1       1  150064       2.0195      0.02172
enh85419     5   38923400   38924400      4       2  150064       2.0714     0.019162
enh85420     5   39014900   39015900      2       1  150064         2.25     0.012223
enh85421     5   39021200   39022200      2       1  150064       2.8522     0.002171
enh85429     5   39062400   39063400      4       2  150064       2.6778    0.0037057
enh85430     5   39062800   39063800      3       1  150064       1.7606     0.039153
enh85439     5   39396800   39397800      4       2  150064       2.0437     0.020493
enh85445     5   39426300   39427300     10       3  150064       1.7874     0.036938
enh85493     5   41431600   41432600      1       1  150064       2.3871     0.008492
enh85494     5   41433600   41434600      2       1  150064       1.7984     0.036059
enh85495     5   41435600   41436600      5       2  150064       2.8792    0.0019932
enh85499     5   41504200   41505200      6       3  150064       2.2057     0.013703
enh85586     5   43626900   43627900      3       1  150064       2.1787     0.014678
enh85593     5   43648800   43649800      4       2  150064       2.2047     0.013739
enh85604     5   44810600   44811600      2       1  150064       3.2993   0.00048464
enh85605     5   45335300   45336300      2       1  150064       4.6857   1.3953e-06
enh85641     5   52333300   52334300      3       1  150064       1.9859      0.02352
enh85642     5   52334100   52335100      6       2  150064       2.5911    0.0047831
enh85653     5   52872400   52873400      2       1  150064       2.0748     0.019002
enh85657     5   52898700   52899700      1       1  150064        1.689      0.04561
enh85658     5   52937800   52938800      2       1  150064       1.8725     0.030572
enh85660     5   53186200   53187200      1       1  150064       1.9987      0.02282
enh85667     5   53573400   53574400      5       1  150064       1.6791     0.046568
enh85671     5   53597700   53598700      1       1  150064       1.7055      0.04405
enh85673     5   53604400   53605400      1       1  150064       2.0581      0.01979
enh85693     5   53897900   53898900      3       2  150064       2.6023    0.0046299
enh85698     5   53942200   53943200      5       2  150064       2.0182     0.021785
enh85715     5   54140500   54141500      6       2  150064       2.5919    0.0047731
enh85722     5   54608600   54609600      1       1  150064       1.8258      0.03394
enh85770     5   55219300   55220300      5       3  150064       2.6588    0.0039205
enh85789     5   55459900   55460900      3       1  150064       1.6582     0.048637
enh85790     5   55465300   55466300      5       2  150064       1.7006     0.044507
enh85894     5   57569400   57570400      2       1  150064        3.589   0.00016596
enh85895     5   57749900   57750900      3       2  150064       3.5781   0.00017303
enh85904     5   58218300   58219300      1       1  150064       1.9632      0.02481
enh85908     5   58296600   58297600      6       2  150064        2.596    0.0047155
enh85909     5   58297900   58298900     10       3  150064       2.4339    0.0074683
enh85910     5   58298900   58299900      6       2  150064       2.9759    0.0014606
enh85911     5   58301400   58302400      7       1  150064       2.1037     0.017703
enh85913     5   58316500   58317500      3       1  150064       2.6925    0.0035462
enh85915     5   58321200   58322200      1       1  150064        2.691     0.003562
enh85928     5   58430400   58431400      6       3  150064       1.9493      0.02563
enh85936     5   58483400   58484400      3       2  150064       1.7005     0.044517
enh85959     5   58654100   58655100      3       2  150064       1.6464     0.049841
enh85964     5   58858600   58859600      3       2  150064       2.7821    0.0027005
enh85966     5   58883600   58884600      2       1  150064       1.6588     0.048579
enh85976     5   59105700   59106700      2       1  150064       2.2899     0.011014
enh85988     5   60455500   60456500      3       2  150064       3.4759   0.00025456
enh85991     5   60524700   60525700      4       2  150064       5.5247   1.6502e-08
enh85992     5   60541200   60542200      1       1  150064       2.8933     0.001906
enh85993     5   60559200   60560200      4       2  150064       2.1755     0.014795
enh85994     5   60572800   60573800      4       2  150064       3.9699   3.5957e-05
enh85995     5   60597400   60598400      1       1  150064       1.6491      0.04956
enh85997     5   60600000   60601000      1       1  150064       4.0617    2.436e-05
enh85998     5   60615400   60616400      3       2  150064       6.1932   2.9478e-10
enh85999     5   60624900   60625900      3       2  150064       6.2194   2.4954e-10
enh86001     5   60631900   60632900      1       1  150064       2.4213     0.007732
enh86005     5   60642700   60643700      4       2  150064       6.1307   4.3741e-10
enh86010     5   60693400   60694400      3       2  150064       4.2756   9.5299e-06
enh86011     5   60698800   60699800      1       1  150064       4.7789    8.811e-07
enh86013     5   60705100   60706100      3       2  150064       2.8612    0.0021103
enh86014     5   60712000   60713000      1       1  150064       5.0953    1.741e-07
enh86016     5   60721000   60722000      2       1  150064       3.4588   0.00027132
enh86017     5   60725100   60726100      1       1  150064       4.6812    1.426e-06
enh86018     5   60727600   60728600      2       1  150064       5.8212   2.9217e-09
enh86022     5   60758000   60759000      1       1  150064       4.7969    8.056e-07
enh86023     5   60760100   60761100      1       1  150064       4.6098    2.015e-06
enh86024     5   60772700   60773700      1       1  150064         4.82    7.179e-07
enh86031     5   60899500   60900500      3       2  150064       2.8338    0.0023001
enh86035     5   60922400   60923400      2       1  150064       1.8152     0.034744
enh86039     5   60961400   60962400      1       1  150064       1.9029      0.02853
enh86046     5   61532200   61533200      2       1  150064       2.1422     0.016088
enh86047     5   61603400   61604400      2       1  150064       3.0167    0.0012776
enh86048     5   61629200   61630200      5       3  150064       4.0699   2.3516e-05
enh86050     5   61709400   61710400      2       1  150064       1.9192     0.027478
enh86064     5   64311000   64312000      4       1  150064       2.5881    0.0048256
enh86065     5   64330000   64331000      4       1  150064       2.6771    0.0037133
enh86074     5   64779100   64780100      4       2  150064       1.9537     0.025369
enh86075     5   64857500   64858500      2       1  150064       2.0444     0.020456
enh86076     5   64860100   64861100      3       2  150064       2.0854     0.018515
enh86077     5   64917900   64918900      2       1  150064       1.8092     0.035211
enh86106     5   65735600   65736600      3       2  150064        1.962     0.024879
enh86107     5   65736100   65737100      4       2  150064       1.6794     0.046538
enh86176     5   66371400   66372400      1       1  150064       2.4681     0.006792
enh86177     5   66375200   66376200      2       1  150064       2.5516    0.0053621
enh86180     5   66390900   66391900      1       1  150064       2.8054     0.002513
enh86230     5   67509600   67510600      3       2  150064       1.9903      0.02328
enh86236     5   67527900   67528900      2       1  150064        2.198     0.013976
enh86241     5   67534800   67535800      1       1  150064       2.3374     0.009709
enh86250     5   67562500   67563500      3       2  150064       1.7667     0.038639
enh86262     5   67581100   67582100      1       1  150064       1.8169      0.03462
enh86265     5   67587800   67588800      3       2  150064       2.0796     0.018783
enh86267     5   67639100   67640100      2       1  150064       3.2233   0.00063366
enh86270     5   67714500   67715500      3       2  150064       2.4393    0.0073583
enh86271     5   67715700   67716700      5       3  150064       2.6748     0.003739
enh86272     5   67729600   67730600      4       2  150064        1.871     0.030675
enh86277     5   67773800   67774800      3       2  150064       1.7132     0.043339
enh86301     5   70752700   70753700      2       1  150064        1.686       0.0459
enh86340     5   71455000   71456000      1       1  150064       1.7329      0.04156
enh86349     5   71505000   71506000      2       1  150064       1.7211     0.042612
enh86352     5   71524500   71525500      1       1  150064       2.2206      0.01319
enh86357     5   71548400   71549400      1       1  150064       1.9273      0.02697
enh86358     5   71577600   71578600      1       1  150064       1.6511      0.04936
enh86360     5   71589200   71590200      1       1  150064       1.9013      0.02863
enh86370     5   71698600   71699600      3       1  150064       1.6774     0.046728
enh86439     5   73044900   73045900      3       1  150064       1.9262      0.02704
enh86488     5   74631400   74632400      4       2  150064       1.8005     0.035893
enh86499     5   74814300   74815300      2       1  150064        1.701     0.044474
enh86508     5   75011600   75012600      3       2  150064        1.933      0.02662
enh86516     5   75659300   75660300      2       1  150064       1.9603      0.02498
enh86540     5   76439800   76440800      5       2  150064       2.0587     0.019761
enh86541     5   76453700   76454700      8       3  150064       1.7306     0.041762
enh86556     5   77069100   77070100      3       1  150064       1.9461      0.02582
enh86559     5   77196600   77197600      1       1  150064       1.8773      0.03024
enh86560     5   77241200   77242200      4       2  150064       1.7008     0.044486
enh86562     5   77568900   77569900      2       1  150064       3.5757   0.00017467
enh86563     5   77583400   77584400      9       2  150064        4.486   3.6292e-06
enh86564     5   77588800   77589800      4       2  150064       3.6686   0.00012193
enh86565     5   77591400   77592400      1       1  150064       2.6042     0.004604
enh86566     5   77641000   77642000      1       1  150064       1.9996      0.02277
enh86567     5   77654500   77655500      2       1  150064       1.9902     0.023287
enh86568     5   77657400   77658400      2       1  150064       1.6495      0.04952
enh86569     5   77662800   77663800      4       1  150064       2.4184    0.0077942
enh86570     5   77665200   77666200      3       2  150064       2.6046    0.0045993
enh86571     5   77672700   77673700      2       1  150064         2.23     0.012872
enh86572     5   77683200   77684200      4       2  150064       3.0353    0.0012014
enh86573     5   77779400   77780400      2       1  150064        1.983     0.023683
enh86574     5   77791600   77792600      1       1  150064       2.0407      0.02064
enh86576     5   77797000   77798000      3       2  150064       2.3696    0.0089045
enh86595     5   77888500   77889500      2       1  150064       1.9908      0.02325
enh86598     5   77905600   77906600      1       1  150064       1.7238      0.04237
enh86599     5   77906800   77907800      2       1  150064       1.7723      0.03817
enh86656     5   79039400   79040400      3       1  150064       1.8009     0.035863
enh86680     5   79476500   79477500      7       3  150064       1.9338      0.02657
enh86681     5   79478600   79479600      1       1  150064       1.9103      0.02805
enh86682     5   79480200   79481200      2       1  150064       1.7585     0.039334
enh86688     5   79500100   79501100      4       2  150064        2.179     0.014666
enh86692     5   79513000   79514000      3       2  150064       1.7079     0.043829
enh86693     5   79516100   79517100      4       2  150064       2.0573     0.019829
enh86753     5   81068400   81069400      2       1  150064       3.4124   0.00032199
enh86754     5   81073800   81074800      4       2  150064       2.2007     0.013878
enh86755     5   81075300   81076300      2       1  150064       1.8606     0.031401
enh86759     5   81089500   81090500      3       2  150064       3.2216   0.00063738
enh86765     5   81152500   81153500      4       2  150064       2.9541    0.0015679
enh86772     5   81572200   81573200      1       1  150064       2.5124     0.005996
enh86773     5   81574800   81575800      5       2  150064       1.9943     0.023058
enh86794     5   82602400   82603400      3       1  150064       1.8634     0.031205
enh86803     5   85757000   85758000      2       1  150064       1.7085     0.043772
enh86818     5   87047000   87048000      2       1  150064       2.2413     0.012504
enh86819     5   87076800   87077800      3       1  150064       4.2947   8.7476e-06
enh86820     5   87194000   87195000      1       1  150064       2.2562      0.01203
enh86821     5   87194900   87195900      2       1  150064       1.7223     0.042504
enh86823     5   87546200   87547200      1       1  150064       2.7381      0.00309
enh86824     5   87552400   87553400      1       1  150064       3.0454     0.001162
enh86825     5   87562800   87563800      1       1  150064       3.0352     0.001202
enh86826     5   87566200   87567200      1       1  150064       2.5414      0.00552
enh86828     5   87689700   87690700      1       1  150064       2.8458     0.002215
enh86829     5   87692600   87693600      1       1  150064       2.8451      0.00222
enh86830     5   88029100   88030100      3       2  150064       2.3231     0.010086
enh86831     5   88035800   88036800      3       1  150064       2.1371     0.016293
enh86832     5   88039600   88040600      3       1  150064       2.0882     0.018388
enh86833     5   88041800   88042800      5       2  150064       2.9912    0.0013893
enh86840     5   88116000   88117000      3       2  150064       3.1638   0.00077857
enh86845     5   88136600   88137600      3       2  150064       2.8842    0.0019619
enh86846     5   88141600   88142600      1       1  150064        2.447     0.007203
enh86852     5   88181900   88182900      2       1  150064       1.6988      0.04468
enh86855     5   88194800   88195800      5       3  150064       3.5166   0.00021857
enh86857     5   88198700   88199700      3       2  150064        1.815      0.03476
enh86859     5   88237400   88238400      3       1  150064       2.5526    0.0053455
enh86860     5   88238400   88239400      2       1  150064       2.4301    0.0075464
enh86865     5   88733400   88734400      1       1  150064        2.871     0.002046
enh86872     5   89352800   89353800      1       1  150064       3.2466    0.0005839
enh86877     5   89768200   89769200      2       1  150064       2.7491    0.0029882
enh86880     5   90167400   90168400      1       1  150064       4.3032    8.416e-06
enh86888     5   90418300   90419300      4       2  150064       1.8943     0.029091
enh86889     5   90420400   90421400      2       1  150064       2.2459     0.012355
enh86890     5   90422000   90423000      1       1  150064       1.9684      0.02451
enh86898     5   90507000   90508000      3       2  150064        1.818     0.034529
enh86899     5   90508100   90509100      1       1  150064       2.2118      0.01349
enh86913     5   90672000   90673000      1       1  150064       2.6307      0.00426
enh86916     5   91624600   91625600      1       1  150064         2.06       0.0197
enh86935     5   93880300   93881300      2       1  150064       2.6521    0.0039994
enh86936     5   93955200   93956200      3       2  150064       2.6984    0.0034842
enh86980     5   95217200   95218200      1       1  150064       1.8723      0.03058
enh86981     5   95218800   95219800      4       2  150064        2.264     0.011786
enh86983     5   95237100   95238100      5       2  150064       1.9497     0.025609
enh86987     5   95247200   95248200      3       1  150064       1.7239     0.042365
enh86992     5   95266400   95267400      1       1  150064        1.987      0.02346
enh86993     5   95268400   95269400      2       1  150064        1.972     0.024304
enh87000     5   95287400   95288400      2       1  150064       1.8761     0.030318
enh87002     5   95290100   95291100      2       1  150064       1.8249     0.034011
enh87007     5   95416600   95417600      1       1  150064       2.3276     0.009968
enh87014     5   95651200   95652200      4       2  150064       2.7251    0.0032136
enh87017     5   95672800   95673800      3       2  150064       2.7115    0.0033492
enh87022     5   95984200   95985200      3       2  150064       1.9222     0.027292
enh87024     5   96004700   96005700      4       2  150064       2.7781    0.0027342
enh87025     5   96006600   96007600      1       1  150064       2.3907     0.008409
enh87026     5   96016200   96017200      4       2  150064       2.2951     0.010862
enh87037     5   96060500   96061500      3       2  150064       1.6958     0.044966
enh87042     5   96083100   96084100      2       1  150064       2.5023      0.00617
enh87053     5   96221200   96222200      5       1  150064       2.0305     0.021153
enh87054     5   96244700   96245700      5       1  150064       2.3892     0.008442
enh87055     5   96257100   96258100      2       1  150064       2.5102    0.0060331
enh87059     5   96273000   96274000      6       1  150064       2.6936     0.003534
enh87060     5   96276000   96277000      4       1  150064       2.5433    0.0054911
enh87061     5   96278800   96279800      3       1  150064       2.3738    0.0088028
enh87062     5   96279200   96280200      2       1  150064       1.8923     0.029225
enh87063     5   96288200   96289200      2       1  150064       2.2949     0.010869
enh87080     5   98246700   98247700      2       1  150064       2.1203     0.016991
enh87081     5   98256500   98257500      8       3  150064        1.854      0.03187
enh87082     5   98257300   98258300      6       2  150064        2.551    0.0053715
enh87085     5   98267800   98268800      3       1  150064        2.181     0.014593
enh87087     5   98270700   98271700      3       2  150064       1.8377     0.033056
enh87088     5   98273700   98274700      2       1  150064       2.2805     0.011288
enh87120     5  102153800  102154800      1       1  150064       2.6938     0.003532
enh87126     5  102211800  102212800      2       1  150064       1.7774     0.037752
enh87150     5  103521300  103522300      3       2  150064       2.7802    0.0027162
enh87153     5  106723800  106724800      3       1  150064       2.3799    0.0086579
enh87157     5  106767700  106768700      3       1  150064       2.1426     0.016073
enh87158     5  106769600  106770600      2       1  150064       2.3647    0.0090223
enh87159     5  106771800  106772800      4       2  150064       2.1957     0.014056
enh87160     5  106778600  106779600      5       3  150064       1.7865     0.037013
enh87166     5  106855300  106856300      2       1  150064       2.7102     0.003362
enh87167     5  106867800  106868800      1       1  150064       3.2421    0.0005933
enh87169     5  106878000  106879000      1       1  150064       3.3924    0.0003464
enh87170     5  106879200  106880200      3       2  150064       3.3616   0.00038744
enh87171     5  106885000  106886000      4       2  150064       2.9494    0.0015921
enh87172     5  106886400  106887400      3       2  150064       1.9684     0.024509
enh87173     5  106890200  106891200      1       1  150064       2.5193     0.005879
enh87174     5  106892500  106893500      5       2  150064       2.4607    0.0069342
enh87187     5  107147900  107148900      2       1  150064       2.0666     0.019384
enh87193     5  107614200  107615200      2       1  150064       1.9391     0.026242
enh87204     5  108352200  108353200      6       3  150064       2.5595     0.005241
enh87206     5  108650900  108651900      5       3  150064       2.9317    0.0016855
enh87207     5  108682700  108683700      3       2  150064       2.9834    0.0014253
enh87208     5  108721600  108722600      3       2  150064       2.9925    0.0013835
enh87209     5  108723500  108724500      3       1  150064       2.1118      0.01735
enh87211     5  108734500  108735500      2       1  150064       2.4148    0.0078729
enh87212     5  108736400  108737400      2       1  150064       1.6687     0.047589
enh87213     5  108742200  108743200      3       2  150064       3.1731   0.00075408
enh87214     5  108746900  108747900      7       3  150064       2.7151    0.0033128
enh87215     5  108748400  108749400      2       1  150064       2.2662      0.01172
enh87216     5  108790800  108791800      4       2  150064       2.7231    0.0032333
enh87217     5  108820400  108821400      3       2  150064        3.241   0.00059564
enh87220     5  108981400  108982400      2       1  150064       2.3092     0.010466
enh87224     5  109031800  109032800      3       2  150064       2.0136     0.022028
enh87225     5  109033300  109034300      3       2  150064        3.811   6.9192e-05
enh87226     5  109035000  109036000      5       3  150064       3.8067   7.0427e-05
enh87227     5  109037200  109038200      7       4  150064       3.6239   0.00014507
enh87228     5  109040100  109041100      3       2  150064       4.1078   1.9971e-05
enh87230     5  109050000  109051000      4       2  150064       4.1506   1.6582e-05
enh87231     5  109075300  109076300      2       1  150064       4.1135   1.9482e-05
enh87232     5  109078700  109079700      7       3  150064       2.5345    0.0056299
enh87234     5  109103300  109104300      1       1  150064       4.4666    3.974e-06
enh87235     5  109141400  109142400      4       2  150064       4.1835    1.435e-05
enh87248     5  111016800  111017800      8       2  150064       1.9383     0.026293
enh87251     5  111071600  111072600      3       2  150064       2.8228    0.0023802
enh87320     5  112311200  112312200      1       1  150064       3.0255     0.001241
enh87321     5  112313800  112314800      5       2  150064        2.101     0.017819
enh87340     5  112459000  112460000      4       2  150064        2.308     0.010499
enh87341     5  112460100  112461100      7       1  150064       2.7968    0.0025808
enh87342     5  112466900  112467900      5       3  150064            2     0.022752
enh87394     5  113142600  113143600      1       1  150064       2.1149      0.01722
enh87404     5  114655400  114656400      4       2  150064       2.4447    0.0072481
enh87406     5  114702000  114703000      3       1  150064       2.7213     0.003251
enh87409     5  114728800  114729800      2       1  150064       1.8324     0.033444
enh87412     5  114771100  114772100      2       1  150064       2.0913     0.018249
enh87413     5  114785800  114786800      1       1  150064        2.184      0.01448
enh87417     5  114793400  114794400      7       2  150064       2.2708     0.011579
enh87418     5  114795800  114796800      5       2  150064       2.1253      0.01678
enh87421     5  114836800  114837800      3       1  150064       1.7166     0.043028
enh87427     5  114866900  114867900      1       1  150064       1.7427      0.04069
enh87436     5  114943400  114944400      1       1  150064       2.0515      0.02011
enh87456     5  115450000  115451000      6       2  150064       2.0852     0.018524
enh87459     5  115707500  115708500      3       2  150064        1.705     0.044101
enh87492     5  116497000  116498000      4       2  150064       3.0293    0.0012256
enh87522     5  118678200  118679200      3       1  150064       2.5857    0.0048597
enh87524     5  118692800  118693800      3       1  150064       2.2814     0.011262
enh87525     5  118694300  118695300      2       1  150064       1.6976      0.04479
enh87529     5  118722000  118723000      1       1  150064       1.7184      0.04286
enh87539     5  119781600  119782600      7       2  150064       2.0199     0.021695
enh87596     5  123624600  123625600      4       1  150064       2.7684    0.0028167
enh87598     5  123737500  123738500      3       2  150064        2.263     0.011818
enh87604     5  123854800  123855800      4       2  150064        2.233     0.012774
enh87608     5  123934700  123935700      4       2  150064       1.9146     0.027773
enh87609     5  123940900  123941900      4       2  150064       2.7943    0.0026007
enh87639     5  124057400  124058400      1       1  150064       2.0112      0.02215
enh87669     5  124683800  124684800      2       1  150064       1.8261     0.033916
enh87677     5  125170700  125171700      7       2  150064       2.5475    0.0054244
enh87678     5  125338100  125339100      5       2  150064       3.3947   0.00034348
enh87682     5  125689600  125690600      3       2  150064       1.7999     0.035936
enh87685     5  125750300  125751300      3       1  150064       2.0887     0.018369
enh87686     5  125752300  125753300      1       1  150064       1.7244      0.04232
enh87687     5  125760800  125761800      2       1  150064       1.6474     0.049743
enh87711     5  126193100  126194100      2       1  150064       2.1725     0.014911
enh87713     5  126204400  126205400      6       3  150064       3.6514   0.00013039
enh87715     5  126213800  126214800      1       1  150064       3.7238    9.811e-05
enh87725     5  126307300  126308300      1       1  150064       3.8866    5.083e-05
enh87726     5  126312000  126313000      3       2  150064       2.6731    0.0037577
enh87732     5  126334000  126335000      7       2  150064       2.2947     0.010876
enh87736     5  126346200  126347200      2       1  150064       2.9527    0.0015752
enh87738     5  126359600  126360600      7       3  150064       1.6681     0.047648
enh87739     5  126361900  126362900      3       1  150064       3.1215   0.00089954
enh87753     5  126995400  126996400      3       1  150064       2.0064     0.022408
enh87756     5  127038400  127039400      2       1  150064        1.683     0.046191
enh87758     5  127149400  127150400      3       2  150064       3.0831    0.0010242
enh87760     5  127193700  127194700      1       1  150064        3.928    4.283e-05
enh87761     5  127207000  127208000      1       1  150064       3.7499    8.844e-05
enh87762     5  127211100  127212100      2       1  150064       3.8921   4.9696e-05
enh87763     5  127220500  127221500      2       1  150064       3.8476   5.9637e-05
enh87764     5  127228300  127229300      1       1  150064       3.7947    7.391e-05
enh87771     5  127350000  127351000      2       1  150064       1.9125     0.027906
enh87772     5  127388600  127389600      2       1  150064       1.7209      0.04263
enh87773     5  127416400  127417400      3       1  150064       2.4229    0.0076987
enh87778     5  127598500  127599500      3       2  150064       1.7511     0.039967
enh87779     5  127600000  127601000      2       1  150064       2.6019     0.004636
enh87781     5  127674200  127675200      3       2  150064       2.5837     0.004887
enh87783     5  127676600  127677600      4       2  150064       3.5175    0.0002178
enh87791     5  128308700  128309700     14       1  150064       1.8739     0.030473
enh87800     5  129362200  129363200      1       1  150064       1.7017      0.04441
enh87808     5  130598200  130599200      1       1  150064       1.6604      0.04842
enh87820     5  130871600  130872600      2       1  150064       1.7383     0.041081
enh87823     5  130942100  130943100      2       1  150064       1.6838     0.046111
enh87826     5  130945600  130946600      1       1  150064       1.7649      0.03879
enh87827     5  130954400  130955400      2       1  150064       1.6792     0.046554
enh87829     5  130957700  130958700      1       1  150064       1.6637      0.04809
enh87884     5  131760500  131761500      2       1  150064        1.794     0.036405
enh87886     5  131767000  131768000      1       1  150064       2.0335        0.021
enh87887     5  131769200  131770200      2       1  150064       1.6702     0.047439
enh87888     5  131771300  131772300      3       2  150064       1.6936     0.045167
enh87892     5  131781600  131782600      2       1  150064       2.1526     0.015675
enh87895     5  131793400  131794400      4       2  150064       2.4699    0.0067573
enh87896     5  131800600  131801600      8       4  150064        2.085     0.018536
enh87897     5  131805800  131806800      5       2  150064       1.7579     0.039382
enh87951     5  132620900  132621900      3       2  150064       1.7707     0.038308
enh88099     5  135149400  135150400      8       2  150064       2.5574    0.0052724
enh88101     5  135197300  135198300      3       2  150064       2.8982    0.0018765
enh88102     5  135200300  135201300      2       1  150064       2.6419    0.0041226
enh88110     5  135330000  135331000      1       1  150064       2.0492      0.02022
enh88120     5  135372500  135373500      1       1  150064       2.2179      0.01328
enh88143     5  136477300  136478300      2       1  150064       2.3875    0.0084823
enh88144     5  136478500  136479500      1       1  150064       2.2788      0.01134
enh88145     5  136481300  136482300      3       1  150064       2.0162     0.021892
enh88147     5  136491400  136492400      6       3  150064        2.135     0.016381
enh88148     5  136541500  136542500      3       2  150064       2.2672      0.01169
enh88149     5  136554100  136555100      7       3  150064       1.8145     0.034797
enh88152     5  136604700  136605700      8       3  150064       2.4462    0.0072189
enh88158     5  136813100  136814100      2       1  150064       2.3769    0.0087286
enh88159     5  136815800  136816800      4       2  150064       2.0368     0.020836
enh88178     5  137072700  137073700      1       1  150064       3.2348    0.0006086
enh88182     5  137150600  137151600      1       1  150064       3.1433    0.0008354
enh88184     5  137164600  137165600      1       1  150064       3.0143     0.001288
enh88186     5  137177300  137178300      1       1  150064       2.9476     0.001601
enh88189     5  137194200  137195200      2       1  150064       2.2876      0.01108
enh88193     5  137223300  137224300      2       1  150064       2.6324    0.0042394
enh88195     5  137229100  137230100      2       1  150064       2.5267    0.0057576
enh88201     5  137359400  137360400      5       2  150064        2.303     0.010641
enh88202     5  137363000  137364000      2       1  150064       2.0509     0.020137
enh88203     5  137365200  137366200      1       1  150064       1.7893      0.03678
enh88204     5  137369300  137370300      1       1  150064       1.7626      0.03898
enh88208     5  137390400  137391400      4       1  150064        2.571    0.0050696
enh88213     5  137565900  137566900      1       1  150064       3.2096    0.0006646
enh88216     5  137675700  137676700      3       1  150064       3.2208   0.00063924
enh88222     5  137704400  137705400      2       1  150064        1.954      0.02535
enh88223     5  137706300  137707300      2       1  150064       2.5189    0.0058857
enh88224     5  137707200  137708200      2       1  150064       2.9242    0.0017265
enh88225     5  137708000  137709000      2       1  150064       4.6944   1.3369e-06
enh88226     5  137724500  137725500      2       1  150064        2.492    0.0063515
enh88230     5  137785000  137786000      1       1  150064       3.4458    0.0002847
enh88231     5  137785500  137786500      1       1  150064       4.2491    1.073e-05
enh88234     5  137798600  137799600      3       2  150064       4.1241   1.8611e-05
enh88236     5  137840000  137841000      2       1  150064       5.0047    2.798e-07
enh88237     5  137864200  137865200      2       1  150064       3.2631   0.00055098
enh88241     5  137880800  137881800      1       1  150064       5.1073    1.634e-07
enh88243     5  137882100  137883100      2       1  150064       4.6279   1.8473e-06
enh88244     5  137908600  137909600      1       1  150064       3.1639    0.0007783
enh88246     5  137941000  137942000      2       1  150064         2.67    0.0037921
enh88247     5  137945500  137946500      3       1  150064        4.491   3.5447e-06
enh88274     5  138160100  138161100      2       1  150064       1.8017     0.035795
enh88295     5  138254100  138255100      1       1  150064       2.1733      0.01488
enh88345     5  138688100  138689100      2       1  150064       1.8913     0.029295
enh88359     5  138842100  138843100      1       1  150064       1.6777       0.0467
enh88366     5  138871900  138872900      1       1  150064       1.7968      0.03618
enh88369     5  138922400  138923400      2       1  150064       2.3016      0.01068
enh88387     5  139036400  139037400      3       1  150064       2.3431    0.0095613
enh88388     5  139042300  139043300      1       1  150064       2.9083     0.001817
enh88389     5  139044300  139045300      2       1  150064       2.4158    0.0078496
enh88391     5  139051900  139052900      1       1  150064       3.7447     9.03e-05
enh88392     5  139054100  139055100      5       1  150064       3.3899   0.00034959
enh88393     5  139055900  139056900      1       1  150064       3.5426    0.0001981
enh88394     5  139058000  139059000      2       1  150064       3.5227   0.00021359
enh88397     5  139072300  139073300      1       1  150064       4.3165    7.925e-06
enh88400     5  139080400  139081400      1       1  150064       3.8986    4.837e-05
enh88413     5  139228300  139229300      1       1  150064       2.0341      0.02097
enh88414     5  139243000  139244000      2       1  150064       2.2927     0.010932
enh88416     5  139259900  139260900      2       1  150064       2.1816     0.014568
enh88425     5  139348200  139349200      3       1  150064       2.2555     0.012052
enh88428     5  139379800  139380800      1       1  150064       2.7763     0.002749
enh88436     5  139463700  139464700      1       1  150064       2.5857     0.004859
enh88437     5  139488700  139489700      1       1  150064       3.3836    0.0003577
enh88445     5  139520000  139521000      1       1  150064       1.7849      0.03714
enh88446     5  139520700  139521700      1       1  150064       1.7441      0.04057
enh88447     5  139523300  139524300      3       2  150064       1.7786     0.037649
enh88448     5  139532600  139533600      3       1  150064       1.7614     0.039083
enh88449     5  139535800  139536800      1       1  150064       4.2263    1.188e-05
enh88450     5  139544700  139545700      4       1  150064       2.1886     0.014313
enh88454     5  139564800  139565800      4       1  150064        1.697     0.044848
enh88455     5  139565400  139566400      2       1  150064       1.6926     0.045266
enh88456     5  139569900  139570900      1       1  150064       3.4022    0.0003342
enh88461     5  139607000  139608000      1       1  150064       3.3893    0.0003503
enh88462     5  139612000  139613000      2       1  150064       3.2754   0.00052763
enh88469     5  139637000  139638000      1       1  150064       3.5465    0.0001952
enh88478     5  139678000  139679000      3       2  150064       2.5462    0.0054454
enh88479     5  139680800  139681800      1       1  150064       3.6524    0.0001299
enh88480     5  139690900  139691900      3       2  150064       2.0504     0.020161
enh88488     5  139728400  139729400      1       1  150064       4.0598    2.456e-05
enh88489     5  139730800  139731800      3       2  150064         3.11   0.00093533
[truncated: 876,255 more chars]
