# Supplementary material for: Identifying enhancer properties associated with genetic risk for complex traits using regulome-wide association studies
Source: PLoS Comput Biol. 2022 Sep 7;18(9):e1010430. doi: 10.1371/journal.pcbi.1010430 (PMC9484640; doi:10.1371/journal.pcbi.1010430)
Supplement: S3 Table — Sample names are as described in the ROADMAP epigenomics project integrative analysis portal: https://egg2.wustl.edu/roadmap/web_portal/meta.html. (ZIP) [file pcbi.1010430.s010.zip › supplemental_table3/E005esc-derived_sig_enhancers05.gcov.out]

GENE       CHR      START       STOP  NSNPS  NPARAM       N        ZSTAT            P
enh45044     1     892800     893800      3       1  150064       1.7601     0.039192
enh45071     1    1168300    1169300      2       1  150064       1.7908     0.036659
enh45073     1    1179000    1180000      5       2  150064       1.9985     0.022831
enh45074     1    1185900    1186900      4       2  150064       1.9041     0.028447
enh45152     1    1841100    1842100      3       1  150064       2.0797     0.018775
enh45165     1    2042400    2043400      3       1  150064       2.5018    0.0061778
enh45166     1    2058500    2059500      2       1  150064       3.0317    0.0012161
enh45167     1    2062700    2063700      3       2  150064       3.1698   0.00076283
enh45169     1    2068600    2069600      3       1  150064       3.1517   0.00081165
enh45170     1    2071100    2072100      5       2  150064       3.2169   0.00064792
enh45171     1    2082200    2083200      8       2  150064       3.1966   0.00069533
enh45172     1    2086600    2087600      3       1  150064       3.3211   0.00044834
enh45175     1    2110700    2111700      7       3  150064       2.8597    0.0021204
enh45179     1    2126800    2127800      2       1  150064       2.5265    0.0057606
enh45183     1    2139400    2140400      2       1  150064       2.3813     0.008625
enh45189     1    2173700    2174700      1       1  150064       3.7831    7.743e-05
enh45192     1    2181500    2182500      4       2  150064       1.7417     0.040784
enh45200     1    2211300    2212300      3       1  150064       2.1734     0.014875
enh45214     1    2336100    2337100      2       1  150064       1.8092      0.03521
enh45216     1    2347200    2348200      8       4  150064       1.7127     0.043385
enh45217     1    2379300    2380300      6       2  150064       2.3875    0.0084822
enh45218     1    2382600    2383600      3       1  150064       3.3735   0.00037103
enh45219     1    2391700    2392700      2       1  150064        3.842   6.1011e-05
enh45225     1    2437600    2438600      4       1  150064       1.6633     0.048122
enh45229     1    2486300    2487300      1       1  150064       2.5752     0.005009
enh45234     1    2519500    2520500      2       1  150064       2.7161    0.0033031
enh45235     1    2524000    2525000      7       1  150064       3.0401    0.0011826
enh45236     1    2525100    2526100      4       2  150064       2.4895     0.006397
enh45237     1    2538400    2539400      8       3  150064       3.0786      0.00104
enh45238     1    2542100    2543100      1       1  150064       2.6463     0.004069
enh45239     1    2564100    2565100      3       1  150064       2.9906    0.0013922
enh45255     1    3137600    3138600      9       3  150064       1.7184     0.042859
enh45308     1    4507400    4508400      8       3  150064       2.9316    0.0016859
enh45345     1    6260200    6261200      1       1  150064       1.7453      0.04047
enh45346     1    6264400    6265400      3       2  150064         2.25     0.012223
enh45374     1    6447200    6448200      2       1  150064       1.7695     0.038403
enh45378     1    6531700    6532700      2       1  150064       2.2622     0.011844
enh45379     1    6534300    6535300      2       1  150064       2.4814     0.006544
enh45386     1    6552100    6553100      3       1  150064       1.9459     0.025835
enh45387     1    6554500    6555500      4       2  150064        1.878     0.030189
enh45388     1    6555300    6556300      3       1  150064       2.1548      0.01559
enh45390     1    6561800    6562800      2       1  150064       3.1144   0.00092158
enh45391     1    6566400    6567400      2       1  150064       2.1841     0.014478
enh45392     1    6572700    6573700      2       1  150064       1.9351     0.026486
enh45393     1    6575600    6576600      1       1  150064       2.1343      0.01641
enh45404     1    6658600    6659600      8       5  150064       2.7934    0.0026075
enh45405     1    6659600    6660600      2       1  150064       3.0805    0.0010333
enh45408     1    6682800    6683800      1       1  150064       4.1984    1.344e-05
enh45409     1    6686000    6687000      2       1  150064       3.2428   0.00059191
enh45410     1    6694400    6695400      8       2  150064        2.543    0.0054959
enh45411     1    6713700    6714700      1       1  150064        3.686    0.0001139
enh45412     1    6735300    6736300      1       1  150064       3.8873    5.069e-05
enh45414     1    6754000    6755000      1       1  150064       2.9451     0.001614
enh45415     1    6760000    6761000      1       1  150064        3.769    8.194e-05
enh45438     1    7020100    7021100      1       1  150064       1.9101      0.02806
enh45457     1    7536400    7537400      8       4  150064       1.9033     0.028498
enh45473     1    7841800    7842800      3       2  150064       1.7482     0.040219
enh45528     1    8373600    8374600      4       2  150064       4.3324   7.3757e-06
enh45529     1    8374200    8375200      2       1  150064       4.1397   1.7385e-05
enh45530     1    8375300    8376300      4       1  150064       2.5823    0.0049077
enh45531     1    8403100    8404100      5       3  150064       3.3751   0.00036895
enh45535     1    8412100    8413100      3       2  150064       4.9919   2.9898e-07
enh45536     1    8423300    8424300      5       2  150064       3.9983   3.1898e-05
enh45537     1    8426800    8427800      1       1  150064       2.9348     0.001669
enh45538     1    8427600    8428600      1       1  150064       2.9348     0.001669
enh45539     1    8431400    8432400      4       2  150064       5.2959   5.9221e-08
enh45541     1    8436200    8437200      3       2  150064       4.5939   2.1755e-06
enh45542     1    8438700    8439700      1       1  150064       5.5166    1.728e-08
enh45543     1    8440600    8441600      2       1  150064       3.2036   0.00067861
enh45545     1    8444400    8445400      2       1  150064       4.8974   4.8548e-07
enh45546     1    8447600    8448600      2       1  150064       4.7983    8.002e-07
enh45547     1    8449800    8450800      3       2  150064       2.6929    0.0035421
enh45548     1    8450700    8451700      2       1  150064       3.1862   0.00072075
enh45549     1    8452300    8453300      1       1  150064       5.5087    1.807e-08
enh45550     1    8455100    8456100      1       1  150064       1.6624      0.04822
enh45551     1    8457100    8458100      1       1  150064       1.6541      0.04905
enh45552     1    8464400    8465400      2       1  150064       4.6602   1.5796e-06
enh45553     1    8468800    8469800      3       1  150064       5.4735   2.2064e-08
enh45557     1    8484800    8485800      2       1  150064       4.3574   6.5811e-06
enh45558     1    8486800    8487800      2       1  150064       4.9564   3.5904e-07
enh45559     1    8488600    8489600      1       1  150064       4.7418    1.059e-06
enh45562     1    8501000    8502000      2       1  150064       4.5893   2.2235e-06
enh45566     1    8524000    8525000      5       3  150064       2.7613    0.0028785
enh45568     1    8535900    8536900      1       1  150064       4.4399    4.499e-06
enh45569     1    8537200    8538200      1       1  150064       3.4961    0.0002361
enh45570     1    8538200    8539200      3       1  150064        2.004     0.022537
enh45572     1    8552500    8553500      3       2  150064       2.8475    0.0022034
enh45573     1    8557200    8558200      2       1  150064       2.8573    0.0021361
enh45574     1    8569900    8570900      2       1  150064        2.394    0.0083322
enh45575     1    8576600    8577600      2       1  150064       2.4796     0.006576
enh45577     1    8580600    8581600      3       2  150064       2.3313    0.0098686
enh45580     1    8585900    8586900      3       1  150064        2.376    0.0087516
enh45581     1    8586500    8587500      1       1  150064       2.4847     0.006483
enh45583     1    8599800    8600800      2       1  150064       2.4961    0.0062787
enh45585     1    8611800    8612800      2       1  150064       2.5226     0.005825
enh45586     1    8612600    8613600      1       1  150064       3.1458    0.0008281
enh45587     1    8620700    8621700      1       1  150064       2.5716     0.005062
enh45588     1    8623100    8624100      3       2  150064       2.3761    0.0087482
enh45590     1    8628200    8629200      1       1  150064       2.8963     0.001888
enh45591     1    8651300    8652300      2       1  150064        2.581    0.0049255
enh45592     1    8658300    8659300      6       2  150064       2.9781    0.0014503
enh45593     1    8659500    8660500      1       1  150064       3.0959    0.0009812
enh45594     1    8662800    8663800      2       1  150064       2.2696     0.011615
enh45595     1    8686500    8687500      1       1  150064       2.9013     0.001858
enh45598     1    8690200    8691200      1       1  150064       3.1268    0.0008837
enh45599     1    8702600    8703600      1       1  150064       3.0783     0.001041
enh45600     1    8706500    8707500      2       1  150064       2.9936    0.0013784
enh45602     1    8712500    8713500      2       1  150064       2.6253    0.0043289
enh45603     1    8713800    8714800      3       1  150064         2.51    0.0060361
enh45605     1    8721800    8722800      1       1  150064       2.2886      0.01105
enh45607     1    8725900    8726900      2       1  150064        2.806    0.0025081
enh45608     1    8728000    8729000      3       1  150064       1.7973     0.036148
enh45609     1    8728900    8729900      1       1  150064       1.9571      0.02517
enh45610     1    8730300    8731300      2       1  150064       2.3313     0.009868
enh45611     1    8733400    8734400      1       1  150064       2.1292      0.01662
enh45613     1    8737500    8738500      1       1  150064       2.9436     0.001622
enh45616     1    8744500    8745500      2       1  150064       2.1884     0.014321
enh45620     1    8767000    8768000      4       2  150064       2.4406    0.0073308
enh45622     1    8772200    8773200      1       1  150064       1.7195      0.04276
enh45626     1    8843600    8844600      2       1  150064       2.4847    0.0064836
enh45641     1    8949700    8950700      1       1  150064       2.1693      0.01503
enh45642     1    8957300    8958300      2       1  150064       3.3762   0.00036746
enh45643     1    8959900    8960900      2       1  150064       1.9551     0.025288
enh45647     1    8971200    8972200      4       2  150064       1.9044     0.028426
enh45689     1    9330600    9331600      6       2  150064       2.3113     0.010408
enh45693     1    9351400    9352400      3       2  150064       2.4918    0.0063544
enh45706     1    9409700    9410700      1       1  150064       1.7885      0.03685
enh45709     1    9422100    9423100      7       4  150064       1.7535     0.039756
enh45769     1    9923200    9924200      3       2  150064        2.006      0.02243
enh45864     1   10960900   10961900      3       1  150064       2.1209     0.016963
enh45887     1   11335400   11336400      1       1  150064       2.0523      0.02007
enh45901     1   11767400   11768400      4       2  150064       1.7161     0.043076
enh45913     1   11849600   11850600      1       1  150064       2.1348      0.01639
enh45921     1   11942800   11943800      3       2  150064       2.1546     0.015597
enh45926     1   11990200   11991200      2       1  150064       1.7587     0.039313
enh45928     1   11998500   11999500      2       1  150064       1.9438      0.02596
enh45929     1   12000300   12001300      4       1  150064       2.0448     0.020437
enh45931     1   12004400   12005400      4       2  150064       2.0463     0.020365
enh45946     1   12128000   12129000      2       1  150064       2.6411    0.0041314
enh45947     1   12129400   12130400      2       1  150064       2.6422     0.004118
enh45948     1   12135100   12136100      6       2  150064       2.3073      0.01052
enh45949     1   12136200   12137200      1       1  150064       2.6343     0.004216
enh45954     1   12190200   12191200      3       1  150064       1.6689     0.047567
enh46038     1   14090700   14091700      1       1  150064       1.7987      0.03603
enh46051     1   14464700   14465700      6       2  150064       2.0389     0.020729
enh46072     1   15093800   15094800      1       1  150064       1.7877      0.03691
enh46080     1   15207200   15208200      1       1  150064        1.871      0.03067
enh46086     1   15252700   15253700      3       1  150064       1.8983     0.028827
enh46129     1   15522300   15523300      6       2  150064       1.7943     0.036381
enh46132     1   15533300   15534300      1       1  150064       2.2984      0.01077
enh46136     1   15569700   15570700      5       2  150064       1.7734      0.03808
enh46235     1   16353000   16354000      4       2  150064       2.2654     0.011743
enh46275     1   16537700   16538700      6       3  150064       2.4817    0.0065374
enh46277     1   16542100   16543100      5       2  150064       1.9718     0.024318
enh46280     1   16563800   16564800      1       1  150064       2.1876      0.01435
enh46281     1   16570200   16571200      1       1  150064        2.126      0.01675
enh46282     1   16574600   16575600      1       1  150064       2.3933     0.008348
enh46284     1   16592500   16593500      3       1  150064       2.1759      0.01478
enh46286     1   16644800   16645800      3       1  150064       2.0685     0.019295
enh46290     1   16679300   16680300      1       1  150064       2.0801      0.01876
enh46292     1   16697800   16698800      2       1  150064       1.6637     0.048085
enh46293     1   16698900   16699900      2       1  150064       1.7669     0.038622
enh46294     1   16701100   16702100      1       1  150064       1.8357       0.0332
enh46295     1   16703400   16704400      3       1  150064       2.0108     0.022174
enh46299     1   16722900   16723900      4       1  150064       2.0449      0.02043
enh46302     1   16817400   16818400      3       2  150064       2.5381    0.0055725
enh46331     1   17286600   17287600      3       2  150064       2.1024      0.01776
enh46337     1   17307400   17308400      3       2  150064       2.4274    0.0076031
enh46338     1   17310600   17311600      4       2  150064       4.2187   1.2287e-05
enh46342     1   17340800   17341800      4       2  150064       1.7058     0.044019
enh46343     1   17350600   17351600      4       2  150064       1.9171     0.027613
enh46344     1   17366600   17367600      3       2  150064       1.9286     0.026889
enh46345     1   17378800   17379800      1       1  150064       1.7688      0.03846
enh46346     1   17386200   17387200      2       1  150064       3.0875    0.0010093
enh46347     1   17390100   17391100      9       3  150064       2.0368     0.020835
enh46421     1   18475200   18476200     15       6  150064       1.8968      0.02893
enh46426     1   18733000   18734000      5       2  150064       1.7179     0.042907
enh46434     1   18873400   18874400      5       3  150064       2.1161     0.017166
enh46443     1   19218100   19219100      2       1  150064       2.1426     0.016073
enh46487     1   19640200   19641200      4       2  150064       2.1806     0.014606
enh46488     1   19641700   19642700      6       2  150064        1.812     0.034996
enh46531     1   19821700   19822700      2       1  150064       3.1151    0.0009193
enh46532     1   19831700   19832700      7       3  150064       1.9153     0.027725
enh46538     1   19966900   19967900      1       1  150064       2.3371     0.009718
enh46540     1   19974500   19975500      9       4  150064       1.7098     0.043651
enh46588     1   20819900   20820900      1       1  150064       1.7361      0.04127
enh46604     1   21031200   21032200      4       2  150064       1.6962     0.044922
enh46606     1   21059800   21060800      2       1  150064       2.8097    0.0024792
enh46609     1   21114700   21115700      1       1  150064       2.5834     0.004892
enh46610     1   21197400   21198400      3       2  150064       1.8548     0.031814
enh46612     1   21338900   21339900      3       2  150064       1.6757       0.0469
enh46613     1   21339600   21340600      2       1  150064       2.6501    0.0040235
enh46616     1   21351200   21352200      5       3  150064       2.4355    0.0074355
enh46617     1   21361400   21362400      2       1  150064       1.9996     0.022773
enh46618     1   21390200   21391200      3       1  150064        2.194     0.014118
enh46619     1   21399600   21400600      2       1  150064       2.0127     0.022071
enh46620     1   21476000   21477000      1       1  150064       3.0309     0.001219
enh46622     1   21521200   21522200      1       1  150064       1.7381       0.0411
enh46669     1   21885800   21886800      2       1  150064       1.7038     0.044205
enh46682     1   22090900   22091900      3       1  150064        1.892     0.029244
enh46717     1   22350000   22351000      5       2  150064       2.2927     0.010933
enh46723     1   22374800   22375800      2       1  150064       3.2572   0.00056259
enh46725     1   22386200   22387200      4       2  150064       2.7621    0.0028718
enh46730     1   22398500   22399500      1       1  150064       3.3647    0.0003831
enh46731     1   22400700   22401700      4       2  150064       3.3868   0.00035356
enh46735     1   22432800   22433800      1       1  150064       2.6601     0.003906
enh46740     1   22448200   22449200      5       3  150064       3.1556   0.00080089
enh46744     1   22576900   22577900      8       3  150064       1.6875     0.045753
enh46746     1   22582100   22583100      2       1  150064        2.294     0.010897
enh46796     1   23141100   23142100      9       2  150064       1.9122     0.027924
enh46821     1   23438300   23439300      1       1  150064       2.0492      0.02022
enh46870     1   23888600   23889600      1       1  150064       2.2754      0.01144
enh46879     1   23939400   23940400      3       1  150064        2.028     0.021279
enh46911     1   24373100   24374100      3       2  150064        1.984     0.023629
enh46937     1   24691300   24692300      3       2  150064       1.7634     0.038918
enh46942     1   24744300   24745300      2       1  150064       2.1965     0.014027
enh46943     1   24751000   24752000      3       1  150064       1.7023     0.044345
enh46949     1   24833200   24834200      2       1  150064       1.7526     0.039832
enh46951     1   24867700   24868700      7       3  150064       2.6794    0.0036878
enh46958     1   24927000   24928000      5       2  150064       2.2567     0.012015
enh46965     1   25004400   25005400      1       1  150064        3.688     0.000113
enh47005     1   25349000   25350000      3       2  150064        1.841     0.032813
enh47141     1   26700200   26701200      3       1  150064       1.7113     0.043515
enh47142     1   26701500   26702500      5       2  150064       1.7922     0.036551
enh47144     1   26712200   26713200      2       1  150064       2.0498      0.02019
enh47149     1   26809200   26810200      2       1  150064       1.9254     0.027087
enh47163     1   27014200   27015200      2       1  150064        1.933     0.026618
enh47164     1   27020400   27021400      2       1  150064       2.5533    0.0053346
enh47165     1   27027300   27028300      4       2  150064       2.3144     0.010322
enh47170     1   27047900   27048900      1       1  150064       2.8892     0.001931
enh47171     1   27051600   27052600      2       1  150064       2.4531    0.0070822
enh47172     1   27053700   27054700      2       1  150064        1.943      0.02601
enh47173     1   27070400   27071400      3       2  150064        1.957     0.025176
enh47175     1   27079600   27080600      2       1  150064       2.5595    0.0052415
enh47177     1   27098300   27099300      1       1  150064       2.7473     0.003004
enh47183     1   27157700   27158700      1       1  150064        2.646     0.004073
enh47189     1   27198400   27199400      2       1  150064       2.0508     0.020145
enh47191     1   27215000   27216000      1       1  150064       2.4794      0.00658
enh47193     1   27225200   27226200      1       1  150064        2.489     0.006405
enh47195     1   27247200   27248200      2       1  150064       2.7103    0.0033606
enh47213     1   27397100   27398100      4       1  150064        1.756     0.039544
enh47214     1   27425500   27426500      1       1  150064         2.29      0.01101
enh47218     1   27444200   27445200      1       1  150064       1.8468      0.03239
enh47236     1   27623100   27624100      1       1  150064       1.8341      0.03332
enh47250     1   27693800   27694800      1       1  150064       1.8301      0.03362
enh47296     1   27899700   27900700      2       1  150064       1.7821     0.037367
enh47306     1   27932800   27933800      2       1  150064       1.9507     0.025546
enh47310     1   27947700   27948700      2       1  150064       1.6501     0.049462
enh47311     1   27951000   27952000      1       1  150064       1.7491      0.04014
enh47312     1   27955000   27956000      2       1  150064        1.664     0.048061
enh47313     1   27957500   27958500      7       3  150064       1.8081     0.035298
enh47314     1   27969900   27970900      1       1  150064       1.9646      0.02473
enh47346     1   28431400   28432400      3       2  150064        2.405    0.0080863
enh47354     1   28500000   28501000      2       1  150064       3.6693   0.00012161
enh47358     1   28556800   28557800      5       3  150064       1.8847     0.029738
enh47362     1   28574900   28575900      5       2  150064       1.6932      0.04521
enh47364     1   28587900   28588900      2       1  150064       2.6132    0.0044846
enh47373     1   28622900   28623900      3       2  150064       2.0438     0.020484
enh47384     1   28726800   28727800      3       1  150064       2.0534     0.020019
enh47387     1   28782500   28783500      1       1  150064       2.4036     0.008118
enh47389     1   28837800   28838800      5       2  150064       2.5671    0.0051283
enh47390     1   28839700   28840700      3       2  150064       1.8216     0.034261
enh47392     1   28845800   28846800      2       1  150064       1.9461     0.025824
enh47393     1   28847200   28848200      2       1  150064       2.1311     0.016539
enh47394     1   28847600   28848600      1       1  150064       2.8219     0.002387
enh47395     1   28848300   28849300      1       1  150064       2.8219     0.002387
enh47398     1   28853200   28854200      4       1  150064       2.7444    0.0030313
enh47401     1   28905600   28906600      1       1  150064        2.917     0.001767
enh47404     1   28916400   28917400      3       1  150064       2.7318    0.0031493
enh47406     1   28925000   28926000      4       2  150064       1.8943     0.029094
enh47410     1   28967600   28968600      2       1  150064       2.2942     0.010889
enh47411     1   28970400   28971400      1       1  150064       2.3123      0.01038
enh47417     1   29060100   29061100      2       1  150064        2.618    0.0044224
enh47422     1   29080900   29081900      2       1  150064       2.4124    0.0079235
enh47428     1   29186400   29187400      1       1  150064       2.2708      0.01158
enh47429     1   29197700   29198700      3       1  150064       1.9732     0.024238
enh47432     1   29210800   29211800      3       2  150064       2.8059    0.0025088
enh47433     1   29212100   29213100      4       1  150064       2.1195     0.017025
enh47438     1   29298500   29299500      2       1  150064       2.8308    0.0023213
enh47440     1   29446700   29447700      3       2  150064       2.3875    0.0084812
enh47441     1   29451700   29452700      5       2  150064       2.8649    0.0020855
enh47442     1   29460100   29461100      2       1  150064       1.7028     0.044305
enh47443     1   29462600   29463600      5       3  150064       1.8254      0.03397
enh47444     1   29472200   29473200      2       1  150064       2.2445     0.012401
enh47448     1   29497200   29498200      5       3  150064       1.7057     0.044029
enh47451     1   29505100   29506100      2       1  150064       2.4541    0.0070626
enh47453     1   29512600   29513600      2       1  150064       2.4132    0.0079063
enh47459     1   29549000   29550000      4       2  150064       2.5173    0.0059122
enh47464     1   29571600   29572600      5       2  150064        1.868     0.030882
enh47466     1   29576700   29577700      4       2  150064       1.7276     0.042028
enh47477     1   30112500   30113500      3       2  150064       2.4698    0.0067587
enh47488     1   30404200   30405200      4       2  150064       2.5697    0.0050894
enh47489     1   30446400   30447400      3       2  150064       1.9486     0.025671
enh47490     1   30457600   30458600      5       2  150064       4.9039   4.6976e-07
enh47491     1   30507300   30508300      4       2  150064       2.5053    0.0061176
enh47497     1   30852200   30853200      2       1  150064       2.1618     0.015317
enh47498     1   30885200   30886200      5       2  150064       1.8311     0.033543
enh47501     1   30994800   30995800      2       1  150064       1.7905     0.036689
enh47523     1   31274600   31275600      1       1  150064       1.7209      0.04263
enh47526     1   31282600   31283600      1       1  150064       1.7529      0.03981
enh47536     1   31350100   31351100      3       2  150064       1.8692     0.030796
enh47537     1   31352300   31353300      1       1  150064        2.524     0.005801
enh47553     1   31382700   31383700      3       2  150064       1.9738     0.024204
enh47585     1   31594400   31595400      2       1  150064       2.0356     0.020896
enh47594     1   31688500   31689500      8       2  150064       3.0987   0.00097178
enh47595     1   31770800   31771800      2       1  150064       3.3482   0.00040666
enh47597     1   31836900   31837900      5       2  150064       4.0079   3.0625e-05
enh47598     1   31844100   31845100      1       1  150064        3.082     0.001028
enh47599     1   31847000   31848000      2       1  150064       2.7671    0.0028278
enh47600     1   31849000   31850000      1       1  150064       3.3277    0.0004379
enh47601     1   31862300   31863300      7       2  150064       3.8795   5.2335e-05
enh47602     1   31866800   31867800      4       1  150064       2.8658    0.0020799
enh47603     1   31870000   31871000      3       1  150064       3.5009   0.00023187
enh47604     1   31888200   31889200      1       1  150064        2.833     0.002306
enh47605     1   31891200   31892200      2       1  150064       2.9711    0.0014836
enh47671     1   32398600   32399600      4       2  150064       1.9842     0.023616
enh47702     1   32616500   32617500      1       1  150064       2.0177      0.02181
enh47716     1   32707900   32708900      2       1  150064       1.8096     0.035178
enh47726     1   32810900   32811900      1       1  150064        2.932     0.001684
enh47755     1   33223000   33224000      3       1  150064        2.368    0.0089431
enh47758     1   33232500   33233500      3       1  150064       2.2142     0.013406
enh47764     1   33276800   33277800      1       1  150064       1.7174      0.04295
enh47765     1   33280100   33281100      2       1  150064        1.684      0.04609
enh47800     1   33593300   33594300      1       1  150064       2.1316      0.01652
enh47807     1   33631300   33632300      2       1  150064       1.7506     0.040004
enh47817     1   33724100   33725100      3       2  150064       2.2615     0.011863
enh47821     1   33733700   33734700      1       1  150064       1.7148      0.04319
enh47826     1   33766100   33767100      3       2  150064       2.3437    0.0095463
enh47830     1   33803000   33804000      3       2  150064       1.9475     0.025736
enh47834     1   33811200   33812200      1       1  150064       1.7861      0.03704
enh47847     1   33924000   33925000      3       2  150064       2.3386    0.0096793
enh47854     1   33982000   33983000      2       1  150064       1.9361     0.026427
enh47858     1   34177100   34178100      4       1  150064       2.0598     0.019707
enh47868     1   34654200   34655200      4       2  150064       1.8187     0.034476
enh47880     1   35318200   35319200      4       2  150064       1.8872     0.029566
enh47881     1   35323200   35324200      3       2  150064       2.0918     0.018229
enh47888     1   35586100   35587100      2       1  150064       1.7055      0.04405
enh47890     1   35675700   35676700      4       1  150064       3.5153   0.00021964
enh47906     1   36033200   36034200      1       1  150064       3.8972    4.866e-05
enh47912     1   36102600   36103600      1       1  150064       3.9314    4.222e-05
enh47914     1   36181200   36182200      1       1  150064       3.4063    0.0003292
enh47922     1   36410800   36411800      1       1  150064       3.2418    0.0005938
enh47925     1   36553300   36554300      1       1  150064       3.1405    0.0008432
enh47926     1   36555400   36556400      3       2  150064        3.192   0.00070642
enh47928     1   36565000   36566000      6       2  150064       2.3137     0.010343
enh47929     1   36571600   36572600      2       1  150064       1.8625     0.031269
enh47931     1   36580900   36581900      2       1  150064       1.8026     0.035725
enh47934     1   36592200   36593200      4       2  150064       3.5271   0.00021004
enh47935     1   36599800   36600800      3       1  150064       3.6681   0.00012219
enh47936     1   36613400   36614400      2       1  150064       3.6811   0.00011612
enh47937     1   36616600   36617600      2       1  150064       4.0756   2.2946e-05
enh47941     1   36624800   36625800      3       2  150064       2.2319     0.012811
enh47942     1   36627900   36628900      2       1  150064       3.9956   3.2268e-05
enh47943     1   36631300   36632300      2       1  150064       3.9408   4.0604e-05
enh47945     1   36640800   36641800      1       1  150064       3.2103    0.0006629
enh47949     1   36653200   36654200      4       2  150064       2.5472    0.0054291
enh48004     1   37196800   37197800      4       1  150064       2.8061     0.002507
enh48035     1   38272000   38273000      3       2  150064       2.5568    0.0052817
enh48038     1   38328100   38329100      2       1  150064        1.879     0.030122
enh48039     1   38331100   38332100      2       1  150064       2.4932    0.0063296
enh48041     1   38344800   38345800      3       1  150064       1.6957     0.044967
enh48046     1   38395800   38396800      3       1  150064       2.8765    0.0020106
enh48070     1   38736100   38737100      4       2  150064       2.5798    0.0049431
enh48072     1   38889900   38890900      6       2  150064       1.8779     0.030198
enh48073     1   38910100   38911100      6       2  150064       2.8259    0.0023573
enh48080     1   39193900   39194900      3       1  150064        2.399    0.0082196
enh48082     1   39206600   39207600      2       1  150064       1.7498     0.040076
enh48087     1   39407200   39408200      2       1  150064       1.6718     0.047283
enh48088     1   39416400   39417400      1       1  150064       1.7667      0.03864
enh48091     1   39447400   39448400      3       2  150064       2.2923     0.010944
enh48096     1   39490800   39491800      2       1  150064       1.8507     0.032107
enh48097     1   39492800   39493800      5       2  150064       1.7435     0.040624
enh48103     1   39568400   39569400      1       1  150064        1.984      0.02363
enh48105     1   39575400   39576400      3       2  150064       1.7509     0.039984
enh48132     1   39642500   39643500      2       1  150064       1.7482     0.040211
enh48135     1   39650900   39651900      2       1  150064       2.1225     0.016899
enh48136     1   39652000   39653000      2       1  150064       1.9017     0.028608
enh48166     1   39974600   39975600      4       2  150064       2.3427    0.0095713
enh48171     1   40118700   40119700      4       2  150064       1.7309     0.041736
enh48178     1   40283000   40284000      2       1  150064       1.7049     0.044106
enh48218     1   40848500   40849500      3       2  150064       2.0998     0.017875
enh48235     1   41168900   41169900      5       2  150064       1.8471      0.03237
enh48236     1   41170300   41171300      2       1  150064        2.747     0.003007
enh48239     1   41187800   41188800      2       1  150064        2.751    0.0029709
enh48240     1   41188800   41189800      2       1  150064        2.736    0.0031098
enh48242     1   41239100   41240100      4       2  150064       1.6712     0.047345
enh48247     1   41274600   41275600      4       2  150064       3.0359    0.0011992
enh48264     1   41433200   41434200      8       3  150064       2.6821    0.0036576
enh48265     1   41442900   41443900      1       1  150064        1.752      0.03989
enh48266     1   41446600   41447600      6       3  150064       2.4342    0.0074614
enh48267     1   41447200   41448200      1       1  150064       1.7389      0.04103
enh48268     1   41468800   41469800      5       2  150064        2.221     0.013176
enh48273     1   41574700   41575700      3       2  150064       2.5747     0.005017
enh48274     1   41617000   41618000      1       1  150064       2.6113      0.00451
enh48288     1   41835700   41836700      5       3  150064       3.8676   5.4946e-05
enh48289     1   41844800   41845800      5       2  150064       4.1473   1.6817e-05
enh48290     1   41853300   41854300      2       1  150064        2.215     0.013381
enh48294     1   41878100   41879100      7       2  150064       1.8742     0.030451
enh48297     1   41889200   41890200      4       2  150064        2.016     0.021902
enh48298     1   41892700   41893700      6       3  150064         1.81     0.035147
enh48304     1   41920100   41921100      1       1  150064         1.69      0.04551
enh48306     1   41931600   41932600      1       1  150064       2.3794     0.008671
enh48309     1   41949400   41950400      3       2  150064       1.9512     0.025518
enh48310     1   41953200   41954200      3       1  150064       2.1253      0.01678
enh48311     1   41960600   41961600      4       2  150064       3.2234    0.0006334
enh48313     1   41967900   41968900      6       2  150064       2.1494       0.0158
enh48314     1   41969800   41970800      4       2  150064       2.0464      0.02036
enh48358     1   42317100   42318100      2       1  150064       1.8417     0.032759
enh48381     1   42547000   42548000      3       1  150064       1.9943     0.023061
enh48432     1   43415900   43416900      5       2  150064       2.8117    0.0024641
enh48434     1   43419500   43420500      3       2  150064       2.1424      0.01608
enh48435     1   43427600   43428600      4       2  150064       2.0961     0.018037
enh48462     1   43739700   43740700      4       2  150064       1.8094     0.035197
enh48465     1   43760000   43761000      2       1  150064        2.976    0.0014603
enh48466     1   43769000   43770000      2       1  150064       2.6374    0.0041776
enh48469     1   43812000   43813000      2       1  150064       3.1179   0.00091072
enh48470     1   43830900   43831900      2       1  150064       1.9653     0.024692
enh48473     1   43856200   43857200      4       2  150064       4.1648   1.5578e-05
enh48476     1   43920200   43921200      3       2  150064       4.1734   1.5006e-05
enh48477     1   43930600   43931600      1       1  150064       3.6313     0.000141
enh48478     1   43937900   43938900      2       1  150064       3.0281    0.0012305
enh48479     1   43941200   43942200      3       1  150064       3.6843   0.00011465
enh48481     1   43958900   43959900      3       1  150064       2.1636     0.015246
enh48485     1   44002700   44003700      2       1  150064       2.3372    0.0097154
enh48486     1   44006100   44007100      1       1  150064       2.9099     0.001808
enh48488     1   44013700   44014700      4       2  150064       2.7468    0.0030086
enh48489     1   44015100   44016100      3       1  150064       2.0885     0.018378
enh48491     1   44018500   44019500      1       1  150064       3.1374    0.0008524
enh48492     1   44022500   44023500      1       1  150064       2.9139     0.001785
enh48493     1   44025100   44026100      4       2  150064       3.2333   0.00061179
enh48494     1   44028800   44029800      3       1  150064       4.4741   3.8364e-06
enh48495     1   44031700   44032700      2       1  150064       2.2048     0.013733
enh48496     1   44038500   44039500      3       1  150064       2.2899     0.011014
enh48497     1   44042900   44043900      4       2  150064       3.9293   4.2603e-05
enh48498     1   44047800   44048800      4       2  150064       3.0239    0.0012478
enh48499     1   44051500   44052500     10       3  150064        3.604   0.00015665
enh48500     1   44052800   44053800      2       1  150064       1.9358     0.026443
enh48502     1   44114300   44115300      5       2  150064       4.0012   3.1507e-05
enh48503     1   44117400   44118400      1       1  150064       4.3591    6.529e-06
enh48506     1   44185600   44186600      3       2  150064       4.6482    1.674e-06
enh48507     1   44197600   44198600      2       1  150064        4.844   6.3641e-07
enh48509     1   44231800   44232800      1       1  150064       3.3254    0.0004415
enh48510     1   44248700   44249700      3       2  150064       4.2994   8.5643e-06
enh48511     1   44251600   44252600      2       1  150064       2.3699    0.0088966
enh48518     1   44318600   44319600      2       1  150064        3.435   0.00029627
enh48520     1   44338300   44339300      3       2  150064       3.4673   0.00026285
enh48522     1   44346700   44347700      4       2  150064       3.7858   7.6597e-05
enh48523     1   44350600   44351600      4       2  150064       2.8485    0.0021961
enh48524     1   44378100   44379100      3       2  150064       2.5971    0.0047002
enh48526     1   44395500   44396500      5       2  150064          1.7     0.044565
enh48528     1   44400100   44401100      2       1  150064       2.2372     0.012635
enh48529     1   44402400   44403400      4       2  150064        2.011      0.02216
enh48530     1   44411000   44412000      2       1  150064       2.5119    0.0060045
enh48531     1   44413800   44414800      6       3  150064       3.4752   0.00025521
enh48532     1   44441900   44442900      1       1  150064       3.4286    0.0003034
enh48533     1   44443300   44444300      5       3  150064       2.4915    0.0063602
enh48534     1   44446200   44447200      4       2  150064       1.9799      0.02386
enh48535     1   44452200   44453200      1       1  150064       2.2904        0.011
enh48537     1   44456000   44457000      1       1  150064       2.0898      0.01832
enh48539     1   44460200   44461200      3       1  150064       2.1489     0.015823
enh48542     1   44479400   44480400      2       1  150064       3.2733   0.00053156
enh48554     1   44554600   44555600      3       2  150064       2.0944     0.018113
enh48555     1   44677800   44678800      1       1  150064       2.7892     0.002642
enh48556     1   44679800   44680800      1       1  150064       2.3252      0.01003
enh48558     1   44685900   44686900      2       1  150064       2.0377     0.020791
enh48560     1   44705300   44706300      2       1  150064       2.2454      0.01237
enh48570     1   44821000   44822000      2       1  150064       1.9614     0.024916
enh48692     1   46985700   46986700      3       1  150064       2.1668     0.015125
enh48733     1   48274300   48275300      4       2  150064        2.135     0.016379
enh48734     1   48276000   48277000      1       1  150064        2.217      0.01331
enh48738     1   48337200   48338200      5       3  150064       2.6703    0.0037895
enh48761     1   49240400   49241400      3       2  150064       2.0636     0.019526
enh48770     1   51436500   51437500      2       1  150064       2.0978     0.017961
enh48915     1   53641200   53642200      3       2  150064       1.8103     0.035121
enh48916     1   53642200   53643200      4       2  150064       1.9477     0.025723
enh48918     1   53661100   53662100      1       1  150064       2.0792       0.0188
enh48920     1   53702200   53703200      4       2  150064       2.5829    0.0048987
enh48922     1   53722400   53723400      3       1  150064       2.6242     0.004343
enh48923     1   53739200   53740200      2       1  150064       2.6445      0.00409
enh48934     1   53841600   53842600      2       1  150064       2.5886    0.0048185
enh48936     1   53846800   53847800      1       1  150064       2.2135      0.01343
enh48974     1   54447400   54448400      1       1  150064       2.3782     0.008699
enh48988     1   54684400   54685400      3       2  150064       2.0054      0.02246
enh48989     1   54685700   54686700      5       2  150064       1.8345     0.033287
enh48990     1   54687600   54688600      3       2  150064        2.643     0.004109
enh48991     1   54689200   54690200      6       2  150064       2.4008    0.0081794
enh49040     1   54840700   54841700      4       2  150064       1.7323     0.041612
enh49044     1   54849800   54850800      2       1  150064       1.8796     0.030079
enh49045     1   54851000   54852000      4       1  150064       1.9154     0.027719
enh49113     1   55529800   55530800      1       1  150064       1.7152      0.04315
enh49135     1   56088600   56089600     10       4  150064       2.1583     0.015453
enh49139     1   56160400   56161400      3       1  150064       2.3365    0.0097331
enh49144     1   56192100   56193100      1       1  150064       1.8387      0.03298
enh49145     1   56207200   56208200      1       1  150064       1.7343      0.04143
enh49241     1   57286200   57287200      6       2  150064       2.0605     0.019677
enh49256     1   58062600   58063600      3       2  150064       2.1482     0.015849
enh49337     1   59612700   59613700      2       1  150064       2.1872     0.014363
enh49339     1   59620500   59621500      2       1  150064       1.7441      0.04057
enh49340     1   59622000   59623000      8       1  150064       1.6942     0.045117
enh49342     1   59649700   59650700      2       1  150064       1.6503     0.049441
enh49343     1   59651900   59652900      1       1  150064        2.723     0.003235
enh49346     1   59689700   59690700      3       2  150064       1.8021     0.035766
enh49376     1   60090200   60091200      2       1  150064       1.7342     0.041438
enh49389     1   60204200   60205200      2       1  150064       1.9809     0.023799
enh49391     1   60222800   60223800      3       2  150064        2.099      0.01791
enh49394     1   60451800   60452800      4       2  150064       1.7871     0.036963
enh49397     1   61039400   61040400      1       1  150064       3.0103     0.001305
enh49399     1   61335800   61336800      2       1  150064       1.7927      0.03651
enh49400     1   61340500   61341500      3       2  150064        1.782     0.037372
enh49404     1   61377300   61378300      4       2  150064        1.968     0.024537
enh49414     1   61449400   61450400      2       1  150064        1.737     0.041192
enh49427     1   61696000   61697000      3       1  150064       1.8764     0.030301
enh49428     1   61703800   61704800      5       3  150064       1.6634     0.048112
enh49429     1   61709600   61710600      2       1  150064       2.0865     0.018466
enh49454     1   62506600   62507600      4       2  150064       1.9354      0.02647
enh49455     1   62522400   62523400      4       2  150064       1.9728     0.024258
enh49483     1   62849600   62850600      2       1  150064       1.9961     0.022959
enh49583     1   64504600   64505600      1       1  150064       2.6022     0.004631
enh49585     1   64509400   64510400      2       1  150064       2.1855     0.014428
enh49593     1   64579400   64580400      2       1  150064        1.829       0.0337
enh49613     1   64947700   64948700      1       1  150064       1.7013      0.04444
enh49614     1   64954200   64955200      1       1  150064       2.3347      0.00978
enh49615     1   64959000   64960000      1       1  150064       2.5293     0.005715
enh49640     1   65359400   65360400      3       1  150064       2.8452    0.0022195
enh49641     1   65360200   65361200      3       1  150064       1.8943     0.029093
enh49648     1   65382500   65383500      4       2  150064        3.012    0.0012975
enh49649     1   65391400   65392400      1       1  150064       2.8801     0.001988
enh49650     1   65393500   65394500      1       1  150064       2.9146     0.001781
enh49651     1   65398000   65399000      3       1  150064       2.3488    0.0094178
enh49652     1   65399300   65400300      3       2  150064       2.5166    0.0059254
enh49653     1   65401800   65402800      4       2  150064       1.7347     0.041401
enh49656     1   65415400   65416400      3       2  150064       2.7614    0.0028777
enh49657     1   65417300   65418300      4       2  150064       2.9826    0.0014292
enh49658     1   65421500   65422500      2       1  150064       2.4354    0.0074375
enh49659     1   65426800   65427800      4       2  150064       2.0246     0.021452
enh49660     1   65427800   65428800      5       2  150064       2.9459    0.0016099
enh49671     1   65639800   65640800      5       1  150064       1.8082     0.035289
enh49672     1   65640600   65641600      3       1  150064       1.9237     0.027198
enh49673     1   65641800   65642800      3       2  150064       2.0039     0.022542
enh49675     1   65644000   65645000      1       1  150064       2.0028       0.0226
enh49676     1   65648600   65649600      3       1  150064       2.1385      0.01624
enh49691     1   65932800   65933800      8       3  150064       1.8564     0.031702
enh49695     1   66087500   66088500      8       3  150064       1.6529     0.049176
enh49697     1   66277500   66278500      2       1  150064       2.2327     0.012785
enh49700     1   66731400   66732400      2       1  150064       2.3938    0.0083366
enh49701     1   66736700   66737700      2       1  150064       1.7028     0.044304
enh49756     1   68154100   68155100      4       2  150064       1.9212     0.027352
enh49757     1   68165800   68166800      4       2  150064       1.9657     0.024668
enh49763     1   68183300   68184300      2       1  150064        1.779     0.037617
enh49778     1   68258100   68259100      4       2  150064       3.2494   0.00057822
enh49779     1   68260600   68261600      3       1  150064       3.3003   0.00048284
enh49780     1   68263400   68264400      2       1  150064       3.0141    0.0012885
enh49781     1   68269000   68270000      4       2  150064       2.9318     0.001685
enh49782     1   68281100   68282100      5       3  150064       2.8794    0.0019924
enh49783     1   68284100   68285100      2       1  150064       1.9301     0.026798
enh49785     1   68291000   68292000      3       1  150064        1.756     0.039541
enh49787     1   68299500   68300500      3       1  150064       3.7181   0.00010036
enh49788     1   68303900   68304900      6       2  150064       3.9016   4.7771e-05
enh49789     1   68305300   68306300      2       1  150064       2.2469     0.012322
enh49790     1   68354700   68355700      4       2  150064       2.0839     0.018586
enh49791     1   68358200   68359200      6       2  150064       3.1198   0.00090472
enh49792     1   68362500   68363500      5       3  150064       3.2828   0.00051395
enh49793     1   68373000   68374000      2       1  150064       2.7823    0.0026984
enh49800     1   68607200   68608200      2       1  150064       2.2727     0.011521
enh49835     1   68930500   68931500      3       2  150064       2.8274    0.0023467
enh49853     1   72752000   72753000      4       2  150064       2.2135     0.013431
enh49854     1   72836800   72837800      4       2  150064        1.983     0.023685
enh49855     1   73531000   73532000      3       1  150064       4.6115   1.9991e-06
enh49856     1   74058800   74059800      3       1  150064       2.6569    0.0039432
enh49869     1   76207600   76208600      4       2  150064       1.8767     0.030278
enh49875     1   76478000   76479000      3       2  150064       1.7498     0.040073
enh49887     1   76619600   76620600      2       1  150064       1.6795     0.046531
enh49888     1   76620000   76621000      2       1  150064       1.6795     0.046531
enh49893     1   76744800   76745800      1       1  150064       1.7041      0.04418
enh49901     1   77484400   77485400      2       1  150064       1.6833     0.046159
enh49911     1   77972100   77973100      4       2  150064       1.8029     0.035698
enh49924     1   78299200   78300200      1       1  150064       2.6962     0.003507
enh49925     1   78352900   78353900      9       4  150064       2.7102    0.0033617
enh49928     1   78472400   78473400      1       1  150064       1.7785      0.03766
enh49944     1   80160200   80161200      3       2  150064       2.4997    0.0062147
enh49956     1   81813400   81814400      4       2  150064       1.6623     0.048226
enh49968     1   82146700   82147700      4       2  150064       1.8182     0.034516
enh49971     1   82170500   82171500      2       1  150064       3.2633   0.00055056
enh49986     1   83566900   83567900      2       1  150064       2.0592     0.019738
enh49991     1   84157500   84158500      3       2  150064       2.2405     0.012529
enh49994     1   84213700   84214700      6       2  150064       2.2181     0.013275
enh49995     1   84229800   84230800      4       1  150064       2.5068    0.0060908
enh49997     1   84268100   84269100      3       2  150064       3.6801   0.00011655
enh49998     1   84284500   84285500      3       2  150064       3.3847   0.00035624
enh49999     1   84294400   84295400      9       2  150064       2.9963    0.0013664
enh50004     1   84639400   84640400      1       1  150064        1.923      0.02724
enh50008     1   84766600   84767600      1       1  150064        1.807      0.03538
enh50010     1   84945800   84946800      2       1  150064       2.3296     0.009913
enh50012     1   84969000   84970000      3       1  150064       1.9225     0.027274
enh50034     1   85318600   85319600      4       2  150064       1.9295     0.026831
enh50045     1   85739900   85740900      2       1  150064       1.9502     0.025574
enh50050     1   85761100   85762100      3       1  150064       1.8796     0.030081
enh50053     1   85779800   85780800      2       1  150064       2.6074    0.0045621
enh50062     1   85872500   85873500      1       1  150064       2.0853      0.01852
enh50064     1   85914400   85915400      8       4  150064       2.2358     0.012681
enh50129     1   87811500   87812500      3       1  150064       1.7206     0.042657
enh50138     1   88004500   88005500      3       2  150064       1.6832     0.046165
enh50154     1   88641100   88642100      3       1  150064       1.9437     0.025963
enh50179     1   89776700   89777700      2       1  150064       2.6612    0.0038928
enh50189     1   90068800   90069800      3       1  150064       1.8446     0.032545
enh50193     1   90158200   90159200      2       1  150064       1.6794     0.046541
enh50195     1   90174400   90175400      1       1  150064       2.0233      0.02152
enh50198     1   90204400   90205400      1       1  150064       1.7364      0.04125
enh50200     1   90227700   90228700      5       2  150064       1.6805     0.046432
enh50202     1   90274300   90275300      1       1  150064       2.1419       0.0161
enh50203     1   90277700   90278700      1       1  150064       1.9384      0.02629
enh50212     1   90307800   90308800      3       2  150064       2.4101    0.0079752
enh50234     1   91390200   91391200      1       1  150064       2.5134     0.005979
enh50235     1   91391300   91392300      2       1  150064       2.1155     0.017195
enh50236     1   91439600   91440600      1       1  150064       2.1706      0.01498
enh50239     1   91481400   91482400      2       1  150064       1.7401      0.04092
enh50240     1   91485100   91486100      6       2  150064        1.881     0.029987
enh50248     1   91965200   91966200      3       2  150064       2.3068     0.010532
enh50250     1   92021000   92022000      5       1  150064        1.719      0.04281
enh50274     1   92242800   92243800      5       2  150064       2.3494     0.009401
enh50276     1   92254800   92255800      3       2  150064       2.6423    0.0041168
enh50296     1   92765200   92766200      2       1  150064        2.813     0.002454
enh50297     1   92794500   92795500      4       2  150064       3.1718   0.00075759
enh50300     1   93175400   93176400      1       1  150064        1.834      0.03333
enh50303     1   93221800   93222800      2       1  150064       1.7861     0.037044
enh50309     1   93319800   93320800      2       1  150064       2.1632     0.015261
enh50310     1   93348200   93349200      2       1  150064        1.731     0.041726
enh50312     1   93389800   93390800      2       1  150064       1.7182     0.042882
enh50314     1   93400100   93401100      2       1  150064       2.8424    0.0022386
enh50315     1   93401000   93402000      3       1  150064       1.7756       0.0379
enh50316     1   93415400   93416400      1       1  150064       1.8858      0.02966
enh50317     1   93416400   93417400      2       1  150064        1.846     0.032449
enh50319     1   93437900   93438900      1       1  150064       1.6825      0.04624
enh50407     1   94528000   94529000      3       2  150064       1.9738     0.024204
enh50489     1   95329900   95330900      5       3  150064       2.6659    0.0038386
enh50513     1   95437100   95438100      2       1  150064       2.2949      0.01087
enh50520     1   95552100   95553100      4       2  150064       2.5885    0.0048201
enh50530     1   96826800   96827800      4       2  150064       2.0613     0.019635
enh50531     1   96828300   96829300      1       1  150064       2.5649      0.00516
enh50532     1   96881600   96882600      3       2  150064       2.7545    0.0029395
enh50533     1   96939600   96940600      4       2  150064       2.2343     0.012731
enh50534     1   96953200   96954200      1       1  150064       2.9066     0.001827
enh50540     1   97189500   97190500      5       2  150064       3.8273   6.4774e-05
enh50548     1   98096300   98097300      1       1  150064       2.5085     0.006062
enh50550     1   98403500   98404500      2       1  150064       6.2799   1.6941e-10
enh50553     1   98675600   98676600      1       1  150064       3.6548    0.0001287
enh50568     1  100109800  100110800      2       1  150064       2.3677    0.0089504
enh50571     1  100147000  100148000      3       2  150064       1.9573     0.025156
enh50603     1  101265300  101266300      2       1  150064       1.9522     0.025456
enh50604     1  101347800  101348800      1       1  150064       2.9451     0.001614
enh50619     1  101918200  101919200      6       3  150064       2.5781    0.0049671
enh50621     1  102370800  102371800      3       2  150064       3.2117   0.00065982
enh50626     1  103303100  103304100      1       1  150064       2.7945     0.002599
enh50628     1  103323600  103324600      7       2  150064       1.8813     0.029964
enh50641     1  106774600  106775600      9       4  150064       1.7172     0.042968
enh50668     1  108740200  108741200      6       2  150064       2.6406    0.0041376
enh50761     1  110178500  110179500      3       2  150064       1.7713     0.038254
enh50790     1  110438100  110439100      5       2  150064       1.9161     0.027674
enh50814     1  110545800  110546800      1       1  150064        1.927      0.02699
enh50819     1  110597600  110598600      2       1  150064       2.0208     0.021649
enh50828     1  110758600  110759600      5       1  150064       2.2742     0.011476
enh50842     1  111019800  111020800      1       1  150064       2.4479     0.007185
enh50848     1  111323000  111324000      4       2  150064       2.3344    0.0097885
enh50875     1  111994600  111995600      2       1  150064       1.8799     0.030059
enh50886     1  112164600  112165600      7       4  150064       2.0755     0.018972
enh50904     1  112423800  112424800      3       2  150064       2.0862     0.018482
enh50906     1  112446900  112447900      3       1  150064       2.1347     0.016393
enh50907     1  112462500  112463500      3       1  150064       2.4432    0.0072786
enh50908     1  112490900  112491900      4       2  150064       1.7928     0.036501
enh50909     1  112547600  112548600      4       2  150064       1.9647     0.024726
enh50916     1  112936600  112937600      4       1  150064       1.8506     0.032113
enh50917     1  112940200  112941200      3       1  150064        2.336    0.0097448
enh50918     1  112944300  112945300      2       1  150064       2.2625     0.011834
enh50919     1  112946300  112947300      1       1  150064        2.414     0.007889
enh50920     1  112947600  112948600      3       1  150064       2.1289     0.016631
enh50921     1  112987200  112988200      4       1  150064       2.2709     0.011576
enh50922     1  112993800  112994800      2       1  150064        2.373    0.0088219
enh50923     1  113005400  113006400      1       1  150064       2.4846     0.006484
enh50925     1  113055400  113056400      1       1  150064       3.8697    5.448e-05
enh50932     1  113159700  113160700      4       2  150064       3.9287   4.2698e-05
enh50933     1  113163400  113164400      3       1  150064       3.0998   0.00096841
enh50936     1  113215800  113216800      2       1  150064       3.0364    0.0011973
enh50938     1  113230100  113231100      3       1  150064       2.3508    0.0093666
enh50939     1  113240800  113241800      2       1  150064       3.6358   0.00013855
enh50940     1  113242100  113243100      3       1  150064       2.9163     0.001771
enh50942     1  113244400  113245400      3       2  150064       2.6878    0.0035958
enh50943     1  113246200  113247200      5       2  150064       2.2074     0.013643
enh50956     1  113368900  113369900      1       1  150064       1.7095      0.04368
enh50975     1  113569400  113570400      2       1  150064       1.9782     0.023953
enh50985     1  113742400  113743400      1       1  150064       2.0602      0.01969
enh50987     1  113751800  113752800      1       1  150064       2.0814       0.0187
enh50988     1  113760600  113761600      3       2  150064        1.986     0.023518
enh51020     1  114525700  114526700      4       2  150064         2.22      0.01321
enh51038     1  114853400  114854400      4       1  150064       2.2501     0.012222
enh51042     1  115008800  115009800      2       1  150064       2.0465     0.020354
enh51045     1  115025100  115026100      5       3  150064       1.9799     0.023858
enh51051     1  115050200  115051200      1       1  150064       2.5298     0.005706
enh51058     1  115293000  115294000      2       1  150064        2.687    0.0036045
enh51059     1  115294200  115295200      1       1  150064       3.3803     0.000362
enh51063     1  115599800  115600800      3       1  150064       1.6865     0.045846
enh51064     1  115604500  115605500      3       1  150064       2.1682     0.015072
enh51065     1  115606700  115607700      3       2  150064       3.0225    0.0012536
enh51066     1  115610100  115611100      2       1  150064       2.2853     0.011149
enh51067     1  115611200  115612200      4       2  150064         2.61    0.0045276
enh51068     1  115627800  115628800      3       2  150064         3.46   0.00027013
enh51069     1  115632600  115633600      6       2  150064       2.0595     0.019721
enh51072     1  115671600  115672600      3       1  150064       1.7767     0.037813
enh51073     1  115676900  115677900      3       2  150064       3.6199   0.00014736
enh51075     1  115711300  115712300      2       1  150064       2.1667     0.015129
enh51077     1  115721900  115722900     13       4  150064       3.0345    0.0012047
enh51080     1  115736500  115737500      9       3  150064       2.7762    0.0027501
enh51082     1  115762500  115763500      5       3  150064       2.8668     0.002073
enh51085     1  115794300  115795300      1       1  150064        2.512     0.006003
enh51088     1  115898400  115899400      6       3  150064        2.586    0.0048544
enh51089     1  115906600  115907600      6       2  150064       2.6484    0.0040439
enh51092     1  115997200  115998200      6       3  150064        2.025     0.021434
enh51102     1  116175000  116176000      3       1  150064       2.1053     0.017631
enh51103     1  116185800  116186800      1       1  150064       2.1895      0.01428
enh51104     1  116188400  116189400      6       2  150064       1.8477     0.032325
enh51105     1  116189100  116190100      2       1  150064       1.9397     0.026207
enh51115     1  116248800  116249800      4       1  150064       1.9231     0.027237
enh51127     1  116353700  116354700      4       2  150064       1.9645     0.024736
enh51194     1  117189700  117190700      1       1  150064       1.7897      0.03675
enh51195     1  117192600  117193600      3       1  150064       1.8894     0.029418
enh51208     1  117253700  117254700      6       2  150064       1.6534      0.04912
enh51211     1  117350000  117351000      1       1  150064       3.2432    0.0005909
enh51212     1  117362600  117363600      1       1  150064       3.1865      0.00072
enh51213     1  117368200  117369200      1       1  150064       3.0317     0.001216
enh51236     1  117514700  117515700      2       1  150064       1.6803     0.046453
enh51254     1  117684900  117685900      1       1  150064       1.8712      0.03066
enh51255     1  117689400  117690400      7       1  150064        1.791     0.036649
enh51258     1  117714200  117715200      4       2  150064        2.812    0.0024619
enh51259     1  117721200  117722200      7       1  150064       1.8594     0.031483
enh51280     1  118083200  118084200      4       2  150064       2.0251      0.02143
enh51461     1  145588200  145589200      2       1  150064       1.9785     0.023935
enh51462     1  145609200  145610200      1       1  150064       1.8132       0.0349
enh51473     1  145727300  145728300      1       1  150064        1.699      0.04466
enh51478     1  146638500  146639500      2       1  150064       2.0992     0.017899
enh51479     1  146640000  146641000      1       1  150064       2.1682      0.01507
enh51480     1  146641600  146642600      6       2  150064       2.3072     0.010523
enh51481     1  146649200  146650200      4       2  150064       2.0384     0.020756
enh51482     1  146695100  146696100      3       2  150064       2.2922     0.010946
enh51483     1  146716500  146717500      5       2  150064       2.2623     0.011838
enh51485     1  146721600  146722600      4       1  150064       2.1444        0.016
enh51488     1  146976900  146977900      3       2  150064       2.4113    0.0079485
enh51501     1  147224800  147225800      2       1  150064       1.8651     0.031084
enh51506     1  147245200  147246200      5       2  150064       1.9821     0.023735
enh51528     1  149887400  149888400      1       1  150064       1.7468      0.04034
enh51529     1  149888200  149889200      1       1  150064       1.7468      0.04034
enh51530     1  149889400  149890400      1       1  150064       1.7202       0.0427
enh51531     1  149897400  149898400      4       2  150064       1.7368     0.041216
enh51540     1  149992800  149993800      2       1  150064       1.9875     0.023433
enh51543     1  150126700  150127700      1       1  150064       2.7587     0.002902
enh51544     1  150128800  150129800      1       1  150064       5.5996    1.074e-08
enh51546     1  150133200  150134200      3       1  150064       5.6361   8.6982e-09
enh51549     1  150158500  150159500      3       2  150064       4.7642   9.4794e-07
enh51550     1  150164300  150165300      1       1  150064       2.0092      0.02226
enh51551     1  150166400  150167400      4       2  150064       3.7656   8.3084e-05
enh51553     1  150209000  150210000      2       1  150064       1.9992     0.022793
enh51557     1  150241600  150242600      2       1  150064       4.7005   1.2976e-06
enh51559     1  150274400  150275400      3       1  150064       4.5185   3.1136e-06
enh51560     1  150294600  150295600      3       2  150064       4.6921    1.352e-06
enh51561     1  150334800  150335800      5       2  150064       4.6395   1.7465e-06
enh51564     1  150449500  150450500      6       3  150064       4.1928   1.3775e-05
enh51565     1  150479100  150480100      2       1  150064       1.9154     0.027718
enh51566     1  150481200  150482200      4       2  150064       4.0137   2.9892e-05
enh51568     1  150486600  150487600      1       1  150064       5.0598    2.098e-07
enh51569     1  150488600  150489600      1       1  150064       2.0011      0.02269
enh51572     1  150506200  150507200      4       2  150064       3.8042   7.1137e-05
enh51573     1  150509000  150510000      3       1  150064       5.1057   1.6475e-07
enh51579     1  150536800  150537800      3       2  150064       2.1373     0.016289
enh51583     1  150544200  150545200      8       4  150064       1.9471     0.025764
enh51584     1  150546400  150547400      2       1  150064       1.9164     0.027657
enh51585     1  150552600  150553600      2       1  150064       1.6658      0.04788
enh51600     1  150951300  150952300      3       1  150064       2.2704     0.011591
enh51602     1  150967900  150968900      3       2  150064       3.7924     7.46e-05
enh51612     1  151041800  151042800      2       1  150064       3.0844    0.0010198
enh51614     1  151116200  151117200      5       3  150064       3.6183   0.00014828
enh51615     1  151119600  151120600      3       2  150064       2.7149    0.0033143
enh51619     1  151168100  151169100      3       2  150064        2.444    0.0072633
enh51622     1  151228000  151229000      2       1  150064       3.4523   0.00027791
enh51635     1  151373100  151374100      1       1  150064       3.3175    0.0004542
enh51636     1  151416900  151417900      2       1  150064        2.118     0.017088
enh51637     1  151429200  151430200      5       2  150064       2.7873    0.0026579
enh51682     1  151877800  151878800      2       1  150064       1.9296      0.02683
enh51759     1  153670100  153671100      1       1  150064       2.0054      0.02246
enh51764     1  153714100  153715100      2       1  150064       2.2117     0.013492
enh51766     1  153718000  153719000      7       3  150064       1.8706       0.0307
enh51769     1  153756200  153757200      1       1  150064       2.9848     0.001419
enh51772     1  153853200  153854200      4       2  150064       2.9236    0.0017301
enh51773     1  153854200  153855200      2       1  150064       1.8961     0.028974
enh51774     1  153892400  153893400      1       1  150064       2.8069     0.002501
enh51775     1  153900900  153901900      4       2  150064       2.9509    0.0015842
enh51776     1  153916400  153917400      3       2  150064        2.213     0.013448
enh51777     1  153919000  153920000      1       1  150064       2.1821      0.01455
enh51779     1  153931500  153932500      5       3  150064       2.2696     0.011615
enh51780     1  153936800  153937800      2       1  150064       2.0757     0.018962
enh51781     1  153938300  153939300      3       2  150064       2.5737    0.0050309
enh51782     1  153940800  153941800      1       1  150064       2.3237      0.01007
enh51783     1  153948100  153949100      2       1  150064       2.2278     0.012946
enh51787     1  153965900  153966900      5       2  150064       2.8872    0.0019437
enh51789     1  154127100  154128100      4       2  150064       1.9295     0.026836
enh51791     1  154150100  154151100      2       1  150064        1.801     0.035852
enh51792     1  154152700  154153700      1       1  150064       2.3617     0.009096
enh51797     1  154194900  154195900      1       1  150064       1.9978      0.02287
enh51799     1  154245800  154246800      1       1  150064       2.0864      0.01847
enh51806     1  154324000  154325000      3       2  150064       2.1166     0.017146
enh51812     1  154404600  154405600      3       2  150064       1.8075     0.035343
enh51814     1  154414500  154415500      2       1  150064       2.9237    0.0017297
enh51815     1  154417800  154418800      4       1  150064       2.4184    0.0077949
enh51816     1  154425400  154426400      4       2  150064       1.8067     0.035402
enh51820     1  154528200  154529200      1       1  150064       2.2665      0.01171
enh51824     1  154581600  154582600      2       1  150064       1.6851      0.04598
enh51826     1  154598600  154599600      1       1  150064       2.1672      0.01511
enh51827     1  154684300  154685300      1       1  150064       2.3333     0.009815
enh51843     1  154828000  154829000      4       2  150064       2.0114     0.022141
enh51844     1  154833200  154834200      4       2  150064       3.8486   5.9407e-05
enh51845     1  154837000  154838000      4       2  150064       3.0221    0.0012552
enh51846     1  154858600  154859600      2       1  150064        3.916   4.5007e-05
enh51849     1  154910600  154911600      3       1  150064       3.6817   0.00011585
enh51850     1  154912300  154913300      5       2  150064       3.7478    8.919e-05
enh51851     1  154914000  154915000      2       1  150064       3.8289   6.4357e-05
enh51852     1  154916100  154917100      3       2  150064       3.1964   0.00069578
enh51853     1  154926000  154927000      1       1  150064       2.0764      0.01893
enh51865     1  154983400  154984400      3       2  150064       2.5274    0.0057453
enh51866     1  154988600  154989600      2       1  150064       1.7026     0.044321
enh51867     1  154990700  154991700      1       1  150064       2.3559      0.00924
enh51868     1  154994700  154995700      3       1  150064       3.7675   8.2451e-05
enh51869     1  154998600  154999600      1       1  150064       3.1848    0.0007242
enh51870     1  155009200  155010200      2       1  150064        3.121   0.00090126
enh51872     1  155016800  155017800      2       1  150064       2.4019    0.0081556
enh51877     1  155038400  155039400      1       1  150064        1.916      0.02768
enh51878     1  155042200  155043200      1       1  150064       1.8595      0.03148
enh51886     1  155111200  155112200      2       1  150064       1.7452     0.040475
enh51890     1  155148100  155149100      3       2  150064       1.8078     0.035319
enh51895     1  155189300  155190300      2       1  150064       2.2491     0.012254
enh51904     1  155214800  155215800      1       1  150064       2.2046      0.01374
enh51907     1  155230000  155231000      1       1  150064       2.0678      0.01933
enh51910     1  155248300  155249300      1       1  150064       2.4281      0.00759
enh51911     1  155275600  155276600      1       1  150064       2.4305      0.00754
enh51912     1  155277300  155278300      1       1  150064        2.564     0.005174
enh51920     1  155509000  155510000      3       1  150064       1.9562      0.02522
enh51926     1  155605600  155606600      1       1  150064       2.7108     0.003356
enh51927     1  155617700  155618700      2       1  150064       2.5713    0.0050652
enh51934     1  155666500  155667500      2       1  150064       2.4825    0.0065226
enh51939     1  155862800  155863800      1       1  150064       3.1041    0.0009543
enh51940     1  155873300  155874300      2       1  150064       2.9817    0.0014331
enh51941     1  155879100  155880100      2       1  150064       2.5756    0.0050033
enh51944     1  155910800  155911800      1       1  150064       1.8582      0.03157
enh51945     1  155914500  155915500      2       1  150064        1.843     0.032664
enh51947     1  155930500  155931500      2       1  150064       2.8968    0.0018848
enh51949     1  155940200  155941200      1       1  150064       2.2646      0.01177
enh51951     1  155943600  155944600      1       1  150064        2.173      0.01489
enh51952     1  155950100  155951100      2       1  150064       1.6986     0.044699
enh51956     1  155958600  155959600      1       1  150064       2.1154       0.0172
enh51957     1  155960400  155961400      1       1  150064       2.0103       0.0222
enh51958     1  155976300  155977300      1       1  150064       3.3362    0.0004246
enh51963     1  156033100  156034100      1       1  150064       1.7568      0.03948
enh51965     1  156040000  156041000      1       1  150064       2.1843      0.01447
enh51966     1  156042300  156043300      2       1  150064       2.8046    0.0025187
enh51972     1  156059800  156060800      2       1  150064       1.8362     0.033167
enh51973     1  156066200  156067200      1       1  150064       1.6961      0.04493
enh51975     1  156071700  156072700      3       2  150064       2.0683     0.019306
enh51980     1  156088500  156089500      2       1  150064       1.6726     0.047208
enh51988     1  156116100  156117100      2       1  150064       2.6298    0.0042723
enh51991     1  156131000  156132000      4       2  150064       3.1085   0.00094024
enh52046     1  156711300  156712300      4       2  150064       2.4346    0.0074544
enh52048     1  156735400  156736400      2       1  150064        1.758     0.039371
enh52054     1  156771000  156772000      2       1  150064       1.7927     0.036514
enh52089     1  157209800  157210800      7       2  150064       1.8252     0.033983
enh52102     1  157961900  157962900      1       1  150064        1.748      0.04023
enh52106     1  157970800  157971800      1       1  150064       1.7935      0.03645
enh52180     1  160078000  160079000      7       2  150064       2.5719    0.0050564
enh52183     1  160083400  160084400      3       1  150064       1.7346     0.041408
enh52191     1  160162900  160163900      7       2  150064       2.2854     0.011146
enh52192     1  160173900  160174900      1       1  150064       3.0586     0.001112
enh52194     1  160185200  160186200      2       1  150064       1.8687     0.030834
enh52197     1  160230000  160231000      1       1  150064       2.8501     0.002185
enh52198     1  160232600  160233600      2       1  150064       2.3287    0.0099381
enh52204     1  160345000  160346000      2       1  150064       1.9713     0.024342
enh52208     1  160375700  160376700      4       2  150064       1.7151     0.043159
enh52209     1  160377400  160378400      6       1  150064       1.9513     0.025512
enh52271     1  161155300  161156300      3       1  150064       1.8047      0.03556
enh52279     1  161195000  161196000      1       1  150064        1.863      0.03123
enh52281     1  161211400  161212400      4       2  150064       2.0573     0.019828
enh52291     1  161482200  161483200      1       1  150064       2.1487      0.01583
enh52328     1  162161600  162162600      4       1  150064       1.9165      0.02765
enh52339     1  162223800  162224800      6       2  150064       1.7442     0.040563
enh52346     1  162323000  162324000      1       1  150064       1.6608      0.04838
enh52354     1  162534300  162535300      1       1  150064       2.6076     0.004559
enh52368     1  162679300  162680300      3       2  150064        1.952     0.025469
enh52376     1  163133900  163134900      4       2  150064       3.5291   0.00020847
enh52377     1  163137400  163138400      2       1  150064       2.6326    0.0042369
enh52378     1  163141200  163142200      5       2  150064       2.3108     0.010423
enh52381     1  163277400  163278400      5       2  150064       1.8958      0.02899
enh52385     1  163640600  163641600      5       2  150064       4.0283   2.8086e-05
enh52386     1  163765500  163766500      2       1  150064       3.9417   4.0455e-05
enh52440     1  164747600  164748600      2       1  150064       2.7549    0.0029355
enh52441     1  164750800  164751800      1       1  150064       2.0456       0.0204
enh52445     1  164763400  164764400      2       1  150064       1.8374     0.033078
enh52464     1  165549900  165550900      7       3  150064       1.9079     0.028202
enh52469     1  165611000  165612000      4       1  150064        2.027     0.021334
enh52476     1  165738900  165739900      2       1  150064       2.3176     0.010235
enh52482     1  165811100  165812100      4       2  150064       2.0756     0.018967
enh52484     1  165818100  165819100      1       1  150064       2.3829     0.008588
enh52485     1  165819900  165820900      1       1  150064       2.3611      0.00911
enh52486     1  165822500  165823500      3       1  150064       2.2727     0.011523
enh52513     1  166843400  166844400      2       1  150064       3.4847   0.00024635
enh52532     1  167127500  167128500      3       2  150064       1.8823     0.029897
enh52533     1  167130600  167131600      3       1  150064       2.5948    0.0047321
enh52547     1  167393100  167394100      4       2  150064        1.919     0.027491
enh52618     1  168054100  168055100      1       1  150064       2.2271      0.01297
enh52619     1  168067500  168068500      1       1  150064       2.1714      0.01495
enh52635     1  168269800  168270800      3       1  150064       1.8528     0.031952
enh52641     1  168408600  168409600      2       1  150064       1.8315     0.033513
enh52674     1  168941600  168942600      4       2  150064       1.9465     0.025795
enh52687     1  169088700  169089700      2       1  150064       2.9606    0.0015354
enh52699     1  169650000  169651000      4       2  150064       2.2886     0.011051
enh52701     1  169691800  169692800      4       2  150064        1.836     0.033179
enh52704     1  169714300  169715300      1       1  150064       2.2949      0.01087
enh52708     1  169847800  169848800      4       2  150064       1.8119     0.035003
enh52740     1  171460000  171461000      4       2  150064       1.8907      0.02933
enh52750     1  171712300  171713300      3       1  150064       1.8565     0.031693
enh52753     1  171770300  171771300      1       1  150064       2.3869     0.008496
enh52767     1  172312200  172313200      2       1  150064       1.8722     0.030589
enh52772     1  172352000  172353000      1       1  150064       2.5269     0.005753
enh52773     1  172359400  172360400      6       2  150064       2.4499    0.0071439
enh52774     1  172363200  172364200      6       2  150064       1.8056     0.035494
enh52775     1  172368100  172369100      3       2  150064       1.9916     0.023205
enh52814     1  172878500  172879500      3       2  150064       2.2874     0.011087
enh52818     1  172914000  172915000      1       1  150064       2.2203       0.0132
enh52834     1  173389000  173390000      5       2  150064       2.6576    0.0039345
enh52835     1  173394100  173395100      1       1  150064       2.2271      0.01297
enh52836     1  173399300  173400300      3       2  150064       3.0303    0.0012215
enh52837     1  173412700  173413700      2       1  150064       1.6951     0.045027
enh52838     1  173423000  173424000      2       1  150064       2.2138     0.013423
enh52839     1  173429700  173430700      3       2  150064       2.0995     0.017886
enh52844     1  173821800  173822800      1       1  150064        3.358    0.0003926
enh52846     1  173831400  173832400      7       3  150064       2.8813    0.0019804
enh52848     1  173970200  173971200      2       1  150064       3.2422   0.00059298
enh52849     1  173980800  173981800      2       1  150064       3.1683   0.00076659
enh52850     1  173986200  173987200      3       1  150064       3.3591   0.00039099
enh52851     1  173992100  173993100      2       1  150064       2.9267    0.0017129
enh52852     1  174231800  174232800      5       3  150064       3.7266   9.7057e-05
enh52854     1  174840700  174841700      1       1  150064       2.2115       0.0135
enh52856     1  174860800  174861800      2       1  150064       1.6918     0.045341
enh52859     1  174935100  174936100      1       1  150064       2.9455     0.001612
enh52861     1  174945400  174946400      1       1  150064       2.8844     0.001961
enh52868     1  175138800  175139800      3       1  150064       3.2591   0.00055889
enh52869     1  175139400  175140400      2       1  150064       2.8663    0.0020767
enh52872     1  175151600  175152600      4       2  150064       3.7674   8.2469e-05
enh52874     1  175153000  175154000      4       2  150064       3.7158   0.00010127
enh52876     1  175162500  175163500      4       1  150064       3.3679   0.00037868
enh52884     1  175307300  175308300      4       2  150064       2.3173     0.010244
enh52885     1  175337300  175338300      2       1  150064       1.7854     0.037101
enh52889     1  175752400  175753400      1       1  150064         3.53    0.0002078
enh52895     1  175850300  175851300      3       2  150064       2.0299     0.021181
enh52899     1  176027800  176028800      6       3  150064       2.2438     0.012422
enh52907     1  176435400  176436400      3       1  150064       1.7233     0.042421
enh52908     1  176438100  176439100      1       1  150064        2.466     0.006831
enh52914     1  176625700  176626700      3       2  150064       1.8445     0.032556
enh52921     1  176815400  176816400      4       2  150064       2.6922    0.0035491
enh52924     1  176872800  176873800      4       2  150064       2.4694    0.0067663
enh52928     1  177243800  177244800      1       1  150064       1.7228      0.04246
enh52932     1  177320000  177321000      2       1  150064       1.8755     0.030364
enh52933     1  177321800  177322800      3       1  150064        1.787     0.036972
enh52942     1  178029700  178030700      6       3  150064       2.1663     0.015143
enh52954     1  178141800  178142800      4       2  150064       2.1307     0.016557
enh52961     1  178218900  178219900      1       1  150064       2.0809      0.01872
enh52976     1  178357600  178358600      1       1  150064       1.8337      0.03335
enh52977     1  178366400  178367400      2       1  150064       2.5179     0.005903
enh53002     1  178942300  178943300      1       1  150064       2.9835     0.001425
enh53019     1  179097500  179098500      2       1  150064       1.8925     0.029213
enh53022     1  179112200  179113200      3       2  150064       1.8314     0.033519
enh53023     1  179138700  179139700      1       1  150064       2.1591      0.01542
enh53028     1  179333700  179334700      4       2  150064         2.81    0.0024768
enh53032     1  179783100  179784100      3       2  150064       1.9811     0.023793
enh53038     1  179808400  179809400      1       1  150064       1.8933      0.02916
enh53039     1  179845000  179846000      1       1  150064       1.9217      0.02732
enh53070     1  180578600  180579600      2       1  150064       3.0831    0.0010242
enh53075     1  180868000  180869000      4       2  150064       2.6799    0.0036822
enh53127     1  182115200  182116200      4       2  150064       2.1687     0.015054
enh53128     1  182118200  182119200      2       1  150064       2.1035     0.017711
enh53140     1  182307900  182308900      2       1  150064         2.21     0.013553
enh53145     1  182571200  182572200      1       1  150064       1.6815      0.04633
enh53155     1  182643200  182644200      4       2  150064       2.7889    0.0026443
enh53159     1  182668800  182669800      6       3  150064       2.4436    0.0072699
enh53162     1  182750800  182751800      1       1  150064       3.4569    0.0002732
enh53171     1  182995800  182996800      5       2  150064       1.9792       0.0239
enh53210     1  183256100  183257100      2       1  150064       1.8527     0.031966
enh53216     1  183292600  183293600      1       1  150064       2.7287     0.003179
enh53219     1  183308200  183309200      8       1  150064       2.5628     0.005192
enh53225     1  183449400  183450400      1       1  150064       3.0575     0.001116
enh53230     1  183537000  183538000      5       2  150064       2.1417     0.016109
enh53257     1  183895600  183896600      1       1  150064       2.0017      0.02266
enh53265     1  184029000  184030000      3       1  150064        1.772     0.038196
enh53267     1  184120000  184121000      1       1  150064       2.2839      0.01119
enh53269     1  184125400  184126400      2       1  150064       1.7889     0.036814
enh53289     1  184429800  184430800      1       1  150064       1.8826      0.02988
enh53290     1  184442200  184443200      1       1  150064       1.9093      0.02811
enh53293     1  184458900  184459900      3       2  150064       2.5246    0.0057912
enh53294     1  184460600  184461600      5       2  150064       2.5477     0.005422
enh53298     1  184503800  184504800      4       2  150064       2.7983    0.0025684
enh53299     1  184510400  184511400      6       2  150064       1.8182     0.034519
enh53301     1  184513800  184514800      2       1  150064        2.265     0.011755
enh53303     1  184524800  184525800      3       2  150064       2.2077     0.013634
enh53322     1  184922900  184923900      2       1  150064        2.332    0.0098514
enh53323     1  184927900  184928900      6       3  150064       2.1692     0.015034
enh53324     1  184939600  184940600      2       1  150064       2.7954    0.0025919
enh53328     1  185037200  185038200      1       1  150064        1.771      0.03828
enh53332     1  185127600  185128600      2       1  150064       2.1308     0.016552
enh53371     1  186124000  186125000      3       2  150064       1.9593     0.025038
enh53375     1  186345800  186346800      1       1  150064       1.7256      0.04221
enh53385     1  187808100  187809100      2       1  150064       1.8117     0.035016
enh53393     1  192503600  192504600      3       1  150064       2.0863     0.018474
enh53400     1  192670100  192671100      1       1  150064       2.0749        0.019
enh53408     1  193092500  193093500      4       2  150064       3.2555    0.0005659
enh53411     1  193290700  193291700      7       1  150064       2.9582    0.0015471
enh53420     1  194503700  194504700      2       1  150064       1.9781     0.023957
enh53427     1  196149500  196150500      7       2  150064       2.7884    0.0026485
enh53428     1  196150800  196151800      3       2  150064       2.3521    0.0093329
enh53444     1  197741400  197742400      1       1  150064       2.5419     0.005513
enh53446     1  197751800  197752800      1       1  150064        2.368     0.008942
enh53447     1  197756500  197757500      3       1  150064       2.1958     0.014054
enh53448     1  197767900  197768900      8       3  150064       2.1571     0.015501
enh53478     1  198650700  198651700      2       1  150064       2.0886     0.018371
enh53482     1  198849600  198850600      1       1  150064       1.8131      0.03491
enh53490     1  199562200  199563200      2       1  150064       2.2377     0.012622
enh53500     1  200299500  200300500      2       1  150064       2.9779    0.0014514
enh53501     1  200306000  200307000      4       2  150064       2.3856    0.0085263
enh53502     1  200321300  200322300      1       1  150064       2.9111     0.001801
enh53504     1  200334800  200335800      4       1  150064       2.8025    0.0025355
enh53509     1  200348500  200349500      4       1  150064       2.7903    0.0026332
enh53511     1  200363800  200364800      2       1  150064       2.9215    0.0017416
enh53515     1  200452400  200453400      4       1  150064       2.1888     0.014305
enh53516     1  200457300  200458300      3       2  150064       2.6382    0.0041671
enh53517     1  200493800  200494800      4       2  150064       1.9864     0.023494
enh53518     1  200496000  200497000      5       3  150064       3.3614   0.00038775
enh53532     1  200747700  200748700      2       1  150064       1.8162     0.034672
enh53540     1  200870500  200871500      3       2  150064       2.6554    0.0039606
enh53541     1  200876900  200877900      3       1  150064       3.5225   0.00021377
enh53542     1  200885900  200886900      2       1  150064       3.6246   0.00014468
enh53543     1  200940900  200941900      7       4  150064       1.8832      0.02984
enh53545     1  200984400  200985400      2       1  150064       3.8614   5.6376e-05
enh53546     1  200989200  200990200      4       2  150064       3.7517   8.7833e-05
enh53548     1  200997600  200998600      3       2  150064       3.3027   0.00047887
enh53553     1  201106400  201107400      2       1  150064       1.7983     0.036062
enh53574     1  201271300  201272300      2       1  150064       1.8281     0.033768
enh53575     1  201276500  201277500      2       1  150064       1.9414     0.026104
enh53586     1  201353500  201354500      7       3  150064       3.0307      0.00122
enh53598     1  201434400  201435400      4       2  150064         1.72     0.042714
enh53600     1  201451300  201452300      6       2  150064       2.0981     0.017949
enh53662     1  201689800  201690800      5       2  150064       1.8119     0.035004
enh53681     1  201797100  201798100      3       2  150064       2.6745    0.0037417
enh53683     1  201811000  201812000      4       2  150064       2.6064    0.0045749
enh53684     1  201818600  201819600      1       1  150064       1.6978      0.04477
enh53689     1  201865000  201866000      1       1  150064       1.6949      0.04505
enh53691     1  201873300  201874300      2       1  150064        1.955     0.025293
enh53693     1  201880800  201881800      1       1  150064       2.2476       0.0123
enh53694     1  201881900  201882900      3       2  150064       1.8143     0.034812
enh53754     1  202587500  202588500      1       1  150064       1.7735      0.03807
enh53781     1  203015900  203016900      2       1  150064       1.9891     0.023343
enh53782     1  203017800  203018800      1       1  150064       1.8383      0.03301
enh53788     1  203074400  203075400      1       1  150064       2.2086       0.0136
enh53789     1  203098700  203099700      1       1  150064       1.8161      0.03468
enh53791     1  203100400  203101400      5       2  150064         2.14     0.016177
enh53794     1  203109600  203110600      4       2  150064       1.6788     0.046592
enh53798     1  203121500  203122500      1       1  150064       1.6974      0.04481
enh53822     1  203318600  203319600      2       1  150064       1.7053     0.044068
enh53867     1  203602000  203603000      1       1  150064        1.707      0.04391
enh53917     1  204010000  204011000      3       2  150064       2.0032     0.022576
enh53918     1  204026100  204027100      4       2  150064        3.103   0.00095787
enh53920     1  204045200  204046200      1       1  150064       2.6213      0.00438
enh53924     1  204057300  204058300      2       1  150064        3.731    9.535e-05
enh53925     1  204062800  204063800      4       2  150064       1.7051     0.044087
enh53926     1  204065800  204066800      2       1  150064       1.6759     0.046877
enh53928     1  204069700  204070700      4       2  150064       3.4002   0.00033669
enh53930     1  204076300  204077300      1       1  150064         2.48      0.00657
enh53947     1  204195100  204196100      4       1  150064       1.9709     0.024366
enh53948     1  204222900  204223900      1       1  150064       2.5598     0.005237
enh53950     1  204225300  204226300      1       1  150064       2.1865      0.01439
enh53952     1  204233500  204234500      4       1  150064       2.1106     0.017401
enh53954     1  204244600  204245600      5       2  150064       2.5686     0.005106
enh53956     1  204249500  204250500      5       3  150064       2.3009     0.010697
enh53959     1  204254800  204255800      2       1  150064       1.8462     0.032433
enh53986     1  204405500  204406500      2       1  150064       2.1321       0.0165
enh53987     1  204411600  204412600      1       1  150064       2.1158      0.01718
enh53988     1  204417700  204418700      5       1  150064       1.9721     0.024298
enh53989     1  204424000  204425000      2       1  150064       2.0183     0.021778
enh53990     1  204426400  204427400      1       1  150064       2.1003      0.01785
enh53991     1  204432900  204433900      1       1  150064       1.7394      0.04098
enh53992     1  204434900  204435900      2       1  150064       1.7308     0.041745
enh53994     1  204449800  204450800      5       2  150064       3.4709    0.0002594
enh53995     1  204452600  204453600      2       1  150064       1.8526      0.03197
enh53996     1  204461000  204462000      1       1  150064       3.1617    0.0007842
enh53998     1  204490100  204491100      3       1  150064       1.9384     0.026287
enh53999     1  204493000  204494000      2       1  150064       2.8497    0.0021881
enh54000     1  204529200  204530200      2       1  150064       2.8064     0.002505
enh54001     1  204531300  204532300      6       3  150064       2.7498    0.0029813
enh54003     1  204543500  204544500      3       2  150064       3.2053   0.00067472
enh54004     1  204546900  204547900      3       1  150064        2.977    0.0014555
enh54006     1  204553600  204554600      2       1  150064        2.446    0.0072218
enh54007     1  204558000  204559000      3       1  150064       3.2708   0.00053617
enh54008     1  204560900  204561900      5       2  150064       3.3124   0.00046246
enh54009     1  204592900  204593900      1       1  150064       3.3053    0.0004743
enh54010     1  204599400  204600400      5       2  150064       2.3775    0.0087148
enh54030     1  204982300  204983300      3       2  150064        2.935    0.0016675
enh54031     1  205030400  205031400      4       2  150064       3.9784   3.4688e-05
enh54032     1  205089200  205090200      5       1  150064       2.1326     0.016477
enh54033     1  205110200  205111200      4       1  150064       3.5775   0.00017346
enh54034     1  205110600  205111600      4       2  150064       3.4959   0.00023627
enh54035     1  205113700  205114700      1       1  150064       2.8371     0.002276
enh54037     1  205141200  205142200      2       1  150064       3.8321    6.354e-05
enh54038     1  205144400  205145400      1       1  150064       4.3031    8.423e-06
enh54039     1  205152600  205153600      5       2  150064       4.3555   6.6377e-06
enh54041     1  205162000  205163000      2       1  150064       1.7059     0.044009
enh54042     1  205178600  205179600      4       2  150064       4.4417   4.4622e-06
enh54043     1  205180800  205181800      2       1  150064       2.9775    0.0014529
enh54045     1  205198800  205199800      5       2  150064       2.9599    0.0015387
enh54046     1  205208700  205209700      4       2  150064       2.7098    0.0033662
enh54047     1  205216300  205217300      5       2  150064       2.0254     0.021415
enh54048     1  205218100  205219100      4       2  150064       1.9749     0.024142
enh54053     1  205243800  205244800      1       1  150064       1.7506      0.04001
enh54054     1  205251400  205252400      3       1  150064       1.9535     0.025381
enh54059     1  205285600  205286600      3       1  150064        1.854     0.031872
enh54064     1  205321100  205322100      3       1  150064       2.1718     0.014934
enh54065     1  205325900  205326900      1       1  150064       2.3607      0.00912
enh54072     1  205461800  205462800      4       2  150064       2.3781    0.0087014
enh54073     1  205463800  205464800      2       1  150064       2.5456     0.005454
enh54074     1  205469400  205470400      5       2  150064       1.8781     0.030183
enh54079     1  205481200  205482200      1       1  150064       1.7082       0.0438
enh54086     1  205551200  205552200      4       2  150064       1.6664     0.047813
enh54089     1  205562800  205563800      6       2  150064       1.7132     0.043337
enh54090     1  205568300  205569300      8       3  150064       2.1287     0.016638
enh54091     1  205570800  205571800      4       1  150064       2.1812     0.014584
enh54101     1  205649600  205650600      2       1  150064       2.2197     0.013221
enh54102     1  205662300  205663300      4       2  150064       2.2843     0.011176
enh54112     1  205775000  205776000      2       1  150064       2.0576     0.019814
enh54114     1  205780100  205781100      1       1  150064       2.4157     0.007853
enh54143     1  206589200  206590200      2       1  150064       1.6656     0.047892
enh54206     1  207224900  207225900      3       1  150064       3.1904    0.0007105
enh54222     1  207880200  207881200      9       2  150064        3.027    0.0012351
enh54224     1  207923900  207924900      3       2  150064       3.4532   0.00027701
enh54225     1  207926900  207927900      7       4  150064       2.1126     0.017319
enh54226     1  207928200  207929200      1       1  150064       3.3754    0.0003685
enh54228     1  207980100  207981100      2       1  150064        3.844   6.0526e-05
enh54229     1  207985200  207986200      2       1  150064       2.6418    0.0041237
enh54231     1  207991900  207992900      1       1  150064       4.9996    2.872e-07
enh54232     1  207998600  207999600      4       2  150064       2.6041    0.0046051
enh54233     1  208004500  208005500      3       1  150064       2.0185     0.021768
enh54234     1  208009800  208010800      1       1  150064       1.8747      0.03042
enh54235     1  208011500  208012500      2       1  150064       2.2074     0.013642
enh54236     1  208014900  208015900      3       2  150064       3.7542    8.695e-05
enh54237     1  208018300  208019300      4       2  150064       4.3419   7.0631e-06
enh54238     1  208021200  208022200      3       2  150064       3.0595    0.0011085
enh54239     1  208026300  208027300      5       2  150064       2.5168    0.0059219
enh54240     1  208032100  208033100     10       4  150064       3.1087    0.0009395
enh54241     1  208037700  208038700      6       3  150064       3.0892    0.0010036
enh54243     1  208046100  208047100      2       1  150064       2.4233    0.0076908
enh54244     1  208058400  208059400      3       1  150064       2.3672    0.0089614
enh54253     1  208204500  208205500      1       1  150064        2.099      0.01791
enh54259     1  208257100  208258100      1       1  150064       1.7018       0.0444
enh54261     1  208263000  208264000      5       2  150064       2.8939    0.0019023
enh54262     1  208263800  208264800      2       1  150064       2.0736     0.019059
enh54264     1  208278600  208279600      4       1  150064       2.3049     0.010587
enh54267     1  208290800  208291800      2       1  150064       1.9083     0.028175
enh54268     1  208293600  208294600      5       2  150064       2.1265      0.01673
enh54269     1  208305200  208306200      3       2  150064       2.9641    0.0015178
enh54286     1  208381400  208382400      5       1  150064        1.918     0.027553
enh54291     1  208393400  208394400      2       1  150064       2.9953    0.0013711
enh54297     1  208408100  208409100      4       2  150064       2.2047     0.013737
enh54371     1  209760500  209761500      2       1  150064       2.0325     0.021053
enh54439     1  211210100  211211100      2       1  150064       1.9052     0.028377
enh54442     1  211410200  211411200      4       2  150064       1.8874     0.029556
enh54443     1  211421200  211422200      4       2  150064       1.9694     0.024454
enh54445     1  211430200  211431200      6       3  150064       1.9841     0.023623
enh54446     1  211434400  211435400      6       4  150064       2.5508    0.0053739
enh54452     1  211509000  211510000      2       1  150064       1.8852     0.029699
enh54466     1  211715300  211716300      1       1  150064       1.8722      0.03059
enh54511     1  212412400  212413400      1       1  150064       1.6857      0.04593
enh54515     1  212461100  212462100      1       1  150064       2.2049      0.01373
enh54518     1  212483500  212484500      1       1  150064       2.2238      0.01308
enh54521     1  212604800  212605800      6       3  150064       1.8601     0.031435
enh54522     1  212606800  212607800      1       1  150064       2.1962      0.01404
enh54538     1  212785600  212786600      3       2  150064       2.1066     0.017577
enh54544     1  212829200  212830200      1       1  150064       2.0886      0.01837
enh54559     1  213141800  213142800      6       3  150064        2.121     0.016962
enh54575     1  213843000  213844000     10       3  150064       2.1185     0.017066
enh54600     1  214469700  214470700      2       1  150064       1.8409     0.032815
enh54603     1  214491900  214492900      5       2  150064       2.2788     0.011339
enh54608     1  214510600  214511600      4       2  150064       2.3236     0.010075
enh54609     1  214522600  214523600      1       1  150064       2.5352     0.005619
enh54611     1  214544400  214545400      7       3  150064       2.1673     0.015106
enh54631     1  214633300  214634300      6       1  150064        1.749     0.040146
enh54634     1  214639900  214640900      5       1  150064       1.7118     0.043469
enh54635     1  214645100  214646100     11       2  150064       1.6703     0.047434
enh54643     1  214678300  214679300      9       3  150064       2.4833    0.0065083
enh54645     1  214685000  214686000      4       2  150064       2.3348    0.0097768
enh54646     1  214687600  214688600      2       1  150064       2.1348     0.016389
enh54648     1  214693500  214694500      2       1  150064       1.9989     0.022807
enh54655     1  214715300  214716300      5       2  150064       1.8872     0.029567
enh54658     1  214721100  214722100      1       1  150064       2.3529     0.009314
enh54659     1  214721800  214722800      2       1  150064        2.346    0.0094877
enh54661     1  214731200  214732200      3       2  150064        2.187     0.014371
enh54662     1  214740200  214741200      1       1  150064        1.869      0.03081
enh54710     1  218632800  218633800      2       1  150064       2.0383     0.020761
enh54718     1  218721000  218722000      3       1  150064       2.6842    0.0036351
enh54750     1  220217600  220218600      2       1  150064       2.0112     0.022151
enh54776     1  220924200  220925200      2       1  150064        2.042     0.020575
enh54798     1  221539000  221540000      1       1  150064       1.6849        0.046
enh54812     1  221886000  221887000      1       1  150064       1.7438       0.0406
enh54842     1  222763700  222764700      1       1  150064       2.1165      0.01715
enh54888     1  223839900  223840900      6       1  150064       2.1838     0.014489
enh54891     1  223899000  223900000      5       2  150064       3.3426   0.00041503
enh54892     1  223906100  223907100     10       3  150064       3.1769   0.00074424
enh54893     1  223911800  223912800      3       2  150064       1.7102     0.043617
enh54894     1  223915400  223916400      3       1  150064       2.7735    0.0027725
enh54895     1  223917400  223918400      3       2  150064       2.3796    0.0086658
enh54896     1  223920500  223921500      1       1  150064       2.7258     0.003207
enh54897     1  223924100  223925100      1       1  150064       4.0595    2.459e-05
enh54900     1  223929200  223930200      2       1  150064       1.6798     0.046502
enh54901     1  223930200  223931200      9       2  150064        1.693     0.045231
enh54902     1  223935300  223936300      1       1  150064       1.9807      0.02381
enh54903     1  223952700  223953700      3       1  150064       2.5186    0.0058919
enh54904     1  223958100  223959100      3       1  150064        3.709   0.00010402
enh54905     1  223959400  223960400      6       2  150064       3.7632   8.3879e-05
enh54906     1  223963300  223964300      2       1  150064       2.9646    0.0015153
enh54907     1  223964700  223965700      4       2  150064       3.4587   0.00027144
enh54909     1  224007700  224008700      2       1  150064       3.2512   0.00057456
enh54910     1  224009800  224010800      4       2  150064       3.6981   0.00010862
enh54911     1  224010500  224011500      4       1  150064       3.4388   0.00029213
enh54912     1  224012800  224013800      1       1  150064       3.5115    0.0002228
enh54913     1  224014600  224015600      1       1  150064       3.5115    0.0002228
enh54915     1  224022200  224023200      4       2  150064       2.3135     0.010346
enh54916     1  224023700  224024700      1       1  150064       3.4465     0.000284
enh54917     1  224025200  224026200      2       1  150064       2.0076     0.022345
enh54918     1  224028200  224029200      2       1  150064       1.8336     0.033354
enh54919     1  224029600  224030600      2       1  150064       2.9574    0.0015512
enh54947     1  224546200  224547200      2       1  150064       2.3981    0.0082411
enh54948     1  224562400  224563400      4       2  150064       2.0879     0.018403
enh54949     1  224565200  224566200      3       2  150064       1.9862     0.023507
enh54951     1  224623400  224624400      2       1  150064       2.0591     0.019744
enh54952     1  224626200  224627200      2       1  150064       2.3043     0.010602
enh54954     1  224644400  224645400      3       2  150064       2.0156     0.021919
enh54957     1  224690500  224691500      2       1  150064       2.2192     0.013236
enh54970     1  224814000  224815000      5       2  150064       2.3963    0.0082815
enh54972     1  224822000  224823000      4       2  150064       2.4861    0.0064582
enh54973     1  224826600  224827600      2       1  150064       2.4575    0.0069946
enh54974     1  224832100  224833100      7       3  150064       2.2667     0.011703
enh54976     1  224891300  224892300      3       1  150064         1.98      0.02385
enh55016     1  225934700  225935700      3       1  150064       1.9039     0.028464
enh55017     1  225938500  225939500      4       2  150064       1.7637     0.038893
enh55029     1  226003000  226004000      2       1  150064       1.9121     0.027931
enh55033     1  226012800  226013800      3       2  150064       2.0645     0.019485
enh55036     1  226053000  226054000      1       1  150064       2.0725      0.01911
enh55037     1  226053700  226054700      4       2  150064       2.0137     0.022021
enh55039     1  226066400  226067400      3       1  150064       2.5889     0.004814
enh55043     1  226085700  226086700      7       3  150064       2.0476     0.020298
enh55044     1  226097000  226098000      1       1  150064       2.2805      0.01129
enh55051     1  226184900  226185900      2       1  150064       1.8909     0.029316
enh55058     1  226270000  226271000      2       1  150064       2.3561    0.0092342
enh55062     1  226295100  226296100      2       1  150064       2.2363     0.012667
enh55066     1  226310800  226311800      1       1  150064       2.5982     0.004686
enh55067     1  226312400  226313400      3       2  150064       2.0554     0.019921
enh55070     1  226322800  226323800      2       1  150064       2.2549     0.012069
enh55072     1  226372100  226373100      3       2  150064       1.9477     0.025725
enh55076     1  226407800  226408800      3       1  150064       2.4499    0.0071443
enh55077     1  226410100  226411100      1       1  150064       1.9374      0.02635
enh55085     1  226591000  226592000      4       2  150064       1.8355     0.033217
enh55086     1  226592300  226593300      6       2  150064       1.8514     0.032054
enh55087     1  226593300  226594300      2       1  150064       1.7655     0.038741
enh55089     1  226683000  226684000      1       1  150064       2.2798      0.01131
enh55092     1  226755700  226756700      7       2  150064        2.103     0.017733
enh55098     1  226831800  226832800      4       2  150064       1.8042     0.035604
enh55112     1  226898300  226899300      1       1  150064       2.4902     0.006384
enh55117     1  226915000  226916000      2       1  150064       2.3349    0.0097731
enh55118     1  226915800  226916800      2       1  150064       1.8192     0.034437
enh55119     1  226920200  226921200      3       2  150064       2.8733    0.0020312
enh55121     1  226923300  226924300      2       1  150064       1.9673     0.024574
enh55128     1  227014900  227015900      3       1  150064       2.1328     0.016472
enh55129     1  227051000  227052000      3       2  150064       2.6025    0.0046279
enh55131     1  227061400  227062400      6       3  150064       1.9688     0.024489
enh55133     1  227071200  227072200      5       2  150064       2.5753    0.0050078
enh55135     1  227079500  227080500      7       2  150064       2.3018     0.010672
enh55149     1  227373800  227374800      4       2  150064       2.0847     0.018546
enh55156     1  227544600  227545600      5       2  150064        2.537    0.0055896
enh55180     1  228081700  228082700      1       1  150064       2.5131     0.005984
enh55191     1  228233400  228234400      1       1  150064       2.5007     0.006198
enh55240     1  228874300  228875300      3       2  150064       1.8093       0.0352
enh55265     1  229036100  229037100      2       1  150064       1.7754     0.037917
enh55268     1  229056800  229057800      5       3  150064       1.6806     0.046416
enh55271     1  229063900  229064900      9       3  150064       1.9314      0.02672
enh55272     1  229066000  229067000      3       2  150064        1.754     0.039717
enh55283     1  229163300  229164300      1       1  150064       1.8157      0.03471
enh55356     1  230193400  230194400      1       1  150064       2.8507     0.002181
enh55368     1  230228800  230229800      3       1  150064        3.408   0.00032721
enh55369     1  230231100  230232100      7       3  150064          3.4    0.0003369
enh55370     1  230234900  230235900      2       1  150064       1.6923     0.045294
enh55371     1  230238400  230239400      5       2  150064       3.7274   9.6741e-05
enh55372     1  230240200  230241200      5       2  150064       4.1046   2.0248e-05
enh55373     1  230241800  230242800      6       3  150064       3.6284    0.0001426
enh55374     1  230243200  230244200      5       3  150064       3.2921    0.0004972
enh55375     1  230244700  230245700      6       2  150064       3.9115   4.5865e-05
enh55376     1  230245400  230246400      3       1  150064       3.7059   0.00010534
enh55377     1  230246500  230247500      6       2  150064        3.593   0.00016342
enh55378     1  230248500  230249500      2       1  150064       3.1845    0.0007249
enh55379     1  230255900  230256900      3       2  150064       2.5537    0.0053289
enh55380     1  230260000  230261000      2       1  150064       1.9589     0.025062
enh55382     1  230263400  230264400      9       3  150064       3.2828   0.00051388
enh55383     1  230265800  230266800      2       1  150064       1.8541     0.031859
enh55384     1  230272300  230273300     11       5  150064       3.7391   9.2329e-05
enh55385     1  230275000  230276000      7       3  150064        3.821   6.6448e-05
enh55386     1  230276100  230277100      5       3  150064       1.7597     0.039231
enh55403     1  230329900  230330900      5       3  150064        1.655     0.048966
enh55406     1  230344400  230345400      3       1  150064       1.7023     0.044352
enh55416     1  230405800  230406800      2       1  150064       2.0144     0.021985
enh55432     1  230843900  230844900      6       2  150064       1.9855     0.023544
enh55513     1  231971600  231972600      5       2  150064       1.8208     0.034318
enh55519     1  232053900  232054900      4       2  150064       1.7883     0.036867
enh55545     1  232508400  232509400      1       1  150064       1.6704      0.04742
enh55550     1  232564200  232565200      2       1  150064       2.5147    0.0059566
enh55552     1  232578300  232579300      3       2  150064        2.456    0.0070243
enh55553     1  232595200  232596200      9       2  150064       2.9629    0.0015236
enh55554     1  232608700  232609700      1       1  150064        2.439     0.007363
enh55555     1  232621300  232622300      3       2  150064       1.9499     0.025593
enh55643     1  234449400  234450400      9       4  150064       1.6571     0.048753
enh55647     1  234610600  234611600      9       2  150064       1.9318     0.026689
enh55649     1  234622800  234623800      4       2  150064       1.7362     0.041268
enh55651     1  234634800  234635800      6       2  150064       2.3927    0.0083623
enh55654     1  234650800  234651800      2       1  150064       2.8082    0.0024912
enh55662     1  234697200  234698200      1       1  150064        2.163      0.01527
enh55663     1  234700400  234701400      4       2  150064       1.7077     0.043851
enh55686     1  234895800  234896800      3       2  150064       1.7982     0.036074
enh55710     1  235094900  235095900      5       2  150064       1.8465     0.032409
enh55752     1  235587000  235588000      1       1  150064       2.2959      0.01084
enh55760     1  235798800  235799800      1       1  150064        2.187      0.01437
enh55761     1  235799300  235800300      4       1  150064       2.1817     0.014566
enh55762     1  235804800  235805800      1       1  150064       2.3335      0.00981
enh55763     1  235805200  235806200      3       1  150064       1.7768     0.037802
enh55764     1  235805800  235806800      7       2  150064       1.9266     0.027012
enh55815     1  236665400  236666400      1       1  150064       2.2483      0.01228
enh55842     1  237841600  237842600      1       1  150064       2.1843      0.01447
enh55865     1  240194800  240195800      6       2  150064       2.3466    0.0094725
enh55868     1  240356500  240357500      4       2  150064       3.3749   0.00036917
enh55870     1  240408300  240409300      4       2  150064        1.994     0.023078
enh55887     1  241175200  241176200      1       1  150064       2.2368      0.01265
enh55888     1  241365500  241366500      5       3  150064       1.7921     0.036558
enh55893     1  241721300  241722300      2       1  150064       2.1853     0.014435
enh55897     1  241761200  241762200      2       1  150064       2.3848    0.0085451
enh55898     1  241767200  241768200      4       2  150064       1.7101     0.043626
enh55900     1  241775200  241776200      3       2  150064       2.2145     0.013397
enh55903     1  241790800  241791800      6       2  150064       2.5618    0.0052061
enh55904     1  241800000  241801000      6       3  150064         1.78     0.037537
enh55931     1  243368400  243369400      1       1  150064       3.2555    0.0005659
enh55934     1  243407400  243408400      1       1  150064       3.8631    5.598e-05
enh55935     1  243420000  243421000      1       1  150064       4.8412    6.453e-07
enh55938     1  243427700  243428700      2       1  150064       3.9425   4.0322e-05
enh55940     1  243431600  243432600      1       1  150064       4.8918    4.997e-07
enh55942     1  243450200  243451200      1       1  150064       4.8728    5.502e-07
enh55946     1  243603300  243604300      2       1  150064       2.6914    0.0035571
enh55947     1  243615000  243616000      9       3  150064       4.5085   3.2651e-06
enh55950     1  243638800  243639800      2       1  150064       3.6339   0.00013961
enh55951     1  243645300  243646300      1       1  150064       3.8909    4.993e-05
enh55952     1  243653300  243654300      2       1  150064       3.8519   5.8594e-05
enh55954     1  243669000  243670000      2       1  150064       4.7365   1.0872e-06
enh55957     1  243712400  243713400      2       1  150064         4.03   2.7884e-05
enh55958     1  243722800  243723800      2       1  150064       4.2275   1.1816e-05
enh55961     1  243881500  243882500      2       1  150064       4.5163   3.1464e-06
enh55963     1  243901000  243902000      1       1  150064       2.1589      0.01543
enh55965     1  243914600  243915600      2       1  150064        3.559   0.00018614
enh55969     1  243966400  243967400      2       1  150064       3.3144   0.00045925
enh55971     1  244053800  244054800      1       1  150064       2.2984      0.01077
enh55972     1  244081200  244082200      2       1  150064       2.8917    0.0019159
enh55974     1  244094200  244095200      1       1  150064       2.6135     0.004481
enh55978     1  244131600  244132600      1       1  150064       2.2527      0.01214
enh55990     1  244377400  244378400      7       3  150064       2.5555    0.0053017
enh55992     1  244397200  244398200      5       2  150064       2.1008     0.017831
enh55993     1  244402500  244403500      1       1  150064       2.0913      0.01825
enh55997     1  244486600  244487600      8       3  150064        2.285     0.011157
enh56005     1  244554500  244555500      1       1  150064       1.7011      0.04446
enh56006     1  244559000  244560000      4       2  150064       3.0925    0.0009925
enh56008     1  244602600  244603600      4       2  150064       2.1017     0.017792
enh56010     1  244607900  244608900      1       1  150064       2.2307      0.01285
enh56011     1  244608800  244609800      2       1  150064       2.3236     0.010074
enh56012     1  244611600  244612600      2       1  150064       1.7693     0.038418
enh56013     1  244612600  244613600      1       1  150064       2.4323     0.007502
enh56015     1  244623400  244624400      3       2  150064       1.7861     0.037045
enh56064     1  245574000  245575000      8       3  150064       2.6777    0.0037065
enh56076     1  245762100  245763100      8       2  150064       2.5045    0.0061312
enh56104     1  246149800  246150800      3       2  150064       2.1807     0.014603
enh56111     1  246230400  246231400      7       3  150064       1.9767     0.024039
enh56121     1  246378400  246379400     12       2  150064       2.2639     0.011791
enh56122     1  246382400  246383400     10       3  150064        2.497     0.006262
enh56123     1  246430900  246431900      6       2  150064       2.0484     0.020261
enh56135     1  246771900  246772900      2       1  150064       2.2501      0.01222
enh56141     1  246859900  246860900      3       1  150064       1.7629     0.038958
enh56142     1  246861800  246862800      6       3  150064       1.8226     0.034184
enh56143     1  246862300  246863300      5       3  150064       1.6525     0.049218
enh56144     1  246868600  246869600      2       1  150064        2.202     0.013831
enh56149     1  246931500  246932500      6       1  150064        1.767     0.038616
enh56187     1  247715200  247716200      3       1  150064       2.0772     0.018894
enh56201     1  249156400  249157400      1       1  150064       1.8718      0.03062
enh56202     1  249157600  249158600      4       1  150064       1.6878      0.04572
enh63943     2     149000     150000      4       2  150064       2.2152     0.013374
enh63946     2     193200     194200      6       3  150064       1.8472     0.032361
enh63970     2     826500     827500      5       2  150064       2.0316     0.021097
enh63971     2     970400     971400      3       1  150064       2.3746    0.0087848
enh64015     2    1732800    1733800      7       2  150064       2.2354     0.012696
enh64016     2    1733800    1734800      6       2  150064        1.825     0.033997
enh64024     2    1770300    1771300      3       1  150064       2.0509     0.020137
enh64064     2    3203600    3204600      6       2  150064       2.1221     0.016914
enh64066     2    3260700    3261700      5       2  150064       1.6683     0.047625
enh64068     2    3286500    3287500      5       2  150064       1.8007     0.035874
enh64071     2    3307400    3308400      4       1  150064       2.7783    0.0027318
enh64092     2    3621800    3622800      1       1  150064       2.0286      0.02125
enh64093     2    3624600    3625600     12       5  150064       1.8717     0.030627
enh64095     2    3642300    3643300      4       2  150064        2.878    0.0020011
enh64096     2    3644000    3645000      2       1  150064       1.9355     0.026466
enh64134     2    6321500    6322500      1       1  150064       1.8113      0.03505
enh64142     2    6508300    6509300      2       1  150064       2.0184     0.021773
enh64143     2    6643800    6644800      8       2  150064       2.0777      0.01887
enh64152     2    7056600    7057600      3       2  150064       2.8319    0.0023136
enh64153     2    7058800    7059800      4       2  150064       2.7947    0.0025971
enh64154     2    7059800    7060800      4       2  150064        2.114     0.017259
enh64155     2    7061500    7062500      4       2  150064        2.317     0.010252
enh64156     2    7065900    7066900      6       3  150064       2.4181    0.0078005
enh64175     2    7591800    7592800      3       1  150064       3.3375   0.00042262
enh64178     2    7932100    7933100      4       1  150064       1.8013     0.035824
enh64214     2    8665600    8666600      2       1  150064       1.6534     0.049129
enh64216     2    8679900    8680900      2       1  150064       2.4627    0.0068955
enh64217     2    8684000    8685000      3       2  150064       1.8768     0.030272
enh64226     2    8739400    8740400      2       1  150064       2.7846    0.0026798
enh64240     2    8962000    8963000      2       1  150064        1.741     0.040839
enh64268     2    9314700    9315700      3       1  150064       2.0327     0.021043
enh64270     2    9331000    9332000      2       1  150064       2.0791     0.018805
enh64274     2    9352500    9353500      5       3  150064       1.9588     0.025067
enh64278     2    9369700    9370700      3       1  150064       3.2685   0.00054061
enh64279     2    9372500    9373500      1       1  150064       1.8161      0.03468
enh64281     2    9374700    9375700      2       1  150064       2.4192    0.0077773
enh64282     2    9375700    9376700      3       1  150064       1.7175     0.042942
enh64286     2    9384200    9385200      2       1  150064       3.0992   0.00097013
enh64294     2    9408600    9409600      5       2  150064       2.7128     0.003336
enh64310     2    9471500    9472500      2       1  150064       2.5718    0.0050588
enh64337     2    9747900    9748900      3       1  150064       1.6503     0.049439
enh64338     2    9751000    9752000      1       1  150064       1.7362      0.04126
enh64347     2    9790100    9791100      1       1  150064       2.4696     0.006764
enh64348     2    9794100    9795100      5       3  150064       2.1354     0.016365
enh64350     2    9798400    9799400      2       1  150064       1.8901     0.029372
enh64386     2   10094000   10095000      8       4  150064       2.0775     0.018877
enh64392     2   10130400   10131400      4       1  150064       1.6644     0.048016
enh64393     2   10131800   10132800      3       1  150064       2.3264    0.0099986
enh64396     2   10159200   10160200      8       4  150064        2.151     0.015739
enh64411     2   10259600   10260600      3       2  150064       2.0375     0.020802
enh64460     2   10547300   10548300      5       2  150064       1.8294     0.033672
enh64486     2   10916800   10917800      3       2  150064       2.1044     0.017671
enh64488     2   10954200   10955200      4       2  150064       2.5586    0.0052546
enh64524     2   11533600   11534600      2       1  150064       2.2141     0.013412
enh64525     2   11535200   11536200      6       2  150064       1.7433      0.04064
enh64530     2   11595600   11596600      4       1  150064       1.7408     0.040859
enh64532     2   11602400   11603400      4       1  150064       1.8165     0.034648
enh64556     2   11889500   11890500      4       2  150064       1.7365     0.041234
enh64559     2   11924700   11925700      2       1  150064       2.6214     0.004379
enh64560     2   11928900   11929900      5       2  150064       2.2931     0.010921
enh64573     2   12295200   12296200      2       1  150064       2.0491     0.020224
enh64579     2   12427300   12428300      7       2  150064       1.6758      0.04689
enh64581     2   12454200   12455200      1       1  150064       1.9468      0.02578
enh64588     2   12654900   12655900      4       2  150064       2.4517    0.0071088
enh64591     2   12677600   12678600      1       1  150064       1.7193      0.04278
enh64592     2   12695100   12696100      2       1  150064       1.8598     0.031459
enh64595     2   12777000   12778000      3       1  150064        3.304   0.00047661
enh64623     2   15309800   15310800      5       2  150064       2.4187    0.0077875
enh64624     2   15364400   15365400      1       1  150064       3.3165    0.0004558
enh64626     2   15523500   15524500      2       1  150064       1.8007     0.035878
enh64647     2   15940800   15941800      4       2  150064       2.4131    0.0079098
enh64648     2   15948000   15949000      4       2  150064       2.4243    0.0076694
enh64667     2   16146400   16147400      3       2  150064       1.9031     0.028514
enh64689     2   16798600   16799600      4       2  150064       1.6607     0.048384
enh64718     2   17933400   17934400      1       1  150064       2.1042      0.01768
enh64720     2   17974800   17975800      1       1  150064       2.1191      0.01704
enh64721     2   17986800   17987800      1       1  150064       1.9595      0.02503
enh64722     2   17996600   17997600      3       1  150064       2.3427    0.0095728
enh64723     2   18003200   18004200      3       2  150064        2.641    0.0041333
enh64724     2   18045000   18046000      4       1  150064       1.9799     0.023858
enh64725     2   18073800   18074800      6       3  150064       3.1105   0.00093398
enh64749     2   19320800   19321800      5       2  150064       2.0715     0.019154
enh64757     2   19418200   19419200      2       1  150064       1.8262     0.033907
enh64758     2   19426400   19427400      2       1  150064       1.8583     0.031562
enh64762     2   19661600   19662600      3       2  150064       2.5629    0.0051905
enh64789     2   20240000   20241000      2       1  150064        1.747     0.040321
enh64795     2   20263700   20264700      2       1  150064       2.4731    0.0066982
enh64814     2   20369700   20370700      6       3  150064       1.6525      0.04922
enh64877     2   20767000   20768000      4       2  150064       2.0887     0.018367
enh64878     2   20771000   20772000      6       3  150064       2.5728    0.0050441
enh64881     2   20789700   20790700      5       2  150064       1.8173     0.034583
enh64883     2   20799000   20800000      3       2  150064       2.4934    0.0063268
enh64890     2   20829100   20830100      7       3  150064       2.1607     0.015357
enh64893     2   20841400   20842400      4       2  150064       2.0273     0.021318
enh64911     2   21511000   21512000      3       1  150064        2.194     0.014116
enh64912     2   21512600   21513600      5       1  150064        2.115     0.017216
enh64918     2   22600000   22601000      5       2  150064       3.2442   0.00058885
enh64919     2   22708200   22709200      3       1  150064       4.1142   1.9424e-05
enh64920     2   22709700   22710700      2       1  150064       3.9451    3.989e-05
enh64923     2   23358400   23359400      2       1  150064        1.718     0.042901
enh64924     2   23464400   23465400      8       3  150064       1.7314     0.041694
enh64949     2   23735400   23736400      5       2  150064       3.7094   0.00010387
enh64950     2   23742700   23743700      1       1  150064       3.4082     0.000327
enh64970     2   23920600   23921600     11       3  150064        1.966     0.024651
enh64976     2   23980200   23981200      1       1  150064       2.0403      0.02066
enh64980     2   24127800   24128800      1       1  150064        2.071      0.01918
enh64985     2   24167200   24168200      6       2  150064       2.7704     0.002799
enh64999     2   24657800   24658800      3       2  150064       3.2324   0.00061369
enh65000     2   24658400   24659400      3       1  150064       3.0806    0.0010329
enh65006     2   24835900   24836900      2       1  150064       1.8495     0.032195
enh65009     2   24994800   24995800      2       1  150064       1.8194     0.034423
enh65033     2   25321200   25322200      2       1  150064       1.9089     0.028136
enh65035     2   25351500   25352500      6       3  150064        4.357    6.593e-06
enh65037     2   25406800   25407800      2       1  150064       2.8543    0.0021569
enh65039     2   25418800   25419800      2       1  150064       3.1712   0.00075895
enh65040     2   25420500   25421500      2       1  150064       2.6263    0.0043163
enh65042     2   25439200   25440200      3       1  150064       3.3274   0.00043832
enh65043     2   25445300   25446300      2       1  150064       3.4178   0.00031569
enh65044     2   25452400   25453400      4       2  150064       3.9435   4.0149e-05
enh65048     2   25479300   25480300      3       1  150064       1.8737     0.030485
enh65050     2   25486200   25487200      3       2  150064       3.6998   0.00010789
enh65051     2   25487600   25488600      4       2  150064       2.2687     0.011644
enh65055     2   25498200   25499200      2       1  150064        1.779     0.037618
enh65056     2   25501200   25502200      2       1  150064       1.7057      0.04403
enh65057     2   25508500   25509500      2       1  150064       1.9292     0.026854
enh65058     2   25513500   25514500      2       1  150064       2.3009     0.010698
enh65061     2   25526000   25527000      4       2  150064       2.7383    0.0030879
enh65064     2   25535900   25536900      2       1  150064       3.1032   0.00095731
enh65065     2   25545700   25546700      2       1  150064       1.7595     0.039251
enh65076     2   25585200   25586200      5       2  150064       1.6943     0.045104
enh65078     2   25598800   25599800      3       2  150064       3.8737   5.3599e-05
enh65094     2   25840200   25841200      1       1  150064       2.0558       0.0199
enh65098     2   25887100   25888100      2       1  150064       1.8753     0.030376
enh65109     2   26187400   26188400      4       2  150064       1.7664     0.038662
enh65114     2   26220100   26221100      7       3  150064       2.8477    0.0022021
enh65117     2   26231100   26232100      5       1  150064         1.72     0.042716
enh65118     2   26231800   26232800      2       1  150064       3.0839    0.0010216
enh65125     2   26266800   26267800      5       1  150064       2.1868      0.01438
enh65133     2   26320800   26321800      2       1  150064       2.9095      0.00181
enh65141     2   26519700   26520700      2       1  150064       1.7512     0.039952
enh65143     2   26523300   26524300      3       2  150064       1.6587     0.048589
enh65153     2   26700000   26701000      6       3  150064       2.3582    0.0091824
enh65155     2   26829000   26830000      3       2  150064       1.9089      0.02814
enh65168     2   26929500   26930500      1       1  150064       2.0956      0.01806
enh65169     2   26932800   26933800      2       1  150064       1.8174     0.034575
enh65175     2   26963700   26964700      4       2  150064       3.6333   0.00013989
enh65177     2   26985900   26986900      2       1  150064       3.1708   0.00076023
enh65180     2   26990400   26991400      3       1  150064       3.0209      0.00126
enh65181     2   26991900   26992900      2       1  150064       3.1258   0.00088647
enh65182     2   26994400   26995400      3       1  150064        3.144   0.00083325
enh65185     2   27184200   27185200      3       2  150064       2.1409     0.016141
enh65188     2   27243800   27244800      1       1  150064       3.3136    0.0004605
enh65190     2   27271800   27272800      2       1  150064       3.4335   0.00029787
enh65192     2   27292100   27293100      2       1  150064       3.1958   0.00069719
enh65193     2   27295500   27296500      1       1  150064       2.9142     0.001783
enh65194     2   27297400   27298400      1       1  150064       2.9114     0.001799
enh65196     2   27300600   27301600      2       1  150064       3.1008   0.00096492
enh65200     2   27307700   27308700      2       1  150064       2.5213    0.0058457
enh65201     2   27309800   27310800      1       1  150064        2.979     0.001446
enh65207     2   27406500   27407500      3       2  150064       1.9848     0.023583
enh65212     2   27441000   27442000      9       3  150064       2.3197      0.01018
enh65214     2   27525700   27526700      2       1  150064       2.4601    0.0069449
enh65215     2   27543700   27544700      2       1  150064       1.9898     0.023304
enh65223     2   27604000   27605000      1       1  150064       3.0578     0.001115
enh65224     2   27630300   27631300      1       1  150064       3.1035    0.0009562
enh65225     2   27636400   27637400      2       1  150064       2.9873    0.0014072
enh65228     2   27664400   27665400      1       1  150064       3.1687    0.0007655
enh65229     2   27668200   27669200      2       1  150064        1.806     0.035459
enh65230     2   27711400   27712400      4       2  150064       3.6298   0.00014183
enh65231     2   27807200   27808200      4       2  150064       2.3097     0.010454
enh65234     2   27852400   27853400      3       2  150064       1.6838     0.046106
enh65237     2   27888400   27889400      2       1  150064        1.985     0.023573
enh65242     2   27934400   27935400      4       2  150064       3.6798    0.0001167
enh65243     2   27937100   27938100      1       1  150064       2.8369     0.002278
enh65248     2   27951100   27952100      1       1  150064       3.7603    8.484e-05
enh65249     2   27952000   27953000      3       1  150064       3.8446   6.0373e-05
enh65250     2   27952600   27953600      2       1  150064       3.7337   9.4329e-05
enh65251     2   27958600   27959600      2       1  150064       3.4552   0.00027493
enh65253     2   27974900   27975900      2       1  150064       4.2084   1.2859e-05
enh65255     2   27983900   27984900      2       1  150064       2.0176     0.021815
enh65256     2   27988100   27989100      1       1  150064       4.1169     1.92e-05
enh65257     2   27995800   27996800      2       1  150064       2.9465    0.0016068
enh65259     2   28019400   28020400      4       1  150064       4.5306   2.9408e-06
enh65260     2   28022200   28023200      4       2  150064       4.6083   2.0299e-06
enh65261     2   28031600   28032600      2       1  150064       4.1818   1.4459e-05
enh65263     2   28114000   28115000      1       1  150064       1.9473      0.02575
enh65264     2   28144500   28145500      3       1  150064       2.5792    0.0049516
enh65271     2   28303700   28304700      4       2  150064       1.8579     0.031589
enh65300     2   28604600   28605600      4       2  150064       1.7278     0.042013
enh65303     2   28611900   28612900      1       1  150064        2.969     0.001494
enh65305     2   28622600   28623600      2       1  150064       2.6156     0.004454
enh65307     2   28636400   28637400      2       1  150064       1.9748     0.024147
enh65309     2   28646200   28647200      6       3  150064       3.0378    0.0011914
enh65310     2   28659600   28660600      1       1  150064       3.5496    0.0001929
enh65311     2   28668100   28669100      4       2  150064        2.542    0.0055112
enh65316     2   28750600   28751600      4       2  150064       2.0234     0.021514
enh65317     2   28768700   28769700      7       3  150064       2.1193     0.017033
enh65353     2   28997800   28998800      4       2  150064       2.6867     0.003608
enh65355     2   29032500   29033500      2       1  150064        3.181   0.00073373
enh65372     2   29275300   29276300      7       3  150064       2.9812    0.0014355
enh65373     2   29276300   29277300      6       3  150064       2.1929     0.014157
enh65386     2   29643400   29644400      2       1  150064       3.7114   0.00010305
enh65396     2   30368400   30369400      2       1  150064       1.8372     0.033087
enh65404     2   30447500   30448500      4       2  150064       2.1774     0.014726
enh65427     2   30589100   30590100      1       1  150064       1.8188      0.03447
enh65461     2   31202400   31203400      5       3  150064        2.151     0.015736
enh65501     2   32236400   32237400      3       2  150064       2.2825     0.011229
enh65548     2   34467200   34468200      3       2  150064       2.2428     0.012454
enh65570     2   36608100   36609100      5       3  150064       1.8851     0.029709
enh65574     2   36615300   36616300      9       3  150064       1.6885     0.045659
enh65580     2   36632100   36633100      5       3  150064       1.7881     0.036876
enh65583     2   36636200   36637200      1       1  150064       1.8342      0.03331
enh65586     2   36647400   36648400      1       1  150064       2.3588     0.009167
enh65587     2   36651200   36652200      1       1  150064       2.1612      0.01534
enh65592     2   36679400   36680400      1       1  150064       1.7459      0.04041
enh65602     2   36711900   36712900      4       1  150064       1.8021     0.035768
enh65604     2   36717400   36718400      4       1  150064       1.7384     0.041067
enh65605     2   36718000   36719000      3       1  150064       1.9207     0.027382
enh65618     2   36823000   36824000      2       1  150064       1.7264     0.042141
enh65624     2   36928500   36929500     18       4  150064       1.9892     0.023339
enh65628     2   37116800   37117800      3       1  150064       1.7748     0.037965
enh65629     2   37178000   37179000      4       2  150064       1.8639     0.031171
enh65630     2   37178500   37179500      5       3  150064        1.859     0.031515
enh65631     2   37179500   37180500      1       1  150064       3.2131    0.0006566
enh65633     2   37189500   37190500      4       2  150064       2.5427    0.0055005
enh65635     2   37194600   37195600      1       1  150064       2.9809     0.001437
enh65638     2   37325400   37326400      2       1  150064       2.1263     0.016739
enh65639     2   37382300   37383300      8       2  150064        1.672     0.047258
enh65640     2   37409000   37410000     16       3  150064       2.5241    0.0057997
enh65643     2   37424500   37425500      3       2  150064       1.7105      0.04359
enh65644     2   37425600   37426600      2       1  150064       2.8072    0.0024987
enh65646     2   37545200   37546200      1       1  150064       3.9736     3.54e-05
enh65647     2   37549500   37550500      2       1  150064        3.763   8.3938e-05
enh65648     2   37552500   37553500      3       2  150064       3.5159   0.00021917
enh65649     2   37570200   37571200      5       2  150064       3.6298    0.0001418
enh65650     2   37576500   37577500      4       1  150064       2.9335    0.0016756
enh65653     2   37641800   37642800      3       2  150064       2.0303     0.021161
enh65658     2   37733600   37734600      4       1  150064       1.8585     0.031551
enh65730     2   38605000   38606000      5       3  150064       1.8909     0.029318
enh65755     2   38942800   38943800      4       2  150064       3.0991   0.00097046
enh65756     2   38964500   38965500      2       1  150064       2.4299    0.0075516
enh65760     2   39024800   39025800      2       1  150064        2.128     0.016667
enh65766     2   39345100   39346100      3       1  150064       1.7073     0.043887
enh65775     2   39608600   39609600      2       1  150064       1.7637     0.038888
enh65776     2   39609600   39610600      3       1  150064       1.9472     0.025758
enh65786     2   39652200   39653200      1       1  150064       2.7394     0.003078
enh65805     2   39795000   39796000      1       1  150064       2.5077     0.006076
enh65815     2   39955800   39956800      1       1  150064       2.2685      0.01165
enh65819     2   39999300   40000300      6       3  150064       2.5035    0.0061493
enh65822     2   40006400   40007400      2       1  150064       2.0011      0.02269
enh65823     2   40009800   40010800      1       1  150064       1.6763      0.04684
enh65829     2   40354600   40355600      2       1  150064       1.9253     0.027099
enh65834     2   40467000   40468000      5       2  150064       2.5466    0.0054393
enh65835     2   40470700   40471700      3       2  150064       2.3736    0.0088074
enh65837     2   40510400   40511400      3       1  150064       1.6625     0.048206
enh65838     2   40527100   40528100      3       1  150064       1.7892     0.036793
enh65841     2   40573500   40574500      4       2  150064       2.1551     0.015577
enh65842     2   40575800   40576800      7       4  150064       2.1838     0.014489
enh65843     2   40597100   40598100      9       3  150064       1.9202     0.027417
enh65852     2   40660600   40661600      5       2  150064       1.9355     0.026467
enh65853     2   40662000   40663000      6       2  150064       2.2156     0.013361
enh65856     2   40777600   40778600      3       1  150064       2.1305     0.016564
enh65862     2   41607000   41608000      3       1  150064       1.8285     0.033737
enh65863     2   42054100   42055100      4       2  150064       2.9411     0.001635
enh65864     2   42055800   42056800      3       1  150064       1.6689     0.047567
enh65865     2   42068500   42069500      5       1  150064       2.4789    0.0065887
enh65944     2   42949000   42950000      2       1  150064       1.8658     0.031035
enh65945     2   42952400   42953400      8       2  150064       1.8589      0.03152
enh65948     2   43013000   43014000      4       2  150064       2.0223     0.021571
enh65959     2   43071400   43072400      2       1  150064       1.7552      0.03961
enh65960     2   43072500   43073500      3       1  150064       2.2827     0.011225
enh65995     2   43253800   43254800      9       3  150064       1.8785     0.030155
enh66019     2   43379700   43380700      4       2  150064       1.9039      0.02846
enh66021     2   43389800   43390800      1       1  150064       1.7349      0.04138
enh66095     2   44337600   44338600      9       3  150064       1.8274     0.033821
enh66100     2   44415200   44416200      2       1  150064       1.6504     0.049435
enh66110     2   44553400   44554400      1       1  150064       1.7211      0.04262
enh66124     2   45469300   45470300      1       1  150064         1.98      0.02385
enh66128     2   45542300   45543300      6       3  150064       1.7986     0.036043
enh66141     2   45902100   45903100      3       2  150064       1.9215     0.027334
enh66147     2   45986400   45987400      3       2  150064       2.0413     0.020609
enh66161     2   46063800   46064800      6       3  150064       2.7162    0.0033016
enh66168     2   46115500   46116500      1       1  150064       2.2402      0.01254
enh66183     2   46196100   46197100     11       2  150064       2.3409    0.0096176
enh66184     2   46219700   46220700      3       2  150064       2.4645    0.0068611
enh66189     2   46269400   46270400      4       2  150064       2.5115    0.0060105
enh66191     2   46284800   46285800      5       3  150064        2.454    0.0070639
enh66192     2   46292900   46293900      4       2  150064       2.0744      0.01902
enh66260     2   46704400   46705400      6       3  150064       1.7424     0.040721
enh66270     2   46791500   46792500      4       2  150064       1.6589     0.048568
enh66314     2   47212100   47213100      1       1  150064       1.7302       0.0418
enh66339     2   47321500   47322500      9       3  150064       1.9372     0.026359
enh66340     2   47399200   47400200      3       2  150064       2.0307     0.021143
enh66344     2   47426100   47427100      3       2  150064       2.1413     0.016125
enh66346     2   47435500   47436500      3       1  150064       2.2505     0.012207
enh66347     2   47445000   47446000      4       2  150064       2.3633    0.0090557
enh66348     2   47447700   47448700      3       1  150064       2.2461      0.01235
enh66355     2   47492100   47493100      7       4  150064       1.7038     0.044211
enh66363     2   47516000   47517000      1       1  150064        1.907      0.02826
enh66379     2   47789200   47790200      4       2  150064       1.7217     0.042558
enh66386     2   47979200   47980200      3       2  150064       1.6925     0.045279
enh66387     2   47982400   47983400      1       1  150064       1.8897       0.0294
enh66388     2   47994600   47995600      3       2  150064        2.471    0.0067377
enh66389     2   48011900   48012900      9       4  150064       2.0754     0.018974
enh66391     2   48094800   48095800      4       2  150064       2.3041     0.010607
enh66392     2   48097800   48098800      5       3  150064       2.7425    0.0030486
enh66393     2   48099000   48100000      2       1  150064       2.4946     0.006305
enh66398     2   48274000   48275000      4       2  150064       4.0023   3.1362e-05
enh66399     2   48274400   48275400      4       2  150064       4.0028   3.1302e-05
enh66401     2   48277600   48278600      1       1  150064       1.8448      0.03253
enh66404     2   48340700   48341700      1       1  150064       2.0415       0.0206
enh66406     2   48426000   48427000      6       3  150064       2.0004     0.022727
enh66409     2   48475800   48476800      1       1  150064       2.1128      0.01731
enh66410     2   48487100   48488100      3       2  150064       2.2648     0.011762
enh66412     2   48511700   48512700      1       1  150064       2.5498     0.005389
enh66413     2   48513600   48514600      1       1  150064       2.6611     0.003894
enh66414     2   48533700   48534700      3       2  150064       1.8526     0.031967
enh66417     2   48573200   48574200      3       2  150064        3.596   0.00016159
enh66419     2   48580200   48581200      3       2  150064       1.7898     0.036746
enh66421     2   48642400   48643400      6       4  150064       2.5081    0.0060695
enh66422     2   48647100   48648100      4       2  150064       2.5545    0.0053166
enh66424     2   48671200   48672200      4       2  150064        2.113       0.0173
enh66427     2   48686900   48687900      4       2  150064       3.5909   0.00016477
enh66429     2   48701800   48702800      2       1  150064        2.163     0.015272
enh66436     2   48761400   48762400      5       2  150064       2.2673     0.011685
enh66438     2   48793400   48794400      5       3  150064       1.8986     0.028806
enh66439     2   48794800   48795800      5       3  150064       2.1054     0.017629
enh66440     2   48811700   48812700      8       1  150064       1.8387     0.032976
enh66443     2   48942600   48943600      5       3  150064       2.6064     0.004575
enh66449     2   50752600   50753600      1       1  150064       2.1628      0.01528
enh66451     2   51239900   51240900      1       1  150064       2.1981      0.01397
enh66470     2   53856600   53857600      5       2  150064       2.0779     0.018857
enh66472     2   54015200   54016200      4       1  150064       2.2744     0.011472
enh66473     2   54176800   54177800      4       2  150064       2.6881    0.0035929
enh66476     2   54184200   54185200      2       1  150064       2.3289    0.0099325
enh66480     2   54194400   54195400      5       2  150064       2.2426     0.012463
enh66483     2   54315100   54316100      2       1  150064       1.8354     0.033224
enh66493     2   54642600   54643600      3       2  150064        1.722      0.04253
enh66496     2   54685100   54686100      1       1  150064       1.9939      0.02308
enh66505     2   54719800   54720800      1       1  150064       1.6671      0.04775
enh66507     2   54727700   54728700      7       3  150064       1.7472     0.040298
enh66513     2   54746600   54747600      2       1  150064       3.2837   0.00051231
enh66515     2   54750300   54751300      3       2  150064       2.1909     0.014229
enh66517     2   54755100   54756100      3       1  150064       1.6731     0.047152
enh66523     2   54779600   54780600      3       2  150064       1.7175     0.042946
enh66530     2   54801200   54802200      4       2  150064       2.6339    0.0042205
enh66531     2   54803800   54804800      4       2  150064       1.7048     0.044117
enh66532     2   54805000   54806000      8       1  150064       1.6771     0.046766
enh66534     2   54807900   54808900     11       2  150064       2.2419     0.012484
enh66536     2   54811600   54812600      3       1  150064       2.3829    0.0085877
enh66541     2   54822700   54823700      8       3  150064         1.69     0.045515
enh66542     2   54824200   54825200      6       2  150064       2.0104     0.022193
enh66543     2   54826700   54827700      2       1  150064       1.7435     0.040623
enh66544     2   54830500   54831500      6       3  150064       3.0577    0.0011151
enh66546     2   54840700   54841700      4       2  150064       2.3714    0.0088612
enh66547     2   54851600   54852600      1       1  150064       2.3642     0.009035
enh66548     2   54861100   54862100      6       3  150064       1.8743     0.030446
enh66549     2   54863400   54864400      3       2  150064       2.2396      0.01256
enh66551     2   54885200   54886200      4       2  150064       2.9491    0.0015937
enh66552     2   54893000   54894000      1       1  150064       2.0337      0.02099
enh66554     2   54896700   54897700      3       2  150064       1.7683     0.038502
enh66557     2   55086900   55087900      5       3  150064       2.8235     0.002375
enh66559     2   55172600   55173600      5       2  150064       2.3761    0.0087491
enh66566     2   55222400   55223400      5       2  150064       2.7688     0.002813
enh66568     2   55231600   55232600      4       2  150064       3.0157    0.0012819
enh66575     2   55251000   55252000      4       2  150064       2.6032    0.0046173
enh66580     2   55272300   55273300      3       2  150064       1.9593     0.025037
enh66582     2   55282900   55283900      3       2  150064       2.0073     0.022358
enh66590     2   55346600   55347600     10       5  150064       1.7942     0.036395
enh66598     2   55394800   55395800      4       2  150064       2.2021     0.013829
enh66611     2   56006500   56007500      4       2  150064       2.5195    0.0058755
enh66617     2   56128800   56129800      4       2  150064       2.2886     0.011052
enh66622     2   57922600   57923600      4       2  150064       2.6884      0.00359
enh66625     2   57948000   57949000      2       1  150064       3.8989   4.8315e-05
enh66627     2   58274800   58275800      1       1  150064       4.4393    4.513e-06
enh66629     2   58656200   58657200      4       2  150064       1.8312     0.033534
enh66633     2   58886900   58887900      6       2  150064       2.8333    0.0023035
enh66635     2   59127000   59128000      1       1  150064       2.4003      0.00819
enh66646     2   59615800   59616800      1       1  150064       1.8368      0.03312
enh66647     2   59690400   59691400      2       1  150064       1.7251     0.042254
enh66651     2   60291600   60292600      2       1  150064       3.1996   0.00068807
enh66653     2   60298400   60299400      1       1  150064       2.1217      0.01693
enh66655     2   60321100   60322100      3       1  150064       1.7909     0.036658
enh66656     2   60323800   60324800      3       1  150064       3.0411    0.0011784
enh66657     2   60440600   60441600      3       2  150064        2.635    0.0042066
enh66658     2   60512400   60513400      3       1  150064       2.3497    0.0093938
enh66665     2   60610100   60611100      4       2  150064       2.1352     0.016371
enh66667     2   60632800   60633800      4       2  150064        1.859      0.03151
enh66668     2   60637200   60638200      1       1  150064       1.6527       0.0492
enh66679     2   60707600   60708600      6       3  150064       1.8276     0.033801
enh66681     2   60723000   60724000      3       2  150064        4.119    1.903e-05
enh66682     2   60725000   60726000      1       1  150064       4.0529    2.529e-05
enh66683     2   60730800   60731800      3       2  150064       2.7966    0.0025825
enh66685     2   60734300   60735300      2       1  150064       2.7538     0.002945
enh66686     2   60735300   60736300      1       1  150064        1.657      0.04876
enh66687     2   60737800   60738800      7       3  150064       3.3177   0.00045388
enh66688     2   60739000   60740000      1       1  150064        2.438     0.007384
enh66689     2   60739800   60740800      4       2  150064       3.1038   0.00095519
enh66690     2   60742200   60743200      4       2  150064       2.1759     0.014781
enh66691     2   60743800   60744800      2       1  150064       1.9698     0.024428
enh66711     2   61406500   61407500      5       3  150064       1.6566     0.048799
enh66720     2   61692200   61693200      3       2  150064       2.6498    0.0040264
enh66722     2   61699300   61700300      1       1  150064        1.971      0.02436
enh66734     2   62174800   62175800      2       1  150064       1.8403     0.032864
enh66751     2   62431700   62432700      2       1  150064       1.8729     0.030541
enh66761     2   62493300   62494300      2       1  150064       2.5248    0.0057878
enh66775     2   62683300   62684300      1       1  150064       1.9283      0.02691
enh66776     2   62684800   62685800      2       1  150064       2.4917    0.0063565
enh66777     2   62688700   62689700      4       2  150064       1.8055     0.035499
enh66780     2   62696800   62697800      1       1  150064       1.7781      0.03769
enh66782     2   62702700   62703700      3       2  150064       2.7505    0.0029754
enh66783     2   62713000   62714000      2       1  150064       2.3474     0.009452
enh66784     2   62796600   62797600      5       2  150064       1.6803     0.046451
enh66785     2   62803600   62804600      6       3  150064       2.4808    0.0065545
enh66786     2   62805500   62806500      7       3  150064       1.6492      0.04955
enh66790     2   62889300   62890300      4       2  150064       2.9659     0.001509
enh66791     2   62891400   62892400      3       1  150064       2.3306    0.0098876
enh66795     2   62952200   62953200      1       1  150064       2.6627     0.003876
enh66796     2   62954600   62955600      2       1  150064       2.7505     0.002975
enh66801     2   63052900   63053900      2       1  150064       1.7936     0.036435
enh66831     2   64291400   64292400      5       3  150064       2.1085     0.017493
enh66988     2   65630400   65631400      1       1  150064       2.0333      0.02101
enh66990     2   65634400   65635400      3       1  150064       1.6661     0.047848
enh67000     2   65772500   65773500      1       1  150064       3.1367    0.0008544
enh67019     2   66464100   66465100      4       2  150064        1.921     0.027365
enh67035     2   66752500   66753500      2       1  150064       2.0728     0.019095
enh67037     2   66763900   66764900      2       1  150064       2.1276     0.016683
enh67038     2   66770200   66771200      3       2  150064       2.8564    0.0021427
enh67040     2   66782400   66783400      2       1  150064       2.3121     0.010385
enh67053     2   67190000   67191000      1       1  150064       1.6593      0.04853
enh67058     2   67616100   67617100      5       2  150064       2.1368     0.016308
enh67060     2   67663200   67664200      2       1  150064       2.3419    0.0095941
enh67064     2   67788300   67789300      1       1  150064        1.647      0.04978
enh67080     2   68288600   68289600      2       1  150064       1.8862     0.029632
enh67082     2   68386000   68387000      5       2  150064       2.8937    0.0019034
enh67086     2   68473700   68474700      1       1  150064        2.958     0.001548
enh67089     2   68482800   68483800      1       1  150064       2.8455     0.002217
enh67092     2   68661600   68662600      1       1  150064       1.7723      0.03817
enh67119     2   69153600   69154600      4       2  150064       2.5819    0.0049129
enh67155     2   69525200   69526200      3       2  150064       2.4934    0.0063258
enh67156     2   69534500   69535500      1       1  150064       2.2815      0.01126
enh67157     2   69536500   69537500      1       1  150064       1.9178      0.02757
enh67164     2   69662600   69663600      1       1  150064       2.0166      0.02187
enh67210     2   69961200   69962200      5       1  150064       2.0585     0.019769
enh67211     2   69965900   69966900      3       1  150064       1.8572     0.031642
enh67212     2   69970500   69971500      2       1  150064       2.0354     0.020905
enh67219     2   70016800   70017800      5       2  150064       1.7414     0.040805
enh67221     2   70031200   70032200      2       1  150064       2.2369     0.012646
enh67222     2   70055100   70056100      5       3  150064       2.4367    0.0074115
enh67229     2   70191100   70192100      1       1  150064       2.1937      0.01413
enh67235     2   70229200   70230200      1       1  150064       1.7059      0.04401
enh67240     2   70261700   70262700      2       1  150064       1.6648     0.047979
enh67241     2   70265200   70266200      2       1  150064       1.6825     0.046241
enh67264     2   70487300   70488300      2       1  150064       1.6595     0.048504
enh67266     2   70518800   70519800      2       1  150064       1.6909     0.045424
enh67269     2   70584600   70585600      2       1  150064       2.0984     0.017934
enh67296     2   71250800   71251800      5       2  150064       1.7343     0.041428
enh67307     2   71561800   71562800      3       1  150064       2.2041     0.013757
enh67308     2   71563400   71564400      2       1  150064        2.399    0.0082196
enh67311     2   71678300   71679300      2       1  150064        2.801    0.0025476
enh67314     2   71698400   71699400      3       1  150064       1.8538      0.03188
enh67340     2   71947700   71948700      1       1  150064       2.6898     0.003575
enh67360     2   72364900   72365900      1       1  150064        2.597     0.004702
enh67361     2   72400700   72401700      1       1  150064       1.6707      0.04739
enh67362     2   72432200   72433200      3       2  150064       1.9177     0.027572
enh67368     2   72905000   72906000      2       1  150064       2.0716     0.019151
enh67371     2   72950300   72951300      1       1  150064       2.1399      0.01618
enh67377     2   73055400   73056400      1       1  150064       2.3731      0.00882
enh67379     2   73167700   73168700      3       1  150064       4.1935   1.3735e-05
enh67387     2   73207300   73208300      1       1  150064       4.2077     1.29e-05
enh67389     2   73216800   73217800      1       1  150064        4.059    2.464e-05
enh67390     2   73220000   73221000      2       1  150064       3.1608   0.00078672
enh67391     2   73227100   73228100      2       1  150064        3.489   0.00024239
enh67392     2   73227900   73228900      1       1  150064       4.1277    1.832e-05
enh67393     2   73248500   73249500      2       1  150064       3.5616   0.00018427
enh67395     2   73260800   73261800      3       2  150064       4.4475   4.3448e-06
enh67396     2   73271100   73272100      3       2  150064       3.3061   0.00047302
enh67398     2   73289600   73290600      5       2  150064       2.1708     0.014974
enh67400     2   73296000   73297000      1       1  150064       3.5033    0.0002298
enh67401     2   73311700   73312700      3       1  150064       2.0993     0.017897
enh67404     2   73319000   73320000      3       1  150064       3.0385    0.0011887
enh67405     2   73321000   73322000      5       2  150064       2.9955    0.0013701
enh67406     2   73329200   73330200      5       2  150064        3.643   0.00013476
enh67407     2   73332900   73333900      1       1  150064       3.2815    0.0005162
enh67409     2   73439200   73440200      2       1  150064       3.0255    0.0012412
enh67411     2   73442100   73443100      4       2  150064       2.4479     0.007184
enh67412     2   73462600   73463600      3       1  150064       3.7782   7.8976e-05
enh67415     2   73815000   73816000      2       1  150064       3.7373   9.3018e-05
enh67416     2   73869400   73870400      6       1  150064       1.8767     0.030276
enh67418     2   73929100   73930100      2       1  150064       3.3607   0.00038869
enh67450     2   74248200   74249200      3       1  150064       2.0334     0.021008
enh67452     2   74252700   74253700      5       2  150064       3.2561   0.00056485
enh67453     2   74253700   74254700      1       1  150064       3.0007     0.001347
enh67454     2   74257700   74258700      5       2  150064        2.621    0.0043836
enh67455     2   74259100   74260100      2       1  150064       2.3726    0.0088325
enh67457     2   74269900   74270900      1       1  150064       2.4452     0.007238
enh67458     2   74281200   74282200      1       1  150064       2.5052     0.006119
enh67459     2   74304100   74305100      1       1  150064        2.801     0.002547
enh67468     2   74428200   74429200      1       1  150064       2.3193      0.01019
enh67499     2   74967400   74968400      2       1  150064       2.4491    0.0071609
enh67515     2   75108500   75109500      2       1  150064       1.7882     0.036868
enh67516     2   75114600   75115600      6       2  150064       2.0817     0.018687
enh67534     2   75340000   75341000      2       1  150064       1.9665     0.024618
enh67538     2   75601400   75602400      4       1  150064        2.253      0.01213
enh67551     2   75785900   75786900      3       2  150064       1.7691     0.038437
enh67565     2   76357000   76358000      8       2  150064       3.7095   0.00010383
enh67573     2   79620500   79621500      1       1  150064       1.9993      0.02279
enh67574     2   79943900   79944900      4       2  150064       2.0532     0.020025
enh67591     2   85056500   85057500      2       1  150064       3.0502    0.0011435
enh67664     2   85623500   85624500      2       1  150064       1.6886     0.045644
enh67667     2   85635700   85636700      4       2  150064       2.4865    0.0064495
enh67668     2   85637500   85638500      3       1  150064       3.2094   0.00066513
enh67669     2   85644600   85645600      5       2  150064       3.2498   0.00057749
enh67672     2   85658400   85659400      3       1  150064       1.9353     0.026478
enh67696     2   85828100   85829100      1       1  150064       1.6695      0.04751
enh67699     2   85844400   85845400      1       1  150064       2.0794      0.01879
enh67706     2   85914200   85915200      3       2  150064       2.1934      0.01414
enh67723     2   85998000   85999000      2       1  150064        2.375    0.0087748
enh67762     2   86294900   86295900      3       2  150064       2.1238     0.016845
enh67771     2   86490800   86491800      2       1  150064       3.1319   0.00086841
enh67780     2   86858500   86859500      2       1  150064       1.9239     0.027186
enh67783     2   86921400   86922400      2       1  150064       2.8746    0.0020226
enh67821     2   88903400   88904400      1       1  150064       1.9455      0.02586
enh67874     2   96865700   96866700      1       1  150064       3.9562    3.808e-05
enh67881     2   96912400   96913400      3       2  150064       2.0049     0.022487
enh67883     2   96924700   96925700      3       2  150064       3.7121   0.00010279
enh67898     2   97171300   97172300      1       1  150064       2.7435     0.003039
enh67905     2   97205000   97206000      1       1  150064       1.9382       0.0263
enh67906     2   97215300   97216300      1       1  150064        1.664      0.04806
enh67912     2   97297600   97298600      1       1  150064        2.562     0.005203
enh67916     2   97351200   97352200      2       1  150064       2.5752    0.0050088
enh67918     2   97379800   97380800      1       1  150064       3.7135    0.0001022
enh67919     2   97416900   97417900      1       1  150064       2.0882      0.01839
enh67920     2   97425200   97426200      2       1  150064       1.9136     0.027833
enh67923     2   97453800   97454800      2       1  150064       2.3678     0.008946
enh67925     2   97483400   97484400      1       1  150064       2.1714      0.01495
enh67926     2   97484900   97485900      2       1  150064       1.8034     0.035659
enh67927     2   97498100   97499100      1       1  150064       2.0026      0.02261
enh67934     2   97536500   97537500      2       1  150064       1.9317     0.026699
enh67936     2   97561300   97562300      6       2  150064       2.3819    0.0086126
enh67937     2   97563200   97564200      1       1  150064       2.7502     0.002978
enh67938     2   97564300   97565300      1       1  150064        3.734    9.424e-05
enh67939     2   97568900   97569900      4       2  150064       3.6407   0.00013596
enh67940     2   97572500   97573500      4       1  150064       3.6494   0.00013143
enh67941     2   97578500   97579500      1       1  150064       3.4922    0.0002395
enh67947     2   97593800   97594800      2       1  150064       4.0478   2.5853e-05
enh67952     2   97622700   97623700      5       2  150064       1.7894     0.036779
enh67954     2   97760900   97761900      5       1  150064       2.6068      0.00457
enh67956     2   98024600   98025600      3       1  150064       2.8436      0.00223
enh67957     2   98261000   98262000      3       1  150064       2.6678    0.0038176
enh67960     2   98328100   98329100      5       2  150064       1.7886     0.036842
enh67970     2   98567000   98568000      6       3  150064       2.1762     0.014772
enh67976     2   98612800   98613800      3       1  150064       2.9854     0.001416
enh67985     2   98779900   98780900      3       2  150064       1.6779     0.046682
enh67990     2   99063000   99064000      4       1  150064       2.1642     0.015226
enh67991     2   99067300   99068300      1       1  150064        1.848       0.0323
enh67992     2   99068500   99069500      1       1  150064         1.78      0.03754
enh67993     2   99069800   99070800      1       1  150064       1.8667      0.03097
enh67994     2   99070600   99071600      1       1  150064       1.7237      0.04238
enh67997     2   99074800   99075800      1       1  150064        1.831      0.03355
enh68001     2   99086000   99087000      1       1  150064        1.821       0.0343
enh68002     2   99088400   99089400      5       1  150064       1.7535     0.039756
enh68008     2   99098600   99099600      1       1  150064        1.862       0.0313
enh68009     2   99099900   99100900      2       1  150064       1.7708     0.038301
enh68015     2   99121200   99122200      1       1  150064       1.8763      0.03031
enh68017     2   99124400   99125400      3       1  150064       1.8078      0.03532
enh68022     2   99222800   99223800      3       1  150064       1.6702     0.047443
enh68032     2   99422200   99423200      3       1  150064       1.7118      0.04347
enh68061     2  100252800  100253800      2       1  150064       2.3472    0.0094585
enh68062     2  100260200  100261200      4       2  150064       3.0465    0.0011575
enh68070     2  100345300  100346300      4       2  150064       2.1264     0.016734
enh68071     2  100364300  100365300      3       1  150064       1.8631     0.031224
enh68074     2  100422400  100423400      3       2  150064       1.8244     0.034049
enh68080     2  100497200  100498200      3       2  150064       2.6288    0.0042843
enh68082     2  100557000  100558000      2       1  150064       2.0487     0.020247
enh68103     2  101382900  101383900      3       1  150064       1.8984     0.028819
enh68104     2  101384400  101385400      2       1  150064       1.6706     0.047404
enh68105     2  101396600  101397600      3       2  150064        2.002     0.022641
enh68113     2  101493900  101494900      4       2  150064       1.9468     0.025777
enh68119     2  101540800  101541800      3       2  150064       1.6633     0.048122
enh68147     2  101850600  101851600      2       1  150064       2.4755    0.0066531
enh68149     2  101861400  101862400      2       1  150064       1.8073     0.035357
enh68154     2  101889100  101890100      1       1  150064       2.5485      0.00541
enh68155     2  101916900  101917900      5       2  150064       2.3846    0.0085493
enh68158     2  101954600  101955600      4       1  150064       1.8622     0.031284
enh68160     2  101972100  101973100      5       3  150064       2.0699     0.019231
enh68165     2  102051100  102052100      7       2  150064       1.7408     0.040856
enh68246     2  102716800  102717800      3       2  150064       2.3935    0.0083439
enh68248     2  102720200  102721200      4       2  150064       2.0418     0.020585
enh68249     2  102726900  102727900     10       2  150064        2.932    0.0016842
enh68250     2  102729800  102730800      5       3  150064       1.8152     0.034744
enh68251     2  102737600  102738600      7       2  150064       2.2627     0.011827
enh68252     2  102745500  102746500      4       2  150064       2.7921    0.0026187
enh68253     2  102747000  102748000      1       1  150064       2.8873     0.001943
enh68254     2  102757200  102758200      5       2  150064       2.1286     0.016643
enh68258     2  102773100  102774100      3       1  150064       2.4933    0.0063281
enh68260     2  102777800  102778800      4       2  150064       1.8216     0.034256
enh68261     2  102806600  102807600      2       1  150064       1.8839     0.029792
enh68262     2  102816700  102817700      5       2  150064       2.1271     0.016707
enh68274     2  103221000  103222000      2       1  150064        1.996     0.022969
enh68275     2  103333500  103334500      4       2  150064       1.6605     0.048406
enh68276     2  103351200  103352200      3       1  150064       2.6778    0.0037058
enh68288     2  105050300  105051300      4       2  150064        1.908     0.028196
enh68303     2  105864700  105865700      3       1  150064       1.8343     0.033303
enh68306     2  105878200  105879200      4       2  150064       1.6821     0.046274
enh68317     2  105946800  105947800      2       1  150064       1.7449     0.040499
enh68320     2  106002400  106003400      1       1  150064       1.7877      0.03691
enh68346     2  106367400  106368400      5       1  150064       1.9154     0.027722
enh68347     2  106369700  106370700      3       1  150064       1.7621     0.039027
enh68348     2  106371400  106372400      4       1  150064       1.8943      0.02909
enh68351     2  106376700  106377700      4       1  150064       2.7082    0.0033821
enh68354     2  106380200  106381200      7       2  150064       1.6886     0.045649
enh68423     2  106776300  106777300      1       1  150064       1.8693      0.03079
enh68453     2  107599400  107600400      3       1  150064       1.9588     0.025069
enh68456     2  108835800  108836800      3       2  150064       1.8453     0.032494
enh68464     2  109001400  109002400      4       2  150064       2.0426     0.020546
enh68467     2  109019800  109020800      4       1  150064       2.3583    0.0091788
enh68486     2  109200200  109201200      4       2  150064       2.1656     0.015173
enh68493     2  109228500  109229500      1       1  150064       2.0866      0.01846
enh68573     2  110271300  110272300      3       2  150064        3.763   8.3956e-05
enh68577     2  110352100  110353100      4       2  150064       3.6982   0.00010858
enh68579     2  110354200  110355200      3       1  150064       3.2956   0.00049101
enh68580     2  110357200  110358200      1       1  150064        3.817    6.755e-05
enh68583     2  110363300  110364300      2       1  150064       4.0565   2.4907e-05
enh68584     2  110364000  110365000      2       1  150064       3.9318   4.2148e-05
enh68585     2  110365300  110366300      1       1  150064       3.0332      0.00121
enh68586     2  110366400  110367400      4       2  150064       2.8395    0.0022591
enh68587     2  110367100  110368100      3       2  150064       2.9346      0.00167
enh68588     2  110368600  110369600      4       2  150064       2.5369    0.0055916
enh68590     2  110374800  110375800      2       1  150064       2.7704    0.0027992
enh68591     2  110389000  110390000      3       2  150064       3.6215   0.00014644
enh68593     2  110395200  110396200      4       2  150064       2.5073    0.0060823
enh68614     2  111470800  111471800      4       2  150064       2.4124    0.0079242
enh68630     2  111934000  111935000      4       2  150064       1.7348     0.041387
enh68631     2  111936100  111937100      2       1  150064        2.345    0.0095133
enh68647     2  112253100  112254100      2       1  150064       2.6208    0.0043864
enh68665     2  112661300  112662300      3       1  150064       2.0154      0.02193
enh68669     2  112676900  112677900      3       1  150064       2.1929     0.014157
enh68672     2  112703600  112704600      3       1  150064       1.7818     0.037389
enh68676     2  112732700  112733700      2       1  150064        1.863     0.031232
enh68677     2  112776700  112777700      4       2  150064       2.5435    0.0054878
enh68678     2  112789500  112790500      5       3  150064        2.035     0.020927
enh68684     2  112816700  112817700      2       1  150064       2.3757    0.0087583
enh68755     2  114081600  114082600      4       2  150064        1.824     0.034076
enh68769     2  114651500  114652500      7       3  150064       1.8205     0.034339
enh68773     2  114667400  114668400      5       2  150064        2.007     0.022376
enh68792     2  118871400  118872400      6       3  150064       2.8275    0.0023454
enh68796     2  119013800  119014800      2       1  150064        2.474    0.0066814
enh68798     2  119078300  119079300      3       2  150064       2.5355    0.0056137
enh68799     2  119234200  119235200      5       3  150064       2.6482    0.0040457
enh68804     2  119495200  119496200      2       1  150064       2.5066    0.0060945
enh68805     2  119496100  119497100      2       1  150064       1.8167     0.034629
enh68806     2  119513200  119514200      3       2  150064        1.982     0.023738
enh68813     2  119976800  119977800      8       2  150064       1.8711     0.030663
enh68815     2  119983000  119984000      6       3  150064       1.7663     0.038673
enh68872     2  120979400  120980400      1       1  150064       1.7057      0.04403
enh68873     2  120981300  120982300      4       1  150064       1.6573     0.048728
enh68874     2  120984700  120985700      1       1  150064        1.671      0.04736
enh68885     2  121049300  121050300      1       1  150064       1.8282      0.03376
enh68903     2  121473000  121474000      9       2  150064       2.0228     0.021546
enh68926     2  121549200  121550200      1       1  150064       1.7817       0.0374
enh68927     2  121551200  121552200      5       2  150064       1.6676     0.047694
enh68971     2  121953700  121954700      3       1  150064        1.845     0.032521
enh68991     2  122289500  122290500      6       2  150064       1.8393     0.032938
enh68992     2  122290300  122291300      2       1  150064        2.287     0.011099
enh69009     2  122529200  122530200      1       1  150064       1.9179      0.02756
enh69010     2  122534400  122535400      4       2  150064       1.9518     0.025483
enh69011     2  122547900  122548900      2       1  150064       1.9287     0.026882
enh69016     2  122766900  122767900      1       1  150064       2.9712     0.001483
enh69026     2  126409500  126410500      2       1  150064       2.6854    0.0036224
enh69027     2  126437600  126438600      7       3  150064        1.969     0.024476
enh69049     2  127700100  127701100      2       1  150064       1.6478     0.049695
enh69050     2  127704200  127705200      4       1  150064       1.7266     0.042124
enh69065     2  127843200  127844200      7       3  150064       2.0296     0.021197
enh69067     2  127851600  127852600      3       1  150064       3.1673   0.00076944
enh69068     2  127854500  127855500      9       4  150064       3.1753   0.00074843
enh69073     2  127885700  127886700      5       1  150064       2.0111     0.022158
enh69076     2  127902900  127903900      6       3  150064       1.9852     0.023563
enh69077     2  127904500  127905500      6       3  150064       2.0889      0.01836
enh69083     2  127942400  127943400      2       1  150064       1.8874     0.029551
enh69135     2  128613000  128614000      2       1  150064       1.9235     0.027207
enh69180     2  129153300  129154300      9       1  150064       1.9092     0.028119
enh69181     2  129164900  129165900      5       2  150064       2.2306     0.012853
enh69236     2  131132100  131133100      1       1  150064       2.2907      0.01099
enh69246     2  131639200  131640200      4       2  150064       1.7811     0.037444
enh69248     2  131654400  131655400      1       1  150064       2.2825      0.01123
enh69252     2  131798900  131799900      1       1  150064       3.4002    0.0003367
enh69253     2  131821700  131822700      2       1  150064       3.1467   0.00082561
enh69254     2  131834500  131835500      1       1  150064       3.3548    0.0003971
enh69255     2  131861200  131862200      4       2  150064        3.335   0.00042656
enh69256     2  131864300  131865300      2       1  150064        2.684    0.0036368
enh69257     2  131867600  131868600      3       1  150064        3.016    0.0012808
enh69273     2  133165800  133166800      2       1  150064       1.8131     0.034911
enh69297     2  134570600  134571600      3       2  150064       1.6545     0.049014
enh69305     2  134844200  134845200      4       1  150064       2.8525    0.0021692
enh69312     2  134889000  134890000      1       1  150064       2.7632     0.002862
enh69314     2  134895200  134896200      3       1  150064       3.9695   3.6018e-05
enh69315     2  134897200  134898200      1       1  150064       4.2027    1.319e-05
enh69316     2  134899800  134900800      3       1  150064        2.675    0.0037366
enh69326     2  134921000  134922000      1       1  150064       2.4341     0.007465
enh69377     2  135602900  135603900      3       2  150064       2.5593     0.005244
enh69378     2  135664200  135665200      1       1  150064       2.5628     0.005191
enh69380     2  135674300  135675300      1       1  150064       3.0217     0.001257
enh69381     2  135678600  135679600      2       1  150064         2.09      0.01831
enh69402     2  136781400  136782400      1       1  150064       1.7086      0.04376
enh69432     2  138611000  138612000      4       2  150064       1.8416     0.032765
enh69458     2  139154000  139155000      3       1  150064        2.706     0.003405
enh69460     2  139181800  139182800      2       1  150064       2.1962     0.014038
enh69461     2  139191600  139192600      2       1  150064       2.6062    0.0045779
enh69462     2  139205400  139206400      3       1  150064       3.8566   5.7488e-05
enh69463     2  139213100  139214100      3       2  150064       4.1172   1.9176e-05
enh69480     2  139705000  139706000      3       1  150064       2.1125     0.017324
enh69484     2  139913000  139914000      1       1  150064       1.9637      0.02478
enh69513     2  144232600  144233600      1       1  150064       2.5366     0.005597
enh69516     2  144658300  144659300      5       2  150064       1.7035     0.044236
enh69519     2  144713000  144714000      1       1  150064       2.9506     0.001586
enh69530     2  145129800  145130800      1       1  150064       2.7902     0.002634
enh69533     2  145161600  145162600      2       1  150064       4.2078   1.2891e-05
enh69534     2  145184500  145185500      2       1  150064       3.1832   0.00072837
enh69536     2  145191600  145192600      2       1  150064        4.191   1.3889e-05
enh69538     2  145198200  145199200      6       3  150064       2.3436    0.0095487
enh69539     2  145202000  145203000      1       1  150064       4.3878    5.724e-06
enh69543     2  145213900  145214900      3       1  150064       4.0622   2.4309e-05
enh69545     2  145218800  145219800      2       1  150064       3.4822   0.00024867
enh69552     2  145259600  145260600      1       1  150064       1.9658      0.02466
enh69571     2  145866000  145867000      1       1  150064       2.9222     0.001738
enh69572     2  145868200  145869200      1       1  150064       1.7685      0.03849
enh69577     2  147391800  147392800      1       1  150064       1.8679      0.03089
enh69579     2  147625000  147626000      3       2  150064       4.1372   1.7576e-05
enh69580     2  147857400  147858400      3       1  150064       2.0959     0.018045
enh69597     2  149030700  149031700      2       1  150064        2.932     0.001684
enh69646     2  150364000  150365000      2       1  150064        2.144     0.016016
enh69648     2  150454200  150455200      2       1  150064       1.8358      0.03319
enh69654     2  150588500  150589500      5       1  150064       1.9305     0.026775
enh69663     2  150982300  150983300      2       1  150064       1.7862     0.037035
enh69666     2  151128000  151129000      1       1  150064       2.0969        0.018
enh69667     2  151232700  151233700      2       1  150064       1.8048     0.035552
enh69708     2  152365000  152366000      3       2  150064       2.0925     0.018196
enh69728     2  153022000  153023000      3       1  150064       1.7032     0.044263
enh69729     2  153025400  153026400      2       1  150064       2.4332     0.007482
enh69731     2  153056800  153057800      2       1  150064       3.3625   0.00038614
enh69732     2  153079100  153080100      3       1  150064        2.717    0.0032937
enh69733     2  153084100  153085100      3       1  150064        2.749    0.0029893
enh69734     2  153099700  153100700      3       2  150064       2.5596    0.0052395
enh69736     2  153193800  153194800      2       1  150064       1.7091     0.043713
enh69738     2  153198500  153199500      4       2  150064       2.6797    0.0036847
enh69740     2  153232800  153233800      4       2  150064       2.2087     0.013597
enh69745     2  153261200  153262200      1       1  150064       1.6925      0.04528
enh69746     2  153263700  153264700      2       1  150064       1.6738     0.047084
enh69753     2  153273600  153274600      9       2  150064       1.8818     0.029932
enh69754     2  153275800  153276800      7       3  150064       2.5127    0.0059904
enh69755     2  153277700  153278700      2       1  150064       2.4095    0.0079867
enh69757     2  153289700  153290700      2       1  150064       2.4729    0.0067002
enh69765     2  153325400  153326400      1       1  150064        2.779     0.002726
enh69781     2  153468400  153469400      4       1  150064       2.1423     0.016087
enh69782     2  153479200  153480200      3       1  150064       4.3007   8.5135e-06
enh69783     2  153480800  153481800      5       3  150064       1.8195     0.034419
enh69785     2  153504100  153505100      3       2  150064       1.8362     0.033163
enh69787     2  153561400  153562400      2       1  150064       3.1269   0.00088328
enh69789     2  153586800  153587800      4       2  150064       2.7664    0.0028339
enh69790     2  153674000  153675000      1       1  150064       3.6518    0.0001302
enh69791     2  153679000  153680000      1       1  150064       1.7257       0.0422
enh69797     2  155956100  155957100      3       2  150064       4.3736   6.1118e-06
enh69844     2  158867500  158868500      4       2  150064       2.5703    0.0050812
enh69849     2  159216200  159217200      3       2  150064        2.468    0.0067942
enh69850     2  159268100  159269100      2       1  150064       2.6441    0.0040955
enh69851     2  159270700  159271700      6       3  150064        2.165     0.015193
enh69853     2  159315600  159316600      5       3  150064       2.3756    0.0087603
enh69856     2  159338600  159339600      5       2  150064       3.5198   0.00021596
enh69858     2  159349600  159350600      6       2  150064       2.8574    0.0021356
enh69862     2  159363400  159364400      2       1  150064       3.1839   0.00072655
enh69866     2  159475700  159476700      2       1  150064       2.5425    0.0055033
enh69867     2  159493400  159494400      4       2  150064       3.4109   0.00032376
enh69947     2  160448700  160449700      4       1  150064       2.5188    0.0058886
enh69948     2  160461200  160462200      7       2  150064       2.7786    0.0027299
enh69949     2  160466200  160467200      4       2  150064       2.6527    0.0039921
enh69956     2  160572600  160573600      5       2  150064       1.9591      0.02505
enh69957     2  160578400  160579400      5       3  150064        1.766     0.038694
enh69962     2  160817200  160818200      2       1  150064       1.9166     0.027644
enh69972     2  161013600  161014600      5       3  150064       1.8354      0.03322
enh69973     2  161036800  161037800      5       3  150064       1.9752      0.02412
enh69975     2  161051400  161052400      3       1  150064        1.999     0.022806
enh69978     2  161063400  161064400      5       2  150064       1.8116     0.035022
enh70023     2  161241000  161242000      2       1  150064       1.6706       0.0474
enh70035     2  161276600  161277600      2       1  150064       1.7479     0.040244
enh70037     2  161284000  161285000      2       1  150064       3.0035    0.0013345
enh70045     2  161333400  161334400      4       2  150064       2.0814       0.0187
enh70051     2  161389600  161390600      1       1  150064        1.896      0.02898
enh70061     2  161508000  161509000      2       1  150064       1.7171     0.042984
enh70064     2  161520800  161521800      3       2  150064       1.6847      0.04602
enh70066     2  161560300  161561300      4       2  150064       1.6628     0.048171
enh70095     2  162885500  162886500      1       1  150064       3.3731    0.0003716
enh70125     2  164554200  164555200      2       1  150064       2.3633    0.0090559
enh70176     2  166754400  166755400      1       1  150064       2.0391      0.02072
enh70185     2  167814300  167815300      2       1  150064       1.7094     0.043688
enh70198     2  168802400  168803400      1       1  150064       2.3522     0.009331
enh70223     2  169323100  169324100      2       1  150064       1.7044     0.044157
enh70226     2  169326800  169327800      1       1  150064       2.2774      0.01138
enh70235     2  169374800  169375800      3       1  150064       2.1259     0.016756
enh70236     2  169377500  169378500      2       1  150064       1.8727     0.030553
enh70237     2  169383000  169384000      5       3  150064       1.7572     0.039444
enh70238     2  169386000  169387000      2       1  150064       1.8604     0.031415
enh70239     2  169391100  169392100      4       2  150064       3.4854   0.00024573
enh70243     2  169406900  169407900      4       2  150064       2.4677    0.0067991
enh70245     2  169482600  169483600      5       2  150064       3.3347   0.00042701
enh70247     2  169491300  169492300      4       2  150064       3.0841    0.0010209
enh70248     2  169495700  169496700      4       2  150064       2.8634    0.0020954
enh70268     2  170111400  170112400      2       1  150064       1.7127      0.04338
enh70271     2  170335000  170336000      1       1  150064       1.7735      0.03807
enh70321     2  171990800  171991800      4       1  150064        1.931     0.026742
enh70322     2  171993200  171994200      3       2  150064       2.1576     0.015481
enh70325     2  171999000  172000000      2       1  150064       1.7314     0.041692
enh70327     2  172003000  172004000      2       1  150064       1.9482     0.025695
enh70330     2  172014400  172015400      3       1  150064       2.2358     0.012682
enh70335     2  172098000  172099000      5       2  150064       1.8207     0.034329
enh70338     2  172128100  172129100      4       2  150064       2.3211      0.01014
enh70353     2  172546800  172547800      1       1  150064       1.9937      0.02309
enh70357     2  172649900  172650900      2       1  150064       3.4659   0.00026427
enh70358     2  172651200  172652200      1       1  150064       3.1278    0.0008806
enh70359     2  172654700  172655700      2       1  150064       3.7259   9.7329e-05
enh70360     2  172663800  172664800      3       2  150064       1.9055     0.028358
enh70363     2  172817200  172818200      3       2  150064       3.6235   0.00014532
enh70365     2  172876800  172877800      2       1  150064       3.7264   9.7134e-05
enh70368     2  172916800  172917800      2       1  150064       1.8505     0.032121
enh70378     2  173138400  173139400      3       2  150064       2.3827    0.0085926
enh70379     2  173149100  173150100      5       2  150064       2.0418     0.020584
enh70409     2  173507800  173508800      8       3  150064       1.9746     0.024154
enh70412     2  173687800  173688800      1       1  150064       2.2274      0.01296
enh70424     2  173918400  173919400      3       2  150064       1.6564     0.048821
enh70428     2  173955600  173956600      3       2  150064       1.6887     0.045641
enh70433     2  173988800  173989800      2       1  150064       3.1026   0.00095925
enh70435     2  174025000  174026000      5       3  150064       1.7885     0.036849
enh70441     2  174082900  174083900      3       2  150064       2.1942     0.014112
enh70442     2  174091800  174092800      4       2  150064       2.1194     0.017029
enh70459     2  174741400  174742400      3       1  150064       1.6732     0.047143
enh70463     2  174805000  174806000      3       2  150064       2.1016     0.017793
enh70465     2  174814800  174815800      5       2  150064       2.1404      0.01616
enh70466     2  174824100  174825100      4       2  150064       1.6724     0.047225
enh70478     2  174896700  174897700      4       2  150064       2.3599    0.0091409
enh70487     2  174927300  174928300      2       1  150064       2.2485     0.012273
enh70491     2  175258700  175259700      2       1  150064       3.0919   0.00099448
enh70496     2  175400300  175401300      1       1  150064        2.639     0.004157
enh70502     2  175456200  175457200      3       2  150064       1.6973     0.044824
enh70506     2  175467500  175468500      3       1  150064       2.0291     0.021226
enh70507     2  175471000  175472000      2       1  150064       2.0666     0.019385
enh70508     2  175472600  175473600      2       1  150064       1.7895     0.036768
enh70509     2  175474400  175475400      2       1  150064       2.2738      0.01149
enh70510     2  175475000  175476000      3       2  150064       2.8635    0.0020949
enh70519     2  175528400  175529400      2       1  150064        2.035     0.020925
enh70525     2  175615500  175616500      5       2  150064       2.0604      0.01968
enh70526     2  175628600  175629600      3       2  150064       1.9024     0.028562
enh70528     2  175636600  175637600      4       1  150064       1.6662      0.04784
enh70530     2  175643100  175644100      2       1  150064       3.0348    0.0012036
enh70540     2  175753100  175754100      1       1  150064       2.6396      0.00415
enh70561     2  177156100  177157100      2       1  150064       1.8023     0.035745
enh70613     2  178853300  178854300      5       2  150064       2.0503     0.020167
enh70614     2  178862600  178863600      4       2  150064       1.7065     0.043955
enh70631     2  180293400  180294400      3       2  150064       2.6631    0.0038718
enh70632     2  180307500  180308500      4       2  150064       1.9119     0.027947
enh70634     2  180324900  180325900      3       2  150064       4.3777   5.9962e-06
enh70638     2  180870000  180871000      2       1  150064       2.6466    0.0040648
enh70640     2  180921200  180922200      8       4  150064       1.8758     0.030338
enh70641     2  180922200  180923200      5       2  150064       1.8347     0.033278
enh70665     2  182655400  182656400      3       2  150064       2.0075     0.022346
enh70670     2  182780400  182781400      2       1  150064       1.7826     0.037327
enh70680     2  183367800  183368800      6       2  150064        2.163     0.015272
enh70688     2  183814100  183815100      2       1  150064       1.8571     0.031646
enh70689     2  183874500  183875500      2       1  150064       3.0777     0.001043
enh70691     2  183893900  183894900      4       2  150064       2.0579     0.019801
enh70705     2  185033800  185034800      5       2  150064       2.0872     0.018435
enh70719     2  187408900  187409900      2       1  150064       2.2828     0.011221
enh70722     2  187437200  187438200      3       2  150064       1.7134     0.043323
enh70738     2  188384200  188385200      2       1  150064       1.9141     0.027805
enh70745     2  188411500  188412500      3       1  150064       1.6685     0.047606
enh70750     2  188915600  188916600      5       2  150064       1.7276     0.042033
enh70754     2  189166600  189167600      5       3  150064       2.5651    0.0051578
enh70755     2  189170900  189171900      1       1  150064       2.6407     0.004137
enh70760     2  189246700  189247700      3       2  150064       2.6179    0.0044238
enh70766     2  189494300  189495300      4       2  150064       1.6971     0.044842
enh70770     2  189648600  189649600      4       1  150064       2.0006     0.022716
enh70771     2  189651100  189652100      2       1  150064       2.6071    0.0045662
enh70805     2  190433600  190434600      2       1  150064       2.1181     0.017084
enh70821     2  191217400  191218400      2       1  150064       1.8348      0.03327
enh70823     2  191220500  191221500      1       1  150064       1.7229      0.04245
enh70824     2  191223200  191224200      1       1  150064       1.7749      0.03796
enh70832     2  191364400  191365400      4       2  150064        1.799     0.036008
enh70835     2  191400800  191401800      3       2  150064       1.7662     0.038684
enh70854     2  191677400  191678400      2       1  150064       2.3229     0.010093
enh70859     2  191719000  191720000      3       1  150064        1.869      0.03081
enh70869     2  191849100  191850100      1       1  150064       2.0331      0.02102
enh70874     2  191885900  191886900      4       2  150064       2.4662    0.0068282
enh70876     2  191897200  191898200      1       1  150064       2.2945      0.01088
enh70878     2  191906200  191907200      1       1  150064       2.1558      0.01555
enh70879     2  191914800  191915800      4       1  150064       1.8149     0.034767
enh70919     2  192265400  192266400      2       1  150064        2.081     0.018719
enh70956     2  196385100  196386100      4       1  150064       3.3849   0.00035608
enh70957     2  196398500  196399500      3       2  150064       2.4275    0.0076017
enh70958     2  196423800  196424800      4       2  150064       3.4686   0.00026163
enh70960     2  196465700  196466700      2       1  150064       2.4135    0.0079001
enh70964     2  196524200  196525200      2       1  150064       2.1327     0.016475
enh70968     2  196966200  196967200      2       1  150064       1.6737       0.0471
enh70969     2  196977800  196978800      3       2  150064       2.2846     0.011167
enh70970     2  196988200  196989200      1       1  150064       2.0077      0.02234
enh70973     2  197033400  197034400      1       1  150064       1.6869      0.04581
enh70986     2  197140400  197141400      4       2  150064       2.5991    0.0046729
enh70992     2  197264900  197265900      1       1  150064       2.0858       0.0185
enh70994     2  197455000  197456000      1       1  150064       2.5896     0.004804
enh70995     2  197466100  197467100      2       1  150064       2.7355    0.0031146
enh70999     2  197789000  197790000      1       1  150064       2.0893      0.01834
enh71000     2  197836200  197837200      3       2  150064       1.9183     0.027538
enh71001     2  197852800  197853800      1       1  150064       2.8627       0.0021
enh71005     2  197962300  197963300      2       1  150064        2.217     0.013311
enh71009     2  198017200  198018200      3       2  150064       2.4125    0.0079219
enh71018     2  198143000  198144000      5       2  150064       1.6469     0.049789
enh71019     2  198144000  198145000      5       2  150064       5.1584   1.2456e-07
enh71020     2  198171000  198172000      4       2  150064       4.5313   2.9317e-06
enh71022     2  198187200  198188200      1       1  150064       5.5826    1.185e-08
enh71026     2  198295600  198296600      2       1  150064       1.6989     0.044668
enh71030     2  198361600  198362600      2       1  150064       5.7981   3.3529e-09
enh71033     2  198436400  198437400      1       1  150064       6.1104    4.969e-10
enh71036     2  198478700  198479700      1       1  150064       1.9758      0.02409
enh71037     2  198573000  198574000      2       1  150064        4.101   2.0565e-05
enh71039     2  198737700  198738700      2       1  150064       3.7759   7.9729e-05
enh71042     2  200296000  200297000      4       2  150064       3.2017   0.00068306
enh71045     2  200774600  200775600      1       1  150064       7.1749    3.618e-13
enh71046     2  200777200  200778200      3       2  150064        5.733   4.9335e-09
enh71047     2  200787200  200788200      5       2  150064       5.7762   3.8197e-09
enh71048     2  200818200  200819200      6       3  150064        6.199   2.8416e-10
enh71050     2  200822300  200823300      5       2  150064       3.5162   0.00021886
enh71053     2  200848500  200849500      3       2  150064       2.4105    0.0079664
enh71054     2  200850200  200851200      4       2  150064       4.2116   1.2676e-05
enh71056     2  200905000  200906000      2       1  150064       5.5961   1.0958e-08
enh71057     2  200915400  200916400      7       2  150064       6.5185   3.5517e-11
enh71061     2  200989100  200990100      2       1  150064       5.7759   3.8282e-09
enh71063     2  200995300  200996300      3       2  150064       2.3616    0.0090976
enh71064     2  201000000  201001000      6       2  150064       5.2429   7.9025e-08
enh71065     2  201002900  201003900      2       1  150064        4.846      6.3e-07
enh71067     2  201042700  201043700      2       1  150064       2.8592    0.0021238
enh71069     2  201067400  201068400      3       1  150064       5.0803   1.8842e-07
enh71070     2  201085000  201086000      5       3  150064       2.0659     0.019417
enh71073     2  201166900  201167900      4       2  150064       3.7059   0.00010532
enh71075     2  201174900  201175900      2       1  150064         4.41   5.1679e-06
enh71076     2  201176500  201177500      4       2  150064       2.4416    0.0073108
enh71077     2  201177400  201178400      1       1  150064       2.5883     0.004823
enh71083     2  201192600  201193600      4       2  150064       3.9877   3.3361e-05
enh71084     2  201193900  201194900      4       2  150064       2.8612    0.0021102
enh71092     2  201218300  201219300      2       1  150064        3.648   0.00013216
enh71093     2  201220800  201221800      2       1  150064       4.1552   1.6251e-05
enh71094     2  201222200  201223200      2       1  150064       4.4448   4.3981e-06
enh71095     2  201224000  201225000      2       1  150064       4.0502   2.5586e-05
enh71096     2  201224700  201225700      1       1  150064       3.5893    0.0001658
enh71097     2  201226800  201227800      4       2  150064       6.6098    1.924e-11
enh71098     2  201228800  201229800      3       1  150064       4.8698   5.5857e-07
enh71100     2  201234200  201235200      3       1  150064        5.596   1.0966e-08
enh71101     2  201237200  201238200      2       1  150064       2.5634    0.0051829
enh71102     2  201238800  201239800      3       2  150064       4.0677   2.3737e-05
enh71103     2  201241500  201242500      3       2  150064       5.6536    7.856e-09
enh71104     2  201243800  201244800      3       2  150064       4.2893   8.9615e-06
enh71105     2  201246800  201247800      5       2  150064       4.4169   5.0056e-06
enh71109     2  201281300  201282300      3       1  150064       3.4849   0.00024619
enh71110     2  201317800  201318800      4       2  150064        3.666   0.00012317
enh71111     2  201320100  201321100      1       1  150064       3.8819    5.182e-05
enh71112     2  201332100  201333100      3       1  150064       3.6544   0.00012888
enh71113     2  201334300  201335300      4       2  150064        1.808     0.035305
enh71116     2  201373100  201374100      4       2  150064        1.978     0.023962
enh71123     2  201606900  201607900      7       2  150064       2.1748     0.014823
enh71125     2  201621600  201622600      3       1  150064       2.0946     0.018104
enh71133     2  201752000  201753000      2       1  150064       2.0896     0.018329
enh71156     2  202118900  202119900      9       4  150064       3.3699   0.00037591
enh71158     2  202124800  202125800      2       1  150064       2.1583     0.015454
enh71212     2  203113400  203114400      1       1  150064       1.7039       0.0442
enh71225     2  203453100  203454100      2       1  150064       1.7147     0.043196
enh71228     2  203582300  203583300      1       1  150064       1.8509      0.03209
enh71229     2  203621700  203622700      2       1  150064       2.9166    0.0017695
enh71234     2  203830300  203831300      7       3  150064       2.0758     0.018955
enh71235     2  203866700  203867700      2       1  150064       2.8747    0.0020218
enh71239     2  204104800  204105800      2       1  150064       2.6149    0.0044624
enh71241     2  204315900  204316900      2       1  150064       2.4105    0.0079651
enh71249     2  204521200  204522200      6       2  150064       1.6772     0.046752
enh71286     2  205837200  205838200      1       1  150064       2.1553      0.01557
enh71338     2  206714000  206715000      1       1  150064       1.7774      0.03775
enh71348     2  206944000  206945000      1       1  150064       2.1008      0.01783
enh71379     2  208013900  208014900      4       2  150064       1.8513     0.032066
enh71396     2  208259200  208260200      7       4  150064       1.7489     0.040155
enh71400     2  208369400  208370400      2       1  150064       2.6081    0.0045524
enh71404     2  208398600  208399600      2       1  150064       3.6579   0.00012715
enh71409     2  208481400  208482400      3       1  150064       3.7659    8.296e-05
enh71411     2  208497300  208498300      2       1  150064       3.4618   0.00026826
enh71413     2  208525400  208526400      2       1  150064       2.3679    0.0089436
enh71452     2  209007500  209008500      5       2  150064       1.8434     0.032633
enh71467     2  210361000  210362000      4       2  150064       1.8232     0.034134
enh71470     2  210479200  210480200      3       2  150064       2.1778     0.014711
enh71471     2  210506600  210507600      6       3  150064        1.717     0.042991
enh71497     2  213836800  213837800      2       1  150064       1.6976     0.044793
enh71511     2  214504800  214505800      2       1  150064       1.8361     0.033169
enh71525     2  216002500  216003500      3       2  150064       1.7691     0.038437
enh71549     2  216482300  216483300      1       1  150064       1.7033      0.04426
enh71580     2  216698600  216699600      2       1  150064       1.9195      0.02746
enh71623     2  217277900  217278900      3       1  150064       2.8614    0.0021086
enh71630     2  217405000  217406000      2       1  150064        1.993     0.023129
enh71635     2  217427500  217428500      3       2  150064       1.6557     0.048887
enh71647     2  217521800  217522800      3       1  150064        1.825     0.033998
enh71648     2  217523400  217524400      1       1  150064       1.9774        0.024
enh71649     2  217529700  217530700      1       1  150064       2.3264     0.009999
enh71650     2  217544000  217545000      3       1  150064       2.0846     0.018553
enh71664     2  217628100  217629100      1       1  150064       2.6153     0.004458
enh71678     2  217939600  217940600     10       4  150064       2.3359    0.0097472
enh71738     2  218620600  218621600      4       2  150064       1.7853     0.037103
enh71740     2  218653800  218654800      8       3  150064       2.4918    0.0063543
enh71755     2  218776000  218777000      3       2  150064       2.3245      0.01005
enh71758     2  218788300  218789300      4       2  150064       1.6741     0.047052
enh71838     2  219946800  219947800      5       2  150064       1.8635     0.031196
enh71844     2  219992900  219993900      1       1  150064       2.9174     0.001765
enh71845     2  220006700  220007700      2       1  150064       2.3236     0.010074
enh71846     2  220024000  220025000      2       1  150064       2.6937    0.0035333
enh71848     2  220040000  220041000      1       1  150064        4.243    1.103e-05
enh71850     2  220072500  220073500      1       1  150064       2.2918      0.01096
enh71875     2  220310100  220311100      3       2  150064       3.7707     8.14e-05
enh71880     2  220340000  220341000      3       1  150064         2.09     0.018311
enh71900     2  220526400  220527400      2       1  150064       1.7379     0.041118
enh71942     2  222149800  222150800      3       2  150064       2.2653     0.011747
enh71943     2  222308500  222309500      4       1  150064       1.6987     0.044684
enh71948     2  222393800  222394800      1       1  150064       2.7857     0.002671
enh71949     2  222394900  222395900      4       2  150064        2.334    0.0097972
enh71950     2  222397000  222398000      3       2  150064       2.0497     0.020198
enh71953     2  222464600  222465600      1       1  150064       2.3271      0.00998
enh71956     2  222632000  222633000      1       1  150064       2.2078      0.01363
enh71957     2  222644100  222645100      1       1  150064       2.0276       0.0213
enh71958     2  222645000  222646000      5       1  150064       2.3403    0.0096345
enh71981     2  223728400  223729400      3       1  150064       1.8497     0.032177
enh71995     2  223771400  223772400      2       1  150064       1.7092     0.043711
enh72024     2  224403400  224404400      3       2  150064       2.2004      0.01389
enh72026     2  224428100  224429100      1       1  150064       2.1643      0.01522
enh72060     2  224890000  224891000      6       3  150064       1.8193     0.034431
enh72066     2  225010700  225011700      1       1  150064       2.2182      0.01327
enh72068     2  225075200  225076200      3       1  150064       2.0679     0.019323
enh72070     2  225086100  225087100      1       1  150064       1.7432      0.04065
enh72078     2  225266100  225267100      4       1  150064       2.7049    0.0034158
enh72079     2  225281200  225282200     14       2  150064       2.4258    0.0076381
enh72080     2  225304700  225305700      6       4  150064       1.8587     0.031534
enh72081     2  225349800  225350800      2       1  150064       1.9061     0.028321
enh72084     2  225384700  225385700      3       2  150064       3.6737   0.00011953
enh72086     2  225434600  225435600      1       1  150064       1.6773      0.04674
enh72087     2  225437000  225438000      5       2  150064       4.4131   5.0947e-06
enh72090     2  225445700  225446700      2       1  150064       2.7464    0.0030125
enh72091     2  225447200  225448200      3       2  150064        4.295   8.7354e-06
enh72096     2  225774500  225775500      7       3  150064       2.0494     0.020212
enh72106     2  225984600  225985600      4       2  150064       1.8381     0.033024
enh72151     2  227699400  227700400      1       1  150064       2.8092     0.002483
enh72152     2  227701800  227702800      2       1  150064        1.826     0.033928
enh72153     2  227734000  227735000      3       1  150064       1.8156     0.034715
enh72154     2  227756200  227757200      1       1  150064       1.9007      0.02867
enh72155     2  227772600  227773600      3       1  150064       2.0618     0.019612
enh72158     2  227841800  227842800      1       1  150064       1.8402      0.03287
enh72160     2  227860100  227861100      2       1  150064       1.6823     0.046252
enh72172     2  228327100  228328100      4       2  150064       2.0157     0.021917
enh72173     2  228330700  228331700      2       1  150064       2.2141     0.013412
enh72183     2  228383200  228384200      8       4  150064       2.3467    0.0094713
enh72185     2  228435100  228436100      4       2  150064       1.7166     0.043029
enh72206     2  229553000  229554000      3       1  150064       1.6887     0.045635
enh72210     2  229952200  229953200      6       3  150064       2.8356    0.0022871
enh72231     2  230845100  230846100      1       1  150064        2.353     0.009312
enh72237     2  231094400  231095400      1       1  150064       2.4535     0.007073
enh72238     2  231094800  231095800      2       1  150064       2.5405    0.0055346
enh72239     2  231189800  231190800      5       1  150064       2.1525     0.015677
enh72240     2  231190800  231191800      5       1  150064       1.6993     0.044628
enh72250     2  231467200  231468200      2       1  150064       1.7855      0.03709
enh72322     2  232264000  232265000      3       2  150064       1.6577     0.048685
enh72331     2  232347100  232348100      3       1  150064        2.075     0.018994
enh72348     2  232470200  232471200      2       1  150064       1.7846      0.03716
enh72350     2  232480400  232481400      5       2  150064       1.9978      0.02287
enh72361     2  232527700  232528700      1       1  150064       2.3492     0.009406
enh72363     2  232531800  232532800      2       1  150064       2.2746     0.011466
enh72383     2  233003600  233004600      2       1  150064       2.5532    0.0053371
enh72396     2  233183600  233184600      1       1  150064       2.1382      0.01625
enh72402     2  233242000  233243000      5       2  150064       1.9093     0.028111
enh72403     2  233296800  233297800      8       2  150064       3.0496    0.0011459
enh72404     2  233304200  233305200     17       4  150064       2.5187    0.0058893
enh72407     2  233416400  233417400      1       1  150064       1.6581      0.04865
enh72409     2  233457400  233458400      1       1  150064       2.1019      0.01778
enh72416     2  233565600  233566600      1       1  150064       6.5913     2.18e-11
enh72417     2  233621800  233622800      2       1  150064       2.8904     0.001924
enh72418     2  233640700  233641700      4       2  150064       5.6966   6.1121e-09
enh72419     2  233643800  233644800      2       1  150064       5.6406   8.4732e-09
enh72420     2  233702800  233703800      1       1  150064       3.5443    0.0001968
enh72421     2  233721200  233722200      5       3  150064       2.8653     0.002083
enh72422     2  233738200  233739200      4       2  150064        1.739     0.041013
enh72423     2  233752600  233753600      6       2  150064        6.244   2.1324e-10
enh72425     2  233766400  233767400      3       1  150064       4.4822   3.6942e-06
enh72426     2  233845400  233846400      6       3  150064       1.6668     0.047776
enh72521     2  235353300  235354300      5       2  150064        1.669     0.047558
enh72522     2  235354800  235355800      3       1  150064       2.1345     0.016401
enh72557     2  235781800  235782800      4       2  150064       1.9651     0.024701
enh72597     2  236015200  236016200     14       3  150064       1.7704     0.038327
enh72617     2  236419600  236420600      2       1  150064        2.523    0.0058172
enh72636     2  236471500  236472500      1       1  150064       2.0511      0.02013
enh72647     2  236514400  236515400      2       1  150064       1.8384     0.032999
enh72648     2  236516500  236517500      3       2  150064       1.9775     0.023993
enh72656     2  236550700  236551700      4       2  150064        1.965     0.024708
enh72657     2  236552300  236553300      5       2  150064       1.6555     0.048915
enh72667     2  236617400  236618400     10       4  150064       1.7999     0.035938
enh72669     2  236627400  236628400      3       2  150064       1.9014     0.028626
enh72675     2  236662900  236663900      1       1  150064       2.5621     0.005202
enh72679     2  236818400  236819400      3       2  150064       3.2515   0.00057403
enh72696     2  237406800  237407800      1       1  150064       2.0443      0.02046
enh72714     2  237551100  237552100      5       2  150064       2.1875     0.014351
enh72730     2  237677800  237678800      3       1  150064       2.1965     0.014027
enh72733     2  237690300  237691300      3       1  150064       2.2256      0.01302
enh72753     2  237897200  237898200      4       1  150064       1.8289     0.033704
enh72840     2  238571800  238572800      4       2  150064       1.7817     0.037396
enh72854     2  238620900  238621900      2       1  150064       2.1325     0.016484
enh72873     2  238649100  238650100      4       1  150064       1.7396     0.040963
enh72874     2  238651900  238652900      8       2  150064       1.8747     0.030416
enh72875     2  238653100  238654100      9       2  150064       1.7161     0.043073
enh72911     2  239109900  239110900      5       3  150064        1.647     0.049782
enh73006     2  240229400  240230400      1       1  150064        2.016       0.0219
enh73032     2  240385900  240386900      3       2  150064       1.9728     0.024259
enh73072     2  241331400  241332400      4       2  150064       2.3036     0.010623
enh73073     2  241351500  241352500      7       3  150064       2.1842     0.014472
enh73118     2  241947900  241948900      3       2  150064       1.7005     0.044517
enh73129     2  242155200  242156200      4       2  150064       1.8167     0.034632
enh73170     2  242555900  242556900      4       2  150064       1.8219     0.034235
enh73173     2  242574200  242575200      3       2  150064       1.8432     0.032647
enh73174     2  242578400  242579400      3       1  150064       2.3244     0.010052
enh73175     2  242579800  242580800      3       1  150064       2.1179      0.01709
enh73179     2  242605000  242606000      5       2  150064       1.9092     0.028116
enh73196     2  242820200  242821200      4       2  150064       1.6515     0.049323
enh73233     3    4013800    4014800      8       2  150064       1.6852     0.045978
enh73251     3    4574900    4575900      5       2  150064       1.7767      0.03781
enh73255     3    4624700    4625700      3       2  150064       1.7235     0.042402
enh73263     3    4772000    4773000      3       2  150064       1.6856      0.04594
enh73284     3    4894700    4895700      1       1  150064       2.3182      0.01022
enh73289     3    4990400    4991400      5       2  150064       1.8952     0.029036
enh73302     3    5068500    5069500      6       2  150064       2.1935     0.014137
enh73305     3    5175000    5176000      2       1  150064         1.65     0.049467
enh73311     3    5230900    5231900      5       2  150064       2.0782     0.018843
enh73315     3    5259800    5260800      6       2  150064       1.6473     0.049752
enh73328     3    7347800    7348800      5       1  150064       1.9131     0.027865
enh73329     3    7349000    7350000      6       2  150064       2.2209     0.013179
enh73346     3    8498000    8499000      1       1  150064       1.9572      0.02516
enh73380     3    8817000    8818000      2       1  150064       1.7028     0.044301
enh73396     3    9031900    9032900      2       1  150064       1.6756     0.046905
enh73397     3    9034400    9035400      5       3  150064       2.7237    0.0032273
enh73399     3    9069400    9070400      7       3  150064        2.941    0.0016359
enh73435     3    9462600    9463600      3       2  150064       2.2163     0.013337
enh73436     3    9464200    9465200      3       2  150064       1.8481     0.032294
enh73506     3   10393500   10394500      5       2  150064       2.5941    0.0047416
enh73508     3   10399200   10400200      3       2  150064       3.2298   0.00061938
enh73510     3   10436600   10437600      3       2  150064       2.3382    0.0096895
enh73515     3   10641800   10642800      5       3  150064         2.02     0.021694
enh73551     3   11433600   11434600      4       1  150064       1.9958     0.022977
enh73571     3   11603400   11604400      1       1  150064       2.5596     0.005239
enh73572     3   11608800   11609800      3       1  150064       1.9176      0.02758
enh73574     3   11612100   11613100      3       2  150064       2.1981      0.01397
enh73596     3   11664200   11665200      4       2  150064       2.0189     0.021748
enh73598     3   11673000   11674000      5       2  150064        2.347    0.0094633
enh73602     3   11680600   11681600      5       3  150064       1.9744      0.02417
enh73604     3   11685400   11686400      1       1  150064       4.0817    2.235e-05
enh73605     3   11702200   11703200      4       2  150064       3.2625   0.00055222
enh73606     3   11703100   11704100      2       1  150064       3.0804    0.0010335
enh73618     3   11826100   11827100      1       1  150064       1.9874      0.02344
enh73619     3   11886200   11887200      8       1  150064       2.3888    0.0084513
enh73625     3   12219700   12220700      1       1  150064       3.2532    0.0005705
enh73627     3   12231600   12232600      2       1  150064       2.9607    0.0015346
enh73632     3   12294700   12295700      2       1  150064        2.169     0.015043
enh73633     3   12333900   12334900      4       2  150064       1.7438     0.040599
enh73643     3   12485700   12486700      3       2  150064       3.6089   0.00015378
enh73644     3   12503400   12504400      4       2  150064       1.9011     0.028642
enh73647     3   12512400   12513400      3       2  150064       2.5137    0.0059735
enh73649     3   12521300   12522300      4       2  150064       2.1823     0.014543
enh73650     3   12524500   12525500      3       1  150064       1.9132     0.027863
enh73655     3   12599800   12600800      3       2  150064        2.173     0.014889
enh73656     3   12600900   12601900      2       1  150064       2.4381    0.0073824
enh73657     3   12601700   12602700      2       1  150064       2.2128     0.013457
enh73658     3   12603800   12604800      4       1  150064       2.3425    0.0095783
enh73660     3   12669200   12670200      2       1  150064       2.1951     0.014078
enh73664     3   12697500   12698500      1       1  150064       2.2325      0.01279
enh73668     3   12715000   12716000      3       2  150064       2.2506     0.012205
enh73670     3   12761100   12762100      3       1  150064       1.7323     0.041607
enh73684     3   12936200   12937200      4       2  150064       1.7208     0.042646
enh73705     3   13027800   13028800      3       1  150064        2.488    0.0064226
enh73707     3   13036500   13037500      5       2  150064       1.7541     0.039707
enh73724     3   13304400   13305400      4       2  150064       1.9098     0.028079
enh73725     3   13342500   13343500      1       1  150064       1.7837      0.03724
enh73728     3   13412900   13413900      3       2  150064       1.7358     0.041304
enh73729     3   13419300   13420300      2       1  150064       2.1204     0.016984
enh73730     3   13420400   13421400      4       1  150064       2.1205     0.016981
enh73732     3   13493600   13494600      4       2  150064       1.8773     0.030239
enh73785     3   14236800   14237800      3       2  150064       2.3233      0.01008
enh73802     3   14337300   14338300      3       2  150064       2.2996     0.010736
enh73815     3   14418700   14419700     11       2  150064       2.4227    0.0077038
enh73819     3   14442800   14443800      1       1  150064       1.7653      0.03876
enh73841     3   14562600   14563600      5       3  150064       2.2544     0.012086
enh73842     3   14565200   14566200      5       2  150064       1.8904     0.029356
enh73843     3   14566800   14567800      6       3  150064       2.0562     0.019883
enh73848     3   14592600   14593600      4       2  150064       2.1463     0.015924
enh73857     3   14838100   14839100      3       2  150064       1.8049     0.035544
enh73863     3   14877700   14878700      3       1  150064       2.6067    0.0045712
enh73876     3   14962300   14963300      2       1  150064       2.6052    0.0045911
enh73886     3   15138800   15139800      2       1  150064       1.7907     0.036672
enh73940     3   15678800   15679800      2       1  150064       1.6901     0.045507
enh73943     3   15835700   15836700      1       1  150064       2.4939     0.006317
enh73947     3   16024200   16025200      3       1  150064       2.0693     0.019259
enh73968     3   16353200   16354200      3       1  150064       1.7802      0.03752
enh73976     3   16440800   16441800      5       2  150064       2.0809      0.01872
enh73977     3   16460200   16461200      4       2  150064       1.7414     0.040808
enh73992     3   16557900   16558900      2       1  150064         1.85     0.032154
enh74002     3   16756700   16757700      7       3  150064       1.6755     0.046919
enh74005     3   16826700   16827700      6       1  150064       2.5689    0.0051005
enh74006     3   16840700   16841700      4       1  150064       2.7245    0.0032197
enh74007     3   16878700   16879700      2       1  150064       2.6737    0.0037508
enh74008     3   16879800   16880800      1       1  150064       1.8239      0.03408
enh74014     3   16946500   16947500      2       1  150064       2.0614     0.019632
enh74017     3   16977400   16978400      3       1  150064       1.7499     0.040067
enh74018     3   17036000   17037000      8       4  150064       1.6567     0.048792
enh74021     3   17080200   17081200      2       1  150064       2.3698    0.0088991
enh74023     3   17198600   17199600      1       1  150064       2.0579       0.0198
enh74024     3   17211000   17212000      1       1  150064       2.1532      0.01565
enh74026     3   17236900   17237900      2       1  150064       3.8841   5.1359e-05
enh74027     3   17355600   17356600      2       1  150064       4.2734   9.6277e-06
enh74028     3   17426800   17427800      6       2  150064       4.4295   4.7227e-06
enh74031     3   17667900   17668900      2       1  150064        4.586   2.2591e-06
enh74033     3   17780200   17781200      3       2  150064       4.6669   1.5285e-06
enh74034     3   17781400   17782400      3       1  150064       4.6253   1.8705e-06
enh74035     3   17784600   17785600      5       1  150064       2.6322    0.0042412
enh74047     3   19990800   19991800      6       3  150064       2.0977     0.017964
enh74048     3   20082900   20083900      4       2  150064       1.9404     0.026165
enh74065     3   21686400   21687400      5       2  150064       1.9394     0.026225
enh74067     3   21788900   21789900      7       3  150064       1.8403     0.032864
enh74068     3   21867400   21868400      8       4  150064       2.7344    0.0031252
enh74078     3   23137100   23138100      2       1  150064       1.9492     0.025634
enh74081     3   23315900   23316900      4       1  150064        1.658     0.048656
enh74092     3   23768400   23769400      5       3  150064       2.4113     0.007947
enh74103     3   23870600   23871600      4       2  150064       2.3215      0.01013
enh74112     3   23988900   23989900      5       2  150064       1.6824     0.046248
enh74118     3   24089100   24090100      3       2  150064       2.9405    0.0016382
enh74120     3   24142400   24143400      7       2  150064       3.6525   0.00012986
enh74121     3   24160600   24161600      1       1  150064       3.2787    0.0005214
enh74122     3   24176200   24177200      5       3  150064       2.4505    0.0071332
enh74123     3   24178800   24179800      2       1  150064       2.8793    0.0019925
enh74126     3   24190400   24191400      2       1  150064       2.0526     0.020056
enh74131     3   24262200   24263200      4       2  150064       1.7279     0.042007
enh74146     3   24504000   24505000      2       1  150064       2.6058    0.0045836
enh74147     3   24512800   24513800      5       2  150064       1.6795     0.046526
enh74149     3   24518800   24519800      3       2  150064       2.3291    0.0099256
enh74150     3   24532900   24533900      5       3  150064       2.2592     0.011936
enh74153     3   24546600   24547600      3       1  150064       2.4547    0.0070493
enh74158     3   24728800   24729800      6       2  150064        1.774      0.03803
enh74164     3   25086200   25087200      4       2  150064       1.8876     0.029543
enh74165     3   25184300   25185300      7       3  150064       1.7826     0.037323
enh74174     3   25380300   25381300      5       3  150064       2.8711    0.0020451
enh74178     3   25472400   25473400      2       1  150064       1.6949      0.04505
enh74188     3   25514000   25515000      2       1  150064       2.7866    0.0026636
enh74195     3   25634600   25635600      1       1  150064       2.2734       0.0115
enh74199     3   25766600   25767600      1       1  150064       2.0401      0.02067
enh74200     3   25823100   25824100      3       1  150064       1.7311     0.041713
enh74204     3   26479100   26480100      3       1  150064       2.0554      0.01992
enh74247     3   29422300   29423300      5       2  150064       1.8527      0.03196
enh74250     3   29469000   29470000      3       2  150064        2.733    0.0031383
enh74253     3   29480200   29481200      2       1  150064       2.5936    0.0047493
enh74255     3   29482100   29483100      8       4  150064       1.9267     0.027011
enh74262     3   29724100   29725100      4       2  150064       1.8435     0.032628
enh74263     3   29736300   29737300      4       1  150064       2.1729     0.014894
enh74264     3   29759600   29760600      7       2  150064       1.6631     0.048143
enh74265     3   29799200   29800200      1       1  150064       2.6222     0.004368
enh74266     3   29800700   29801700      1       1  150064       3.0275     0.001233
enh74267     3   30123700   30124700      9       2  150064       2.6995    0.0034724
enh74271     3   30323200   30324200      4       2  150064       2.1016     0.017794
enh74273     3   30331600   30332600      5       2  150064       2.7368     0.003102
enh74275     3   30373700   30374700      3       2  150064        2.272     0.011544
enh74278     3   30391000   30392000      5       2  150064       2.0295     0.021205
enh74325     3   31118600   31119600      3       2  150064       1.8417     0.032756
enh74339     3   31464800   31465800      2       1  150064       1.9217      0.02732
enh74340     3   31486100   31487100      8       3  150064       2.5083    0.0060658
enh74341     3   31503600   31504600      5       2  150064       2.5007    0.0061967
enh74348     3   31588600   31589600      2       1  150064       2.6997    0.0034698
enh74350     3   31637400   31638400      3       2  150064       2.2756     0.011434
enh74351     3   31710000   31711000      1       1  150064       1.7283      0.04197
enh74372     3   31974200   31975200      8       3  150064       2.1664     0.015141
enh74373     3   31976100   31977100      4       2  150064       2.6016    0.0046399
enh74374     3   31978400   31979400      7       3  150064       1.8355     0.033216
enh74375     3   31980700   31981700      4       2  150064       2.6894     0.003579
enh74385     3   32011600   32012600      5       2  150064       3.2907   0.00049977
enh74386     3   32023200   32024200      7       2  150064       2.1443     0.016005
enh74400     3   32324100   32325100      5       2  150064       2.0409     0.020628
enh74401     3   32343800   32344800      6       3  150064       1.6664     0.047817
enh74402     3   32345200   32346200      3       1  150064       2.1335     0.016442
enh74403     3   32352800   32353800      4       2  150064       2.1792     0.014659
enh74438     3   32744600   32745600      6       3  150064        1.715     0.043169
enh74440     3   32835900   32836900      2       1  150064       2.0059     0.022435
enh74442     3   32856400   32857400      1       1  150064       2.3422     0.009586
enh74443     3   32863600   32864600      5       2  150064       1.8882     0.029502
enh74448     3   32888700   32889700      7       4  150064       1.9318     0.026692
enh74449     3   32891800   32892800      2       1  150064       1.8081     0.035298
enh74467     3   33017300   33018300      5       3  150064       2.0115     0.022139
enh74472     3   33125200   33126200      1       1  150064       2.0718      0.01914
enh74476     3   33173200   33174200      2       1  150064       2.6213    0.0043794
enh74479     3   33413900   33414900      1       1  150064       3.0412     0.001178
enh74481     3   33443800   33444800      1       1  150064       2.6583     0.003927
enh74482     3   33468000   33469000      2       1  150064       3.1168   0.00091427
enh74483     3   33468900   33469900      7       3  150064       3.1247    0.0008899
enh74484     3   33470000   33471000      2       1  150064       2.8559    0.0021457
enh74485     3   33471800   33472800      1       1  150064       2.7243     0.003222
enh74486     3   33473200   33474200      4       2  150064       3.2911   0.00049894
enh74487     3   33475400   33476400      2       1  150064       1.9566     0.025194
enh74488     3   33476600   33477600      2       1  150064       2.2964     0.010826
enh74489     3   33478500   33479500      3       2  150064        2.521    0.0058515
enh74490     3   33482900   33483900      4       2  150064        2.267     0.011695
enh74491     3   33620000   33621000      2       1  150064       1.6786     0.046615
enh74505     3   34052900   34053900      4       1  150064       2.6965    0.0035033
enh74513     3   35425200   35426200      3       2  150064       3.3518   0.00040147
enh74529     3   36566600   36567600      1       1  150064       2.1439      0.01602
enh74536     3   36909800   36910800      2       1  150064       3.0448    0.0011641
enh74537     3   36933000   36934000      1       1  150064       3.0103     0.001305
enh74538     3   36934600   36935600      2       1  150064       2.7851    0.0026757
enh74540     3   36949800   36950800      1       1  150064       2.8166     0.002427
enh74541     3   36953400   36954400      2       1  150064       3.6101   0.00015303
enh74542     3   36964100   36965100      5       2  150064       5.4187   3.0018e-08
enh74543     3   36965400   36966400      2       1  150064       2.1535      0.01564
enh74545     3   36978900   36979900      2       1  150064       2.9465    0.0016072
enh74546     3   36984800   36985800      3       1  150064       3.0717    0.0010642
enh74547     3   37006600   37007600      4       2  150064       2.6997    0.0034697
enh74548     3   37010800   37011800      2       1  150064       2.8671     0.002071
enh74552     3   37204300   37205300      3       1  150064       3.0441    0.0011669
enh74553     3   37219600   37220600      1       1  150064        2.948     0.001599
enh74554     3   37224600   37225600      4       2  150064       2.4973    0.0062576
enh74557     3   37270000   37271000      4       2  150064       2.0826     0.018644
enh74561     3   37332600   37333600      4       2  150064       1.6768     0.046792
enh74567     3   37539900   37540900      3       1  150064       1.9193     0.027476
enh74568     3   37579000   37580000      4       1  150064       2.6172    0.0044327
enh74574     3   37694100   37695100      4       1  150064       1.8654     0.031064
enh74575     3   37702900   37703900      4       1  150064       1.9662     0.024636
enh74576     3   37709800   37710800      1       1  150064       2.3815      0.00862
enh74581     3   37781000   37782000      3       2  150064       1.8155     0.034725
enh74583     3   37807400   37808400      2       1  150064        1.692     0.045323
enh74594     3   37906800   37907800      2       1  150064        2.173     0.014889
enh74595     3   37914000   37915000      3       1  150064       1.7617     0.039061
enh74600     3   37940400   37941400      3       2  150064       3.3878   0.00035229
enh74603     3   37950600   37951600      2       1  150064       3.6389   0.00013692
enh74604     3   37951900   37952900      4       1  150064       3.5907    0.0001649
enh74605     3   37961500   37962500      4       2  150064       3.0667    0.0010821
enh74606     3   37963800   37964800      2       1  150064       3.6835     0.000115
enh74607     3   37966100   37967100      4       2  150064       2.8943    0.0019001
enh74609     3   37977100   37978100      3       2  150064        3.341    0.0004174
enh74614     3   37998000   37999000      2       1  150064       2.0516     0.020107
enh74621     3   38015400   38016400      2       1  150064       1.8799     0.030058
enh74656     3   38468300   38469300      2       1  150064       3.0781    0.0010415
enh74657     3   38494000   38495000      3       1  150064       3.1473   0.00082402
enh74658     3   38497400   38498400      3       1  150064       3.1542   0.00080478
enh74659     3   38499200   38500200      1       1  150064       3.5425    0.0001982
enh74662     3   38513900   38514900      2       1  150064       3.2491    0.0005789
enh74663     3   38515900   38516900      3       1  150064       3.0983   0.00097333
enh74664     3   38589000   38590000      2       1  150064       3.2727   0.00053265
enh74665     3   38589600   38590600      1       1  150064       3.2215    0.0006375
enh74670     3   38675200   38676200      1       1  150064        2.288      0.01107
enh74683     3   39149500   39150500      9       4  150064       1.7649     0.038791
enh74752     3   41037800   41038800      1       1  150064       1.6922       0.0453
enh74850     3   42190600   42191600      1       1  150064       3.0188     0.001269
enh74852     3   42202300   42203300      1       1  150064       2.3561     0.009233
enh74854     3   42205700   42206700      2       1  150064       1.7237     0.042378
enh74855     3   42206200   42207200      3       1  150064        2.118     0.017088
enh74858     3   42220200   42221200      5       2  150064       2.7289    0.0031772
enh74859     3   42223600   42224600      6       2  150064       2.5029    0.0061595
enh74860     3   42226000   42227000      7       2  150064       2.2189     0.013248
enh74861     3   42232500   42233500      5       2  150064        2.633    0.0042319
enh74862     3   42233800   42234800      6       2  150064       2.4383    0.0073782
enh74935     3   43358400   43359400      2       1  150064       1.7782     0.037685
enh74953     3   43680000   43681000      1       1  150064       1.7368      0.04121
enh74955     3   43710400   43711400      1       1  150064       1.7568      0.03948
enh74963     3   43795100   43796100      4       2  150064       3.3299   0.00043445
enh74964     3   43800200   43801200      2       1  150064       2.1932     0.014145
enh74973     3   44067400   44068400      4       2  150064       1.8273      0.03383
enh74974     3   44074300   44075300      5       2  150064       3.2381   0.00060166
enh74975     3   44076200   44077200      3       1  150064       4.0656   2.3957e-05
enh74983     3   44247800   44248800      3       2  150064       2.0562     0.019881
enh74986     3   44397400   44398400      7       2  150064       2.6074    0.0045616
enh74987     3   44401000   44402000      2       1  150064        2.568    0.0051145
enh74995     3   44597200   44598200      1       1  150064       3.0287     0.001228
enh75029     3   45126600   45127600      1       1  150064       1.9294      0.02684
enh75034     3   45165000   45166000      1       1  150064       1.7014      0.04443
enh75039     3   45180000   45181000      8       4  150064       2.4107    0.0079616
enh75045     3   45219400   45220400     10       4  150064       1.8367     0.033125
enh75059     3   45527200   45528200      4       1  150064       1.8582     0.031569
enh75124     3   46130500   46131500      5       2  150064       1.8815     0.029954
enh75158     3   46615300   46616300      2       1  150064       1.7496     0.040097
enh75264     3   48166400   48167400      1       1  150064       1.8551      0.03179
enh75265     3   48171700   48172700      2       1  150064       1.9356      0.02646
enh75268     3   48192400   48193400      3       1  150064        1.899     0.028779
enh75269     3   48193200   48194200      2       1  150064       2.1947     0.014092
enh75273     3   48258600   48259600      2       1  150064       2.2918     0.010958
enh75279     3   48343400   48344400      4       1  150064        1.983     0.023681
enh75280     3   48372300   48373300      4       1  150064       2.0302      0.02117
enh75281     3   48373900   48374900      4       1  150064        2.133     0.016464
enh75282     3   48387900   48388900      4       2  150064       2.1219     0.016921
enh75305     3   48603300   48604300      3       1  150064       1.7587     0.039315
enh75312     3   48671000   48672000      2       1  150064       2.3372    0.0097139
enh75313     3   48674100   48675100      1       1  150064       2.2591      0.01194
enh75316     3   48724100   48725100      2       1  150064       2.5576    0.0052695
enh75318     3   48731600   48732600      3       1  150064       1.8575     0.031623
enh75320     3   48733200   48734200      2       1  150064       1.9281     0.026919
enh75321     3   48739400   48740400      3       2  150064       1.6535     0.049117
enh75322     3   48746000   48747000      2       1  150064       1.6997     0.044593
enh75323     3   48750000   48751000      1       1  150064       2.0126      0.02208
enh75324     3   48751700   48752700      2       1  150064       2.1101     0.017423
enh75325     3   48754800   48755800      1       1  150064       2.1125      0.01732
enh75334     3   49035300   49036300      1       1  150064        1.878      0.03019
enh75343     3   49156400   49157400      2       1  150064       2.1108     0.017397
enh75347     3   49201800   49202800      1       1  150064       2.1306      0.01656
enh75349     3   49211000   49212000      2       1  150064       2.1347     0.016391
enh75352     3   49275700   49276700      5       2  150064       1.7737     0.038055
enh75354     3   49285800   49286800      3       2  150064       1.9876     0.023429
enh75361     3   49378600   49379600      3       1  150064       1.7785     0.037657
enh75363     3   49383600   49384600      1       1  150064       1.7386      0.04105
enh75364     3   49389300   49390300      2       1  150064       1.7014     0.044432
enh75369     3   49425200   49426200      1       1  150064       2.3171      0.01025
enh75371     3   49437500   49438500      5       2  150064       2.2242     0.013066
enh75374     3   49450500   49451500      1       1  150064       2.4297     0.007556
enh75376     3   49459100   49460100      3       1  150064       2.1882     0.014328
enh75377     3   49465500   49466500      2       1  150064       2.3632    0.0090586
enh75378     3   49467200   49468200      1       1  150064        2.313      0.01036
enh75391     3   49556100   49557100      2       1  150064       1.8477     0.032325
enh75411     3   49759600   49760600      2       1  150064       1.7308     0.041743
enh75412     3   49761600   49762600      2       1  150064       1.7516     0.039922
enh75416     3   49818700   49819700      2       1  150064       2.0892     0.018346
enh75417     3   49819500   49820500      4       2  150064       2.0121     0.022104
enh75421     3   49843400   49844400      1       1  150064       2.0166      0.02187
enh75422     3   49846000   49847000      1       1  150064       2.3799     0.008658
enh75425     3   49918500   49919500      1       1  150064       1.9222      0.02729
enh75426     3   49937800   49938800      1       1  150064       2.8215      0.00239
enh75429     3   49965200   49966200      3       2  150064       1.7315      0.04168
enh75431     3   49976600   49977600      2       1  150064       1.7141     0.043251
enh75432     3   49978400   49979400      2       1  150064        2.531    0.0056873
enh75434     3   49997100   49998100      2       1  150064       2.9361    0.0016618
enh75435     3   50003800   50004800      1       1  150064       3.0519     0.001137
enh75437     3   50010200   50011200      2       1  150064       2.5611    0.0052175
enh75438     3   50028200   50029200      2       1  150064       2.8345    0.0022948
enh75439     3   50035400   50036400      1       1  150064       2.9406     0.001638
enh75440     3   50040700   50041700      1       1  150064       3.2735    0.0005312
enh75442     3   50125400   50126400      3       1  150064       1.7618     0.039055
enh75443     3   50127800   50128800      3       2  150064       3.1538   0.00080593
enh75444     3   50161800   50162800      2       1  150064       2.3336    0.0098081
enh75453     3   50247900   50248900      2       1  150064       2.2622     0.011843
enh75468     3   50291700   50292700      4       2  150064       3.0069    0.0013198
enh75503     3   50512000   50513000      2       1  150064       2.1402     0.016169
enh75504     3   50518800   50519800      4       2  150064       2.7236    0.0032291
enh75538     3   51425500   51426500      2       1  150064       2.0594     0.019727
enh75545     3   51655000   51656000      1       1  150064       1.7551      0.03962
enh75546     3   51655400   51656400      3       1  150064       1.8953     0.029025
enh75547     3   51655800   51656800      3       1  150064       1.8953     0.029025
enh75585     3   52077600   52078600      1       1  150064       1.8495      0.03219
enh75590     3   52099400   52100400      2       1  150064       1.9623     0.024863
enh75597     3   52142400   52143400      2       1  150064       2.0145     0.021978
enh75604     3   52223100   52224100      1       1  150064       3.4801    0.0002506
enh75606     3   52228000   52229000      3       1  150064       3.6779    0.0001176
enh75607     3   52230200   52231200      2       1  150064       3.5017   0.00023113
enh75608     3   52233200   52234200      1       1  150064       3.9421    4.039e-05
enh75609     3   52235100   52236100      1       1  150064       3.8792    5.239e-05
enh75611     3   52252300   52253300      2       1  150064       3.3917   0.00034733
enh75616     3   52287200   52288200      2       1  150064       5.4157   3.0521e-08
enh75617     3   52305400   52306400      3       2  150064        4.546   2.7339e-06
enh75622     3   52319000   52320000      2       1  150064       3.1234   0.00089378
enh75625     3   52333300   52334300      4       2  150064       3.9249   4.3386e-05
enh75626     3   52341000   52342000      2       1  150064       4.0216   2.8898e-05
enh75628     3   52347500   52348500      2       1  150064       2.8812     0.001981
enh75633     3   52402100   52403100      2       1  150064       3.8245   6.5506e-05
enh75634     3   52406500   52407500      3       2  150064       4.0901   2.1562e-05
enh75642     3   52478300   52479300      3       2  150064       2.1636     0.015247
enh75646     3   52491000   52492000      3       1  150064       3.8496   5.9145e-05
enh75651     3   52552600   52553600      2       1  150064       1.6487     0.049605
enh75652     3   52558900   52559900      2       1  150064       4.4184   4.9711e-06
enh75654     3   52561600   52562600      1       1  150064       4.1021    2.047e-05
enh75655     3   52564200   52565200      1       1  150064       4.5547    2.623e-06
enh75657     3   52572700   52573700      3       2  150064       3.6456   0.00013336
enh75658     3   52588100   52589100      2       1  150064       1.9529     0.025416
enh75661     3   52717300   52718300      2       1  150064       4.4416   4.4639e-06
enh75662     3   52737800   52738800      1       1  150064       4.5918    2.197e-06
enh75663     3   52741200   52742200      1       1  150064       3.4679    0.0002623
enh75664     3   52748100   52749100      2       1  150064       4.4445   4.4058e-06
enh75665     3   52748600   52749600      2       1  150064       4.2773   9.4603e-06
enh75666     3   52803200   52804200      1       1  150064       5.0609    2.086e-07
enh75668     3   52861800   52862800      4       2  150064       5.4531   2.4749e-08
enh75669     3   52865300   52866300      4       2  150064       3.4579   0.00027219
enh75670     3   52868600   52869600      2       1  150064       4.9937    2.962e-07
enh75671     3   52876700   52877700      1       1  150064       1.9797      0.02387
enh75674     3   52909400   52910400      1       1  150064       5.0388    2.342e-07
enh75676     3   52925000   52926000      1       1  150064       4.9932    2.969e-07
enh75678     3   53060300   53061300      3       2  150064       5.2966   5.9004e-08
enh75680     3   53105900   53106900      3       1  150064       1.8597     0.031461
enh75682     3   53117700   53118700      2       1  150064       2.4634     0.006881
enh75685     3   53147400   53148400      4       2  150064       2.4751    0.0066597
enh75688     3   53174400   53175400      1       1  150064       5.8968    1.853e-09
enh75691     3   53184000   53185000      2       1  150064       1.7249     0.042276
enh75700     3   53227700   53228700      3       2  150064       2.0098     0.022228
enh75702     3   53230200   53231200      3       1  150064       3.1565   0.00079849
enh75704     3   53271500   53272500      3       1  150064       1.8499     0.032165
enh75705     3   53276700   53277700      6       2  150064       2.4138    0.0078946
enh75706     3   53281700   53282700      5       3  150064       3.0936    0.0009886
enh75708     3   53290000   53291000      4       2  150064       2.6459    0.0040737
enh75709     3   53293000   53294000      5       2  150064       4.0014   3.1484e-05
enh75713     3   53320700   53321700      2       1  150064       2.2325     0.012791
enh75714     3   53379800   53380800      1       1  150064        4.146    1.692e-05
enh75715     3   53384500   53385500      2       1  150064       3.3363    0.0004245
enh75716     3   53512400   53513400      2       1  150064       3.2651   0.00054707
enh75717     3   53532600   53533600      2       1  150064       2.7599    0.0028912
enh75730     3   53924200   53925200      3       2  150064       2.1831     0.014513
enh75733     3   54076000   54077000      2       1  150064       2.3845    0.0085516
enh75781     3   55305400   55306400      5       2  150064       1.9651     0.024702
enh75824     3   56289000   56290000      2       1  150064       3.0019    0.0013414
enh75826     3   56357900   56358900      1       1  150064       1.7295      0.04186
enh75829     3   56644600   56645600      7       3  150064       1.9478      0.02572
enh75830     3   56662800   56663800      1       1  150064       2.4286     0.007579
enh75832     3   56712400   56713400      4       2  150064       1.9439     0.025955
enh75841     3   56855800   56856800      6       2  150064       1.7903       0.0367
enh75843     3   56873600   56874600      3       1  150064       2.7889    0.0026446
enh75948     3   58151100   58152100      5       2  150064       2.2749     0.011455
enh75951     3   58161000   58162000      3       1  150064       2.6507    0.0040165
enh75953     3   58163700   58164700     10       2  150064       1.7864     0.037017
enh75966     3   58320600   58321600      3       2  150064       2.8225    0.0023825
enh75968     3   58337400   58338400      2       1  150064       1.8801     0.030046
enh75971     3   58369700   58370700      4       1  150064       2.1043     0.017677
enh75978     3   58456600   58457600      2       1  150064       2.2212     0.013169
enh75979     3   58460600   58461600      1       1  150064       1.7159      0.04309
enh75982     3   58479000   58480000      1       1  150064       1.9106      0.02803
enh76019     3   59526300   59527300      7       4  150064        2.343    0.0095644
enh76022     3   59639400   59640400      4       2  150064       2.2378     0.012618
enh76032     3   60046400   60047400      3       2  150064       2.6416    0.0041252
enh76033     3   60049900   60050900      9       2  150064       1.9986     0.022826
enh76034     3   60050700   60051700     12       2  150064       1.7442     0.040564
enh76050     3   61158100   61159100      6       3  150064       2.8228    0.0023806
enh76084     3   61833200   61834200      3       2  150064        1.865     0.031088
enh76086     3   61850200   61851200      3       1  150064       1.6858     0.045922
enh76116     3   63778800   63779800      3       2  150064       1.8992     0.028766
enh76117     3   63781000   63782000      3       1  150064       2.7447    0.0030285
enh76121     3   63856000   63857000      2       1  150064       2.5461    0.0054469
enh76122     3   63857700   63858700      2       1  150064       2.8442     0.002226
enh76124     3   63896300   63897300      3       2  150064       3.5619   0.00018409
enh76126     3   63919500   63920500      1       1  150064       2.6535     0.003983
enh76128     3   63925400   63926400      3       2  150064       2.5713    0.0050657
enh76132     3   63940500   63941500      2       1  150064        3.147   0.00082469
enh76133     3   63941700   63942700      5       3  150064       3.5788   0.00017259
enh76134     3   63950100   63951100      4       2  150064       2.9428    0.0016261
enh76137     3   63954000   63955000      2       1  150064        2.671    0.0037808
enh76141     3   63958200   63959200      2       1  150064       1.9866     0.023486
enh76142     3   63958800   63959800      2       1  150064       4.0411   2.6603e-05
enh76143     3   63959600   63960600      3       2  150064       3.6189   0.00014794
enh76144     3   63961600   63962600      2       1  150064       2.3863    0.0085094
enh76146     3   63993900   63994900      7       4  150064       5.2784   6.5174e-08
enh76147     3   64006400   64007400      4       2  150064       1.9426     0.026032
enh76148     3   64007200   64008200      1       1  150064       2.6031     0.004619
enh76149     3   64016000   64017000      4       2  150064       1.7161      0.04307
enh76150     3   64017500   64018500      2       1  150064          2.2     0.013905
enh76152     3   64033500   64034500      1       1  150064        2.156      0.01554
enh76153     3   64039100   64040100      1       1  150064       1.6948      0.04506
enh76158     3   64072200   64073200      6       3  150064       1.8981      0.02884
enh76167     3   64135800   64136800      5       3  150064       2.9951     0.001372
enh76168     3   64142800   64143800      2       1  150064       2.1274     0.016694
enh76169     3   64149100   64150100      7       2  150064        2.009     0.022267
enh76170     3   64172700   64173700      4       1  150064       3.7086   0.00010419
enh76171     3   64176100   64177100      7       3  150064       2.2291     0.012905
enh76179     3   64204300   64205300      4       2  150064       1.7169     0.042998
enh76180     3   64205900   64206900      4       2  150064       2.4391    0.0073619
enh76181     3   64207800   64208800      3       2  150064       1.9626     0.024847
enh76184     3   64224800   64225800      4       2  150064       2.4588    0.0069698
enh76185     3   64226900   64227900      3       2  150064        2.609    0.0045399
enh76188     3   64242600   64243600      3       2  150064       2.8856    0.0019532
enh76190     3   64249600   64250600      3       2  150064       2.6781    0.0037023
enh76208     3   64398900   64399900      7       3  150064       2.8336    0.0023012
enh76212     3   64447400   64448400      4       2  150064       2.8093    0.0024821
enh76213     3   64453000   64454000      4       2  150064       2.4864    0.0064518
enh76220     3   64628000   64629000      2       1  150064       1.7028     0.044302
enh76282     3   65864200   65865200      3       1  150064       1.9522     0.025457
enh76283     3   65869400   65870400      8       2  150064       1.8087     0.035247
enh76379     3   67346100   67347100      9       4  150064       2.4783    0.0066008
enh76382     3   67664400   67665400      7       2  150064       2.6822    0.0036571
enh76384     3   67697600   67698600      3       1  150064       2.0442     0.020466
enh76386     3   67997800   67998800      6       2  150064        2.185     0.014445
enh76392     3   68522200   68523200      5       2  150064       2.0931     0.018171
enh76418     3   69246400   69247400      6       3  150064        1.863     0.031234
enh76425     3   69297200   69298200      3       2  150064       2.5685    0.0051066
enh76426     3   69298800   69299800      2       1  150064        3.491   0.00024064
enh76430     3   69348600   69349600      1       1  150064       3.4012    0.0003354
enh76433     3   69413000   69414000      9       2  150064       2.5659    0.0051455
enh76434     3   69419000   69420000      4       2  150064       3.1044   0.00095318
enh76435     3   69482200   69483200      3       1  150064       2.2339     0.012744
enh76442     3   69811400   69812400      1       1  150064       3.0159     0.001281
enh76447     3   69823400   69824400      3       2  150064       3.0826    0.0010261
enh76450     3   69840500   69841500      2       1  150064       3.6867   0.00011358
enh76451     3   69855800   69856800      2       1  150064       2.9099    0.0018079
enh76452     3   69860500   69861500      6       1  150064       3.1552   0.00080191
enh76453     3   69873400   69874400     12       3  150064       1.9122     0.027923
enh76474     3   71099100   71100100      1       1  150064       1.9498       0.0256
enh76476     3   71105400   71106400      1       1  150064       1.9914      0.02322
enh76479     3   71115500   71116500      2       1  150064       1.7472     0.040304
enh76481     3   71117200   71118200      1       1  150064       1.8504      0.03213
enh76483     3   71128000   71129000      2       1  150064       1.9833     0.023669
enh76485     3   71148800   71149800      1       1  150064       1.7816      0.03741
enh76486     3   71150100   71151100      1       1  150064       2.0738      0.01905
enh76487     3   71152200   71153200      2       1  150064       1.9843     0.023609
enh76488     3   71158300   71159300      1       1  150064        2.213      0.01345
enh76489     3   71159500   71160500      1       1  150064       2.8255      0.00236
enh76490     3   71166700   71167700      1       1  150064       3.1354    0.0008581
enh76492     3   71177400   71178400      1       1  150064       2.9911      0.00139
enh76493     3   71180300   71181300      1       1  150064       1.7229      0.04245
enh76496     3   71191600   71192600      3       1  150064       1.6807      0.04641
enh76497     3   71193100   71194100      3       2  150064       1.6837     0.046116
enh76500     3   71205100   71206100      2       1  150064       1.6692     0.047543
enh76503     3   71254400   71255400      1       1  150064       5.1579    1.249e-07
enh76504     3   71257500   71258500      2       1  150064       1.7361     0.041276
enh76507     3   71289000   71290000      5       1  150064       3.7249   9.7678e-05
enh76508     3   71294000   71295000      3       1  150064       1.9355     0.026462
enh76509     3   71296300   71297300      4       1  150064       2.2356     0.012688
enh76511     3   71301600   71302600      2       1  150064       4.3596   6.5151e-06
enh76513     3   71311800   71312800      1       1  150064       2.4199     0.007763
enh76514     3   71314200   71315200      3       2  150064       4.2244   1.1977e-05
enh76515     3   71354800   71355800      2       1  150064       3.3036   0.00047728
enh76516     3   71359300   71360300      3       1  150064       3.1417   0.00083982
enh76525     3   71472200   71473200      3       2  150064        2.349    0.0094126
enh76529     3   71481100   71482100      4       2  150064       2.2854     0.011144
enh76532     3   71495900   71496900      2       1  150064       1.9558     0.025245
enh76533     3   71496800   71497800      1       1  150064       1.8728      0.03055
enh76534     3   71499800   71500800      1       1  150064       2.3986     0.008229
enh76536     3   71515100   71516100      3       1  150064       2.1307     0.016557
enh76537     3   71537200   71538200      3       1  150064       2.4642    0.0068662
enh76538     3   71545800   71546800      5       1  150064       2.4894    0.0063985
enh76539     3   71548100   71549100      2       1  150064       2.5321    0.0056698
enh76540     3   71553100   71554100      1       1  150064       4.9105    4.543e-07
enh76542     3   71563300   71564300      3       1  150064       4.7037   1.2777e-06
enh76544     3   71573600   71574600      1       1  150064       4.8473    6.259e-07
enh76546     3   71580000   71581000      1       1  150064       1.7832      0.03728
enh76547     3   71585500   71586500      2       1  150064       3.1861   0.00072098
enh76549     3   71595100   71596100      2       1  150064       2.7593    0.0028959
enh76550     3   71608200   71609200      3       1  150064       2.3828    0.0085908
enh76560     3   71778000   71779000      4       1  150064       2.4847    0.0064834
enh76561     3   71778800   71779800      3       1  150064       2.6396    0.0041502
enh76588     3   72347700   72348700      4       2  150064       2.2237     0.013086
enh76593     3   72378400   72379400      2       1  150064       2.3925    0.0083672
enh76622     3   72531300   72532300      4       1  150064       1.9651     0.024701
enh76625     3   72569400   72570400      2       1  150064       1.9664     0.024624
enh76626     3   72572400   72573400      3       1  150064       2.2677     0.011675
enh76628     3   72617000   72618000      4       2  150064       2.1014     0.017804
enh76635     3   72743300   72744300      2       1  150064       2.4767    0.0066295
enh76656     3   73069600   73070600      2       1  150064        2.162     0.015311
enh76657     3   73070800   73071800      2       1  150064       1.7264     0.042141
enh76659     3   73077800   73078800      4       2  150064       1.7161     0.043076
enh76661     3   73086500   73087500      2       1  150064       1.9033     0.028498
enh76662     3   73094100   73095100      6       2  150064       2.1161     0.017167
enh76683     3   73565600   73566600      1       1  150064       1.9348      0.02651
enh76706     3   73737000   73738000      4       2  150064       2.0405      0.02065
enh76707     3   73755700   73756700      5       1  150064       1.7039     0.044204
enh76711     3   74892900   74893900      1       1  150064       2.5163     0.005929
enh76734     3   78394400   78395400      2       1  150064       2.1387     0.016228
enh76747     3   81263100   81264100      2       1  150064       3.1784   0.00074045
enh76755     3   81792300   81793300      4       2  150064       1.8977     0.028867
enh76806     3   93798800   93799800      2       1  150064       2.0702     0.019216
enh76817     3   94755200   94756200      3       1  150064       2.6321    0.0042429
enh76819     3   95075800   95076800      2       1  150064       1.6648     0.047978
enh76831     3   97675600   97676600      2       1  150064       1.9477     0.025724
enh76837     3   98047700   98048700      4       2  150064       1.7485     0.040188
enh76873     3   99261500   99262500      2       1  150064         2.53    0.0057028
enh76879     3   99377100   99378100      3       1  150064       2.0199     0.021698
enh76880     3   99392800   99393800      1       1  150064       2.1444        0.016
enh76881     3   99396500   99397500      3       1  150064       2.0202      0.02168
enh76882     3   99419000   99420000      4       2  150064       2.3631    0.0090611
enh76883     3   99485400   99486400      2       1  150064       1.9361      0.02643
enh76884     3   99495500   99496500      4       2  150064       2.5322    0.0056675
enh76989     3  105072000  105073000      5       2  150064       2.5057      0.00611
enh76997     3  105509200  105510200      3       2  150064       1.7655     0.038743
enh77000     3  105527800  105528800      3       2  150064       2.0647     0.019475
enh77001     3  105542100  105543100      1       1  150064       1.7223      0.04251
enh77004     3  105557300  105558300      2       1  150064       2.1261     0.016746
enh77006     3  105584400  105585400      2       1  150064       1.7634     0.038913
enh77007     3  105601700  105602700      3       2  150064       1.7162     0.043065
enh77008     3  105648200  105649200      3       2  150064       2.3897     0.008432
enh77009     3  105651400  105652400      6       2  150064       1.7162      0.04306
enh77048     3  107361800  107362800      5       2  150064       1.9043     0.028435
enh77049     3  107380300  107381300      1       1  150064       2.2708      0.01158
enh77069     3  107771700  107772700      1       1  150064       2.9289     0.001701
enh77071     3  107807300  107808300      2       1  150064       2.4846    0.0064842
enh77074     3  107843100  107844100      2       1  150064       3.4463   0.00028421
enh77075     3  107845800  107846800      2       1  150064       3.5055   0.00022785
enh77079     3  107921400  107922400      5       1  150064       3.2653   0.00054668
enh77083     3  108107400  108108400      3       1  150064        1.748      0.04023
enh77084     3  108108200  108109200      3       2  150064       1.9542     0.025339
enh77113     3  110533100  110534100      8       4  150064         1.65     0.049474
enh77123     3  111040300  111041300      7       2  150064       2.0106     0.022185
enh77247     3  112966600  112967600      6       3  150064       1.7387     0.041046
enh77261     3  113467500  113468500      2       1  150064       2.1893     0.014287
enh77275     3  114284700  114285700      1       1  150064       2.8465      0.00221
enh77278     3  114327300  114328300      3       2  150064        2.116     0.017173
enh77280     3  114341800  114342800      2       1  150064       2.4413    0.0073176
enh77303     3  115630800  115631800      1       1  150064       2.8881     0.001938
enh77311     3  115979000  115980000      3       1  150064       1.6511     0.049364
enh77326     3  117520200  117521200      3       1  150064       3.9702   3.5913e-05
enh77335     3  118913600  118914600      3       2  150064       1.6988     0.044679
enh77369     3  119134100  119135100      1       1  150064       1.8111      0.03506
enh77372     3  119186800  119187800      4       2  150064       1.6637     0.048088
enh77419     3  119946500  119947500      1       1  150064       2.4871      0.00644
enh77420     3  120069200  120070200      1       1  150064       1.7053      0.04407
enh77426     3  120144900  120145900      1       1  150064       1.7654      0.03875
enh77449     3  120286600  120287600      4       2  150064       2.6595    0.0039132
enh77463     3  121713900  121714900      3       1  150064        2.163     0.015272
enh77464     3  121717200  121718200      2       1  150064       2.1789     0.014668
enh77486     3  122346700  122347700      3       2  150064       1.7023     0.044352
enh77491     3  122486400  122487400      5       2  150064       1.9829     0.023687
enh77497     3  122608800  122609800      2       1  150064       2.9809    0.0014368
enh77498     3  122612400  122613400      6       2  150064       3.0443     0.001166
enh77511     3  122787600  122788600      5       2  150064       2.9058    0.0018317
enh77512     3  122789100  122790100      4       1  150064       2.8865     0.001948
enh77513     3  122790400  122791400      5       3  150064       2.1634     0.015256
enh77520     3  122818700  122819700      2       1  150064        3.116   0.00091675
enh77521     3  122822800  122823800      5       3  150064       3.0767    0.0010467
enh77552     3  123328800  123329800      2       1  150064       2.1347     0.016394
enh77553     3  123339700  123340700      2       1  150064       1.8527     0.031962
enh77555     3  123354400  123355400      4       2  150064       1.8847     0.029732
enh77563     3  123405000  123406000      2       1  150064       1.6677     0.047691
enh77572     3  123452600  123453600      2       1  150064       2.3623    0.0090818
enh77600     3  123967700  123968700      5       3  150064       3.7697   8.1732e-05
enh77602     3  123979200  123980200      4       1  150064       3.9889   3.3192e-05
enh77603     3  123981700  123982700      3       2  150064       4.4017   5.3713e-06
enh77604     3  123991400  123992400      3       2  150064       2.9628    0.0015243
enh77605     3  123995600  123996600      3       1  150064       3.9678    3.627e-05
enh77606     3  123999800  124000800      3       2  150064       4.1122   1.9593e-05
enh77607     3  124002300  124003300      1       1  150064        3.743    9.093e-05
enh77610     3  124070400  124071400      4       2  150064       3.4943   0.00023761
enh77611     3  124082800  124083800      3       2  150064       3.3314   0.00043202
enh77612     3  124101200  124102200      3       1  150064       3.7815    7.794e-05
enh77615     3  124120300  124121300      3       1  150064       3.4534   0.00027678
enh77617     3  124147500  124148500      1       1  150064       2.9762     0.001459
enh77619     3  124231600  124232600      4       2  150064       2.1287      0.01664
enh77645     3  124481000  124482000      5       2  150064       1.8396     0.032911
enh77662     3  124545800  124546800      3       1  150064       2.1792     0.014659
enh77664     3  124551500  124552500      1       1  150064       2.3606     0.009122
enh77672     3  124591900  124592900      6       2  150064       1.9827     0.023699
enh77673     3  124595000  124596000      4       2  150064       1.7681     0.038524
enh77675     3  124602200  124603200      5       1  150064       2.1151     0.017211
enh77695     3  124769800  124770800      5       2  150064        1.756     0.039542
enh77708     3  124838600  124839600      5       2  150064       2.5925    0.0047644
enh77711     3  124844700  124845700      9       4  150064       3.5588   0.00018624
enh77721     3  124910500  124911500      3       1  150064       2.0644     0.019489
enh77722     3  124913400  124914400      3       2  150064       1.7976     0.036122
enh77726     3  125078200  125079200      1       1  150064       2.6884      0.00359
enh77732     3  125309800  125310800      2       1  150064       2.4667     0.006818
enh77733     3  125311400  125312400      3       2  150064       1.6546     0.049005
enh77734     3  125315200  125316200      6       2  150064       1.8224     0.034197
enh77739     3  125732600  125733600      5       2  150064        2.026      0.02138
enh77763     3  126217600  126218600      7       3  150064       1.7539     0.039726
enh77812     3  127305200  127306200      1       1  150064       1.6953      0.04501
enh77819     3  127390000  127391000      1       1  150064        1.789      0.03681
enh77857     3  127726200  127727200      5       2  150064       3.4058   0.00032985
enh77859     3  127773300  127774300      2       1  150064       2.6506    0.0040175
enh77870     3  127892400  127893400      1       1  150064       4.3471    6.898e-06
enh77872     3  127897600  127898600      2       1  150064       4.0262   2.8343e-05
enh77873     3  127911600  127912600      1       1  150064       3.4273    0.0003048
enh77874     3  127912700  127913700      2       1  150064       2.6484    0.0040443
enh77875     3  127914200  127915200      3       1  150064       3.4563   0.00027381
enh77877     3  127916400  127917400      3       2  150064       4.2951    8.729e-06
enh77878     3  127923800  127924800      1       1  150064       3.7091     0.000104
enh77880     3  127936200  127937200      2       1  150064       3.7885   7.5779e-05
enh77894     3  128067400  128068400      2       1  150064       1.8786     0.030149
enh77895     3  128073000  128074000      3       2  150064       2.9747    0.0014662
enh77902     3  128121800  128122800      3       2  150064       2.7884    0.0026484
enh77931     3  128503600  128504600      2       1  150064       2.6181    0.0044207
enh77945     3  128687000  128688000      1       1  150064       2.4591     0.006964
enh77956     3  128805700  128806700      1       1  150064       2.0976      0.01797
enh77961     3  128878000  128879000      2       1  150064       1.6767     0.046798
enh77968     3  128930300  128931300      1       1  150064        2.084      0.01858
enh77970     3  128947100  128948100      3       2  150064       1.6516     0.049308
enh77972     3  128958700  128959700      3       1  150064       2.8831    0.0019688
enh77974     3  128984100  128985100      2       1  150064       2.6247    0.0043358
enh77975     3  128996400  128997400      3       2  150064        3.131   0.00087118
enh77979     3  129032400  129033400      2       1  150064       2.9966    0.0013648
enh77980     3  129035700  129036700      1       1  150064       3.4195    0.0003137
enh77981     3  129065700  129066700      5       2  150064       1.7074     0.043873
enh77999     3  129209100  129210100      3       1  150064       1.7024     0.044341
enh78006     3  129267900  129268900      1       1  150064       2.5128     0.005989
enh78016     3  129310700  129311700      5       3  150064       2.1873     0.014359
enh78018     3  129317100  129318100      4       2  150064       1.8621     0.031294
enh78020     3  129328900  129329900      5       2  150064       2.0069     0.022379
enh78021     3  129334300  129335300      3       2  150064       1.7441     0.040567
enh78083     3  131258900  131259900      2       1  150064       2.2553     0.012057
enh78110     3  132925200  132926200      4       1  150064        3.129   0.00087716
enh78111     3  132930400  132931400      2       1  150064       2.3065     0.010542
enh78112     3  133019800  133020800      3       2  150064       1.6933     0.045199
enh78113     3  133093600  133094600      4       2  150064       2.0702     0.019219
enh78128     3  133259500  133260500      2       1  150064       1.7055     0.044052
enh78137     3  133540500  133541500      6       4  150064       2.2638     0.011792
enh78139     3  133606900  133607900      4       2  150064        2.349    0.0094119
enh78144     3  133681500  133682500      8       2  150064       2.4644    0.0068626
enh78146     3  133686700  133687700      5       2  150064       3.1561   0.00079934
enh78233     3  134978700  134979700      1       1  150064        2.187      0.01437
enh78235     3  135683100  135684100      2       1  150064       3.2415   0.00059451
enh78236     3  135686500  135687500      3       1  150064       4.1747   1.4919e-05
enh78237     3  135709300  135710300      3       2  150064       4.2672   9.8963e-06
enh78238     3  135710400  135711400      1       1  150064        2.253      0.01213
enh78239     3  135713100  135714100      4       1  150064       3.5949   0.00016226
enh78240     3  135714000  135715000      1       1  150064       3.8946    4.918e-05
enh78242     3  135741200  135742200      5       3  150064       3.6273   0.00014319
enh78251     3  135904900  135905900      2       1  150064       3.3858   0.00035485
enh78252     3  135907000  135908000      2       1  150064       3.4748   0.00025557
enh78253     3  135910400  135911400      3       2  150064       4.3954   5.5288e-06
enh78254     3  135968000  135969000      2       1  150064       3.6371   0.00013789
enh78256     3  135996300  135997300      2       1  150064       5.2197   8.9602e-08
enh78258     3  136068900  136069900      4       2  150064       3.9783   3.4701e-05
enh78259     3  136376000  136377000      3       2  150064       2.2826     0.011226
enh78262     3  136444800  136445800      1       1  150064       3.1766    0.0007451
enh78266     3  136464000  136465000      2       1  150064         2.49     0.006388
enh78267     3  136465800  136466800      5       2  150064       3.7947   7.3912e-05
enh78268     3  136467600  136468600      3       2  150064       3.4121   0.00032226
enh78269     3  136472400  136473400      3       2  150064       3.2031   0.00067987
enh78271     3  136502200  136503200      1       1  150064       3.1101     0.000935
enh78272     3  136505300  136506300      2       1  150064        3.281   0.00051724
enh78273     3  136522300  136523300      1       1  150064       4.1893    1.399e-05
enh78274     3  136536700  136537700      3       1  150064       3.0338    0.0012075
enh78275     3  136555000  136556000      2       1  150064        2.781    0.0027097
enh78276     3  136557800  136558800      3       1  150064       3.4112   0.00032336
enh78277     3  136582200  136583200      3       1  150064       2.8193    0.0024062
enh78278     3  136610800  136611800      4       1  150064       2.9794    0.0014443
enh78279     3  136612300  136613300      1       1  150064       3.0285     0.001229
enh78280     3  136617400  136618400      2       1  150064       2.4929    0.0063349
enh78281     3  136620800  136621800      8       2  150064        3.072    0.0010632
enh78282     3  136625300  136626300      3       1  150064       2.5698    0.0050877
enh78283     3  136632600  136633600      2       1  150064       2.4977    0.0062507
enh78284     3  136661200  136662200      2       1  150064       2.4908    0.0063731
enh78285     3  136674200  136675200      3       2  150064       3.5954   0.00016192
enh78287     3  136703200  136704200      4       1  150064       3.8156   6.7914e-05
enh78288     3  136713000  136714000      2       1  150064       3.2724   0.00053313
enh78289     3  136713800  136714800      1       1  150064       1.7135      0.04331
enh78312     3  138070500  138071500      2       1  150064       1.8739     0.030472
enh78332     3  138548400  138549400      1       1  150064       1.9475      0.02574
enh78370     3  139482900  139483900      8       3  150064       2.0199     0.021698
enh78375     3  139741900  139742900      3       2  150064       1.7441     0.040575
enh78393     3  140349200  140350200      3       2  150064        3.538    0.0002016
enh78394     3  140352400  140353400      1       1  150064       3.4879    0.0002434
enh78395     3  140354900  140355900     10       3  150064       4.0623   2.4293e-05
enh78396     3  140444000  140445000      7       2  150064       2.3508    0.0093659
enh78405     3  140794600  140795600      3       1  150064       1.9477     0.025724
enh78410     3  140822600  140823600      1       1  150064       3.5491    0.0001933
enh78444     3  141131700  141132700      1       1  150064       1.8946      0.02907
enh78494     3  142721600  142722600      2       1  150064       2.4692    0.0067709
enh78508     3  143148400  143149400      1       1  150064       3.1278    0.0008806
enh78513     3  143514400  143515400      2       1  150064       1.7935     0.036447
enh78537     3  146228400  146229400      2       1  150064        1.733     0.041545
enh78544     3  146831200  146832200      4       2  150064       1.8443     0.032566
enh78560     3  148915400  148916400      5       3  150064       2.0921     0.018217
enh78563     3  148949200  148950200      6       2  150064       2.0749     0.018997
enh78567     3  149016000  149017000      3       2  150064       2.2015     0.013849
enh78616     3  149297900  149298900      1       1  150064       1.7712      0.03826
enh78633     3  149379900  149380900      1       1  150064       2.2212      0.01317
enh78655     3  149800000  149801000      3       2  150064       1.9126     0.027898
enh78683     3  150067300  150068300      2       1  150064       2.0154     0.021934
enh78695     3  150187900  150188900      5       2  150064         1.89     0.029376
enh78728     3  150693000  150694000      3       1  150064       2.5808    0.0049291
enh78785     3  152025800  152026800      1       1  150064       1.9048       0.0284
enh78787     3  152048800  152049800      1       1  150064       2.1107       0.0174
enh78797     3  152121200  152122200      1       1  150064       2.1297       0.0166
enh78801     3  152167900  152168900      1       1  150064       2.7203     0.003261
enh78802     3  152169900  152170900      2       1  150064       2.0707     0.019194
enh78803     3  152189800  152190800      2       1  150064       1.7401     0.040923
enh78805     3  152367600  152368600      6       2  150064       1.9222     0.027292
enh78818     3  153068100  153069100      3       1  150064       2.1485     0.015839
enh78819     3  153339600  153340600      1       1  150064        1.663      0.04816
enh78849     3  155001700  155002700      3       2  150064       2.3663    0.0089825
enh78855     3  155230300  155231300      5       1  150064       2.5691    0.0050982
enh78862     3  155422200  155423200      3       2  150064       2.6168    0.0044378
enh78863     3  155455300  155456300      1       1  150064        2.304      0.01061
enh78883     3  156394500  156395500      2       1  150064       1.8562      0.03171
enh78905     3  156794700  156795700      5       1  150064       2.0288     0.021238
enh78908     3  156807200  156808200      1       1  150064       1.9919      0.02319
enh78911     3  156817200  156818200      3       1  150064       2.2007     0.013877
enh78915     3  156833300  156834300      2       1  150064       2.4107     0.007961
enh78956     3  158494000  158495000      2       1  150064       1.7285     0.041954
enh78962     3  159175700  159176700      2       1  150064       2.4551    0.0070418
enh78993     3  159554900  159555900      2       1  150064       1.6544     0.049027
enh78994     3  159562200  159563200      2       1  150064        1.765     0.038783
enh79005     3  159620200  159621200      3       2  150064       2.0215     0.021616
enh79035     3  160821600  160822600      2       1  150064       2.4988    0.0062306
enh79037     3  161065400  161066400      2       1  150064       3.4799   0.00025083
enh79038     3  161133800  161134800      2       1  150064       2.0542      0.01998
enh79039     3  161138500  161139500      5       2  150064       1.9945      0.02305
enh79040     3  161354900  161355900      3       1  150064       2.1541     0.015615
enh79041     3  161507500  161508500      3       2  150064       3.1524   0.00080971
enh79042     3  161657400  161658400      1       1  150064       3.5127    0.0002218
enh79060     3  167801800  167802800      5       1  150064       2.2945      0.01088
enh79061     3  167809400  167810400      5       1  150064       2.1498     0.015786
enh79062     3  167810000  167811000      2       1  150064       1.7067      0.04394
enh79063     3  167971600  167972600      1       1  150064       2.1467      0.01591
enh79092     3  169351000  169352000      1       1  150064       1.7068      0.04393
enh79094     3  169491800  169492800      1       1  150064       2.6075      0.00456
enh79102     3  169762100  169763100      1       1  150064       2.2286      0.01292
enh79104     3  169767100  169768100      2       1  150064        2.146     0.015937
enh79107     3  169797200  169798200      4       2  150064       2.4232    0.0076914
enh79110     3  169944300  169945300      5       3  150064       2.0436     0.020495
enh79111     3  169949400  169950400      5       2  150064       1.7137     0.043292
enh79149     3  170552800  170553800      2       1  150064       2.1544     0.015605
enh79153     3  170715700  170716700      2       1  150064       3.1957    0.0006974
enh79156     3  170762700  170763700      4       2  150064       2.9499    0.0015896
enh79167     3  170883100  170884100      2       1  150064       1.7317     0.041666
enh79169     3  170891400  170892400      2       1  150064       1.6851     0.045987
enh79170     3  170893900  170894900      5       2  150064       1.7852     0.037112
enh79173     3  170983800  170984800      1       1  150064       2.2536      0.01211
enh79174     3  171001800  171002800      6       2  150064       1.6521      0.04926
enh79180     3  171046200  171047200      1       1  150064       2.0855      0.01851
enh79199     3  171509500  171510500      4       1  150064       1.9826     0.023706
enh79200     3  171520000  171521000      3       2  150064       2.0048     0.022493
enh79315     3  172312600  172313600      7       2  150064         2.72    0.0032646
enh79317     3  172322800  172323800      3       2  150064       2.5254     0.005778
enh79329     3  172426800  172427800      1       1  150064       2.6366     0.004187
enh79337     3  173545200  173546200      4       2  150064       3.9274   4.2926e-05
enh79351     3  176638100  176639100      7       2  150064       2.3057     0.010563
enh79353     3  176757400  176758400      4       2  150064       2.9588    0.0015441
enh79354     3  176758900  176759900      1       1  150064        2.666     0.003838
enh79356     3  176806600  176807600      4       2  150064        1.838     0.033032
enh79364     3  176863600  176864600      4       2  150064       2.6366    0.0041868
enh79388     3  177062500  177063500      3       2  150064       1.7049     0.044104
enh79397     3  177148200  177149200      3       1  150064       2.3278    0.0099612
enh79416     3  177317200  177318200      1       1  150064       2.6197       0.0044
enh79438     3  177552000  177553000      4       2  150064       2.1394     0.016203
enh79451     3  178038100  178039100      7       2  150064       2.0287     0.021243
enh79496     3  180632100  180633100      3       2  150064       5.1904   1.0493e-07
enh79497     3  180638000  180639000      4       2  150064       3.8483   5.9477e-05
enh79498     3  180648700  180649700      4       2  150064       5.4646   2.3201e-08
enh79510     3  182044600  182045600      3       1  150064        1.767     0.038616
enh79520     3  182631200  182632200      2       1  150064       1.6934     0.045185
enh79529     3  182698600  182699600      1       1  150064       1.6873      0.04577
enh79670     3  184474200  184475200      5       3  150064       2.5138    0.0059726
enh79710     3  185419800  185420800      1       1  150064       1.8946      0.02907
enh79712     3  185426700  185427700      1       1  150064       2.6721     0.003769
enh79719     3  185444100  185445100      3       1  150064       3.3558   0.00039573
enh79720     3  185444700  185445700      3       1  150064       3.2826   0.00051422
enh79721     3  185446000  185447000      3       2  150064       1.8033     0.035669
enh79729     3  185481900  185482900      1       1  150064       2.1268      0.01672
enh79745     3  185514500  185515500      2       1  150064       2.4146    0.0078752
enh79758     3  185655800  185656800      1       1  150064       2.0847      0.01855
enh79762     3  185775600  185776600      4       2  150064       2.2161     0.013341
enh79764     3  185810900  185811900      2       1  150064        2.027     0.021332
enh79766     3  185814400  185815400      2       1  150064       2.3921    0.0083766
enh79769     3  185824200  185825200      3       1  150064       1.8072     0.035364
enh79771     3  185841900  185842900      2       1  150064       1.7139     0.043276
enh79824     3  186681300  186682300      2       1  150064       1.7658     0.038717
enh79863     3  187453500  187454500      1       1  150064       2.1962      0.01404
enh79891     3  187869800  187870800      2       1  150064       1.7929     0.036493
enh79893     3  187875200  187876200      5       3  150064       1.8275     0.033815
enh79894     3  187876300  187877300      5       3  150064       2.1425     0.016076
enh79895     3  187877000  187878000      7       4  150064       1.9113     0.027981
enh79896     3  187880700  187881700      2       1  150064       3.0138    0.0012898
enh79897     3  187881800  187882800      2       1  150064       1.6832      0.04617
enh79898     3  187883100  187884100      6       1  150064       1.8048     0.035555
enh79899     3  187891800  187892800      3       2  150064       1.8607     0.031394
enh79903     3  187914300  187915300      5       2  150064       2.2199     0.013211
enh79942     3  188102700  188103700      1       1  150064       1.6734      0.04712
enh79945     3  188108500  188109500      3       2  150064       2.0403     0.020659
enh79950     3  188186400  188187400      3       2  150064       4.2612   1.0166e-05
enh79951     3  188194400  188195400      3       2  150064       2.3207     0.010151
enh79953     3  188225000  188226000      2       1  150064       1.7455     0.040453
enh79960     3  188311500  188312500      1       1  150064       1.7733      0.03809
enh79973     3  188550200  188551200      2       1  150064       1.6838     0.046108
enh79976     3  188618900  188619900      4       2  150064       1.8019     0.035784
enh79990     3  188905700  188906700      1       1  150064       2.0073      0.02236
enh79994     3  188987800  188988800      2       1  150064       1.9996      0.02277
enh80018     3  189712600  189713600      5       2  150064       1.9261     0.027046
enh80019     3  189721300  189722300      4       2  150064       2.0486     0.020251
enh80020     3  189728000  189729000      6       3  150064       2.4806    0.0065581
enh80021     3  189729600  189730600      4       2  150064        2.007     0.022373
enh80022     3  189732500  189733500      2       1  150064       2.7999     0.002556
enh80080     3  191492500  191493500      6       3  150064       2.5502    0.0053827
enh80088     3  191809000  191810000      5       2  150064       1.7765     0.037829
enh80097     3  192551000  192552000      2       1  150064       1.9299      0.02681
enh80129     3  193499500  193500500      2       1  150064       2.2104      0.01354
enh80140     3  193587200  193588200      8       4  150064        2.756    0.0029258
enh80164     3  193789300  193790300      2       1  150064       2.0231     0.021531
enh80166     3  193799500  193800500      4       1  150064       2.6839    0.0036387
enh80169     3  193807000  193808000      4       2  150064       2.4049    0.0080891
enh80178     3  193866000  193867000      7       2  150064       2.7371    0.0030991
enh80231     3  194341800  194342800      4       2  150064       2.1833     0.014508
enh80321     3  195271000  195272000      2       1  150064       1.7566     0.039491
enh80372     3  195929100  195930100      6       3  150064       2.4566     0.007013
enh80374     3  195946100  195947100      3       2  150064       2.5936    0.0047492
enh80377     3  195980000  195981000      4       2  150064       3.0738    0.0010569
enh80379     3  196005300  196006300      5       3  150064       2.5131    0.0059845
enh80380     3  196005900  196006900      5       1  150064       1.7428     0.040681
enh80381     3  196006600  196007600      2       1  150064       1.6797      0.04651
enh80383     3  196012300  196013300      1       1  150064       3.1853     0.000723
enh80384     3  196046700  196047700      5       2  150064       2.9089    0.0018135
enh80385     3  196053900  196054900      7       2  150064       2.2808     0.011281
enh80390     3  196225600  196226600      1       1  150064       1.7678      0.03855
enh80409     3  196481100  196482100      3       2  150064       3.0527    0.0011339
enh80410     3  196499000  196500000      2       1  150064       1.9046     0.028414
enh80417     3  196519300  196520300      5       2  150064       2.5748    0.0050152
enh80421     3  196670400  196671400      1       1  150064       2.0387      0.02074
enh80428     3  196946200  196947200      2       1  150064       2.0038     0.022548
enh80429     3  196961600  196962600      1       1  150064       2.0492      0.02022
enh80430     3  196964400  196965400      4       2  150064       2.0393      0.02071
enh80433     3  196997600  196998600      1       1  150064        2.408      0.00802
enh80434     3  197023000  197024000      2       1  150064       2.2341     0.012737
enh80451     3  197155600  197156600      4       2  150064       2.2199     0.013211
enh80453     3  197173200  197174200     10       3  150064       2.5453      0.00546
enh80455     3  197183800  197184800      3       2  150064       1.9565     0.025205
enh80456     3  197193300  197194300      2       1  150064       1.8761      0.03032
enh80459     3  197215600  197216600      8       2  150064       2.8276    0.0023449
enh80460     3  197221400  197222400      4       2  150064       3.4503   0.00027995
enh80463     3  197235200  197236200      6       2  150064       1.9066     0.028284
enh80468     3  197247700  197248700      5       2  150064       1.7431     0.040657
enh80500     4     611500     612500      3       1  150064       1.9612     0.024928
enh80501     4     618400     619400      2       1  150064       1.8109     0.035078
enh80502     4     656600     657600      3       1  150064       2.1924     0.014177
enh80503     4     666400     667400      3       2  150064        2.863    0.0020979
enh80504     4     670400     671400      2       1  150064       2.8569    0.0021387
enh80508     4     683300     684300      4       2  150064       1.8117     0.035013
enh80509     4     686400     687400      1       1  150064       1.9559      0.02524
enh80510     4     701900     702900      3       2  150064       3.1089   0.00093905
enh80511     4     711600     712600      2       1  150064       1.7793     0.037599
enh80512     4     714100     715100      4       2  150064       3.1488   0.00081976
enh80513     4     719400     720400      3       1  150064       2.3163      0.01027
enh80514     4     734400     735400      3       1  150064       3.5005   0.00023219
enh80553     4    1191600    1192600      5       3  150064       2.0235     0.021512
enh80555     4    1201200    1202200      2       1  150064       2.2217     0.013151
enh80570     4    1331500    1332500      2       1  150064       2.0572     0.019832
enh80571     4    1338500    1339500      4       1  150064       2.2306     0.012855
enh80572     4    1342200    1343200      4       2  150064       1.9268     0.027005
enh80573     4    1345300    1346300      6       3  150064       2.1873      0.01436
enh80599     4    1844600    1845600      1       1  150064       2.2104      0.01354
enh80609     4    1994000    1995000      3       1  150064       1.9887     0.023369
enh80623     4    2267700    2268700      3       2  150064       2.4332    0.0074822
enh80694     4    2860000    2861000      2       1  150064        2.629     0.004282
enh80707     4    2959900    2960900      1       1  150064        1.876      0.03033
enh80725     4    3244700    3245700      1       1  150064       1.8225      0.03419
enh80744     4    3343400    3344400      3       2  150064       1.9386     0.026278
enh80781     4    4428700    4429700      9       3  150064       2.3098     0.010449
enh80784     4    4445500    4446500      6       2  150064       2.3765    0.0087386
enh80787     4    4475100    4476100      6       3  150064       3.0919   0.00099434
enh80788     4    4479200    4480200      4       2  150064       2.5209    0.0058526
enh80789     4    4482300    4483300      4       2  150064       2.5993    0.0046702
enh80791     4    4504000    4505000      1       1  150064         2.41     0.007977
enh80810     4    4792800    4793800      2       1  150064       2.0943     0.018115
enh80819     4    5167200    5168200      6       2  150064       1.9326      0.02664
enh80825     4    5638500    5639500      4       1  150064        2.622    0.0043708
enh80826     4    5708300    5709300      4       2  150064       2.6819    0.0036599
enh80831     4    5748900    5749900     11       4  150064        1.991     0.023241
enh80842     4    6118100    6119100      5       3  150064       2.5858    0.0048582
enh80867     4    6689800    6690800     10       4  150064       2.2895     0.011024
enh80868     4    6693500    6694500      5       2  150064       1.7002     0.044543
enh80896     4    6915800    6916800      2       1  150064       1.8666     0.030981
enh80902     4    6942500    6943500      4       2  150064       2.9523     0.001577
enh80904     4    6953200    6954200      2       1  150064       1.8657     0.031045
enh80931     4    7136300    7137300      6       2  150064       2.2416     0.012495
enh80949     4    7333500    7334500      3       2  150064       2.3309    0.0098786
enh80950     4    7334900    7335900      6       3  150064       2.1036     0.017708
enh80966     4    7706800    7707800      7       3  150064       1.9106      0.02803
enh81060     4    8386500    8387500      5       3  150064       1.8564     0.031697
enh81062     4    8404100    8405100      8       4  150064       1.9625     0.024851
enh81065     4    8430300    8431300      3       1  150064         1.77     0.038365
enh81067     4    8440100    8441100      4       2  150064       2.0085     0.022294
enh81070     4    8452900    8453900      3       1  150064       2.2274     0.012959
enh81071     4    8461000    8462000      5       2  150064        1.999     0.022802
enh81075     4    8480100    8481100      2       1  150064       1.7318     0.041656
enh81076     4    8504800    8505800     11       4  150064       1.6737     0.047099
enh81093     4    9882000    9883000      4       1  150064       1.6761     0.046862
enh81113     4   10109700   10110700      2       1  150064       1.7835     0.037249
enh81124     4   10174700   10175700      7       2  150064       1.7318     0.041658
enh81147     4   11000400   11001400      2       1  150064       2.9584    0.0015463
enh81148     4   11131600   11132600      2       1  150064       2.0822     0.018662
enh81172     4   13627300   13628300      2       1  150064       1.7364     0.041251
enh81216     4   15653200   15654200      2       1  150064       1.9803     0.023833
enh81259     4   16207800   16208800      7       3  150064       2.0126      0.02208
enh81260     4   16219000   16220000      4       2  150064       2.5969    0.0047028
enh81263     4   16599400   16600400      2       1  150064       2.1121     0.017339
enh81264     4   16609600   16610600      5       2  150064       2.3415    0.0096042
enh81265     4   16610800   16611800      2       1  150064        1.917     0.027619
enh81266     4   16669000   16670000      1       1  150064       2.9861     0.001413
enh81267     4   16695200   16696200      5       3  150064       2.1016     0.017795
enh81287     4   17577800   17578800      4       1  150064        2.059     0.019747
enh81288     4   17617400   17618400      4       1  150064       2.2611     0.011877
enh81290     4   17809000   17810000      3       1  150064       1.7639     0.038875
enh81291     4   17809800   17810800      3       1  150064       1.9861      0.02351
enh81294     4   18024200   18025200      1       1  150064       2.1527      0.01567
enh81299     4   18860600   18861600      3       2  150064       3.0033    0.0013353
enh81300     4   18883600   18884600      4       2  150064       3.8475   5.9655e-05
enh81306     4   19695500   19696500      4       2  150064       2.7101    0.0033635
enh81307     4   19740700   19741700      2       1  150064       2.6941    0.0035293
enh81308     4   19777900   19778900      3       2  150064       2.7288    0.0031779
enh81310     4   19947100   19948100      4       2  150064       2.2323     0.012797
enh81316     4   20620000   20621000      2       1  150064       2.5003    0.0062051
enh81354     4   24249800   24250800      3       1  150064       2.1637     0.015242
enh81355     4   24262500   24263500      3       1  150064       1.7573     0.039433
enh81356     4   24263700   24264700     10       4  150064       2.2325      0.01279
enh81382     4   24842800   24843800      1       1  150064       2.2133      0.01344
enh81386     4   24879800   24880800      4       2  150064       2.4084    0.0080112
enh81387     4   24886600   24887600     10       3  150064       2.0038     0.022548
enh81388     4   24897200   24898200      1       1  150064        2.905     0.001836
enh81389     4   24913200   24914200      2       1  150064       1.7957     0.036271
enh81394     4   25066600   25067600      9       4  150064       2.0687     0.019289
enh81415     4   25449800   25450800      4       1  150064       1.9258     0.027064
enh81416     4   25450700   25451700      4       2  150064        2.792    0.0026195
enh81423     4   25812300   25813300      2       1  150064       1.8406      0.03284
enh81428     4   25860900   25861900      2       1  150064       2.6848    0.0036285
enh81429     4   25892100   25893100      4       2  150064       2.1868      0.01438
enh81435     4   25939600   25940600      1       1  150064        2.215      0.01338
enh81456     4   26223200   26224200      1       1  150064       2.1651      0.01519
enh81458     4   26240000   26241000      3       2  150064       2.4754     0.006655
enh81462     4   26319800   26320800      2       1  150064       2.0537     0.020002
enh81478     4   26688800   26689800      1       1  150064       3.2699     0.000538
enh81480     4   26813500   26814500      2       1  150064       2.4518    0.0071075
enh81486     4   26870200   26871200      1       1  150064       2.7227     0.003238
enh81488     4   26875300   26876300      1       1  150064       1.7041      0.04418
enh81490     4   26938000   26939000      3       1  150064       1.8588     0.031529
enh81491     4   27005000   27006000      1       1  150064       2.0792       0.0188
enh81496     4   27362000   27363000      5       2  150064       2.1398     0.016185
enh81497     4   27510600   27511600      3       2  150064       2.5765    0.0049897
enh81499     4   28280800   28281800      5       1  150064       1.7363     0.041256
enh81502     4   28437700   28438700      2       1  150064       2.8899    0.0019268
enh81505     4   30539100   30540100      1       1  150064       1.8662      0.03101
enh81512     4   30823500   30824500      3       2  150064       3.1472   0.00082412
enh81514     4   30836400   30837400      7       3  150064       3.7643   8.3516e-05
enh81515     4   30838900   30839900      4       2  150064       3.4951   0.00023697
enh81517     4   30848600   30849600      3       2  150064       2.9124    0.0017931
enh81519     4   30868800   30869800      4       2  150064       2.2277      0.01295
enh81521     4   30947000   30948000      2       1  150064       1.6863     0.045873
enh81525     4   33741600   33742600      5       1  150064       3.1926   0.00070489
enh81550     4   37605600   37606600      5       2  150064       1.6719     0.047268
enh81567     4   37813500   37814500      7       2  150064       2.6847    0.0036298
enh81577     4   37994600   37995600      6       3  150064       1.6642     0.048032
enh81594     4   38073200   38074200      5       3  150064         1.89     0.029376
enh81604     4   38102600   38103600      3       2  150064       1.8783     0.030171
enh81605     4   38107900   38108900      2       1  150064       1.6687     0.047586
enh81621     4   38190600   38191600      4       2  150064       2.0674     0.019349
enh81647     4   38565000   38566000      2       1  150064       1.9341     0.026552
enh81652     4   38607100   38608100      4       2  150064       1.8197     0.034404
enh81658     4   38676300   38677300      4       2  150064        1.755      0.03963
enh81662     4   38686100   38687100      2       1  150064       2.0673     0.019354
enh81664     4   38692400   38693400      7       4  150064       2.1968     0.014016
enh81665     4   38725500   38726500      3       2  150064       1.6803      0.04645
enh81669     4   38859500   38860500      4       1  150064       1.6666       0.0478
enh81701     4   39541000   39542000      1       1  150064       1.9542      0.02534
enh81709     4   39637000   39638000      2       1  150064       2.5878    0.0048293
enh81710     4   39637700   39638700      2       1  150064       2.4653     0.006844
enh81714     4   39717500   39718500      6       3  150064       1.6956     0.044979
enh81728     4   40187200   40188200      3       2  150064        1.797     0.036168
enh81775     4   40583500   40584500      2       1  150064       1.8499     0.032163
enh81778     4   40615300   40616300      2       1  150064       1.7743     0.038005
enh81780     4   40623800   40624800      3       1  150064       2.0578     0.019803
enh81907     4   47464200   47465200      4       2  150064       2.1284     0.016654
enh81908     4   47474500   47475500      2       1  150064        1.875     0.030397
enh81910     4   47488400   47489400      5       3  150064        2.309     0.010473
enh81912     4   47495400   47496400      1       1  150064       2.2414       0.0125
enh81917     4   47566700   47567700      6       2  150064       1.7795      0.03758
enh81930     4   48083900   48084900      2       1  150064       1.7496      0.04009
enh81933     4   48131400   48132400      6       2  150064        1.833     0.033398
enh81940     4   48339500   48340500      2       1  150064       1.9425      0.02604
enh81941     4   48345200   48346200      1       1  150064       1.6744      0.04703
enh81943     4   48348800   48349800      4       1  150064       2.8059    0.0025091
enh81949     4   48596600   48597600      1       1  150064       2.4191     0.007779
enh81950     4   48605400   48606400      2       1  150064       2.1294     0.016612
enh81952     4   48655700   48656700      1       1  150064       1.7022      0.04436
enh81954     4   48670200   48671200      1       1  150064       2.3414     0.009606
enh81959     4   48729100   48730100      3       2  150064        1.945     0.025887
enh81961     4   48748300   48749300      1       1  150064       2.4588      0.00697
enh81966     4   48778200   48779200      2       1  150064       1.9604     0.024973
enh81968     4   48783000   48784000      1       1  150064        2.482     0.006533
enh82052     4   54515800   54516800      6       2  150064       2.0505     0.020158
enh82053     4   54517000   54518000      4       2  150064       2.0516     0.020103
enh82072     4   54825500   54826500      1       1  150064       1.6703      0.04743
enh82080     4   55063500   55064500      3       2  150064       1.7467     0.040344
enh82081     4   55083800   55084800      1       1  150064       2.1427      0.01607
enh82098     4   55527600   55528600      3       2  150064       2.0687     0.019288
enh82100     4   55542100   55543100      7       2  150064       2.2136     0.013427
enh82103     4   55778000   55779000      1       1  150064       1.8761      0.03032
enh82132     4   56406400   56407400      6       2  150064       1.7993     0.035988
enh82134     4   56541300   56542300      6       2  150064       2.1299     0.016591
enh82136     4   56731000   56732000      3       2  150064       1.8377     0.033056
enh82138     4   56813900   56814900      1       1  150064       2.3607     0.009121
enh82150     4   57138200   57139200      1       1  150064       2.0405      0.02065
enh82163     4   57479600   57480600      3       2  150064       1.7804     0.037509
enh82175     4   57605100   57606100      4       2  150064       1.6717      0.04729
enh82208     4   57960700   57961700      4       2  150064       1.7935     0.036446
enh82210     4   57967700   57968700      1       1  150064       1.6622      0.04824
enh82211     4   57969200   57970200      1       1  150064        2.077       0.0189
enh82227     4   59081400   59082400      2       1  150064       2.2073     0.013647
enh82239     4   62075600   62076600      2       1  150064       2.1082     0.017505
enh82240     4   62202200   62203200      2       1  150064       2.6715    0.0037759
enh82242     4   62382700   62383700      3       1  150064       1.9906     0.023265
enh82243     4   62386000   62387000      3       1  150064       2.1059     0.017608
enh82244     4   62421300   62422300      5       2  150064       1.6834     0.046152
enh82247     4   63396800   63397800      6       2  150064       1.7113     0.043514
enh82248     4   63806000   63807000      8       1  150064       1.9838     0.023641
enh82262     4   68578500   68579500      2       1  150064       2.5985    0.0046821
enh82265     4   68592500   68593500      3       1  150064       3.2865   0.00050722
enh82321     4   72587800   72588800      3       1  150064       3.5391   0.00020071
enh82322     4   72693000   72694000      4       2  150064       1.8264     0.033896
enh82339     4   73432700   73433700      2       1  150064       2.8718    0.0020405
enh82342     4   73496400   73497400      4       2  150064       2.6908    0.0035642
enh82345     4   73712100   73713100     10       3  150064       2.4749     0.006664
enh82348     4   73796000   73797000      2       1  150064        2.031     0.021128
enh82351     4   73840300   73841300      1       1  150064       2.2688      0.01164
enh82386     4   75371000   75372000      8       1  150064        2.285     0.011157
enh82427     4   76841100   76842100      1       1  150064       2.0895      0.01833
enh82433     4   77007800   77008800      1       1  150064        1.962      0.02488
enh82442     4   77129100   77130100      3       2  150064       1.8412     0.032797
enh82453     4   77298200   77299200      2       1  150064       1.7072     0.043889
enh82455     4   77309000   77310000      2       1  150064       2.0358     0.020887
enh82460     4   77456600   77457600      8       1  150064       1.8197     0.034406
enh82461     4   77460600   77461600      4       2  150064       1.8469      0.03238
enh82464     4   77490900   77491900      2       1  150064       2.2143     0.013403
enh82465     4   77500400   77501400      3       2  150064       2.3775    0.0087164
enh82470     4   77532000   77533000      2       1  150064       2.2832      0.01121
enh82473     4   77560200   77561200      3       1  150064       2.3226       0.0101
enh82506     4   77813300   77814300      5       2  150064       2.4358    0.0074292
enh82551     4   78190100   78191100      8       2  150064       2.0967     0.018009
enh82552     4   78222100   78223100     12       2  150064       2.3173     0.010245
enh82574     4   79083300   79084300      4       2  150064       1.6643     0.048027
enh82586     4   79168800   79169800      6       3  150064       2.1216     0.016935
enh82587     4   79172700   79173700      4       2  150064       1.8628     0.031245
enh82612     4   79563800   79564800      2       1  150064       1.8125     0.034958
enh82630     4   80010200   80011200      3       2  150064       2.2483      0.01228
enh82633     4   80274000   80275000      1       1  150064        2.379      0.00868
enh82643     4   81158900   81159900      2       1  150064       1.7196     0.042757
enh82664     4   82645800   82646800      2       1  150064       2.0791     0.018804
enh82667     4   83189100   83190100      3       1  150064        2.799    0.0025631
enh82670     4   83284800   83285800      2       1  150064       2.0983     0.017941
enh82706     4   83818800   83819800      1       1  150064       1.7584      0.03934
enh82708     4   83910500   83911500      3       1  150064        2.409    0.0079978
enh82710     4   83957000   83958000      3       1  150064       2.2133     0.013438
enh82735     4   84469400   84470400      2       1  150064       2.1792     0.014659
enh82737     4   84503200   84504200      1       1  150064       1.9576      0.02514
enh82738     4   84539300   84540300      3       1  150064       2.6331    0.0042304
enh82739     4   84551100   84552100      1       1  150064       1.9612      0.02493
enh82752     4   85776600   85777600      1       1  150064       1.9527      0.02543
enh82784     4   86850300   86851300      3       2  150064       2.2056     0.013707
enh82787     4   86876800   86877800      2       1  150064       2.1706     0.014981
enh82790     4   86957800   86958800      2       1  150064       2.1768     0.014747
enh82791     4   87020200   87021200      2       1  150064       2.7686     0.002815
enh82792     4   87154300   87155300      3       1  150064       2.1364     0.016322
enh82814     4   87812200   87813200      2       1  150064       2.7537    0.0029461
enh82818     4   87852200   87853200      2       1  150064        2.272     0.011544
enh82822     4   87860800   87861800      4       2  150064       2.1843     0.014471
enh82824     4   87867600   87868600      2       1  150064       2.8693    0.0020568
enh82827     4   87891600   87892600      4       2  150064       2.7116    0.0033478
enh82829     4   87898400   87899400      5       2  150064       2.8232    0.0023776
enh82831     4   87915600   87916600      3       2  150064       2.7723    0.0027827
enh82834     4   87926100   87927100      2       1  150064       2.2269     0.012978
enh82836     4   87930000   87931000      2       1  150064       3.0005    0.0013479
enh82841     4   87940300   87941300      3       2  150064       2.7115    0.0033494
enh82844     4   87946200   87947200      3       1  150064       2.5648    0.0051625
enh82845     4   87947100   87948100      2       1  150064       1.9063     0.028307
enh82846     4   87950400   87951400      3       2  150064       2.6331    0.0042302
enh82847     4   87951200   87952200      4       2  150064       2.0992       0.0179
enh82848     4   87952400   87953400      2       1  150064       1.9813     0.023781
enh82850     4   87955800   87956800      2       1  150064       1.7688      0.03846
enh82852     4   87959700   87960700      4       2  150064        2.444    0.0072626
enh82854     4   87963900   87964900      1       1  150064       2.6265     0.004313
enh82855     4   87965800   87966800      2       1  150064       2.1474     0.015879
enh82857     4   87975400   87976400      8       4  150064       2.7267     0.003199
enh82858     4   87979300   87980300      3       1  150064       1.6901     0.045501
enh82915     4   89059900   89060900      1       1  150064       1.8133      0.03489
enh82961     4   90629800   90630800      1       1  150064       2.8863     0.001949
enh82963     4   90674000   90675000      4       2  150064       1.6945     0.045087
enh82964     4   90995300   90996300      3       1  150064       2.9126    0.0017923
enh82968     4   91136600   91137600      4       1  150064       1.8329     0.033405
enh82978     4   93443200   93444200      2       1  150064       2.3355    0.0097599
enh83005     4   95868600   95869600      3       1  150064       2.3189     0.010199
enh83010     4   96102000   96103000      3       1  150064       1.7674     0.038577
enh83017     4   96238800   96239800      2       1  150064       1.9939     0.023084
enh83024     4   96460400   96461400      3       2  150064       1.7131     0.043346
enh83028     4   97657000   97658000      6       2  150064        4.278   9.4302e-06
enh83043     4   99403900   99404900      1       1  150064        2.184      0.01448
enh83045     4   99416200   99417200      3       1  150064       2.0132     0.022045
enh83046     4   99419800   99420800      5       3  150064       2.2683     0.011654
enh83053     4   99476800   99477800      6       3  150064         2.08     0.018762
enh83057     4   99490200   99491200      4       2  150064       1.9035      0.02849
enh83092     4  100303900  100304900      9       5  150064       2.6508    0.0040152
enh83101     4  100745700  100746700      5       2  150064       1.8566     0.031683
enh83102     4  100753200  100754200      7       3  150064       2.4707    0.0067433
enh83104     4  100865700  100866700      5       3  150064       2.4061    0.0080626
enh83106     4  100872000  100873000      1       1  150064       3.0679     0.001078
enh83108     4  101008000  101009000      2       1  150064       2.1744     0.014836
enh83109     4  101014500  101015500      2       1  150064        2.258     0.011974
enh83110     4  101210400  101211400      7       3  150064       1.8367     0.033131
enh83117     4  101902200  101903200      1       1  150064       2.2994      0.01074
enh83121     4  101954800  101955800      5       3  150064       2.5296    0.0057097
enh83122     4  101956500  101957500      1       1  150064       2.6287     0.004285
enh83123     4  101958200  101959200      5       2  150064       1.6939     0.045145
enh83125     4  102024200  102025200      1       1  150064         2.09      0.01831
enh83126     4  102058200  102059200      3       2  150064       2.1628      0.01528
enh83144     4  102756000  102757000      2       1  150064       1.9178     0.027569
enh83147     4  102902700  102903700      1       1  150064       4.7338    1.102e-06
enh83166     4  103601700  103602700      2       1  150064        2.457    0.0070057
enh83167     4  103605200  103606200      2       1  150064       2.1528     0.015666
enh83169     4  103624400  103625400      2       1  150064       2.0871     0.018438
enh83170     4  103626300  103627300      1       1  150064       2.5929     0.004759
enh83171     4  103633900  103634900      1       1  150064       2.2942      0.01089
enh83173     4  103655500  103656500      1       1  150064        2.895     0.001896
enh83176     4  103678200  103679200      3       2  150064       2.0694     0.019252
enh83177     4  103678600  103679600      2       1  150064       2.3234     0.010078
enh83179     4  103680100  103681100      2       1  150064       3.0803    0.0010341
enh83180     4  103699600  103700600      2       1  150064       3.3075   0.00047064
enh83181     4  103731200  103732200      5       2  150064       4.1177    1.913e-05
enh83182     4  103732300  103733300      3       1  150064       3.5565   0.00018795
enh83183     4  103737000  103738000      2       1  150064        3.507   0.00022659
enh83185     4  103744200  103745200      1       1  150064       3.7205    9.941e-05
enh83186     4  103750200  103751200      3       1  150064       3.5009   0.00023181
enh83187     4  103792800  103793800      1       1  150064       3.8469     5.98e-05
enh83188     4  103932200  103933200      3       2  150064       3.2745   0.00052919
enh83189     4  103939400  103940400      2       1  150064       3.5984   0.00016012
enh83203     4  105492300  105493300      6       2  150064       2.0018     0.022651
enh83242     4  108540700  108541700      2       1  150064       2.4234    0.0076885
enh83259     4  108872600  108873600      2       1  150064        1.768      0.03853
enh83272     4  109060200  109061200      2       1  150064       1.8816     0.029947
enh83285     4  109480800  109481800      2       1  150064       2.1548      0.01559
enh83286     4  109481400  109482400      3       1  150064       2.0427      0.02054
enh83307     4  110552400  110553400      1       1  150064       1.9644      0.02474
enh83314     4  110833800  110834800      1       1  150064       3.3573    0.0003935
enh83316     4  110900600  110901600      4       1  150064       2.7822    0.0026992
enh83317     4  110940800  110941800      3       1  150064       2.3359    0.0097476
enh83329     4  111292500  111293500      2       1  150064       1.9696      0.02444
enh83363     4  113680100  113681100      2       1  150064        2.652    0.0040006
enh83364     4  113739400  113740400      5       2  150064       2.0984     0.017936
enh83370     4  114066400  114067400      4       2  150064        2.871    0.0020458
enh83381     4  114356900  114357900      3       2  150064       1.8809      0.02999
enh83398     4  114587200  114588200      3       1  150064       2.2112     0.013512
enh83401     4  114621400  114622400      3       1  150064       2.2875     0.011084
enh83414     4  115138000  115139000      7       2  150064          2.7    0.0034675
enh83415     4  115171200  115172200      5       2  150064       2.2666     0.011707
enh83424     4  118953700  118954700      7       2  150064       2.4085    0.0080099
enh83429     4  119275700  119276700      1       1  150064       2.2247      0.01305
enh83462     4  120974200  120975200      3       2  150064       1.7692     0.038428
enh83465     4  121594000  121595000      5       2  150064       1.7472     0.040304
enh83466     4  121646500  121647500      5       2  150064       1.7513     0.039947
enh83481     4  122260200  122261200      6       2  150064       1.8294      0.03367
enh83492     4  122645700  122646700      1       1  150064       1.7144      0.04323
enh83496     4  122723000  122724000      1       1  150064       2.0458      0.02039
enh83498     4  122864800  122865800      1       1  150064       1.9651       0.0247
enh83500     4  123286000  123287000      1       1  150064       2.1727       0.0149
enh83517     4  123794300  123795300      1       1  150064          1.7      0.04457
enh83518     4  123819400  123820400      8       3  150064       1.9965     0.022938
enh83521     4  123945500  123946500      1       1  150064       1.8987       0.0288
enh83525     4  124322000  124323000      1       1  150064       1.6747        0.047
enh83567     4  125857300  125858300      5       2  150064       2.1143     0.017244
enh83599     4  129189800  129190800      3       2  150064       2.6716    0.0037741
enh83607     4  129243600  129244600      2       1  150064        1.865     0.031091
enh83609     4  129268900  129269900      2       1  150064        2.164     0.015234
enh83611     4  129276700  129277700      1       1  150064       3.3372    0.0004231
enh83613     4  129307100  129308100      4       2  150064       2.6691    0.0038022
enh83615     4  129314300  129315300      7       3  150064        1.724     0.042356
enh83620     4  129439000  129440000      3       2  150064       1.6745     0.047015
enh83637     4  129557200  129558200      3       2  150064       1.8283     0.033753
enh83647     4  129678500  129679500      1       1  150064       1.9123      0.02792
enh83669     4  130966200  130967200      6       2  150064       1.9027     0.028542
enh83722     4  139819000  139820000      1       1  150064       1.7202       0.0427
enh83733     4  139941300  139942300      2       1  150064       2.8693     0.002057
enh83735     4  139949100  139950100      1       1  150064       2.7598     0.002892
enh83739     4  140065600  140066600      4       2  150064       2.3645    0.0090284
enh83740     4  140075000  140076000      2       1  150064       2.7649    0.0028469
enh83744     4  140092000  140093000      3       2  150064       1.8184     0.034501
enh83747     4  140166200  140167200      3       1  150064       2.3033     0.010632
enh83748     4  140187900  140188900      2       1  150064       1.8131     0.034907
enh83762     4  140453900  140454900      1       1  150064       2.2445       0.0124
enh83763     4  140472000  140473000      1       1  150064       2.9567     0.001555
enh83767     4  140501600  140502600      3       2  150064       2.3374    0.0097085
enh83768     4  140513600  140514600      1       1  150064       1.6754      0.04693
enh83779     4  140603400  140604400      2       1  150064        2.045     0.020428
enh83793     4  140735300  140736300      1       1  150064        3.108    0.0009419
enh83794     4  140736500  140737500      3       1  150064       3.1915   0.00070767
enh83821     4  140958100  140959100      3       2  150064       1.8123     0.034971
enh83826     4  140975400  140976400      1       1  150064       1.9387      0.02627
enh83892     4  141760600  141761600      2       1  150064       1.8491      0.03222
enh83907     4  143185600  143186600      2       1  150064       2.0086     0.022287
enh83919     4  143479800  143480800      4       2  150064       1.6757     0.046894
enh83936     4  144282300  144283300      4       2  150064       1.9994      0.02278
enh83938     4  144295500  144296500      7       2  150064       1.9962     0.022957
enh83945     4  144316600  144317600      5       2  150064       1.9001      0.02871
enh83946     4  144317600  144318600      2       1  150064       1.7474     0.040286
enh83947     4  144325400  144326400      1       1  150064        2.138      0.01626
enh83948     4  144326400  144327400      3       2  150064       2.3468    0.0094678
enh83980     4  146413300  146414300      1       1  150064       1.7686      0.03848
enh83981     4  146413800  146414800      1       1  150064       1.7686      0.03848
enh84034     4  148007800  148008800      3       1  150064       1.8001      0.03592
enh84035     4  148024100  148025100      5       2  150064       3.1704   0.00076123
enh84082     4  148905000  148906000      2       1  150064       2.0611     0.019646
enh84090     4  148982600  148983600      4       2  150064       2.0855     0.018514
enh84121     4  151145700  151146700      1       1  150064        1.985      0.02357
enh84123     4  151165700  151166700      5       3  150064       2.6463    0.0040688
enh84126     4  151204000  151205000      3       2  150064       1.7373     0.041168
enh84326     4  156693300  156694300      3       1  150064       2.2334     0.012761
enh84332     4  156896200  156897200      2       1  150064       3.0419    0.0011756
enh84333     4  156941600  156942600      5       2  150064       2.3329    0.0098259
enh84342     4  157519100  157520100      2       1  150064       2.9665    0.0015062
enh84344     4  157536300  157537300      4       2  150064       2.5842    0.0048805
enh84346     4  157559000  157560000      3       1  150064       2.3242     0.010058
enh84390     4  159704300  159705300      3       1  150064       2.1406     0.016154
enh84391     4  159705400  159706400      5       1  150064       1.9199     0.027437
enh84402     4  159766200  159767200      1       1  150064        2.155      0.01558
enh84406     4  159823500  159824500      2       1  150064       1.8648     0.031107
enh84452     4  164405800  164406800      3       2  150064       1.6801     0.046469
enh84457     4  164614600  164615600      2       1  150064       1.6733     0.047133
enh84459     4  165124800  165125800      2       1  150064       3.5221    0.0002141
enh84460     4  165128400  165129400      4       2  150064       3.1124   0.00092796
enh84467     4  165898800  165899800      2       1  150064       1.8408     0.032823
enh84472     4  166159200  166160200      5       2  150064       3.0038    0.0013333
enh84479     4  166381700  166382700      4       2  150064       2.0974     0.017978
enh84480     4  166397300  166398300      1       1  150064       2.2218      0.01315
enh84525     4  169656700  169657700      7       3  150064       1.9337     0.026574
enh84574     4  170000800  170001800      4       2  150064       2.1287     0.016639
enh84575     4  170020700  170021700      2       1  150064       2.7468    0.0030094
enh84577     4  170036700  170037700      2       1  150064       2.9329    0.0016788
enh84578     4  170054700  170055700      2       1  150064       2.3723     0.008839
enh84580     4  170064100  170065100      4       2  150064       2.1079     0.017519
enh84581     4  170080400  170081400      1       1  150064       2.3657     0.008998
enh84583     4  170086000  170087000      2       1  150064       2.2185     0.013259
enh84603     4  170162300  170163300      4       2  150064       1.7415     0.040796
enh84612     4  170232800  170233800      1       1  150064       3.8965    4.879e-05
enh84613     4  170236600  170237600      3       1  150064       4.6007   2.1057e-06
enh84614     4  170255500  170256500      2       1  150064       3.5088   0.00022508
enh84616     4  170540100  170541100      3       2  150064       4.9558   3.6015e-07
enh84617     4  170543300  170544300      2       1  150064       3.0969   0.00097777
enh84619     4  170552900  170553900      1       1  150064       4.3116    8.105e-06
enh84621     4  170580100  170581100      3       2  150064       3.9536    3.849e-05
enh84622     4  170645200  170646200      5       2  150064       4.6055   2.0571e-06
enh84625     4  170839900  170840900     10       3  150064       3.0295    0.0012247
enh84626     4  170855500  170856500      3       1  150064       2.9298    0.0016958
enh84662     4  174185600  174186600      4       2  150064       1.7445     0.040533
enh84689     4  176592200  176593200      4       1  150064       2.6982    0.0034861
enh84690     4  176592600  176593600      2       1  150064       1.7685     0.038485
enh84694     4  177198000  177199000      1       1  150064       1.7222      0.04252
enh84709     4  179120000  179121000      2       1  150064       2.4897    0.0063933
enh84719     4  182741800  182742800      2       1  150064       2.7118    0.0033462
enh84753     4  183473800  183474800      1       1  150064        2.005      0.02248
enh84758     4  183497600  183498600      8       3  150064       1.9565     0.025206
enh84762     4  183666200  183667200      1       1  150064       3.1074    0.0009438
enh84770     4  183747000  183748000      7       3  150064       2.0466     0.020347
enh84780     4  184017800  184018800      1       1  150064       2.3451     0.009511
enh84782     4  184028000  184029000      1       1  150064       2.3286     0.009941
enh84787     4  184039400  184040400      4       1  150064       2.2833     0.011205
enh84788     4  184046700  184047700      1       1  150064       2.2688      0.01164
enh84814     4  184183200  184184200      2       1  150064       1.7548     0.039651
enh84837     4  184492300  184493300      6       2  150064       2.0122       0.0221
enh84850     4  184799900  184800900      1       1  150064       2.7126     0.003338
enh84883     4  185276000  185277000      4       2  150064       1.7955     0.036283
enh84884     4  185285400  185286400      3       1  150064       2.0842     0.018573
enh84911     4  185520100  185521100      1       1  150064       1.8774      0.03023
enh84914     4  185565700  185566700      1       1  150064       1.8684      0.03085
enh84915     4  185566400  185567400      2       1  150064       1.8073     0.035355
enh84916     4  185567600  185568600      3       1  150064       1.8044     0.035584
enh84965     4  186187000  186188000      3       1  150064       1.8555      0.03176
enh84966     4  186207300  186208300      2       1  150064       1.9829     0.023691
enh84967     4  186211000  186212000      3       1  150064       1.6744     0.047026
enh84969     4  186227500  186228500      1       1  150064       2.4069     0.008044
enh84971     4  186279900  186280900      3       1  150064       1.7371     0.041185
enh85000     4  186743100  186744100      2       1  150064       1.7819     0.037384
enh85018     4  187000200  187001200      9       3  150064       2.4898    0.0063899
enh85020     4  187053500  187054500      4       2  150064       1.8017     0.035799
enh85046     4  187623300  187624300      2       1  150064       2.2543     0.012087
enh85050     4  187766200  187767200      8       3  150064       1.9588     0.025071
enh85055     4  187942300  187943300      2       1  150064       1.6539     0.049072
enh85056     4  188049400  188050400      8       2  150064       1.7059     0.044012
enh85057     4  188157200  188158200      7       2  150064       2.0741     0.019034
enh85068     4  189003000  189004000     13       5  150064       2.1775     0.014722
enh85070     4  189028700  189029700      9       3  150064       1.7455     0.040446
enh85083     4  189743600  189744600      6       2  150064       2.8226     0.002382
enh85120     5     378800     379800      2       1  150064       1.9204     0.027405
enh85165     5    1185200    1186200      6       3  150064       1.6947     0.045068
enh85180     5    1517600    1518600     12       3  150064       2.5295    0.0057105
enh85209     5    5178400    5179400      2       1  150064       2.2785     0.011348
enh85222     5    5334400    5335400      1       1  150064       1.7951      0.03632
enh85232     5    5419000    5420000      7       2  150064       2.7739    0.0027693
enh85235     5    5429000    5430000      1       1  150064        3.608    0.0001543
enh85236     5    5432800    5433800      4       2  150064       2.7595    0.0028949
enh85237     5    5482200    5483200      1       1  150064       3.2157    0.0006507
enh85238     5    5493900    5494900      3       2  150064       2.4642    0.0068667
enh85239     5    5494700    5495700      4       2  150064       2.5949    0.0047313
enh85240     5    5572400    5573400      3       2  150064         2.22     0.013209
enh85247     5    6634800    6635800      5       2  150064       2.0923     0.018206
enh85251     5    6704300    6705300      4       2  150064       2.4971    0.0062599
enh85255     5    6719600    6720600      2       1  150064       2.8878    0.0019396
enh85256     5    6721300    6722300      2       1  150064       3.0573    0.0011168
enh85257     5    6723100    6724100     10       4  150064        1.864     0.031161
enh85259     5    6729700    6730700      5       3  150064       2.4523    0.0070977
enh85260     5    6731500    6732500      7       3  150064       2.9876    0.0014058
enh85262     5    6734200    6735200      6       3  150064       3.2888   0.00050301
enh85263     5    6765900    6766900      3       1  150064       1.8638     0.031175
enh85267     5    7261200    7262200      4       2  150064       2.6843    0.0036344
enh85268     5    7269100    7270100      6       2  150064       3.4457   0.00028481
enh85269     5    7321500    7322500      4       2  150064       2.3109      0.01042
enh85270     5    7392000    7393000      2       1  150064       2.1379     0.016261
enh85272     5    7418000    7419000      6       3  150064       1.7338     0.041479
enh85274     5    7424800    7425800      3       1  150064        1.724     0.042356
enh85279     5    7816200    7817200      1       1  150064       2.3398     0.009647
enh85311     5    9372600    9373600      5       2  150064       2.1681     0.015076
enh85335     5    9561700    9562700      4       2  150064       2.1001     0.017859
enh85350     5    9782100    9783100      3       1  150064        2.615    0.0044611
enh85419     5   10631500   10632500      6       1  150064        1.934     0.026554
enh85420     5   10632100   10633100     14       2  150064       2.1625     0.015289
enh85421     5   10635600   10636600      8       2  150064       2.3466    0.0094734
enh85422     5   10637000   10638000      5       1  150064       2.3642    0.0090341
enh85423     5   10644800   10645800      7       1  150064       2.5724    0.0050493
enh85424     5   10645200   10646200      6       1  150064       2.5379    0.0055764
enh85530     5   14326100   14327100      4       2  150064       1.7999     0.035936
enh85562     5   14667800   14668800      3       1  150064       1.7079     0.043831
enh85563     5   14672100   14673100      1       1  150064       2.0484      0.02026
enh85566     5   14676200   14677200      1       1  150064       1.8928      0.02919
enh85590     5   15285600   15286600      1       1  150064        1.707      0.04391
enh85615     5   15918400   15919400      1       1  150064       2.0243      0.02147
enh85616     5   15927000   15928000      3       2  150064       2.2402      0.01254
enh85628     5   16539600   16540600      2       1  150064       2.5106    0.0060262
enh85630     5   16713000   16714000      1       1  150064       2.8418     0.002243
enh85632     5   16721400   16722400      2       1  150064       2.4475    0.0071929
enh85633     5   16725800   16726800      2       1  150064       1.6854      0.04596
enh85662     5   16883600   16884600      4       2  150064       1.9023     0.028564
enh85709     5   17251700   17252700      1       1  150064       1.8555      0.03176
enh85846     5   33308600   33309600      3       2  150064       2.3579    0.0091893
enh85894     5   34522600   34523600      7       2  150064       2.1435     0.016037
enh85895     5   34526500   34527500     10       4  150064       2.2363     0.012665
enh85896     5   34527000   34528000      7       3  150064       1.9828     0.023695
enh85898     5   34531800   34532800      9       4  150064       2.0389     0.020731
enh85955     5   35182800   35183800      3       1  150064       1.6656     0.047898
enh85975     5   36301000   36302000      4       2  150064       1.8088     0.035237
enh85986     5   36528800   36529800      3       2  150064       1.9634     0.024801
enh86029     5   38095000   38096000      2       1  150064       1.9015     0.028621
enh86056     5   38659700   38660700      3       1  150064       1.9409     0.026138
enh86057     5   38671600   38672600      1       1  150064       2.5421      0.00551
enh86072     5   38871300   38872300      1       1  150064       2.1422      0.01609
enh86075     5   39021200   39022200      2       1  150064       2.8522     0.002171
enh86085     5   39271800   39272800      3       2  150064        2.069     0.019275
enh86087     5   39400100   39401100      6       3  150064       1.7543      0.03969
enh86088     5   39420400   39421400      1       1  150064       1.9815      0.02377
enh86090     5   39430000   39431000      3       2  150064       1.9853     0.023553
enh86091     5   39432600   39433600      3       1  150064       2.3613    0.0091061
enh86169     5   43425900   43426900      3       1  150064       1.8325     0.033437
enh86179     5   43711100   43712100      6       3  150064       2.1796     0.014643
enh86184     5   44506000   44507000      4       1  150064       1.7025     0.044334
enh86187     5   49849100   49850100      3       2  150064       1.9941     0.023072
enh86190     5   50521300   50522300      2       1  150064       2.6851    0.0036256
enh86197     5   50917500   50918500      2       1  150064       1.7207     0.042648
enh86199     5   51177200   51178200      4       2  150064        1.892     0.029247
enh86200     5   51178000   51179000      2       1  150064       2.1589      0.01543
enh86221     5   52323200   52324200      3       2  150064       1.9176     0.027582
enh86224     5   52333800   52334800      7       2  150064       2.5366    0.0055968
enh86241     5   52898600   52899600      2       1  150064       2.1356     0.016358
enh86264     5   53573500   53574500      6       2  150064       1.9133     0.027857
enh86289     5   53927800   53928800      6       4  150064        1.682     0.046284
enh86290     5   53941900   53942900      5       2  150064       1.9622     0.024872
enh86302     5   54117300   54118300      2       1  150064       2.0846     0.018555
enh86303     5   54131400   54132400      1       1  150064        2.778     0.002735
enh86305     5   54169000   54170000      2       1  150064       1.9463     0.025807
enh86306     5   54172200   54173200      3       2  150064       2.3864    0.0085066
enh86309     5   54326400   54327400      1       1  150064       2.2271      0.01297
enh86346     5   55209300   55210300      3       2  150064       2.3805    0.0086451
enh86365     5   55406400   55407400      2       1  150064       1.6842     0.046075
enh86373     5   55459900   55460900      3       1  150064       1.6582     0.048637
enh86374     5   55465200   55466200      4       2  150064       1.8751      0.03039
enh86375     5   55470700   55471700      1       1  150064       2.0425      0.02055
enh86398     5   55742500   55743500      3       2  150064        1.881     0.029988
enh86416     5   55902300   55903300      3       2  150064        1.814     0.034842
enh86469     5   56594600   56595600      6       3  150064       1.9785     0.023936
enh86497     5   57133000   57134000      2       1  150064       1.7357     0.041307
enh86498     5   57137300   57138300      2       1  150064         1.93     0.026806
enh86499     5   57140600   57141600      5       2  150064        1.712     0.043451
enh86508     5   57376100   57377100      3       1  150064       3.1661   0.00077239
enh86510     5   57483200   57484200      5       2  150064       2.6387    0.0041611
enh86513     5   57616200   57617200      3       2  150064       1.9746     0.024158
enh86516     5   57750100   57751100      2       1  150064       2.3123      0.01038
enh86521     5   58218100   58219100      2       1  150064       1.8599     0.031452
enh86525     5   58298000   58299000     10       3  150064       2.4339    0.0074683
enh86526     5   58316200   58317200      2       1  150064       2.4047    0.0080919
enh86530     5   58399600   58400600      1       1  150064       1.7727      0.03814
enh86534     5   58484400   58485400      5       2  150064       1.7684     0.038493
enh86548     5   58858600   58859600      3       2  150064       2.7821    0.0027005
enh86550     5   58882200   58883200      1       1  150064       2.1502      0.01577
enh86551     5   58883500   58884500      2       1  150064       1.6588     0.048579
enh86552     5   58945000   58946000      2       1  150064       2.7969    0.0025798
enh86554     5   59005400   59006400      2       1  150064       2.1323     0.016492
enh86568     5   59337400   59338400      4       2  150064       2.4635    0.0068799
enh86572     5   59968800   59969800      3       2  150064       2.5084    0.0060632
enh86576     5   59997100   59998100      6       2  150064       2.2782     0.011358
enh86577     5   60000100   60001100      3       1  150064       2.2426      0.01246
enh86580     5   60496200   60497200      4       2  150064       5.0927   1.7649e-07
enh86581     5   60524600   60525600      4       2  150064       5.5247   1.6502e-08
enh86582     5   60559200   60560200      4       2  150064       2.1755     0.014795
enh86584     5   60572900   60573900      4       2  150064       3.9699   3.5957e-05
enh86585     5   60576100   60577100      3       1  150064       3.7649   8.3299e-05
enh86586     5   60585000   60586000      1       1  150064       4.5695    2.445e-06
enh86587     5   60588500   60589500      2       1  150064       4.2904   8.9184e-06
enh86588     5   60594400   60595400      1       1  150064       3.9194    4.439e-05
enh86589     5   60597600   60598600      2       1  150064       6.0168   8.8954e-10
enh86590     5   60600100   60601100      2       1  150064       3.8508    5.887e-05
enh86591     5   60602200   60603200      2       1  150064       3.0155    0.0012827
enh86594     5   60615100   60616100      3       2  150064       6.1932   2.9478e-10
enh86596     5   60624500   60625500      1       1  150064       6.6855    1.151e-11
enh86598     5   60636600   60637600      2       1  150064       2.5333    0.0056494
enh86600     5   60642600   60643600      3       2  150064       5.4008   3.3169e-08
enh86605     5   60705200   60706200      3       2  150064       2.8612    0.0021103
enh86606     5   60706400   60707400      1       1  150064       5.0554    2.147e-07
enh86607     5   60709500   60710500      2       1  150064       2.4363     0.007419
enh86609     5   60711600   60712600      2       1  150064       4.6132   1.9823e-06
enh86611     5   60725200   60726200      1       1  150064       4.6812    1.426e-06
enh86612     5   60727800   60728800      2       1  150064       5.8212   2.9217e-09
enh86614     5   60751000   60752000      3       1  150064       5.7432   4.6457e-09
enh86616     5   60760100   60761100      1       1  150064       4.6098    2.015e-06
enh86620     5   60900000   60901000      3       2  150064       2.8338    0.0023001
enh86630     5   61100600   61101600      5       1  150064       2.6783    0.0036997
enh86633     5   61371600   61372600      1       1  150064       1.7013      0.04444
enh86638     5   61582400   61583400      4       1  150064       3.1047   0.00095233
enh86639     5   61592300   61593300      5       3  150064       2.4714    0.0067286
enh86641     5   61603600   61604600      2       1  150064       1.7886     0.036841
enh86642     5   61606000   61607000      3       2  150064       2.1313     0.016532
enh86644     5   61609600   61610600      2       1  150064       1.7238     0.042374
enh86646     5   61628800   61629800      3       2  150064       3.9918   3.2792e-05
enh86647     5   61680700   61681700      1       1  150064       1.7326      0.04158
enh86648     5   61697800   61698800      3       2  150064        1.959     0.025058
enh86649     5   61707400   61708400      1       1  150064       1.9596      0.02502
enh86653     5   61943800   61944800      2       1  150064        1.988     0.023404
enh86673     5   64311000   64312000      4       1  150064       2.5881    0.0048256
enh86674     5   64313400   64314400      2       1  150064        2.404    0.0081081
enh86675     5   64315800   64316800      4       2  150064        2.141     0.016136
enh86676     5   64322700   64323700      1       1  150064       2.7858      0.00267
enh86678     5   64329900   64330900      4       1  150064       2.6771    0.0037133
enh86706     5   64857400   64858400      2       1  150064       2.0444     0.020456
enh86708     5   64917800   64918800      2       1  150064       1.8092     0.035211
enh86761     5   66390500   66391500      1       1  150064       2.8054     0.002513
enh86800     5   67514900   67515900      4       2  150064       1.6454     0.049943
enh86805     5   67527800   67528800      2       1  150064        2.198     0.013976
enh86808     5   67545700   67546700      4       2  150064       2.6248    0.0043356
enh86823     5   67639700   67640700      3       2  150064       3.0335    0.0012087
enh86827     5   67714100   67715100      3       2  150064        2.138     0.016258
enh86828     5   67715700   67716700      5       3  150064       2.6748     0.003739
enh86831     5   67730500   67731500      3       2  150064       2.8964    0.0018875
enh86835     5   67754800   67755800      2       1  150064       1.6534     0.049129
enh86867     5   68750000   68751000      6       2  150064       1.6875     0.045752
enh86876     5   70752700   70753700      2       1  150064        1.686       0.0459
enh86931     5   71643100   71644100      1       1  150064       2.0058      0.02244
enh86948     5   71853100   71854100      1       1  150064       2.2165      0.01333
enh86973     5   72446000   72447000      8       1  150064       1.6712     0.047338
enh86974     5   72447600   72448600      9       2  150064       1.7421     0.040742
enh86982     5   72617700   72618700      6       2  150064       2.0607     0.019667
enh86983     5   72633700   72634700      2       1  150064       1.6531     0.049153
enh86988     5   72707800   72708800      5       3  150064       2.1068     0.017568
enh87043     5   73685400   73686400      3       2  150064       1.7458     0.040425
enh87048     5   73707200   73708200      3       1  150064       1.7925     0.036529
enh87053     5   73789200   73790200      4       2  150064       1.6457     0.049912
enh87095     5   74332900   74333900      2       1  150064       1.8494     0.032203
enh87096     5   74336600   74337600      4       2  150064        1.794     0.036408
enh87098     5   74344000   74345000      6       2  150064       1.7837     0.037235
enh87104     5   74572600   74573600      1       1  150064       1.8322      0.03346
enh87111     5   74761400   74762400      1       1  150064       1.8882       0.0295
enh87113     5   74861700   74862700      2       1  150064       2.6414    0.0041284
enh87118     5   74912900   74913900      1       1  150064       2.2603       0.0119
enh87119     5   74916200   74917200      5       2  150064       2.1994     0.013924
enh87179     5   77039000   77040000      3       2  150064       1.7637      0.03889
enh87184     5   77069400   77070400      3       1  150064       1.9461      0.02582
enh87192     5   77588600   77589600      4       2  150064       3.6686   0.00012193
enh87193     5   77591400   77592400      1       1  150064       2.6042     0.004604
enh87195     5   77654600   77655600      2       1  150064       1.9902     0.023287
enh87196     5   77791600   77792600      1       1  150064       2.0407      0.02064
enh87198     5   77796900   77797900      4       2  150064       2.2196     0.013222
enh87200     5   77802300   77803300      4       2  150064       2.1165     0.017149
enh87204     5   77817200   77818200      1       1  150064        2.755     0.002935
enh87220     5   77888500   77889500      2       1  150064       1.9908      0.02325
enh87225     5   77898000   77899000      1       1  150064       1.7146      0.04321
enh87267     5   78478700   78479700      2       1  150064       1.7304     0.041779
enh87291     5   79461000   79462000      9       4  150064       1.8203     0.034355
enh87292     5   79465000   79466000      1       1  150064       2.0058      0.02244
enh87295     5   79480000   79481000      2       1  150064       1.7585     0.039334
enh87302     5   79506200   79507200      2       1  150064       2.1979     0.013978
enh87305     5   79512800   79513800      2       1  150064       1.8464     0.032419
enh87308     5   79516200   79517200      4       2  150064       2.0573     0.019829
enh87343     5   80258500   80259500      3       1  150064       1.9509     0.025535
enh87374     5   80542100   80543100      2       1  150064       1.6868     0.045819
enh87389     5   81089500   81090500      3       2  150064       3.2216   0.00063738
enh87393     5   81152900   81153900      2       1  150064       3.1561   0.00079939
enh87400     5   81425000   81426000      1       1  150064        2.383     0.008586
enh87403     5   81572000   81573000      3       2  150064       2.9706    0.0014859
enh87405     5   81630300   81631300      1       1  150064       1.7398      0.04095
enh87415     5   82280700   82281700      3       1  150064       2.1806     0.014608
enh87419     5   82325500   82326500      1       1  150064       2.1951      0.01408
enh87423     5   82673800   82674800      2       1  150064       1.6945     0.045089
enh87430     5   82856200   82857200      8       4  150064       2.4352    0.0074423
enh87432     5   82928800   82929800      5       2  150064         2.86    0.0021183
enh87439     5   83269600   83270600      1       1  150064       2.1832      0.01451
enh87450     5   86263600   86264600      2       1  150064       1.7194     0.042771
enh87453     5   86366800   86367800      1       1  150064       1.8267      0.03387
enh87455     5   86394500   86395500      3       2  150064       2.1047     0.017658
enh87472     5   87468500   87469500      1       1  150064       2.3101      0.01044
enh87473     5   87543600   87544600      2       1  150064       2.6214    0.0043791
enh87475     5   87546300   87547300      1       1  150064       2.7381      0.00309
enh87476     5   87552400   87553400      1       1  150064       3.0454     0.001162
enh87477     5   87565700   87566700      2       1  150064       2.7881    0.0026506
enh87479     5   87693100   87694100      2       1  150064       2.1329     0.016465
enh87481     5   88047200   88048200      3       1  150064       2.4647    0.0068558
enh87482     5   88074200   88075200      2       1  150064        2.341    0.0096152
enh87487     5   88122600   88123600      1       1  150064       3.5875    0.0001669
enh87490     5   88237200   88238200      3       1  150064       2.5526    0.0053455
enh87491     5   88238400   88239400      2       1  150064       2.4301    0.0075464
enh87494     5   88716600   88717600      1       1  150064       4.7905    8.319e-07
enh87498     5   89351100   89352100      3       1  150064       3.0738    0.0010568
enh87499     5   89352800   89353800      1       1  150064       3.2466    0.0005839
enh87500     5   89392200   89393200      3       2  150064       1.9681     0.024528
enh87501     5   89439800   89440800      1       1  150064       1.9343      0.02654
enh87502     5   89686400   89687400      3       2  150064        1.676     0.046867
enh87505     5   90211000   90212000      3       1  150064       2.1157     0.017184
enh87507     5   90278000   90279000      1       1  150064       4.5689    2.452e-06
enh87511     5   90369800   90370800      3       1  150064       2.1328     0.016472
enh87512     5   90390800   90391800      2       1  150064        2.267     0.011696
enh87513     5   90415200   90416200      4       2  150064       2.0612     0.019641
enh87515     5   90431500   90432500      5       2  150064       2.0328     0.021036
enh87518     5   90447400   90448400      1       1  150064       2.4177      0.00781
enh87519     5   90457800   90458800      3       1  150064        2.518    0.0059019
enh87523     5   90485800   90486800      2       1  150064       2.9127    0.0017915
enh87524     5   90508400   90509400      3       2  150064       1.8476      0.03233
enh87526     5   90514500   90515500      1       1  150064       2.0915      0.01824
enh87528     5   90564600   90565600      4       2  150064       2.0909      0.01827
enh87546     5   92413900   92414900      2       1  150064       1.8438     0.032609
enh87566     5   93576400   93577400      2       1  150064       2.4432    0.0072791
enh87567     5   93909200   93910200      2       1  150064        2.207     0.013656
enh87602     5   95129300   95130300      2       1  150064       1.8554     0.031768
enh87614     5   95197500   95198500      3       2  150064       2.7969      0.00258
enh87616     5   95213800   95214800      1       1  150064       1.8473      0.03235
enh87618     5   95217200   95218200      1       1  150064       1.8723      0.03058
enh87619     5   95219000   95220000      4       2  150064        2.264     0.011786
enh87633     5   95403300   95404300      3       1  150064       1.8395      0.03292
enh87642     5   95633600   95634600      2       1  150064       3.5671   0.00018048
enh87650     5   95990600   95991600      3       1  150064        1.807     0.035378
enh87651     5   95991800   95992800      3       2  150064       2.0584     0.019778
enh87655     5   96004200   96005200      4       2  150064       2.4169     0.007827
enh87667     5   96211000   96212000      8       4  150064       1.8176     0.034565
enh87669     5   96221200   96222200      5       1  150064       2.0305     0.021153
enh87670     5   96229000   96230000      4       2  150064       2.0607     0.019665
enh87671     5   96239300   96240300      8       2  150064       2.4624    0.0069006
enh87674     5   96288000   96289000      3       1  150064       2.5823    0.0049069
enh87675     5   96293400   96294400      3       1  150064       2.3884      0.00846
enh87680     5   96355300   96356300      4       2  150064       2.1878     0.014342
enh87702     5   98088100   98089100      5       2  150064       2.2462     0.012346
enh87703     5   98098600   98099600      4       2  150064       2.5261    0.0057669
enh87705     5   98114900   98115900      1       1  150064        1.974      0.02419
enh87710     5   98181900   98182900      1       1  150064       2.6988     0.003479
enh87711     5   98274200   98275200      2       1  150064       2.3824    0.0086006
enh87713     5   98329200   98330200      6       1  150064       1.8696     0.030769
enh87752     5  102849600  102850600      2       1  150064       1.7234     0.042409
enh87761     5  103970300  103971300      2       1  150064       2.3147     0.010314
enh87768     5  105594300  105595300      1       1  150064       2.0621       0.0196
enh87771     5  106454000  106455000      8       2  150064       2.0663     0.019401
enh87776     5  106700800  106701800      5       2  150064       2.3409    0.0096179
enh87777     5  106702400  106703400      5       2  150064       3.4055   0.00033018
enh87779     5  106724000  106725000      3       1  150064       2.3799    0.0086579
enh87785     5  106768000  106769000      2       1  150064       2.2995     0.010739
enh87787     5  106795200  106796200      3       1  150064       1.6709     0.047366
enh87799     5  106848700  106849700     10       5  150064       2.1115     0.017365
enh87802     5  106853700  106854700      2       1  150064       1.7752     0.037936
enh87803     5  106858700  106859700      2       1  150064       2.4676    0.0068012
enh87807     5  106875200  106876200      2       1  150064        3.701   0.00010739
enh87808     5  106878000  106879000      1       1  150064       3.3924    0.0003464
enh87809     5  106879200  106880200      3       2  150064       3.3616   0.00038744
enh87810     5  106885000  106886000      4       2  150064       2.9494    0.0015921
enh87811     5  106888600  106889600      2       1  150064       2.6278    0.0042965
enh87812     5  106892000  106893000      2       1  150064       3.7993    7.255e-05
enh87813     5  106894400  106895400      1       1  150064       1.6882      0.04569
enh87817     5  106902700  106903700      3       1  150064       1.6568     0.048781
enh87825     5  107003600  107004600      1       1  150064        1.883      0.02985
enh87826     5  107078800  107079800      5       2  150064       2.0907     0.018278
enh87853     5  108723500  108724500      3       1  150064       2.1118      0.01735
enh87854     5  108730600  108731600      6       1  150064       1.7055     0.044054
enh87855     5  108735400  108736400      2       1  150064       1.6636     0.048095
enh87856     5  108736400  108737400      2       1  150064       1.6687     0.047589
enh87857     5  108742800  108743800      4       2  150064       3.2021   0.00068211
enh87858     5  108748700  108749700      3       1  150064       2.2013     0.013858
enh87859     5  108790700  108791700      3       1  150064       2.5516    0.0053619
enh87860     5  108869000  108870000      4       2  150064       2.0193     0.021727
enh87862     5  109029300  109030300      2       1  150064       3.9179   4.4666e-05
enh87863     5  109035000  109036000      5       3  150064       3.8067   7.0427e-05
enh87864     5  109035600  109036600      4       2  150064        3.896   4.8899e-05
enh87865     5  109037200  109038200      7       4  150064       3.6239   0.00014507
enh87866     5  109040100  109041100      3       2  150064       4.1078   1.9971e-05
enh87867     5  109050000  109051000      4       2  150064       4.1506   1.6582e-05
enh87868     5  109075200  109076200      4       2  150064       3.0993   0.00096981
enh87869     5  109079100  109080100      4       2  150064       3.0573    0.0011166
enh87870     5  109141100  109142100      4       2  150064       4.1835    1.435e-05
enh87871     5  109166200  109167200      7       3  150064       4.8287   6.8699e-07
enh87872     5  109198600  109199600      2       1  150064       3.4924   0.00023934
enh87873     5  109200900  109201900      5       3  150064       2.6816    0.0036637
enh87889     5  110558800  110559800      3       2  150064       2.0899     0.018316
enh87902     5  110937200  110938200      2       1  150064       2.2688      0.01164
enh87903     5  110938500  110939500      5       2  150064       1.9949     0.023029
enh87905     5  111016600  111017600      7       2  150064       1.8769     0.030267
enh87952     5  112303900  112304900      3       2  150064       2.0828     0.018633
enh87954     5  112311200  112312200      1       1  150064       3.0255     0.001241
enh87973     5  112460200  112461200      6       1  150064       2.7939    0.0026039
enh88030     5  114701400  114702400      6       2  150064       2.8584     0.002129
enh88034     5  114759100  114760100      7       2  150064       1.6797     0.046512
enh88035     5  114766400  114767400      1       1  150064       1.9674      0.02457
enh88040     5  114876300  114877300      3       1  150064        1.815     0.034759
enh88061     5  115713700  115714700      3       2  150064       2.0167     0.021866
enh88077     5  115880600  115881600      7       3  150064       1.9251     0.027108
enh88087     5  115950400  115951400      5       2  150064       1.7562     0.039529
enh88154     5  118677700  118678700      4       1  150064       2.5923    0.0047663
enh88155     5  118679600  118680600      4       2  150064       2.1244     0.016817
enh88159     5  118692800  118693800      3       1  150064       2.2814     0.011262
enh88160     5  118694300  118695300      2       1  150064       1.6976      0.04479
enh88161     5  118696700  118697700      1       1  150064       1.7021      0.04437
enh88165     5  118722000  118723000      1       1  150064       1.7184      0.04286
enh88170     5  118745800  118746800      2       1  150064       1.7715     0.038243
enh88177     5  119847700  119848700      3       1  150064       2.0067     0.022392
enh88183     5  121061500  121062500      3       2  150064       2.1512     0.015729
enh88205     5  121667900  121668900      1       1  150064       1.6614      0.04832
enh88211     5  121828800  121829800      3       1  150064        2.566    0.0051435
enh88238     5  122764400  122765400      4       2  150064       1.9459     0.025836
enh88267     5  123624800  123625800      4       1  150064       2.7684    0.0028167
enh88269     5  123644900  123645900      5       2  150064       1.8268     0.033861
enh88281     5  123935200  123936200      4       2  150064       2.0583     0.019779
enh88283     5  123940900  123941900      4       2  150064       2.7943    0.0026007
enh88287     5  123975500  123976500      2       1  150064       2.2134     0.013436
enh88288     5  123977600  123978600      4       2  150064            2      0.02275
enh88300     5  124004600  124005600      4       2  150064       1.8705     0.030704
enh88303     5  124021800  124022800      4       2  150064       1.7406     0.040876
enh88306     5  124034500  124035500      1       1  150064       1.9022      0.02857
enh88317     5  124057400  124058400      1       1  150064       2.0112      0.02215
enh88347     5  124608800  124609800      3       2  150064       1.6948     0.045058
enh88348     5  124633800  124634800      2       1  150064       1.9601     0.024991
enh88350     5  124693100  124694100      3       2  150064       1.7574     0.039422
enh88351     5  124708400  124709400      6       2  150064       3.2123   0.00065835
enh88355     5  124884700  124885700      2       1  150064       1.9556     0.025253
enh88356     5  124886800  124887800      4       2  150064       1.9837     0.023644
enh88361     5  125337600  125338600      7       3  150064       3.2581   0.00056089
enh88365     5  125699800  125700800      2       1  150064       2.5284    0.0057298
enh88367     5  125709200  125710200      2       1  150064       1.7938     0.036426
enh88369     5  125749800  125750800      2       1  150064        1.927     0.026988
enh88382     5  125874400  125875400      4       1  150064       2.8224    0.0023835
enh88389     5  126068000  126069000      5       1  150064        1.697     0.044847
enh88400     5  126204400  126205400      6       3  150064       3.6514   0.00013039
enh88405     5  126306800  126307800      4       1  150064       3.6967   0.00010922
enh88424     5  126921400  126922400      3       2  150064       1.8477     0.032325
enh88428     5  127088800  127089800      3       2  150064       2.5727     0.005045
enh88430     5  127148200  127149200      3       1  150064       2.1041     0.017686
enh88431     5  127149300  127150300      3       2  150064       3.0831    0.0010242
enh88432     5  127211100  127212100      2       1  150064       3.8921   4.9696e-05
enh88438     5  127352200  127353200      5       2  150064       2.3638    0.0090453
enh88443     5  127607400  127608400      3       1  150064       1.6651     0.047948
enh88464     5  130654400  130655400      1       1  150064       1.7068      0.04393
enh88474     5  130945600  130946600      1       1  150064       1.7649      0.03879
enh88520     5  131752500  131753500      2       1  150064       1.6528     0.049185
enh88524     5  131770500  131771500      3       1  150064       2.0343     0.020959
enh88527     5  131782900  131783900      3       1  150064       1.9363     0.026414
enh88529     5  131793300  131794300      4       2  150064       2.4699    0.0067573
enh88533     5  131805900  131806900      5       2  150064       1.7579     0.039382
enh88574     5  132385600  132386600      4       1  150064       1.7288     0.041924
enh88646     5  133758400  133759400      1       1  150064       1.8189      0.03446
enh88706     5  134526800  134527800      2       1  150064       1.9616     0.024902
enh88713     5  134574800  134575800      5       3  150064        1.782     0.037375
enh88745     5  135038900  135039900      4       2  150064       3.0647    0.0010896
enh88749     5  135050900  135051900      2       1  150064       1.7549     0.039634
enh88759     5  135330100  135331100      1       1  150064       2.0492      0.02022
enh88770     5  135372100  135373100      1       1  150064       2.2179      0.01328
enh88787     5  135955100  135956100      1       1  150064       1.9845       0.0236
enh88800     5  136481300  136482300      3       1  150064       2.0162     0.021892
enh88802     5  136541600  136542600      3       2  150064       2.2672      0.01169
enh88803     5  136554000  136555000      7       3  150064       1.8145     0.034797
enh88816     5  137008100  137009100      4       2  150064        2.077     0.018899
enh88823     5  137225000  137226000      2       1  150064       2.3254     0.010024
enh88827     5  137358300  137359300      6       2  150064       3.3489   0.00040571
enh88828     5  137365900  137366900      1       1  150064       1.7893      0.03678
enh88829     5  137369200  137370200      1       1  150064       1.7626      0.03898
enh88830     5  137390300  137391300      4       1  150064        2.571    0.0050696
enh88832     5  137431200  137432200      3       1  150064       1.8681     0.030874
enh88834     5  137566400  137567400      3       2  150064       3.4988   0.00023365
enh88835     5  137672200  137673200      5       3  150064       4.9712   3.3275e-07
enh88836     5  137675400  137676400      3       1  150064       3.2208   0.00063924
enh88837     5  137676300  137677300      1       1  150064       2.4556     0.007033
enh88838     5  137690400  137691400      1       1  150064       1.6456      0.04992
enh88839     5  137704400  137705400      2       1  150064        1.954      0.02535
enh88841     5  137775500  137776500      4       2  150064       4.2898   8.9401e-06
enh88842     5  137785300  137786300      1       1  150064       3.4458    0.0002847
enh88844     5  137798600  137799600      3       2  150064       4.1241   1.8611e-05
enh88847     5  137840300  137841300      2       1  150064       4.9984   2.8901e-07
enh88848     5  137863300  137864300      2       1  150064       4.6737   1.4792e-06
enh88849     5  137864200  137865200      2       1  150064       3.2631   0.00055098
enh88850     5  137876600  137877600      2       1  150064        4.384   5.8268e-06
enh88851     5  137880600  137881600      2       1  150064       4.4219    4.891e-06
enh88853     5  137945200  137946200      2       1  150064       5.1516   1.2917e-07
enh88863     5  138059800  138060800      2       1  150064       1.8564     0.031697
enh88888     5  138303400  138304400      1       1  150064       2.1604      0.01537
enh88925     5  138688100  138689100      2       1  150064       1.8913     0.029295
enh88937     5  138772800  138773800      2       1  150064       2.5399    0.0055445
enh88940     5  138780900  138781900      1       1  150064       2.0433      0.02051
enh88951     5  138871800  138872800      1       1  150064       1.7968      0.03618
enh88952     5  138872200  138873200      2       1  150064       1.9077     0.028216
enh88959     5  138922600  138923600      2       1  150064       2.3016      0.01068
enh88973     5  139036200  139037200      3       1  150064       2.3431    0.0095613
enh88975     5  139043800  139044800      1       1  150064       2.9032     0.001847
enh88978     5  139051000  139052000      1       1  150064       2.9118     0.001797
enh88979     5  139051800  139052800      1       1  150064       3.7447     9.03e-05
enh88980     5  139053300  139054300      6       2  150064       3.4557   0.00027439
enh88981     5  139054600  139055600      1       1  150064       3.5172    0.0002181
enh88982     5  139055800  139056800      1       1  150064       3.5426    0.0001981
enh88983     5  139057400  139058400      2       1  150064       3.2548   0.00056726
enh88984     5  139065100  139066100      3       1  150064       4.2309   1.1639e-05
enh88985     5  139068800  139069800      1       1  150064       2.7664     0.002834
enh88986     5  139071000  139072000      4       1  150064       4.0593   2.4607e-05
enh89003     5  139223800  139224800      1       1  150064        1.784      0.03721
enh89004     5  139242800  139243800      2       1  150064       2.2927     0.010932
enh89005     5  139259700  139260700      1       1  150064       1.7424      0.04072
enh89010     5  139519800  139520800      1       1  150064       1.7849      0.03714
enh89011     5  139528800  139529800      2       1  150064       3.2801   0.00051881
enh89014     5  139536500  139537500      2       1  150064       3.3347    0.0004269
enh89015     5  139545200  139546200      5       1  150064       1.7164     0.043045
enh89017     5  139562500  139563500      3       2  150064       2.9821    0.0014314
enh89019     5  139595800  139596800      2       1  150064       2.6955    0.0035137
enh89020     5  139598400  139599400      3       1  150064       1.7097     0.043657
enh89021     5  139599600  139600600      2       1  150064       1.7076     0.043856
enh89022     5  139602000  139603000      2       1  150064       3.2754   0.00052752
enh89025     5  139622400  139623400      1       1  150064       1.6787      0.04661
enh89031     5  139637000  139638000      1       1  150064       3.5465    0.0001952
enh89035     5  139677900  139678900      3       2  150064       2.5462    0.0054454
enh89036     5  139681000  139682000      2       1  150064       3.4933   0.00023857
enh89037     5  139683100  139684100      3       1  150064       1.6657      0.04789
enh89038     5  139691100  139692100      3       2  150064       2.0504     0.020161
enh89052     5  139779200  139780200      1       1  150064       3.8515    5.871e-05
enh89060     5  139953000  139954000      2       1  150064       3.3195   0.00045082
enh89062     5  140018000  140019000      4       2  150064       2.3282    0.0099511
enh89063     5  140025600  140026600      4       1  150064       1.8292     0.033688
enh89064     5  140043200  140044200      4       2  150064         2.76    0.0028901
enh89065     5  140045200  140046200      3       2  150064       1.8601     0.031433
enh89066     5  140051800  140052800      1       1  150064       4.0009    3.155e-05
enh89067     5  140071800  140072800      6       2  150064       4.2326   1.1549e-05
enh89069     5  140097800  140098800      4       2  150064       3.7639   8.3632e-05
enh89072     5  140366800  140367800      3       2  150064       1.8926     0.029203
enh89076     5  140863300  140864300      6       3  150064       1.9227     0.027261
enh89077     5  140868000  140869000      1       1  150064       1.9089      0.02814
enh89098     5  141062700  141063700      1       1  150064       2.2371      0.01264
enh89104     5  141108700  141109700      3       2  150064       1.7107     0.043566
enh89112     5  141213400  141214400     11       2  150064       2.6673    0.0038236
enh89134     5  141443100  141444100      1       1  150064       2.0168      0.02186
enh89138     5  141536400  141537400      3       2  150064       2.2295     0.012889
enh89142     5  141564500  141565500      5       2  150064       1.8234      0.03412
enh89143     5  141566100  141567100      2       1  150064       3.0828    0.0010253
enh89170     5  141706800  141707800      3       2  150064       3.0707    0.0010678
enh89176     5  141761600  141762600      2       1  150064       1.7018     0.044392
enh89213     5  142132800  142133800      2       1  150064       1.8334      0.03337
enh89216     5  142158400  142159400      1       1  150064       3.1275    0.0008816
enh89280     5  142625300  142626300      4       2  150064       2.0742     0.019031
enh89287     5  142778500  142779500      3       2  150064       2.0091     0.022262
enh89289     5  142850600  142851600      3       1  150064       1.9789     0.023914
enh89309     5  143890600  143891600      2       1  150064       1.8592     0.031497
enh89313     5  144077600  144078600      4       2  150064       1.6899      0.04552
enh89332     5  145351600  145352600      2       1  150064       1.6537     0.049095
enh89357     5  146270900  146271900      1       1  150064        3.752    8.773e-05
enh89457     5  148658800  148659800      3       2  150064       2.0095     0.022242
enh89458     5  148661800  148662800      2       1  150064       2.4975    0.0062529
enh89459     5  148667900  148668900      1       1  150064       2.1323      0.01649
enh89460     5  148674100  148675100      2       1  150064       2.5664    0.0051386
enh89461     5  148675200  148676200      1       1  150064       2.2417      0.01249
enh89466     5  148700100  148701100      4       2  150064       1.7866     0.037002
enh89470     5  148736700  148737700      4       2  150064       2.1907     0.014235
enh89472     5  148747100  148748100      1       1  150064       2.8664     0.002076
enh89483     5  148808100  148809100      2       1  150064       2.4416    0.0073104
enh89484     5  148809800  148810800      3       2  150064       2.1632     0.015263
enh89519     5  149112700  149113700      4       2  150064       2.2269     0.012977
enh89520     5  149127100  149128100      1       1  150064       2.5181     0.005899
enh89523     5  149137200  149138200      4       2  150064       1.9622     0.024872
enh89525     5  149142200  149143200      2       1  150064       2.1835       0.0145
enh89526     5  149150600  149151600      5       3  150064       2.8676    0.0020681
enh89527     5  149151300  149152300      5       2  150064         2.15     0.015776
enh89529     5  149157500  149158500      1       1  150064       2.1953      0.01407
enh89532     5  149172200  149173200      4       2  150064       2.6938    0.0035318
enh89533     5  149174000  149175000      5       2  150064       2.2258     0.013012
enh89534     5  149175200  149176200      3       2  150064       1.8851     0.029707
enh89535     5  149178100  149179100      3       2  150064       2.2988     0.010759
enh89539     5  149184600  149185600      2       1  150064       2.4139    0.0078918
enh89541     5  149203700  149204700      4       2  150064       1.9484     0.025684
enh89544     5  149219200  149220200      1       1  150064       2.0693      0.01926
enh89584     5  149553100  149554100      1       1  150064       2.4503     0.007136
enh89585     5  149556000  149557000      1       1  150064       1.8501      0.03215
enh89596     5  149672300  149673300      1       1  150064       1.9162      0.02767
enh89598     5  149678600  149679600      1       1  150064       2.0032      0.02258
enh89648     5  149921000  149922000      1       1  150064       1.8539      0.03188
enh89649     5  149923800  149924800      2       1  150064       1.9048     0.028403
enh89653     5  149949800  149950800      3       2  150064       1.8178      0.03455
enh89698     5  150438300  150439300      3       1  150064       1.9233     0.027219
enh89730     5  150635200  150636200      2       1  150064       1.6683     0.047631
enh89749     5  150937400  150938400      1       1  150064       2.2046      0.01374
enh89757     5  150994600  150995600      4       2  150064        2.063     0.019557
enh89792     5  151907900  151908900      3       1  150064       3.9619   3.7182e-05
enh89793     5  151908900  151909900      5       2  150064       4.0685   2.3658e-05
enh89795     5  152731900  152732900      4       2  150064       3.4031   0.00033316
enh89807     5  153421800  153422800      1       1  150064       3.2758    0.0005269
enh89809     5  153457800  153458800      4       2  150064       2.7843     0.002682
enh89811     5  153482400  153483400      3       1  150064       3.3069   0.00047167
enh89812     5  153489800  153490800      3       1  150064       4.2151   1.2483e-05
enh89813     5  153497900  153498900      4       2  150064       3.3395   0.00041969
enh89814     5  153516000  153517000      4       1  150064       4.1885   1.4043e-05
enh89815     5  153529400  153530400      5       2  150064       4.4161   5.0245e-06
enh89820     5  153577700  153578700      4       2  150064       1.8583     0.031562
enh89821     5  153581700  153582700      7       3  150064        3.786   7.6556e-05
enh89822     5  153583400  153584400      8       1  150064        3.467   0.00026311
enh89824     5  153595000  153596000      4       1  150064       2.5789    0.0049561
enh89826     5  153597200  153598200      5       2  150064       1.6803     0.046452
enh89829     5  153602300  153603300      6       2  150064        1.902     0.028585
enh89832     5  153618000  153619000      3       2  150064       3.9323   4.2062e-05
enh89834     5  153620200  153621200      4       2  150064       3.5001   0.00023259
enh89835     5  153621600  153622600      3       2  150064       2.9454    0.0016125
enh89836     5  153623100  153624100      4       2  150064       3.5594   0.00018586
enh89839     5  153633000  153634000      3       2  150064       4.9197   4.3341e-07
enh89840     5  153639600  153640600     10       2  150064       4.9822    3.144e-07
enh89841     5  153644100  153645100      3       1  150064       4.7744   9.0107e-07
enh89842     5  153646500  153647500      4       2  150064       4.7717   9.1318e-07
enh89843     5  153652700  153653700      7       3  150064       4.6964   1.3239e-06
enh89844     5  153656400  153657400      5       2  150064       5.0118   2.6958e-07
enh89845     5  153665700  153666700      4       2  150064       2.6231    0.0043567
enh89846     5  153681300  153682300      4       2  150064       2.8536    0.0021613
enh89847     5  153688000  153689000      6       2  150064       3.6683    0.0001221
enh89857     5  153784800  153785800      5       2  150064       2.7745    0.0027647
enh89860     5  153897700  153898700      1       1  150064       2.3408     0.009621
enh89872     5  154007100  154008100      5       3  150064       2.7129    0.0033346
enh89881     5  154092700  154093700      1       1  150064       1.8972       0.0289
enh89887     5  154141600  154142600      4       2  150064       2.1382     0.016249
enh89912     5  155352500  155353500      2       1  150064        2.227     0.012975
enh89914     5  155574800  155575800      3       2  150064       2.2213     0.013164
enh89916     5  155838000  155839000      2       1  150064       2.8659    0.0020789
enh89918     5  155901800  155902800      5       2  150064       1.6565     0.048811
enh89929     5  156568200  156569200      1       1  150064       1.7941       0.0364
enh89938     5  156797600  156798600      4       2  150064       1.6841     0.046077
enh89948     5  156890700  156891700      4       2  150064       1.6451     0.049977
enh89982     5  157255600  157256600      3       1  150064       1.9981     0.022853
enh89996     5  157592400  157593400      5       3  150064       2.0865     0.018467
enh90007     5  158066700  158067700      3       2  150064       3.0413    0.0011776
enh90019     5  158609800  158610800      1       1  150064       2.5004     0.006203
enh90020     5  158612100  158613100      1       1  150064       2.5365     0.005598
enh90021     5  158625400  158626400      4       2  150064       2.1382     0.016249
enh90057     5  159596300  159597300      4       2  150064       1.9271     0.026981
enh90124     5  167126100  167127100      2       1  150064       1.9905     0.023267
enh90126     5  167156400  167157400      2       1  150064       2.7064    0.0034008
enh90127     5  167170800  167171800      4       2  150064       2.6307    0.0042611
enh90128     5  167181700  167182700      2       1  150064       2.6508    0.0040149
enh90129     5  167191400  167192400      1       1  150064       2.4095     0.007987
enh90132     5  167229600  167230600      2       1  150064       2.5746    0.0050181
enh90170     5  167780000  167781000      3       2  150064       2.1958     0.014053
enh90173     5  167789400  167790400      3       2  150064       2.0392     0.020714
enh90181     5  167914200  167915200      2       1  150064       2.0713     0.019165
enh90182     5  168002100  168003100      2       1  150064       2.3522    0.0093307
enh90183     5  168003900  168004900      3       1  150064        2.555    0.0053097
enh90207     5  168525500  168526500      3       2  150064        1.882     0.029915
enh90212     5  168612800  168613800      8       2  150064       2.0243     0.021471
enh90215     5  168716800  168717800      4       2  150064       2.0337     0.020989
enh90244     5  169537900  169538900      8       3  150064       2.7665    0.0028328
enh90245     5  169559400  169560400      5       3  150064       2.4323    0.0075016
enh90263     5  169782200  169783200      5       2  150064       1.9751     0.024126
enh90282     5  170058800  170059800      3       2  150064       1.6474     0.049739
enh90283     5  170060900  170061900      5       2  150064       2.0299     0.021183
enh90299     5  170818400  170819400      5       1  150064       1.7552      0.03961
enh90300     5  170845200  170846200      3       1  150064       1.7977     0.036113
enh90324     5  171372800  171373800      4       2  150064       1.7202       0.0427
enh90370     5  171604000  171605000     10       2  150064        1.665     0.047955
enh90372     5  171606600  171607600      5       3  150064       2.0114     0.022142
enh90410     5  171930800  171931800      2       1  150064       2.2841     0.011181
enh90420     5  172029800  172030800      2       1  150064       1.7825     0.037338
enh90487     5  172325700  172326700      3       1  150064       1.9684     0.024511
enh90491     5  172358100  172359100      3       2  150064        1.859     0.031512
enh90497     5  172387100  172388100      4       2  150064        1.711      0.04354
enh90505     5  172455800  172456800      2       1  150064       2.5327     0.005659
enh90509     5  172478800  172479800      2       1  150064       2.4452    0.0072395
enh90541     5  173100200  173101200      1       1  150064       1.8043      0.03559
enh90543     5  173117300  173118300      4       2  150064        1.771      0.03828
enh90548     5  173171800  173172800      2       1  150064       2.6084     0.004548
enh90562     5  173282000  173283000      5       1  150064       1.9869     0.023464
enh90568     5  173311500  173312500      1       1  150064        1.672      0.04726
enh90581     5  173400400  173401400      2       1  150064       1.7728     0.038129
enh90588     5  173797700  173798700      5       2  150064       1.6541     0.049051
enh90600     5  173947000  173948000      2       1  150064        1.825        0.034
enh90602     5  173960900  173961900      3       2  150064       1.9727     0.024262
enh90604     5  173998900  173999900      4       2  150064       1.6701     0.047453
enh90607     5  174035400  174036400      5       2  150064         2.34    0.0096424
enh90625     5  174770600  174771600      4       2  150064       2.8902    0.0019249
enh90631     5  174944300  174945300      3       1  150064        2.129     0.016628
enh90632     5  174961100  174962100      1       1  150064       2.0183      0.02178
enh90644     5  175117600  175118600      1       1  150064       1.6914      0.04538
enh90645     5  175123100  175124100      2       1  150064       1.9736     0.024214
enh90665     5  175900000  175901000      1       1  150064       2.0208      0.02165
enh90666     5  175956900  175957900     13       5  150064       1.9138     0.027822
enh90678     5  176073100  176074100      2       1  150064       1.6802      0.04646
enh90687     5  176327300  176328300      3       2  150064        2.096     0.018041
enh90753     5  176936700  176937700      2       1  150064       2.9439    0.0016206
enh90756     5  176967100  176968100      2       1  150064       3.3785   0.00036438
enh90758     5  176972700  176973700      1       1  150064       3.0418     0.001176
enh90759     5  176974400  176975400      3       1  150064       2.7193    0.0032707
enh90760     5  176983800  176984800      1       1  150064       3.0843      0.00102
enh90772     5  177543800  177544800      1       1  150064       1.7205      0.04267
enh90787     5  177650800  177651800      5       2  150064       2.5036    0.0061471
enh90805     5  177869500  177870500      3       2  150064       1.9379     0.026319
enh90806     5  177887600  177888600      4       1  150064        1.744     0.040583
enh90826     5  178569000  178570000      3       2  150064       2.0548     0.019951
enh90833     5  178654300  178655300      2       1  150064        1.994     0.023077
enh90835     5  178685900  178686900     10       2  150064       2.9208    0.0017459
enh90840     5  178703100  178704100      3       2  150064       1.8681     0.030875
enh90841     5  178711900  178712900      3       2  150064       2.8818    0.0019768
enh90842     5  178713000  178714000      2       1  150064       2.6257     0.004323
enh90844     5  178722100  178723100      2       1  150064       2.3865    0.0085057
enh90849     5  178744000  178745000      2       1  150064       2.3992    0.0082164
enh90850     5  178746400  178747400      2       1  150064       2.4287    0.0075759
enh90853     5  178757400  178758400      4       2  150064       3.0107    0.0013032
enh90854     5  178758400  178759400      1       1  150064       2.6392     0.004155
enh90855     5  178759400  178760400      3       2  150064       2.7518    0.0029633
enh90856     5  178763400  178764400      5       3  150064       3.2543   0.00056835
enh90857     5  178764800  178765800      9       3  150064       2.0737     0.019055
enh90858     5  178768800  178769800      2       1  150064       2.9149    0.0017787
enh90862     5  178864600  178865600      1       1  150064       1.8363      0.03316
enh90873     5  179127700  179128700      3       2  150064       1.8618     0.031316
enh90877     5  179158400  179159400      1       1  150064       1.7517      0.03991
enh90881     5  179181400  179182400      1       1  150064       1.8827      0.02987
enh90882     5  179186300  179187300      4       2  150064       1.8363      0.03316
enh90883     5  179189600  179190600      1       1  150064       1.8839      0.02979
enh90891     5  179234800  179235800      2       1  150064       1.8454     0.032487
enh90947     5  180066600  180067600      4       2  150064       2.8698    0.0020535
enh91006     6     781100     782100      5       2  150064       2.4111     0.007952
enh91007     6    1047800    1048800      1       1  150064       1.7557      0.03957
enh91016     6    1335200    1336200      4       2  150064       2.5088    0.0060578
enh91037     6    1837700    1838700      2       1  150064       1.7355     0.041322
enh91119     6    2958100    2959100     11       3  150064        2.296     0.010838
enh91120     6    2960800    2961800      4       1  150064       2.1974     0.013997
enh91140     6    3139100    3140100      1       1  150064       2.4976     0.006251
enh91154     6    3281700    3282700      2       1  150064       1.7641     0.038858
enh91195     6    3453400    3454400      7       3  150064       2.0836     0.018597
enh91202     6    3540400    3541400      6       2  150064        1.681     0.046379
enh91209     6    3669700    3670700      3       2  150064       1.9149     0.027755
enh91211     6    3719400    3720400     17       4  150064       3.0642    0.0010912
enh91212     6    3724200    3725200      3       1  150064       2.0906     0.018282
enh91213     6    3739300    3740300      9       4  150064        2.721    0.0032546
enh91216     6    3747100    3748100      3       2  150064       2.0127     0.022071
enh91218     6    3753000    3754000      1       1  150064       3.2207    0.0006394
enh91236     6    3869400    3870400      3       1  150064         1.84     0.032883
enh91252     6    4023500    4024500      2       1  150064       1.7887     0.036835
enh91253     6    4026800    4027800      1       1  150064       1.7277      0.04202
enh91257     6    4125900    4126900      3       1  150064       2.3035     0.010625
enh91260     6    4253500    4254500      5       2  150064       2.0564     0.019874
enh91263     6    4287800    4288800      6       3  150064       2.8012    0.0025455
enh91264     6    4291600    4292600      4       2  150064       2.8711    0.0020454
enh91281     6    4459500    4460500      4       2  150064       1.6662     0.047835
enh91282     6    4480800    4481800     10       1  150064        2.632     0.004244
enh91294     6    4620300    4621300      5       1  150064       2.2149     0.013384
enh91295     6    4638100    4639100      1       1  150064       2.5534     0.005334
enh91313     6    4803800    4804800      3       2  150064       2.2084     0.013607
enh91315     6    4806200    4807200      4       2  150064       1.7337     0.041489
enh91319     6    4814400    4815400      3       2  150064       2.4253    0.0076477
enh91320     6    4846800    4847800      3       1  150064       2.8669    0.0020729
enh91322     6    4853600    4854600      1       1  150064       1.8255      0.03396
enh91325     6    4864700    4865700      2       1  150064       1.8111     0.035062
enh91326     6    4871000    4872000      1       1  150064       2.9376     0.001654
enh91334     6    4907800    4908800      3       1  150064        2.493    0.0063334
enh91335     6    4908600    4909600      2       1  150064       2.9758    0.0014613
enh91338     6    4914200    4915200      3       2  150064       2.4501    0.0071411
enh91370     6    5293000    5294000      3       2  150064       2.3022     0.010662
enh91371     6    5294600    5295600      6       3  150064       1.9155     0.027717
enh91452     6    7042000    7043000      1       1  150064       1.6586       0.0486
enh91454     6    7053000    7054000      2       1  150064       1.9897     0.023315
enh91455     6    7059600    7060600      4       2  150064        1.758     0.039376
enh91472     6    7144700    7145700      2       1  150064       1.7154     0.043138
enh91490     6    7204000    7205000      3       2  150064       1.8192      0.03444
enh91495     6    7242300    7243300      1       1  150064       2.1028      0.01774
enh91500     6    7278600    7279600      7       3  150064       1.8877     0.029534
enh91568     6   10033100   10034100      5       2  150064       1.7775     0.037739
enh91585     6   10441200   10442200      2       1  150064       1.9639     0.024773
enh91590     6   10510700   10511700      1       1  150064       1.9554      0.02527
enh91641     6   11214500   11215500      2       1  150064       1.9796     0.023874
enh91649     6   11236200   11237200      6       3  150064       2.4664    0.0068243
enh91681     6   11496500   11497500      7       3  150064       3.7324   9.4836e-05
enh91682     6   11497800   11498800     10       4  150064       3.4952   0.00023683
enh91683     6   11525500   11526500      4       1  150064       3.0725    0.0010613
enh91684     6   11530600   11531600      6       2  150064        2.251     0.012193
enh91685     6   11536600   11537600      2       1  150064       2.4195    0.0077701
enh91686     6   11586400   11587400      7       3  150064       1.7744     0.037998
enh91689     6   11602100   11603100      3       1  150064       2.4484     0.007175
enh91692     6   11609600   11610600      5       2  150064       2.1554     0.015564
enh91693     6   11614400   11615400      2       1  150064       1.7724     0.038161
enh91717     6   11968100   11969100      2       1  150064       1.7899     0.036733
enh91720     6   12033800   12034800      1       1  150064       2.1399      0.01618
enh91721     6   12034400   12035400      1       1  150064       1.9296      0.02683
enh91743     6   12297600   12298600      2       1  150064       2.0988     0.017918
enh91744     6   12312800   12313800      3       2  150064       1.8774     0.030234
enh91773     6   13268900   13269900      5       2  150064       2.0156     0.021923
enh91774     6   13272700   13273700      3       2  150064       2.2122     0.013476
enh91817     6   13558600   13559600      2       1  150064       1.7929     0.036497
enh91824     6   13729000   13730000      3       1  150064       1.6754     0.046931
enh91843     6   14141900   14142900      5       2  150064       1.9447     0.025907
enh91858     6   14536800   14537800      1       1  150064       2.4164     0.007837
enh91860     6   14639600   14640600      3       2  150064       2.7205    0.0032587
enh91861     6   14655400   14656400      5       2  150064       1.9658     0.024659
enh91937     6   15326700   15327700      5       3  150064       1.9807     0.023813
enh91949     6   15351400   15352400      4       2  150064        1.718     0.042899
enh91952     6   15356800   15357800      1       1  150064       2.0375       0.0208
enh91956     6   15365100   15366100      2       1  150064       1.7276      0.04203
enh91973     6   15409200   15410200      1       1  150064       2.0873      0.01843
enh92028     6   15896200   15897200      4       2  150064       2.3566    0.0092203
enh92029     6   15901200   15902200      5       2  150064       1.6876     0.045741
enh92041     6   16134900   16135900      1       1  150064       1.7302       0.0418
enh92046     6   16229500   16230500      3       1  150064       2.2754     0.011441
enh92048     6   16239700   16240700      3       1  150064        1.815     0.034761
enh92049     6   16244200   16245200      4       2  150064       2.3567    0.0092181
enh92052     6   16274100   16275100      6       3  150064       2.0671     0.019362
enh92056     6   16319900   16320900      1       1  150064       2.3947     0.008318
enh92059     6   16335500   16336500      3       2  150064       2.7445    0.0030306
enh92065     6   16401100   16402100      4       2  150064        3.071    0.0010669
enh92067     6   16409800   16410800      3       1  150064       1.8456     0.032472
enh92072     6   16433600   16434600      6       2  150064       1.8977      0.02887
enh92077     6   16493800   16494800      1       1  150064       1.8472      0.03236
enh92087     6   16673600   16674600      5       2  150064       1.8318     0.033493
enh92096     6   16719600   16720600      4       2  150064       2.1306     0.016562
enh92097     6   16721900   16722900      2       1  150064       3.4734   0.00025699
enh92098     6   16725000   16726000      2       1  150064       2.6383    0.0041667
enh92099     6   16728100   16729100      2       1  150064       2.7845    0.0026806
enh92100     6   16731400   16732400      2       1  150064       2.8203     0.002399
enh92105     6   16753000   16754000      2       1  150064       2.8948    0.0018969
enh92106     6   16758300   16759300      2       1  150064       2.2365     0.012661
enh92131     6   17417700   17418700      1       1  150064       2.0206      0.02166
enh92179     6   18121900   18122900      2       1  150064        1.788      0.03689
enh92195     6   18457000   18458000      5       3  150064       1.6986     0.044696
enh92196     6   18488200   18489200      6       2  150064       2.5952    0.0047267
enh92197     6   18491300   18492300      9       4  150064       3.0358    0.0011993
enh92210     6   19803500   19804500     12       4  150064       1.9693      0.02446
enh92212     6   19851400   19852400      3       1  150064       1.7088     0.043745
enh92220     6   20206500   20207500      1       1  150064       1.8525      0.03198
enh92235     6   20454000   20455000      1       1  150064       2.0749        0.019
enh92236     6   20464000   20465000      2       1  150064       2.0758     0.018957
enh92237     6   20535700   20536700      7       2  150064        2.651     0.004013
enh92239     6   20605600   20606600      3       2  150064       1.8427     0.032688
enh92242     6   20662200   20663200      7       2  150064       2.1276     0.016687
enh92245     6   20804900   20805900      2       1  150064       2.6603    0.0039037
enh92248     6   20834700   20835700      1       1  150064       3.2842    0.0005114
enh92249     6   20867400   20868400      1       1  150064       3.1663    0.0007719
enh92250     6   20873800   20874800      4       2  150064       1.9483     0.025689
enh92253     6   20952600   20953600      1       1  150064       2.3888     0.008452
enh92254     6   21003600   21004600      6       2  150064       2.4385    0.0073738
enh92259     6   21098900   21099900      6       3  150064       2.8136    0.0024497
enh92261     6   21110300   21111300      3       1  150064        3.062    0.0010992
enh92277     6   21433200   21434200      5       1  150064       1.7813     0.037433
enh92281     6   21679000   21680000      5       2  150064       2.0517     0.020097
enh92282     6   21679600   21680600      5       2  150064       1.8306     0.033582
enh92283     6   21680600   21681600      7       1  150064       2.0842     0.018571
enh92299     6   21748300   21749300      1       1  150064       2.9434     0.001623
enh92300     6   21749600   21750600      1       1  150064       3.1471    0.0008246
enh92304     6   21764600   21765600      2       1  150064       2.6262    0.0043173
enh92307     6   21771300   21772300      8       3  150064       3.0237    0.0012485
enh92309     6   21781000   21782000      5       2  150064       3.0862    0.0010136
enh92311     6   21801200   21802200      2       1  150064       2.3033     0.010632
enh92321     6   21855900   21856900      4       2  150064       1.6884     0.045667
enh92343     6   22008100   22009100      3       2  150064       1.7892     0.036795
enh92351     6   22099200   22100200      3       1  150064       1.7688     0.038464
enh92354     6   22145800   22146800      1       1  150064       2.1187      0.01706
enh92356     6   22221200   22222200      4       2  150064       1.6637     0.048085
enh92359     6   22349000   22350000      3       2  150064       1.7856     0.037084
enh92385     6   24394900   24395900      6       2  150064       2.8606    0.0021145
enh92389     6   24451900   24452900      4       2  150064       2.7365    0.0031052
enh92390     6   24495600   24496600      3       2  150064       2.2362      0.01267
enh92393     6   24646500   24647500      6       3  150064       3.0642    0.0010914
[truncated: 830,675 more chars]
