# Supplementary material for: Identifying enhancer properties associated with genetic risk for complex traits using regulome-wide association studies
Source: PLoS Comput Biol. 2022 Sep 7;18(9):e1010430. doi: 10.1371/journal.pcbi.1010430 (PMC9484640; doi:10.1371/journal.pcbi.1010430)
Supplement: S4 Table — (XLSX) [file pcbi.1010430.s011.xlsx]

## Sheet: README
Note: all enhancer identifier numbers used are from the Roadmap consortium (available at https://docs.google.com/spreadsheet/ccc?key=0Am6FxqAtrFDwdHU1UC13ZUxKYy1XVEJPUzV6MEtQOXc&usp=sharing#gid=15)

## Sheet: LDSC results
Sample	Coefficient_P_value
E072brain	4.61317e-14
E073brain	6.38641e-11
E082brain	1.27911e-09
E069brain	3.49521e-09
E067brain	4.89616e-09
E068brain	3.69378e-08
E070brain	8.03318e-07
E074brain	5.3113e-06
E071brain	8.52327e-05
E054brain	0.000466297
E009esc-derived	0.00557957
E081brain	0.00602615
E021ipsc	0.00696035
E020ipsc	0.0127968
E024esc	0.0131102
E040blood	0.0141082
E047blood	0.0143774
E008esc	0.0176879
E042blood	0.018649
E010esc-derived	0.0190212
E043blood	0.0198564
E038blood	0.0198724
E048blood	0.0202972
E003esc	0.0203312
E034blood	0.0238103
E019ipsc	0.0283991
E041blood	0.0312822
E039blood	0.0360753
E014esc	0.0517843
E044blood	0.0562866
E032blood	0.0579338
E037blood	0.0602423
E012esc-derived	0.0763542
E046blood	0.0764587
E018ipsc	0.0912395
E115blood	0.106247
E016esc	0.10771
E045blood	0.111892
E002esc	0.128939
E011esc-derived	0.130593
E053brain	0.151454
E033blood	0.160431
E015esc	0.169447
E022ipsc	0.193249
E093thymus	0.193595
E007esc-derived	0.205213
E001esc	0.215044
E062blood	0.254125
E004esc-derived	0.259857
E116blood	0.267242
E013esc-derived	0.330977
E124blood	0.360559
E065vascular	0.361853
E050blood	0.419263
E112thymus	0.439057
E100muscle	0.466412
E031blood	0.558165
E051blood	0.581927
E036blood	0.628683
E087pancreas	0.637486
E105heart	0.66007
E035blood	0.663837
E125brain	0.691032
E029blood	0.715174
E121muscle	0.722633
E052muscle	0.726387
E030blood	0.74379
E055skin	0.750728
E095heart	0.756833
E120muscle	0.78557
E128lung	0.805948
E107muscle	0.828374
E028breast	0.833166
E059skin	0.849214
E127skin	0.878263
E104heart	0.880763
E056skin	0.892289
E117cervix	0.898326
E123blood	0.900611
E049stromal-connective	0.902176
E083heart	0.907051
E129bone	0.908125
E027breast	0.923149
E058skin	0.933728
E026stromal-connective	0.934466
E005esc-derived	0.944875
E119breast	0.945991
E126skin	0.948698
E057skin	0.95026
E017lung	0.962213
E061skin	0.963119
E122vascular	0.964151
E023fat	0.968152
E113spleen	0.973622
E079gi-esophagus	0.984282
E106gi-colon	0.984783
E097ovary	0.985521
E025fat	0.986056
E111gi-stomach	0.986407
E006esc-derived	0.987829
E114lung	0.99092
E099placenta	0.993223
E108muscle	0.993389
E098pancreas	0.995528
E063fat	0.996358
E066liver	0.997178
E076gi-colon	0.997402
E096lung	0.997891
E109gi-intestine	0.998633
E088lung	0.99897
E103gi-rectum	0.999347
E077gi-duodenum	0.999406
E094gi-stomach	0.999503
E080adrenal	0.999707
E118liver	0.999748
E089muscle	0.999783
E101gi-rectum	0.999936
E075gi-colon	0.999945
E084gi-intestine	0.999945
E091placenta	0.999958
E092gi-stomach	0.99996
E078gi-duodenum	0.999986
E102gi-rectum	0.999992
E110gi-stomach	0.999993
E086kidney	0.999993
E085gi-intestine	0.999995
E090muscle-leg	0.999997
